# Supplementary material for: Spic regulates one-carbon metabolism and histone methylation in ground-state pluripotency
Source: Sci Adv. 2023 Aug 18;9(33):eadg7997. doi: 10.1126/sciadv.adg7997 (PMC11801372; doi:10.1126/sciadv.adg7997)
Supplement: Supplementary file 2 — Data S1 to S4 [file sciadv.adg7997_data_s1_to_s4.zip]

Archive with 4 entries (4 files):
- adg7997_Data_S1.xlsx
- adg7997_Data_S2.xlsx
- adg7997_Data_S3.xlsx
- adg7997_Data_S4.xlsx
