# Supplementary material for: Spic regulates one-carbon metabolism and histone methylation in ground-state pluripotency
Source: Sci Adv. 2023 Aug 18;9(33):eadg7997. doi: 10.1126/sciadv.adg7997 (PMC11801372; doi:10.1126/sciadv.adg7997)
Supplement: Supplementary file 2 — Data S1 to S4 [file sciadv.adg7997_data_s1_to_s4.zip › adg7997_Data_S1.xlsx]

## Sheet: Sheet1
ID	Sample
S1	RNA-seq-21-spic_OE_2iD1_cl5
S2	RNA-seq-22-spic_OE_2iD1_cl6
S3	RNA-seq-23-E14_2iD1_Rep1
S4	RNA-seq-24-E14_2iD1_Rep2
S5	RNA-seq-Spic-KO-2iDay1-clH10-
S6	RNA-seq-Spic-KO-2iDay1-clF6
S7	RNA-seq-WT-E14-2iDay1-Rep2
S8	RNA-seq-WT-E14-2iDay1-Rep1
S9	Spic-ChIP-seq-OE6-SL
S10	Spic-ChIP-seq-OE6-2iLd3
S11	Spic-ChIP-seq-OE12-SL
S12	Spic-ChIP-seq-OE12-2iLd3
S13	ATAC-seq-WT_Rep1-2iLd3
S14	ATAC-seq-WT_Rep2-2iLd3
S15	ATAC-seq-SpicOE_cl5-2iLd3
S16	ATAC-seq-SpicOE_cl6-2iLd3
S17	ATAC-seq-SpicKO_F6-2iLd3
S18	ATAC-seq-SpicKO_H10-2iLd3
S19	Nanog-ChIP-seq-WT1-2iLd3
S20	Nanog-ChIP-seq-WT2-2iLd3
S21	Nanog-ChIP-seq-OE6-Rep1-2iLd3
S22	Nanog-ChIP-seq-OE6-Rep2-2iLd3
S23	Nanog-ChIP-seq-KOF6-Rep1-2iLd3
S24	Nanog-ChIP-seq-KOF6-Rep2-2iLd3
S25	Nanog-ChIP-seq-WT1-SL
S26	Nanog-ChIP-seq-WT2-SL
S27	Nanog-ChIP-seq-OE6-Rep1-SL
S28	Nanog-ChIP-seq-OE6-Rep2-SL
S29	Nanog-ChIP-seq-KOF6-Rep1-SL
S30	Nanog-ChIP-seq-KOF6-Rep2-SL
S31	RNA-seq-Spic-WT_2iLd20_Rep1
S32	RNA-seq-Spic-WT_2iLd20_Rep2
S33	RNA-seq-Spic-OE-2iLd20-cl5
S34	RNA-seq-Spic-OE-2iLd20-cl6
S35	RNA-seq-Spic-KO-2iLd20-clH10
S36	RNA-seq-Spic-KO-2iLd20-clF6
S37	Spic-ChIP-seq-OE12-2iLd25_Rep1
S38	Spic-ChIP-seq-OE12-2iLd25_Rep2
