# Supplementary material for: Spic regulates one-carbon metabolism and histone methylation in ground-state pluripotency
Source: Sci Adv. 2023 Aug 18;9(33):eadg7997. doi: 10.1126/sciadv.adg7997 (PMC11801372; doi:10.1126/sciadv.adg7997)
Supplement: Supplementary file 2 — Data S1 to S4 [file sciadv.adg7997_data_s1_to_s4.zip › adg7997_Data_S2.xlsx]

## Sheet: Differential
Gene names	protein	pval_ser	Difference_ser	pval_2i	Difference_2i	pval_2i_vs_ser	Difference_2i_vs_ser
Cul4b	pr1	1.72866	-1.47584	2.03758	-1.69331	0.390596	0.397055
Smarce1	pr2	1.15143	-0.944653	2.03859	1.01781	2.47343	2.21257
Brca1	pr3	1.78066	1.23832	0.612591	-0.322705	1.07354	-0.857679
Rpl19	pr4	0.411474	-0.539181	0.0627666	-0.0891984	0.792961	0.934583
Bptf	pr5	0.826691	-0.688595	0.612598	0.33218	0.155174	0.18273
Rpl23	pr6	0.0249224	0.113375	1.00482	0.583366	1.07462	2.2759
Zmym4	pr7	0.581454	0.63296	0.802229	0.302325	1.66605	-0.819921
Zfp600;Gm13242;Rex2;Gm13157;Gm13225	pr8	0.255984	0.740175	1.26225	2.05922	0.374549	1.16358
Txndc12	pr9	0.301928	-0.274144	1.26217	-1.96279	0.0544727	0.122021
Park7	pr10	1.54281	-2.03412	1.98903	-3.04214	0.0828441	0.178908
Srsf4	pr11	0.258052	-0.315471	1.50238	-0.658758	0.184864	-0.201884
H3f3a;Hist1h3b;Hist1h3a;H3f3c;Hist2h3b	pr12	0.589865	-1.45856	1.52474	-0.828009	0.383369	0.783497
Srrm1	pr13	2.06306	-1.71598	1.64367	-0.863721	1.0772	0.532707
Srsf2	pr14	0.239265	0.612872	1.2317	-0.887779	0.295304	-0.727425
Nhp2	pr15	0.132663	0.248094	0.633653	-1.01137	0.112017	-0.238272
Srp68	pr16	0.490689	0.498466	0.228339	-0.22134	0.301879	-0.377304
Hist1h2ah;H2afj;Hist1h2aa;Hist1h2ak;Hist1h2af;Hist3h2a;Hist1h2ab;Hist1h2ad;Hist1h2al;Hist2h2ac;Hist2h2aa1	pr17	0.333567	1.14273	1.03456	-1.3971	1.08025	2.39282
Atad3;Atad3a	pr18	0.531387	0.159728	2.42616	1.38525	0.133572	-0.0879828
Toe1	pr19	0.185622	-0.23113	2.16627	-0.856714	0.164618	0.173539
Mrps5	pr20	1.04562	0.904122	0.179337	0.255722	0.442055	0.539543
Thrap3	pr21	0.399351	0.397753	0.314273	0.233455	0.661566	-0.561747
Wdr5	pr22	0.412902	-1.20072	0.933145	0.760006	0.382066	1.16775
Usp48	pr23	0.282482	-0.28298	1.16031	-0.951188	0.13783	-0.181436
Mdn1	pr24	0.435362	0.714059	1.50281	2.81317	0.826199	1.67643
Rbm17	pr25	0.599229	0.230498	2.18606	0.792566	0.299227	-0.147285
Tpx2	pr26	1.92632	-0.555303	0.582303	-0.403122	1.81931	-1.2089
Nop56	pr27	1.71894	0.59157	1.77983	0.557854	0.194149	0.0697263
Rif1	pr28	2.28289	0.453479	1.06649	0.481805	2.24789	-0.879779
Sp3	pr29	0.419292	0.593054	2.38683	-2.11977	1.04488	-0.935098
Zfp64	pr30	0.0116048	0.0310504	1.29288	-1.04222	0.131998	0.295123
Prpf40a	pr31	1.30158	1.61135	1.06701	0.635659	0.306827	0.235797
Ppig	pr32	0.802417	0.74824	0.773901	0.409708	0.292886	-0.345896
Myef2	pr33	0.273051	-0.273725	2.60946	1.14722	1.26615	0.986249
Raly	pr34	0.180628	-0.0808576	2.53292	0.919551	1.58809	0.509086
Tp53bp1;Trp53bp1	pr35	0.0401369	-0.11776	0.599411	-0.426633	0.0628716	-0.13225
Hspa5	pr36	0.267906	-0.238735	0.474044	0.363724	1.54211	1.01367
Txn	pr37	0.388558	0.261607	1.57203	-1.40982	0.819392	-0.373969
Ssrp1	pr38	0.110172	-0.365021	0.871549	-0.829299	1.83125	2.39541
Mga	pr39	0.931943	1.13054	0.916498	-1.16348	0.426759	-0.587868
Ubtf	pr40	0.430207	-0.697083	2.6736	-1.55498	0.302064	0.229647
Adnp	pr41	0.185489	0.489768	1.86643	-1.87303	0.288615	-0.578754
Las1l	pr42	0.782283	0.33166	1.87313	3.0675	1.47011	2.23623
Rpl11;Gm10036;Gm10288;Gm7589;Gm5093	pr43	0.794423	-0.402502	0.250131	-0.309951	1.64265	0.77829
Arid1a	pr44	0.408973	0.218609	5.1637	2.92426	3.18352	2.07872
Crkl	pr45	1.33247	1.07252	2.03453	-2.52767	0.597314	-0.741057
Snrnp70	pr46	0.287993	-0.230391	0.0397854	0.0632776	0.117253	0.184646
Nanog	pr47	1.3228	0.491882	3.11362	3.25252	3.56596	2.1593
Esrrb	pr48	0.0849151	-0.232794	2.76409	-0.903456	1.10321	1.73904
Rps16	pr49	0.24559	0.452292	0.104341	0.0894292	1.95053	1.45166
Fhl3	pr50	0.209559	0.21535	0.888739	-0.699164	0.86547	-0.699374
Coil	pr51	3.08242	2.55667	1.79398	1.90416	1.26717	-1.41459
Klf8	pr52	0.223626	0.337194	2.02627	-1.94583	0.392862	-0.618796
Wdr76	pr53	1.27847	1.16256	2.18655	-1.46802	1.87015	-1.47587
Cggbp1	pr54	0.563823	0.76173	0.519325	-0.532164	0.372807	-0.531886
Usp36	pr55	0.0986927	-0.132315	0.545673	-0.537589	0.600181	-0.859715
Hcfc1	pr56	0.54426	-1.38792	0.724235	-1.51556	0.0732097	-0.223119
Erp44	pr57	0.808505	1.59733	2.86157	1.88919	4.3293	2.31033
Srsf3;Gm12355	pr58	0.768661	0.325572	0.85357	-0.517113	1.03175	-0.589137
Hnrnpk;Gm7964	pr59	0.70963	0.534998	0.335777	0.671919	1.17357	0.744291
Zranb2	pr60	1.70347	0.873931	1.5259	-1.66465	2.97006	-2.29199
Tubb2b;Tubb2a	pr61	0.597547	0.760726	2.54699	-0.810061	0.203336	0.281285
Sf3b3	pr62	0.0670956	0.0608037	0.935729	0.394389	0.0038333	-0.00283813
Hist1h4a;Gm11275	pr63	1.38313	-1.97636	1.90339	-2.25595	0.652536	1.03586
Zfr	pr64	0.0647473	0.128398	2.49811	1.24989	1.46871	0.90328
Ddx18	pr65	0.149698	0.157089	0.443872	0.901839	0.00369412	0.00553767
Rbm34	pr66	0.609856	0.50105	0.0905995	0.0446739	0.30984	-0.234965
Hist1h2bk;Hist1h2bc;Hist1h2bh;Hist1h2bf;Gm13646;Hist1h2bp;Hist2h2bb;Hist1h2bb;Hist1h2bm;Hist3h2ba;Hist3h2bb;Hist2h2be;Hist1h2ba	pr67	0.999372	-3.08711	0.990658	-0.415691	1.03899	3.19399
Ep300	pr68	0.276237	-0.253091	0.668081	0.509671	0.616561	0.639006
Gm8991;Gm6793;Hnrnpa3	pr69	0.104372	-0.166587	0.324026	-0.417303	0.785382	0.856554
Rbm25	pr70	0.0383824	0.0778395	0.902209	0.468429	0.718679	0.824222
Lmna	pr71	1.32122	-0.531236	1.78667	-2.35512	1.40342	-1.19106
Wapal	pr72	0.511691	-0.512518	0.376188	0.230107	0.150325	-0.195718
Acin1	pr73	0.0164775	-0.0160516	1.47494	0.500001	0.56944	0.220559
Hnrnpm	pr74	0.707522	0.68169	1.45934	0.905893	0.430946	0.33655
Zc3hav1l	pr75	0.490459	-0.448484	3.81272	-1.41399	0.0791924	-0.0852044
Sltm	pr76	1.21052	1.29558	0.550712	0.943446	0.400147	0.430744
Hax1	pr77	0.860618	0.999112	2.99002	1.80253	1.49157	1.43941
Gapdh;Gm7293;Gm6316;Gm5069	pr78	0.458638	-0.645096	0.559667	-0.47407	0.376272	-0.283777
Rpl7a;Rpl7a-ps10;Gm5619;Gm17415;Rpl7a-ps3;Rpl7a-ps5	pr79	0.829337	-0.445373	0.464276	0.425215	1.40215	0.711307
Sf1	pr80	1.49432	0.397769	2.52144	1.07214	1.57654	0.454411
Tufm;Gm9755	pr81	0.00224803	-0.00379944	0.827966	-0.678493	0.697648	0.982598
Sf3a2	pr82	1.03598	3.73263	1.02635	3.40144	0.678449	2.54206
Rps2-ps6;Rps2;Gm18025;Gm6576	pr83	0.100127	-0.247447	0.643746	-0.545087	0.299898	0.378946
Rpl23a;Rpl23a-ps3;Gm10335;Gm3940;Gm10923	pr84	1.3772	-0.483655	0.00990516	-0.0117435	2.52924	1.16305
Zfp296	pr85	0.770227	-0.557656	0.893231	-0.393257	0.451729	-0.328496
Safb	pr86	1.27274	-0.959417	0.304334	0.159148	1.40252	1.10394
Hdac1;Gm10093;Hdac2	pr87	1.33817	-2.01142	0.125894	0.103446	1.18032	1.73873
Rps5	pr88	0.605936	-0.614613	0.754627	-0.557582	0.891733	0.882433
Rpl9;Rpl9-ps6	pr89	0.329633	0.336223	0.542937	-0.914104	0.0871029	0.149922
Glyr1	pr90	0.0129929	0.0325591	1.31395	-1.30044	1.06095	1.25928
Fam60a	pr91	0.681354	-1.5591	1.25255	-0.512085	0.0955643	0.270358
Chchd3	pr92	0.850695	0.759903	1.01716	-1.70128	0.880626	-1.04819
Wiz	pr93	0.0354613	0.100634	1.23228	-0.687357	0.438333	-0.939274
Smarcc1;Smarcc2	pr94	0.20405	-0.516633	1.50151	1.0651	2.34692	2.71568
Gtf3c2	pr95	0.548236	-0.420057	1.4586	-0.929985	1.24931	-0.961429
Cope	pr96	0.0408611	-0.0480881	0.406382	0.400649	0.58889	-0.648625
Gm5745;Rpl36;Rpl36-ps3	pr97	0.0228352	0.0215492	0.351318	-0.480037	0.829702	0.484395
Rpl17	pr98	0.89684	-1.49909	0.955469	-0.600409	0.889682	1.49886
Rpl34	pr99	0.0788923	-0.0403703	0.2906	0.297752	1.48614	0.789221
Fyttd1	pr100	1.9071	0.851376	1.58921	0.889451	0.127407	-0.0857061
Dpf2	pr101	0.0730079	-0.0328757	2.0351	1.80717	1.33512	1.12485
Fip1l1	pr102	0.534648	1.06517	3.25819	1.77499	2.06258	2.06779
Rps3a1;Rps3a;Rps3a2;Rps3a3	pr103	0.314916	-0.676294	0.00586526	-0.00442505	0.56645	1.03265
Atp5a1	pr104	1.52074	1.36085	0.789653	-1.35321	0.0622432	0.13741
Rpl27a	pr105	0.628537	-0.853717	0.0597812	0.0647697	1.11828	1.47614
Ezh2	pr106	3.37778	1.74333	2.54977	-1.15819	1.75164	-0.772266
Kif2a	pr107	0.404954	0.518778	3.13182	-1.85146	2.21359	-1.26889
Eif2d	pr108	1.19	0.495881	1.03869	-0.809376	0.658778	-0.298365
Nolc1	pr109	3.91754	2.90368	1.79902	2.30588	2.38213	-1.34687
Mki67	pr110	2.50492	-0.912572	0.718798	-0.692465	0.832789	-0.743088
Suz12	pr111	0.604306	-1.02509	1.02322	-0.523583	1.00371	1.59099
Rpl15;Gm10020	pr112	0.748164	-2.11375	1.05903	-0.750704	0.837807	2.36841
Znf24	pr113	0.125562	-0.149896	0.0142266	0.0383835	0.643491	-0.663491
Rps11	pr114	0.217426	0.727561	0.334463	-0.204372	1.46206	0.962639
Txndc5	pr115	0.394543	0.693606	1.79123	-1.74447	0.382218	-0.649849
Gm20509;Rsl24d1	pr116	1.31708	1.4361	0.676451	0.490822	1.12176	0.497479
Rbbp4	pr117	0.115099	-0.446302	0.380334	-1.27403	0.179861	0.719925
Luc7l2	pr118	0.123971	-0.097304	1.6785	-0.790726	1.88127	-1.07474
Scaf11	pr119	0.0076283	0.0400022	0.489713	-1.34828	0.0315176	-0.165513
Vim	pr120	0.765308	-1.84093	3.63247	-8.07004	1.36236	-2.41315
Znf609	pr121	0.136022	0.197034	4.19564	3.39235	1.94794	2.48192
Rbm14	pr122	2.25457	0.751642	1.87689	0.687925	0.0826996	0.0350075
Cecr2	pr123	1.03943	-0.953529	1.02391	-0.899734	0.465963	-0.635202
Gm10094;Sap18	pr124	0.911747	-0.872955	0.986455	0.262523	1.03135	0.952032
Rps24	pr125	0.15462	0.137989	0.852648	0.388601	0.369747	0.299395
Dsp	pr126	1.35019	-0.630966	1.58085	-1.74316	0.61959	0.432301
Hk2	pr127	1.41711	1.33325	0.475609	-0.488197	0.47494	-0.612038
Gm17067	pr128	3.03205	-1.07793	3.52033	-1.96658	1.3971	0.263039
Numa1	pr129	0.860338	0.0949764	1.23431	0.562915	2.99794	-0.656102
Zfp106;Znf106	pr130	0.656726	0.327358	1.49289	0.648713	0.222595	-0.167693
Rbpj;Rbpsuh-rs3	pr131	0.0969606	0.339659	0.257145	0.253433	2.39025	-0.659787
Rbm39	pr132	0.537156	-0.514737	0.602431	-0.284681	0.120197	-0.147774
Clasp2	pr133	0.473912	0.580128	1.45202	-0.792465	1.18144	-0.657857
Hnrnpl	pr134	0.566032	0.619536	0.110042	0.11402	0.899281	1.11584
Tet1	pr135	1.61795	-1.98558	0.337859	-0.30917	0.533177	0.614714
Mtf2	pr136	1.12238	1.28596	1.38157	-1.1862	1.21694	-1.40302
Nsd1	pr137	0.735022	-0.640085	1.26603	-0.408797	0.0721988	0.0866426
Chd4;Chd5	pr138	0.512133	-0.246186	0.632227	-0.436502	0.0852264	0.075414
Immt	pr139	0.243585	-0.51919	1.59953	-3.56154	0.792685	-1.11203
Mdc1	pr140	0.196769	-0.233731	0.42119	-0.422257	0.339994	0.489071
Nol8	pr141	0.239302	0.147076	0.390058	-0.505546	1.32825	-0.855065
Srsf5	pr142	0.12573	-0.106377	0.845065	-0.421242	0.59673	-0.41083
Gtf3c1	pr143	2.0159	-1.23317	1.38712	-1.95981	0.641289	-0.978367
Znf638;Zfml	pr144	0.172227	-0.570609	1.23193	-0.323208	0.787908	0.846426
Gatad2a	pr145	0.288342	0.697055	1.74061	-1.55467	1.36186	-1.33369
Plec	pr146	1.17206	-2.00291	2.19526	-4.36099	0.377053	-0.728431
Nop2	pr147	0.191576	-0.342745	0.147265	-0.183348	1.34711	1.55928
Rpl24	pr148	0.370057	0.561178	0.173192	0.179167	1.01147	0.851992
Dhx9	pr149	0.0301506	0.0537186	0.316714	-1.39719	0.39121	-0.464665
Pds5a	pr150	0.0671675	0.139132	0.210111	-0.613354	0.0320291	-0.114477
Klf4	pr151	1.15528	1.65308	0.264688	0.199748	0.378209	-0.648638
Rps18;Rps18-ps3	pr152	0.0521964	-0.122441	0.000432872	-0.000895818	0.718004	1.31809
Orc1	pr153	1.11429	-0.464892	1.05421	-0.551308	0.734213	-0.416297
Ep400	pr154	0.344477	0.379139	0.321984	0.270025	0.57848	-0.723329
Hnrnpll	pr155	1.00615	1.37782	0.0663751	-0.0714499	0.719825	-0.749928
Zfp14;Zfp82	pr156	0.140324	0.180176	1.08819	-0.873082	0.201566	0.216824
Sf1	pr157	0.88262	-0.810558	0.499686	-0.461374	0.536529	-0.564133
Cript	pr158	1.82617	-1.95517	2.93805	-1.68344	0.00218244	-0.00255712
Hnrnpa2b1	pr159	0.110662	-0.206923	0.129075	0.321685	0.118055	0.26166
Ilf3	pr160	0.509153	0.699599	1.23163	1.79465	0.113628	0.201767
Slc25a1	pr161	0.53239	0.519136	0.993519	-0.930621	0.118958	0.162404
Kri1	pr162	0.42993	0.555857	0.0566945	0.0958627	0.228315	-0.438518
Nono	pr163	0.663041	0.600709	0.881266	1.19803	2.34307	1.70448
Copa	pr164	0.382545	0.539181	0.419314	0.596416	1.3729	1.83385
Rps17	pr165	0.0975759	0.178436	0.00925649	-0.0155652	0.545182	0.676652
Hnrnpul2	pr166	0.435487	0.605717	0.516674	0.373487	0.406742	-0.536707
Crebbp	pr167	1.19671	0.923603	0.552182	-0.503176	1.24843	-1.32811
Brca2	pr168	0.32075	0.254812	2.5979	1.69972	1.14879	0.920298
Gm3604;Gm10323;Gm4631;OTTMUSG00000016609;Gm14434	pr169	0.425217	0.468176	1.35715	1.18946	0.00207179	-0.00341733
Srbd1	pr170	0.984896	-1.3369	0.586283	-1.45035	0.0586021	-0.20974
Srsf7	pr171	0.920061	0.652178	0.481791	-0.357627	1.53267	-0.880578
Ssb	pr172	0.278106	0.37092	1.95924	0.66104	1.06801	0.659771
Bclaf1	pr173	0.323425	0.297341	0.838584	0.632952	0.643204	0.417524
Ddx24	pr174	0.03636	0.0666822	1.10118	0.515242	0.373933	0.358931
U2af1	pr175	0.107549	-0.200209	0.964833	-0.899435	0.118353	0.25032
Tecr	pr176	0.850326	0.839929	0.333518	-0.814508	0.0411725	0.129218
Rfc1	pr177	0.271184	0.262706	0.227375	-0.0833639	0.458236	0.39395
Pabpn1;Gm20521	pr178	0.000153319	-0.000209173	0.4561	0.759328	0.261105	0.505157
Ccnb1	pr179	0.414053	-0.407373	0.858976	-1.31914	0.262368	-0.513145
L3mbtl2	pr180	0.823139	1.21102	0.879239	-0.856345	0.507942	-0.810565
Chek1	pr181	0.368628	0.41134	0.737681	-0.634689	0.794343	-0.586961
L1td1	pr182	0.569369	0.514182	0.435522	0.19872	0.119602	0.0867004
Rps28	pr183	1.15253	1.20238	0.506758	-0.340502	0.438883	0.285414
Sp1	pr184	1.67508	-0.571383	2.85061	-1.60994	2.4392	-1.035
Zc3h18	pr185	0.42778	0.395272	2.18975	1.86037	0.699333	0.676352
Supt16h;Supt16	pr186	0.992924	-0.335965	1.43117	-1.07715	1.03402	-0.594355
Pphln1	pr187	0.367395	0.451563	0.641806	0.149278	0.781846	-0.882329
Zfp105	pr188	1.19578	-0.978669	5.79293	-1.70621	0.000617445	-0.000696818
Hnrnpu	pr189	1.17923	0.424078	1.42109	1.53588	1.58344	0.901139
Sf3b1	pr190	0.235815	-0.252172	0.485538	0.335852	0.405062	0.273126
Trip12	pr191	0.00303377	0.00209936	0.643939	-0.37308	1.36978	-0.83507
	pr192	0.243763	-0.727502	0.328531	-0.217183	1.37152	1.49292
Zc3hc1	pr193	0.821707	0.582931	0.699078	0.46475	0.468191	-0.396009
Nsun2	pr194	0.77366	0.649509	0.221967	0.123571	0.711962	-0.575047
Tcof1	pr195	0.241738	0.185362	0.782722	0.599577	0.384683	-0.261392
Opa1	pr196	0.450426	0.723206	0.741109	-0.862764	0.0900151	-0.171485
Srsf1	pr197	1.30937	0.881639	0.959337	-0.510208	0.299961	-0.205804
Tpi1	pr198	1.38409	-1.77461	2.17156	-2.05279	0.382471	-0.446533
Son	pr199	0.587425	0.747365	2.35076	1.53788	0.805219	0.783227
Emd	pr200	0.513173	0.414792	0.369038	0.432716	0.193104	0.210024
Alyref;Alyref2	pr201	1.15641	1.76858	1.65512	1.96725	1.48145	1.42391
Nfatc2ip	pr202	0.573013	0.557648	2.14141	-1.49874	1.00555	-1.06972
Pnn	pr203	0.00350471	-0.0187613	0.305742	0.119505	0.599509	1.31833
Hnrnph1	pr204	0.0233269	-0.0751648	0.946634	0.723045	0.524578	1.26876
Dnajb6	pr205	0.739328	0.488354	1.42208	1.44863	0.698779	0.441705
Copb2	pr206	1.08964	1.23074	0.767169	1.06217	0.386901	0.403203
Eif6	pr207	0.209385	0.44352	1.6915	0.872365	1.57087	1.68201
Rpl35a	pr208	0.0026778	0.00337919	0.174252	-0.244024	0.689475	0.664111
Znf143	pr209	2.46329	1.9462	1.70437	-1.2723	1.08747	-0.719136
Gpx4	pr210	0.0798113	-0.120172	1.55695	-2.70607	0.0723951	0.08251
Bard1	pr211	0.0399061	0.0699539	0.656497	-0.645984	0.321127	-0.553934
Igf2bp1	pr212	0.747424	0.849806	0.818405	0.757225	0.103834	0.175059
Mt1	pr213	0.332854	0.46469	2.50392	-2.805	0.535488	-0.818054
Ncl	pr214	1.78555	1.59263	1.11903	0.824881	0.220316	0.256136
Eef1a1	pr215	2.20087	-0.943051	1.58897	-0.821901	1.90877	0.569144
Dnmt1	pr216	0.322654	0.484535	0.868442	-1.23665	0.215796	-0.440219
Rpl7	pr217	0.00731619	-0.00864029	0.000523058	0.000675201	0.495225	0.452805
Lmnb1	pr218	0.68879	-1.52343	1.68763	-3.50511	0.0849974	0.2019
Rplp0	pr219	0.818467	0.909906	0.297574	-0.42089	0.956393	0.950365
Hist1h1c	pr220	0.893429	-1.0762	0.111743	-0.150124	0.745074	0.928497
Ppia;Gm5160	pr221	1.85889	0.919518	0.129357	0.568404	0.119807	0.464398
Hmgn1	pr222	0.884179	2.81847	0.23822	1.28156	0.372575	-1.71474
Rpl13a	pr223	0.652954	-2.37869	0.546022	-0.82767	0.824046	2.91933
Pou5f1	pr224	0.155389	0.193293	0.322213	-0.302843	0.387257	0.416156
Lmnb2	pr225	0.255033	0.304904	1.3091	-2.72323	2.66472	-0.862584
Mcm3	pr226	1.30649	-2.20148	2.56597	-1.6968	0.991997	1.61299
U2af2	pr227	0.103301	0.277931	0.823652	-0.542396	0.0722574	-0.104544
Map4	pr228	1.66872	-1.82532	1.36116	-1.30209	0.848384	1.13538
Rpl3	pr229	0.868874	-2.47351	0.344138	-0.293108	0.962984	2.69207
Pdia3	pr230	1.19368	0.739175	0.937779	0.587982	0.73824	0.4922
Pabpc1;Pabpc2;Pabpc6	pr231	0.651674	0.6682	0.0354613	-0.0403843	0.743286	0.548107
Hmgb2	pr232	0.401923	1.1739	0.7087	-1.84419	0.536195	-1.34354
Kif4	pr233	0.513775	-0.707194	1.20026	-0.316743	0.52721	0.463912
Fbl	pr234	0.337629	0.33338	0.174994	-0.192286	0.416131	-0.54165
Rpl12	pr235	0.0905059	0.242744	0.105826	-0.277	0.984334	1.69972
Rpl18	pr236	1.3403	-0.855584	0.221165	-0.240284	1.55447	0.879941
Hspa9	pr237	0.553274	0.316819	0.625267	0.349465	0.306766	-0.240318
Rpl28	pr238	0.289339	-0.227699	0.180845	0.244939	0.677744	0.500041
Msh2	pr239	0.784044	-0.787927	0.0191238	0.014691	1.42902	1.42758
Hist1h1a	pr240	0.23654	-0.166362	0.126389	0.105994	2.45127	0.798965
Hist1h1b	pr241	2.44328	-0.514397	0.0468342	0.0579675	1.52756	0.319276
Rpl6;Gm5428	pr242	0.587398	-0.594224	0.100947	-0.115808	0.829649	0.981974
Rpl29;Gm17669;Gm10709;Gm5218	pr243	0.958823	-0.313594	0.258245	0.345176	0.646979	0.396439
Rplp1;Gm10073	pr244	0.358676	0.30978	0.796127	-1.19055	1.52913	0.777067
Rpl5	pr245	1.49283	-1.58722	0.0970329	0.14957	1.92371	1.89758
Rpl13;Rpl13-ps3	pr246	0.965787	-0.578491	0.0692288	-0.0780811	1.84425	0.964299
Slc25a4	pr247	1.70571	-1.8904	0.0771384	0.0598132	0.916161	0.607334
Hnrnpa1	pr248	0.068593	0.0846036	0.0755761	0.273429	0.297143	-0.690203
Slc25a5	pr249	0.190772	-0.351687	0.170753	-0.264055	0.0254067	0.0677115
Cebpz	pr250	0.902323	0.674536	1.07655	-1.0966	1.28599	-1.19612
Cnbp	pr251	1.89401	-2.39167	0.349978	-1.01042	0.19144	-0.286837
Cnbp	pr252	3.37928	-1.36905	5.48955	-2.85123	4.59908	-2.0114
Msh6	pr253	0.963958	-2.49966	0.289455	0.572761	1.06782	3.24426
Atp5b	pr254	1.91209	0.842445	0.186773	-0.323106	0.0771069	0.108438
Ctbp2;Ctbp1	pr255	0.0632127	-0.189194	0.731659	-0.852679	0.422923	-0.613743
Snrpa1	pr256	0.113657	0.22008	0.151992	-0.212395	1.56023	-1.34841
Eef2	pr257	0.495324	0.746734	1.05134	-0.587887	0.63518	-0.756013
Sf3b14	pr258	0.418836	0.464492	0.337211	1.12377	1.63826	1.44862
Ruvbl1	pr259	0.09535	0.0892398	0.847836	0.434299	0.623169	0.429338
Pcbp1	pr260	3.31573	-1.39507	2.98007	-1.6954	0.577289	0.14503
Rps20	pr261	0.149253	-0.503793	0.324546	-0.6796	0.226313	0.72308
Rpl26	pr262	1.36654	-0.926144	0.469638	-0.479556	1.71356	1.19377
Rpl27	pr263	0.691303	-1.70822	0.392534	-1.00761	1.10869	2.39239
Rpl37a	pr264	0.261679	0.126247	0.00230444	0.0022138	1.69891	0.621622
Rps8	pr265	0.200816	-0.350285	0.567292	-0.268876	1.2449	1.08175
Rps14	pr266	0.454205	0.299959	0.262744	0.131015	0.874602	0.372787
Rps23	pr267	0.752664	-0.887761	0.794287	-0.795	0.782652	1.1391
Snrpd2;Gm5449	pr268	0.547823	1.01445	0.818688	0.310388	1.13209	1.78677
Rps4x	pr269	1.09524	1.5388	0.720138	-1.73751	0.00667963	-0.0256863
Rpl18a	pr270	0.676843	-0.566825	0.000747913	-0.000925064	0.966332	0.857652
Rps6	pr271	0.00415016	-0.012736	0.227034	-0.179347	1.18782	1.82751
Rps25	pr272	0.191477	0.387284	0.934363	-1.10452	1.05378	-1.07781
Fau	pr273	0.146464	-0.0593808	0.611371	0.673699	0.820953	0.81506
Rpl30	pr274	0.886122	-0.434959	2.30455	-1.52224	0.54138	-0.388042
Rpl31	pr275	0.641274	-1.03522	0.0685532	0.106614	1.33416	1.84813
Rps3	pr276	0.0504394	0.124175	0.506569	-0.229748	1.12636	1.35239
Rpl32;Gm4987	pr277	1.86235	-2.41371	0.330488	-0.511168	1.90232	3.04401
Rpl8	pr278	0.286297	-0.262061	0.00213192	0.00204913	1.13487	0.796051
Ybx1	pr279	0.345959	0.442382	1.40995	1.11794	1.89318	2.05774
Rps27a	pr280	0.225659	-0.609677	1.22181	0.0998027	0.578803	1.36829
Tra2b	pr281	1.05522	-1.09921	1.34534	-0.195289	0.217393	0.104553
Hspa8	pr282	1.3268	0.835625	2.78927	1.6451	3.69008	1.73308
Dnaja1	pr283	0.24161	0.345362	2.07036	1.61986	1.45254	1.89552
Hspd1	pr284	0.179539	-0.559277	2.63604	4.04627	2.47779	6.12418
Dynll1;Dynll2;BC048507	pr285	0.415504	0.410795	0.150029	0.147322	0.206988	0.144292
Actg1	pr286	0.884914	-1.65671	0.835704	-0.469458	0.0805123	0.119021
Rps10	pr287	0.288776	0.505428	0.550649	-0.328765	1.19398	0.968531
Tubb4b;Tubb4a	pr288	0.142819	-0.151202	0.134948	0.161692	0.844428	0.719008
Surf6	pr289	0.888389	0.869884	0.593549	0.83134	0.45713	0.579681
Elavl1	pr290	2.19673	-0.703506	0.250788	0.316071	0.783198	0.845214
Phf5a	pr291	0.438747	-0.139056	0.115159	-0.0675151	0.0441434	-0.018411
Rpl36a	pr292	0.311174	0.825167	0.674713	0.737361	0.759997	0.506813
Erh	pr293	0.04687	-0.253289	0.691283	0.558001	0.255199	1.1854
Csrp2	pr294	2.96752	-2.08273	1.02843	-0.336031	0.875514	0.452302
Kif20a	pr295	0.864194	-0.471799	1.93675	-0.799907	0.786087	-0.523253
Frg1	pr296	0.799287	1.03862	0.470261	-0.965248	0.548941	-1.15026
Cdk2	pr297	0.0721713	-0.134506	1.59788	-1.41307	0.0352032	0.0701714
Tubb5	pr298	1.19779	-0.770882	0.98009	-0.459291	1.37554	0.986956
Top2a	pr299	1.25547	-1.48636	0.911592	-0.82126	0.512697	0.554204
Smarcad1	pr300	1.21682	0.522373	0.536251	-0.374695	0.841298	-0.637251
Top1	pr301	0.72298	-1.96822	0.0358567	-0.0637563	1.17427	1.48348
Maz	pr302	0.776934	-1.33797	2.00348	-2.378	0.0680532	0.116393
Zscan21	pr303	0.388556	-0.570282	1.05147	-1.3286	0.108275	0.203629
Lyar	pr304	0.0954905	-0.34001	0.735135	0.845217	0.76552	1.04246
Srsf10;Srsf12	pr305	0.829939	0.866457	0.476718	-0.394005	1.43406	-0.817257
Smarca4	pr306	1.11044	-0.812768	2.49763	1.23588	3.04734	1.67626
Fbxo31	pr307	2.52693	-2.3023	2.15115	-2.06937	2.72075	-2.23389
Ddx3x;D1Pas1	pr308	2.68066	-1.99593	2.18757	-2.0056	0.0989023	0.113534
Fiz1	pr309	1.85804	-1.5271	2.51893	-2.33152	0.309527	0.329236
Kif2c	pr310	2.46722	-1.9228	3.35514	-1.44792	0.0461634	0.0389283
Ssr4	pr311	1.04947	0.949554	1.41513	-1.14689	0.239712	-0.312519
Srsf6	pr312	0.919295	-2.61042	1.15878	-0.55481	0.686349	1.97664
Ruvbl2	pr313	0.82188	-0.6778	2.0894	0.574706	2.2274	0.686896
Nol9	pr314	0.233984	-0.478591	2.5103	3.29082	1.68093	3.22924
Khsrp	pr315	1.67513	-0.421619	0.0136342	-0.00991694	1.0861	0.47503
Isg20l2	pr316	1.33816	0.691549	1.8433	-1.48987	1.44787	-1.09959
Mybbp1a	pr317	0.657619	-0.52201	1.11467	0.947091	1.74309	0.791009
Ddx17	pr318	0.241653	0.0592531	1.63096	0.497501	3.57456	1.1783
Cdc5l	pr319	0.0278088	0.0571232	1.51086	1.29289	0.763951	1.08553
Puf60	pr320	1.72937	1.04977	0.299425	-0.370587	0.182113	-0.253215
Uhrf1	pr321	1.141	-1.31015	3.61363	-2.23687	0.644281	-0.788824
Rfc4	pr322	0.490644	0.622414	0.334786	-0.195653	3.1071	-0.70576
Rrp12	pr323	2.00376	-0.987783	1.04727	0.420799	2.32583	0.327183
Sf3b2	pr324	0.926898	-1.51638	0.0475241	-0.04422	0.944007	1.56721
Arglu1	pr325	0.542293	0.509916	0.0576561	0.0746199	0.553808	-0.588064
Rsl1d1	pr326	0.612845	-1.08355	0.0301379	0.0249138	0.400101	0.716505
Pias4	pr327	0.67232	-0.656166	0.897149	-1.31872	0.0532781	-0.123712
Selh	pr328	1.23338	1.07208	1.49038	-1.91117	0.451276	-0.622688
Znf48	pr329	0.810732	-0.701259	2.68787	-2.02066	1.76791	1.88594
Decr2	pr330	3.24894	-1.26716	3.58592	-1.26955	2.92107	0.998064
Eef1g	pr331	0.835402	0.956346	2.70891	-1.80638	1.74142	-1.14284
Rfc2	pr332	0.557289	0.410079	0.797959	-0.184716	0.162997	0.133853
Wdr18	pr333	0.256678	0.504148	2.12702	2.67405	0.821729	1.34396
Actl6a	pr334	0.0597373	-0.0859903	0.130063	0.156139	1.95441	1.45879
Mcm5	pr335	2.27408	-1.68831	2.43999	-1.57967	1.95495	1.50972
Rpl38	pr336	0.970436	0.903662	0.978601	-0.273389	0.801716	0.46862
Nr0b1	pr337	2.004	3.45562	3.06578	2.88029	0.348581	0.550593
Tardbp	pr338	0.51337	-0.181558	0.4811	0.359758	0.321009	0.194737
Rpl4	pr339	0.0275154	0.0399342	0.087316	0.0815048	1.75747	1.39227
Matr3	pr340	0.543852	-0.251753	2.53464	1.25796	1.06378	0.561702
Zfp655	pr341	0.914953	1.42145	3.38887	1.84082	1.80098	2.87378
Trim28	pr342	1.19563	0.342985	0.349446	0.193017	0.419559	0.233516
Rbm27	pr343	0.156323	-0.459916	0.487945	-0.441685	0.134141	0.251381
Npm1;Gm5611	pr344	0.807102	1.18021	0.881092	1.80495	0.0635326	0.150426
Skp1;Skp1a	pr345	1.88644	0.950086	1.01506	-0.444839	1.04635	-0.566161
	pr346	0.660273	0.862988	0.825456	-0.551227	0.173331	-0.234514
Rpl10a	pr347	0.554574	-0.766541	0.0498843	0.0775541	1.60267	2.22006
Hnrnpd	pr348	1.6389	0.410179	2.1692	0.771151	2.73692	0.740425
Khdrbs1	pr349	1.14867	-2.63002	0.116388	0.0573152	0.868197	2.02259
Hells	pr350	0.470557	1.48355	1.21175	-0.487108	1.92561	-1.04268
Tmpo	pr351	0.0415426	-0.0932147	1.42916	-0.909967	0.438935	0.544365
Ctcf	pr352	0.700678	-0.535945	0.307927	-0.277278	0.60169	0.302792
Ddx5	pr353	0.0161678	-0.0160828	0.639743	0.406562	0.649905	0.547257
Sptbn1	pr354	1.01926	0.68383	0.780864	-1.2436	0.034008	-0.0726204
Jarid2	pr355	0.0317853	0.0186176	0.184335	0.454172	1.09837	-1.68833
Fam208a	pr356	0.321212	0.512042	0.926996	0.365686	0.294367	-0.452698
Morc3	pr357	0.395629	0.367415	1.47981	-0.917398	0.402818	-0.298662
Nop58	pr358	0.0281599	0.0264912	0.55939	0.22247	0.744415	0.40837
Mum1	pr359	2.01763	-1.02975	1.78915	-0.592105	0.542351	0.255073
Pdcd11	pr360	0.974968	0.991547	0.134603	-0.263324	0.147871	0.287039
U2surp	pr361	0.310758	0.791596	3.4524	1.10577	0.275424	0.553057
Znf740;Zfp740	pr362	0.294387	0.403428	1.42823	-0.774247	1.19199	-0.835041
Spic	pr363	0.668868	1.23787	5.22047	9.23618	3.34072	7.2528
Ints1	pr364	0.439049	0.293247	2.39928	0.611933	0.00993458	0.00900269
Ahdc1	pr365	0.416257	-0.360486	3.58473	2.32758	3.77821	2.70613
Kdm3a	pr366	1.24355	-0.964414	2.49332	-1.93242	0.352771	0.294751
Gnl3l	pr367	1.87093	1.04079	1.47232	1.0197	0.138243	0.127355
Phf17	pr368	0.530642	-1.44996	2.11697	-3.30966	0.102033	-0.186629
Nup155	pr369	0.10087	-0.0797838	0.909218	-0.485105	0.187935	-0.0798702
Rpl10;Rpl10l	pr370	0.800611	-1.48538	0.516146	-0.542253	1.22534	2.10114
Rpl35	pr371	0.87878	-1.85784	0.026842	-0.050176	1.10263	2.25842
Cyfip1;Cyfip2	pr372	0.982177	-0.564738	3.23495	-1.0199	0.226054	0.14937
Dek	pr373	0.490152	-0.821578	0.716332	-1.34427	0.151786	-0.430757
Sgol2	pr374	0.675945	-0.459899	1.93251	0.641359	0.495731	0.381361
Nacc1	pr375	0.20742	-0.355398	1.49369	2.24493	1.86226	2.89927
Nup214	pr376	0.322773	0.477791	0.985296	0.605015	0.905302	0.968608
Poldip3	pr377	0.788225	0.741121	0.336343	0.324721	0.0333894	0.0342395
Ptbp1	pr378	0.362238	-0.159608	0.148307	0.0728594	0.989947	0.508622
Zc3h14	pr379	1.84531	-2.1619	1.71621	-2.8273	0.178354	0.401979
Rcc2	pr380	0.255611	-0.133494	2.23434	-1.63667	2.5086	-1.16581
Gtf3c4	pr381	1.28509	1.05487	0.91949	-0.417161	0.925796	-0.76582
Sp2	pr382	0.305192	-0.320684	2.51993	-1.31916	0.163531	-0.19477
Dnpep	pr383	0.112497	0.0809383	1.55273	-1.29778	1.06049	0.326461
Ddx50	pr384	1.30165	1.25535	0.507816	-0.390918	0.00598152	0.00970713
Srrm2	pr385	0.704766	0.19883	1.15089	0.368522	2.15596	-0.630452
Sall4	pr386	1.16923	-0.629445	1.15151	-0.522781	1.42563	-0.431688
Rps19bp1	pr387	2.06793	-0.736809	0.420438	-0.305836	0.543454	0.171317
Zfp57	pr388	0.146248	-0.347666	2.70505	-2.13599	0.231117	-0.433478
Ogt	pr389	0.00296835	-0.0106354	0.346646	-0.735448	0.0287228	-0.0842692
Gnl3	pr390	0.030779	-0.0588576	1.0059	0.543783	1.07361	1.33914
Esco2	pr391	1.52947	-1.66235	3.07244	-2.50465	0.932369	-1.11872
Ahctf1	pr392	0.0492092	0.0880362	1.07692	0.644124	0.718657	0.878304
Spats2	pr393	0.444592	-0.479338	0.902195	-0.37618	0.0603027	-0.0792389
Pop1	pr394	0.32879	0.588797	0.806446	0.415462	0.74864	0.75441
Anln	pr395	3.36038	-1.69375	1.271	-0.790485	0.423699	-0.265187
Champ1	pr396	0.415579	0.491297	1.69178	-1.66577	1.26494	-0.711813
Tdh	pr397	0.847317	1.01104	1.34147	-3.31831	0.109088	0.375378
Pitrm1	pr398	1.19885	1.00646	2.70188	-0.886631	1.27906	1.03126
Nol6	pr399	0.887925	0.579224	1.02099	-1.00367	1.09973	-0.980839
Rest	pr400	0.546202	-1.25349	0.129872	0.0438347	0.451064	1.00548
Sfpq	pr401	2.32002	1.10107	1.50562	1.14373	2.58242	0.58061
Eif4a3	pr402	0.613565	-1.93087	0.570538	-1.49634	0.331439	0.939747
Rbmxl1;Rbmx	pr403	1.23507	-0.710084	0.0312618	-0.0475794	0.171846	-0.163845
Rbm5	pr404	0.714059	0.798234	1.95183	0.655254	0.159653	0.128937
Rrp1b	pr405	1.13637	-1.08828	0.0294684	-0.0164382	0.902499	0.83591
Rpn1	pr406	1.09236	0.977106	1.42247	-1.44057	1.6596	-1.35166
Smarca5	pr407	0.526313	-0.561015	1.29407	-0.446596	0.718648	0.689871
Parp1	pr408	1.9001	-0.504672	1.12264	0.470101	2.65795	0.86211
Pdia6	pr409	0.0213427	0.0180575	1.12499	-1.14918	0.705762	0.674493
Psip1	pr410	0.0400196	0.0954291	0.383973	-0.796561	0.157597	0.374788
Rtfdc1	pr411	1.07008	-1.19822	1.71353	-0.524296	0.0612726	0.0919253
Rbm10	pr412	1.14959	1.06747	2.73739	0.613969	0.170482	0.047596
Gnl2	pr413	0.0706897	-0.0997187	1.22237	1.87759	1.42011	1.54814
Znf281	pr414	1.6421	1.37092	1.21973	2.97078	2.20881	2.00882
Dpy30	pr415	0.03678	-0.0378227	1.50286	0.81009	0.508565	0.277543
Rnps1	pr416	0.769886	0.312049	1.13017	-0.214398	1.8345	-0.575521
Gtpbp4	pr417	0.260648	0.232695	1.11646	1.18838	1.19659	0.880234
Prpf8	pr418	0.708068	1.44683	2.53809	3.32189	0.605413	1.00658
Npm3	pr419	0.100922	-0.27319	1.3544	1.53803	2.43898	3.80695
Rnf2	pr420	0.319619	0.46051	0.220579	-0.103765	0.665452	0.323018
Rpl21;Rpl21-ps6	pr421	0.438814	-0.641647	0.424762	-0.460887	1.10748	1.45308
Nop10	pr422	0.262488	0.220767	0.222473	-0.154231	0.0222249	0.0223707
Rpl14	pr423	0.229766	-0.168925	0.43321	0.599351	0.225022	0.21099
Snw1	pr424	0.0458661	0.0597617	1.15533	0.795466	0.457066	0.350827
	pr425	0.0189005	0.0544338	2.62274	-2.16449	1.44694	-1.35399
Hnrnpa0	pr426	0.621842	0.451871	1.14885	1.02929	0.137521	-0.143923
Cenpv	pr427	0.603613	0.70196	0.172191	-0.166831	0.795372	-0.949591
Serbp1	pr428	0.780818	-0.392832	0.263449	-0.709621	0.0565963	-0.165738
Rrs1	pr429	1.29202	0.937746	0.0543314	-0.0560703	0.108759	-0.105218
Luc7l	pr430	0.334488	0.648907	0.489156	-0.523742	0.42091	-0.694695
Skiv2l2	pr431	0.558918	0.971411	1.24296	1.41476	1.21724	1.32352
Rps19	pr432	1.08235	-1.29856	0.671745	0.457272	1.43183	1.79301
Nhp2l1	pr433	0.0109639	-0.024648	0.227664	-0.290785	0.821222	1.0669
Ebna1bp2	pr434	0.259168	-0.325668	0.16049	0.201674	0.393507	0.465593
Pelp1	pr435	1.00681	0.900014	4.32257	6.99291	3.6854	5.09267
Nvl	pr436	0.264516	0.570757	0.76667	0.813983	0.952236	1.73915
Dnajc10	pr437	0.927231	-0.723274	3.17861	-1.76497	0.21456	-0.183695
Brix1	pr438	0.316567	0.459608	0.288917	-0.168929	0.568998	0.323472
Senp3	pr439	0.654231	0.5113	2.26567	5.61218	1.79186	3.96718
Cpsf1	pr440	0.134715	-0.147706	1.24538	1.78395	1.33939	1.24199
Ranbp2	pr441	0.315722	-0.369187	0.886741	-0.724094	0.489671	0.596044
Dkc1	pr442	0.509858	0.89809	0.702601	-0.467038	0.325877	0.34204
Ddx21	pr443	0.834866	0.58558	1.62675	0.912005	0.249869	-0.14987
Kifc1;Kifc5b	pr444	0.312259	0.571677	0.350479	-0.257374	0.00134116	-0.000764847
Dnaja2	pr445	1.57014	1.57401	2.90153	1.34853	2.95548	1.90212
Pcm1	pr446	0.400145	0.605223	2.44319	-1.14979	0.48674	-0.635836
Mta2	pr447	0.836436	1.34996	0.571478	0.18929	0.133327	0.123758
Farsb	pr448	0.186185	0.261213	1.50654	-0.976809	0.744168	-0.867182
Bub3	pr449	0.292656	0.463864	0.0132477	-0.0420183	0.0972712	-0.327564
Wdr46	pr450	0.929301	0.681003	0.123408	-0.207297	1.48336	-1.03141
Ik	pr451	0.668249	0.956509	0.869078	0.758423	0.1008	-0.204231
Hnrnpc	pr452	0.799161	0.402936	1.6347	1.01742	0.716589	0.345242
Zfp292	pr453	0.310365	0.614412	0.473852	0.153425	0.635209	0.779448
Hdac6	pr454	2.92676	-2.69684	4.51343	-3.41123	0.500367	-0.404998
Hnrnpf	pr455	0.905039	0.519096	0.363244	0.324907	0.900117	0.462147
Sart1	pr456	2.46008	0.66058	0.618686	0.320607	1.3043	-0.561747

## Sheet: 2iLd3_vs_WT
Significant	#NAME?	Difference	Protein IDs	Majority protein IDs	Protein names	Gene names	Symbol color	Symbol type	Symbol size	Only identified by site	Reverse	Potential contaminant	Intensity	MS/MS Count	Unique peptides	Peptides	Spic_NE_2I1	Spic_NE_2I2	Spic_NE_2I3	Spic_NE_ser1	Spic_NE_ser2	Spic_NE_ser3	WT_NE_2i1	WT_NE_2i2	WT_NE_2i3	WT_NE_Ser1	WT_NE_Ser2	WT_NE_Ser3
+	3.34072	7.2528	Q6P3D7;Q6P3D7-2;D3YYM5;D6RE28	Q6P3D7;Q6P3D7-2	Transcription factor Spi-C	Spic	Color [Black]	9	16				3017200000	55	12	12	29.3341	29.4902	30.0225	22.5577	23.3872	21.1435	20.0756	20.2911	20.7715	21.436	21.838	20.1007
+	2.47779	6.12418	P63038;P63038-2;D3Z7J9;D3Z2F2	P63038;P63038-2	60 kDa heat shock protein, mitochondrial	Hspd1	Color [Blue]	9	10				1694000000	94	23	23	28.7712	28.8141	28.4843	24.5122	21.5682	21.6167	23.7502	25.7232	24.4575	23.1309	21.9531	24.2909
+	3.6854	5.09267	Q9DBD5;Q9D4T3	Q9DBD5	Proline-, glutamic acid- and leucine-rich protein 1	Pelp1	Color [Olive]	9	16				665220000	33	12	12	27.6364	26.7558	27.8436	21.9848	22.7053	22.2676	20.5219	20.6424	20.0927	21.7327	20.6948	21.8302
+	1.79186	3.96718	Q9EP97;E9PWT6;F6Z9L5	Q9EP97	Sentrin-specific protease 3	Senp3	Color [Olive]	9	16				392390000	26	15	15	26.5095	24.2994	27.4914	22.6803	22.0944	21.6242	20.7415	21.0195	19.7028	21.4146	21.9761	21.4742
+	2.43898	3.80695	Q9CPP0	Q9CPP0	Nucleoplasmin-3	Npm3	Color [Blue]	9	10				314910000	15	2	2	25.4585	26.4087	24.6891	22.3256	21.7808	21.029	23.738	24.3449	23.8593	21.225	20.9584	23.7715
+	1.06782	3.24426	P54276	P54276	DNA mismatch repair protein Msh6	Msh6	Color [A=255, R=64, G=128, B=128]	9	8				798850000	22	8	8	27.4415	27.4057	25.1303	22.4768	25.8085	21.9594	26.1219	25.6627	26.4746	26.1722	25.8885	25.6829
+	1.68093	3.22924	Q3TZX8-3;Q3TZX8-2;Q3TZX8	Q3TZX8-3;Q3TZX8-2;Q3TZX8	Polynucleotide 5-hydroxyl-kinase NOL9	Nol9	Color [Blue]	9	10				208340000	9	6	6	24.3483	25.3412	26.0635	21.6894	23.3969	20.979	21.7681	22.2227	21.8897	22.9102	21.7795	22.8114
+	1.03899	3.19399	Q8CGP1;Q6ZWY9;Q64478;P10853;B2RVD5;Q8CBB6;Q921L4;Q8CGP2;Q64525;Q64475;P10854;B2RTK3;Q8CGP2-2;G3X9D5;Q9D2U9;Q8CGP0;Q64524;A2AB77;P70696	Q8CGP1;Q6ZWY9;Q64478;P10853;B2RVD5;Q8CBB6;Q921L4;Q8CGP2;Q64525;Q64475;P10854;B2RTK3;Q8CGP2-2;G3X9D5;Q9D2U9;Q8CGP0;Q64524;A2AB77;P70696	Histone H2B type 1-K;Histone H2B type 1-C/E/G;Histone H2B type 1-H;Histone H2B type 1-F/J/L;Histone H2B;Histone H2B type 1-P;Histone H2B type 2-B;Histone H2B type 1-B;Histone H2B type 1-M;Histone H2B type 3-A;Histone H2B type 3-B;Histone H2B type 2-E;Histone H2B type 1-A	Hist1h2bk;Hist1h2bc;Hist1h2bh;Hist1h2bf;Gm13646;Hist1h2bp;Hist2h2bb;Hist1h2bb;Hist1h2bm;Hist3h2ba;Hist3h2bb;Hist2h2be;Hist1h2ba	Color [A=255, R=64, G=128, B=128]	9	8				1151900000	39	8	8	26.6292	26.0562	26.404	22.3458	25.9604	21.2012	26.5786	26.8268	26.9311	26.3565	25.8598	26.5525
+	1.90232	3.04401	P62911;A2AD25;F6WJV0;P17932	P62911;A2AD25	60S ribosomal protein L32	Rpl32;Gm4987	Color [Blue]	9	10				334890000	13	3	3	23.8325	24.7002	25.2592	22.3453	20.4449	21.8697	26.0721	24.5653	24.688	24.0408	23.8291	24.0311
	0.824046	2.91933	Q5M9M0;P19253;E9Q5A0;Q3TDS9;D3YY61	Q5M9M0;P19253;E9Q5A0;Q3TDS9	60S ribosomal protein L13a	Rpl13a	Color [A=255, R=64, G=128, B=128]	9	8				1143700000	34	12	12	26.5204	24.8012	26.9554	22.1155	26.1404	21.263	27.0774	27.0184	26.6641	26.4004	24.2219	26.0327
+	1.86226	2.89927	Q7TSZ8;Q9DCM7;A2ARL2	Q7TSZ8	Nucleus accumbens-associated protein 1	Nacc1	Color [Blue]	9	10				268680000	17	10	10	25.9172	24.0027	26.1816	22.3134	22.5533	22.5371	22.9441	23.3331	23.0897	23.5212	21.5075	23.4413
+	1.80098	2.87378	Q9CZP3;Q5DTG8;Q6P8W7	Q9CZP3;Q5DTG8		Zfp655	Color [Blue]	9	10				251360000	36	9	9	25.7735	25.4971	25.227	21.5302	23.9186	22.4274	23.543	23.7558	23.6764	21.4264	20.7992	21.3864
+	2.34692	2.71568	D3Z1X8;P97496-2;Q3UNN4;P97496;Q6PDG5-2;Q3UID0;Q6PDG5;Q3UZD0	D3Z1X8;P97496-2;Q3UNN4;P97496;Q6PDG5-2;Q3UID0;Q6PDG5	SWI/SNF complex subunit SMARCC1;SWI/SNF complex subunit SMARCC2	Smarcc1;Smarcc2	Color [Blue]	9	10				291890000	27	11	11	24.8839	25.4838	25.8983	22.2185	23.4273	22.4732	24.516	24.0676	24.487	21.413	24.1883	24.0675
+	3.77821	2.70613	Q6PAL7	Q6PAL7	AT-hook DNA-binding motif-containing protein 1	Ahdc1	Color [Blue]	9	10				143640000	21	11	11	24.6791	24.6378	24.8511	21.8919	22.3845	21.7732	22.7438	22.1469	22.2946	22.0857	23.0115	22.0339
	0.962984	2.69207	P27659;D3YZ47;Q9CQ09;E9PWZ3	P27659;D3YZ47	60S ribosomal protein L3	Rpl3	Color [A=255, R=64, G=128, B=128]	9	8				957700000	64	14	14	26.2633	25.5827	26.4459	21.9696	25.9639	22.2822	26.8348	26.3031	26.0333	26.4655	25.3184	25.8523
	0.678449	2.54206	D3Z5A6;D3YW09;Q62203;G5E834;G3UVU2	D3Z5A6;D3YW09;Q62203;G5E834;G3UVU2	Splicing factor 3A subunit 2	Sf3a2	Color [A=255, R=64, G=128, B=128]	9	8				485530000	5	2	2	26.4528	25.7872	26.3492	22.0467	27.0327	21.8836	25.8791	21.2881	21.2176	19.7761	19.9075	20.0816
+	1.94794	2.48192	E9Q1Y2;Q8BZ47	E9Q1Y2;Q8BZ47	Zinc finger protein 609	Znf609	Color [Blue]	9	10				71893000	10	4	4	24.3001	24.0416	23.6663	21.9966	20.4685	22.0972	20.5088	20.5943	20.7279	21.1585	21.3448	21.4679
+	1.83125	2.39541	A2AW05;Q08943;A2AW06;Q08943-2;F8WGL8	A2AW05;Q08943;A2AW06;Q08943-2;F8WGL8	FACT complex subunit SSRP1	Ssrp1	Color [Blue]	9	10				246640000	14	4	4	23.908	23.9253	23.9935	22.4931	20.4854	21.6622	25.1071	23.8954	25.3123	20.4652	23.9482	21.3223
	1.08025	2.39282	Q8CGP6;A3KPD0;Q8R1M2;Q8CGP4;Q8CGP7;Q8CGP5;Q8BFU2;P22752;B2RVF0;A2AB79;F8WIX8;Q64523;Q149V4;Q6GSS7;B2RWH3;G3UWL7;Q3UA95;Q3THW5;P0C0S6;B2RVP5;Q64522;P27661	Q8CGP6;A3KPD0;Q8R1M2;Q8CGP4;Q8CGP7;Q8CGP5;Q8BFU2;P22752;B2RVF0;A2AB79;F8WIX8;Q64523;Q149V4;Q6GSS7;B2RWH3	Histone H2A type 1-H;Histone H2A;Histone H2A.J;Histone H2A type 1-K;Histone H2A type 1-F;Histone H2A type 3;Histone H2A type 1;Histone H2A type 2-C;Histone H2A type 2-A	Hist1h2ah;H2afj;Hist1h2aa;Hist1h2ak;Hist1h2af;Hist3h2a;Hist1h2ab;Hist1h2ad;Hist1h2al;Hist2h2ac;Hist2h2aa1	Color [A=255, R=64, G=128, B=128]	9	8				834730000	14	3	3	25.3963	24.4319	26.3438	21.8314	24.7294	22.4327	27.2749	26.2054	26.883	20.34	21.2249	24.0003
	1.10869	2.39239	Q5BLJ9;P61358;G3UWF4;A2A4Q0	Q5BLJ9;P61358;G3UWF4;A2A4Q0	60S ribosomal protein L27	Rpl27	Color [A=255, R=64, G=128, B=128]	9	8				381700000	18	5	5	23.2099	23.001	26.054	22.1845	21.4182	21.485	24.7471	25.9924	24.5482	24.5202	21.208	24.4842
	0.837807	2.36841	Q9CZM2;Q5M8Q0;E9QAZ2;E9PWH9;B8JKK2;F8WI79;D3Z0H4;E9Q1X1	Q9CZM2;Q5M8Q0;E9QAZ2;E9PWH9;B8JKK2;F8WI79	60S ribosomal protein L15;Ribosomal protein L15	Rpl15;Gm10020	Color [A=255, R=64, G=128, B=128]	9	8				726360000	34	3	3	25.3743	25.3305	26.0367	21.965	25.7948	21.8765	26.7674	26.2964	25.9298	25.1404	25.5558	25.2814
+	4.3293	2.31033	Q9D1Q6;B1AY76	Q9D1Q6;B1AY76	Endoplasmic reticulum resident protein 44	Erp44	Color [Blue]	9	10				237410000	15	4	4	25.3062	25.2609	25.4845	22.8431	23.1839	23.0936	23.2812	23.1876	23.9153	21.1713	23.134	20.0233
	1.07462	2.2759	P62830;A2A6F9;A2A6F8	P62830;A2A6F9	60S ribosomal protein L23	Rpl23	Color [A=255, R=64, G=128, B=128]	9	8				540240000	13	5	5	25.5447	25.5928	26.3796	22.6857	25.4769	22.5267	25.3089	25.2555	25.2025	24.7129	21.0839	24.5525
	1.10263	2.25842	Q6ZWV7;G3UWD7	Q6ZWV7	60S ribosomal protein L35	Rpl35	Color [A=255, R=64, G=128, B=128]	9	8				604440000	31	5	5	25.5639	25.2124	25.9555	22.7869	25.1444	22.0252	26.4244	25.9806	24.4773	25.6485	24.6305	25.251
+	1.47011	2.23623	A2BE28-2;A2BE28	A2BE28-2;A2BE28	Ribosomal biogenesis protein LAS1L	Las1l	Color [Olive]	9	16				114070000	12	7	7	24.5109	23.0521	25.4402	21.923	22.3319	22.0396	21.482	20.8504	21.4684	21.573	21.6578	22.0688
+	1.60267	2.22006	Q5XJF6;P53026;D6RE43;D3YXT2	Q5XJF6;P53026	Ribosomal protein;60S ribosomal protein L10a	Rpl10a	Color [Blue]	9	10				362810000	26	7	7	25.1754	24.5337	25.4291	22.1775	23.9753	22.3252	25.8449	24.7863	24.2744	23.4018	23.3691	24.0068
+	2.47343	2.21257	O54941;A2A4L8;C0IMW9	O54941;A2A4L8	SWI/SNF-related matrix-associated actin-dependent regulator of chromatin subfamily E member 1	Smarce1	Color [Blue]	9	10				111090000	16	5	5	23.7183	23.8037	24.0889	22.2009	21.0422	21.73	23.2194	22.6943	22.6437	22.2423	22.8814	22.6834
+	3.56596	2.1593	Q80Z64-2;E9QAE2;Q80Z64;A2RS90	Q80Z64-2;E9QAE2;Q80Z64;A2RS90	Homeobox protein NANOG	Nanog	Color [Blue]	9	10				106520000	10	2	2	24.6291	24.0854	24.5132	22.3782	22.2296	22.1419	21.7789	20.8794	20.8117	21.8384	21.9858	21.4499
	1.22534	2.10114	Q6ZWV3;P86048;B7FAU6	Q6ZWV3;P86048	60S ribosomal protein L10;60S ribosomal protein L10-like	Rpl10;Rpl10l	Color [A=255, R=64, G=128, B=128]	9	10				680420000	41	11	11	25.6608	24.948	26.0302	22.9038	24.9093	22.5225	26.5664	26.2541	25.4452	25.7138	24.2199	24.8579
+	3.18352	2.07872	A2BH40-4;A2BH40-2;A2BH40-3;A2BH40;E9QAQ7	A2BH40-4;A2BH40-2;A2BH40-3;A2BH40;E9QAQ7	AT-rich interactive domain-containing protein 1A	Arid1a	Color [Blue]	9	10				80457000	11	5	5	24.1476	23.8194	23.983	22.2462	21.5728	21.8948	21.0833	21.0342	21.0597	21.4783	21.6963	21.8833
+	2.06258	2.06779	D3Z619;Q9D824-3;Q9D824-2;Q9D824;Q9D824-4;D3Z3F1;D3Z4V2	D3Z619;Q9D824-3;Q9D824-2;Q9D824;Q9D824-4;D3Z3F1;D3Z4V2	Pre-mRNA 3-end-processing factor FIP1	Fip1l1	Color [Blue]	9	10				126580000	16	7	7	24.3277	24.3231	24.4755	22.7415	21.4516	22.7298	22.8465	22.6792	22.2756	20.4188	20.5335	22.7751
+	1.89318	2.05774	Q3UBT1;P62960;A2BGG7;F6TIF5;Q9Z2C8-2;Q9JKB3-2;B2RUF0;Q9Z2C8;Q9JKB3	Q3UBT1;P62960;A2BGG7	Nuclease-sensitive element-binding protein 1	Ybx1	Color [Blue]	9	10				113720000	15	4	4	24.3156	23.6378	24.0199	21.502	22.8097	21.4883	22.4019	23.4655	22.752	21.7546	21.8223	20.8959
	0.868197	2.02259	Q60749;Q9WU01;Q9WU01-2	Q60749	KH domain-containing, RNA-binding, signal transduction-associated protein 1	Khdrbs1	Color [A=255, R=64, G=128, B=128]	9	8				1361100000	57	7	7	26.9399	26.4787	26.8389	22.678	26.3109	25.2009	26.7133	26.8789	26.4934	27.3495	27.4755	27.2548
+	2.20881	2.00882	Q99LI5	Q99LI5	Zinc finger protein 281	Znf281	Color [Blue]	9	10				99012000	12	7	7	24.3197	23.8476	24.2034	22.3798	21.4152	22.5493	19.8453	23.4145	20.1985	20.9472	20.8162	20.4682
	0.686349	1.97664	Q3TWW8	Q3TWW8		Srsf6	Color [A=255, R=64, G=128, B=128]	9	8				470000000	34	3	4	25.2169	24.5373	24.6757	22.1831	25.3273	20.9895	25.2309	25.53	25.3335	25.8858	24.8918	25.5537
+	2.95548	1.90212	Q9QYJ0	Q9QYJ0	DnaJ homolog subfamily A member 2	Dnaja2	Color [Blue]	9	10				151450000	16	4	4	24.896	24.3665	24.5038	22.4227	22.982	22.6552	23.3095	23.1444	23.2669	21.5965	20.252	21.4895
+	1.92371	1.89758	Q58EU6;P47962;D3YYV8	Q58EU6;P47962;D3YYV8	60S ribosomal protein L5	Rpl5	Color [Blue]	9	10				164920000	9	8	8	23.9883	23.5266	24.2569	22.3971	21.271	22.4109	24.7887	23.1932	23.3412	23.2179	23.3852	24.2376
	1.45254	1.89552	Q5NTY0;P63037;B1AXY0;B1AXY1	Q5NTY0;P63037;B1AXY0;B1AXY1	DnaJ homolog subfamily A member 1	Dnaja1	Color [Blue]	9	10				164780000	17	6	6	24.929	23.9737	24.9488	22.4196	23.723	22.0223	22.9726	22.8444	23.1749	22.4033	21.9606	22.765
+	1.76791	1.88594	Q3US17	Q3US17	Zinc finger protein 48	Znf48	Color [Blue]	9	10				455840000	44	12	12	23.618	24.5363	24.1225	22.2416	22.8796	21.4977	26.0302	26.3113	25.9972	22.9183	22.8571	22.9474
	1.33416	1.84813	Q5M9K9;P62900;D3YVU2;E9Q4I3;D3YY62	Q5M9K9;P62900;D3YVU2;E9Q4I3	60S ribosomal protein L31	Rpl31	Color [A=255, R=64, G=128, B=128]	9	10				271170000	15	4	4	24.6056	24.3447	25.0111	22.4761	24.0029	21.9379	24.977	25.1285	23.536	24.1057	23.0819	24.335
	1.3729	1.83385	F6ZWD0;Q8CIE6;F8WHL2;E9PZ47;F6XJN3	F6ZWD0;Q8CIE6;F8WHL2	Coatomer subunit alpha;Xenin;Proxenin	Copa	Color [A=255, R=64, G=128, B=128]	9	10				157830000	27	11	11	23.4743	23.6431	25.0387	21.4687	22.501	22.6848	23.6557	22.777	23.9341	21.3525	21.1046	22.5799
	1.18782	1.82751	Q5BLK1;P62754;D3Z6N6;D3YX41	Q5BLK1;P62754;D3Z6N6;D3YX41	40S ribosomal protein S6	Rps6	Color [A=255, R=64, G=128, B=128]	9	8				269880000	18	8	8	24.6496	24.1671	24.7475	21.7536	24.0639	22.2641	25.1849	24.5782	24.3391	21.7353	22.2728	24.1118
	1.43183	1.79301	Q9CZX8;F8VQH5;D3Z722;D3YUG3;F6Q5Z8;D3Z5R8;D3YUT3;F8VQL3	Q9CZX8;F8VQH5;D3Z722;D3YUG3;F6Q5Z8;D3Z5R8	40S ribosomal protein S19	Rps19	Color [Blue]	9	10				196040000	21	4	4	24.4361	24.4425	23.9876	22.0269	23.6162	21.8441	24.1413	24.059	23.294	23.8272	23.7173	23.8384
	1.13209	1.78677	Q14AF6;P62317;E9Q2T1;D3Z5N9;D3Z426	Q14AF6;P62317;E9Q2T1;D3Z5N9	Small nuclear ribonucleoprotein Sm D2	Snrpd2;Gm5449	Color [A=255, R=64, G=128, B=128]	9	8				185160000	17	3	3	24.279	24.3527	24.4936	22.4134	23.9478	21.4038	24.3042	23.7511	24.1388	21.1575	22.2739	21.2903
	0.952236	1.73915	Q9DBY8	Q9DBY8	Nuclear valosin-containing protein-like	Nvl	Color [A=255, R=64, G=128, B=128]	9	8				74629000	10	7	7	23.0467	22.8025	24.2285	23.0853	20.8697	20.9054	22.9364	22.4917	22.2078	20.6344	20.559	21.9547
	1.10321	1.73904	A2RTQ7;E9QKA2;G5E8P8;D3YW03;Q61539;P62509-2;P62509;O08580	A2RTQ7;E9QKA2;G5E8P8;D3YW03;Q61539	Steroid hormone receptor ERR2	Esrrb	Color [A=255, R=64, G=128, B=128]	9	8				214160000	17	6	6	23.8736	23.5905	23.7634	21.1984	21.3374	23.4746	24.7484	24.4694	24.7201	21.9098	21.3395	23.4595
	1.18032	1.73873	Q58E49;O09106;D3YYI8;Q8BQ10;P70288;E9PXS3	Q58E49;O09106;D3YYI8;Q8BQ10;P70288	Histone deacetylase;Histone deacetylase 1;Histone deacetylase 2	Hdac1;Gm10093;Hdac2	Color [A=255, R=64, G=128, B=128]	9	8				194030000	20	4	4	23.5361	24.5181	24.019	22.2428	23.4009	21.2132	23.902	23.7562	24.1046	24.0651	24.908	23.9181
+	3.69008	1.73308	P63017;Q504P4;P17156;D3Z5E2;D3YW43;Q61696;Q3TU85;P17879;P16627;A1L347	P63017;Q504P4	Heat shock cognate 71 kDa protein	Hspa8	Color [Blue]	9	10				1488500000	107	22	23	27.5863	27.8798	28.0201	26.1711	26.0759	26.04	26.0222	25.9946	26.5341	24.835	25.8198	25.1252
+	2.34307	1.70448	Q99K48;Q4FK11;F6XLC7;Q99K48-2	Q99K48;Q4FK11;F6XLC7	Non-POU domain-containing octamer-binding protein	Nono	Color [Blue]	9	10				510740000	31	11	12	25.9505	25.832	26.5096	24.3052	24.7931	24.0804	24.0374	26.0477	24.613	23.9895	23.1073	24.2798
	0.984334	1.69972	Q5BLK0;P35979;D3YX33;F8VQK7	Q5BLK0;P35979	60S ribosomal protein L12	Rpl12	Color [A=255, R=64, G=128, B=128]	9	8				427800000	29	8	8	24.7826	24.4914	25.2615	22.705	24.6576	22.0738	26.6622	23.4906	25.2138	21.795	23.4916	23.4216
	1.57087	1.68201	Q545K4;O55135;A6PWZ2;D6RG53;D6RJJ3;B1AZQ4	Q545K4;O55135	Eukaryotic translation initiation factor 6	Eif6	Color [Blue]	9	10				105370000	15	3	3	23.8475	23.5991	23.5783	22.1179	22.7629	21.0981	23.2099	22.4666	22.7313	20.5162	22.7829	21.3492
	0.826199	1.67643	A2ANY6	A2ANY6	Midasin	Mdn1	Color [A=255, R=64, G=128, B=128]	9	8				88872000	20	18	18	23.6371	22.3106	25.1978	22.6899	22.2096	21.2167	20.8545	20.5262	21.3252	20.9032	20.6503	22.4205
+	3.04734	1.67626	Q3TKT4;Q3TKT4-2;Q3URH5;G3UX35;E9QAB8;Q6DIC0;F2Z4A9;H3BLH0;H3BJK2	Q3TKT4;Q3TKT4-2;Q3URH5;G3UX35	Transcription activator BRG1	Smarca4	Color [Blue]	9	10				503150000	61	16	16	26.1367	25.7602	26.0615	24.0825	24.2534	24.5937	24.9421	24.8708	24.4378	25.3849	24.5056	25.4774
	0.991997	1.61299	Q3UI57;P25206	Q3UI57;P25206	DNA replication licensing factor MCM3	Mcm3	Color [A=255, R=64, G=128, B=128]	9	8				2377700000	105	33	33	26.3827	26.4708	26.6849	24.0035	26.405	24.2908	27.9108	28.0323	28.6855	27.4623	26.6931	27.1483
	1.00371	1.59099	E9PW15;Q80U70	E9PW15;Q80U70	Polycomb protein Suz12	Suz12	Color [A=255, R=64, G=128, B=128]	9	8				256140000	21	7	7	23.7178	23.7868	24.4454	21.8127	23.7983	21.566	24.4404	24.6324	24.4479	22.8607	23.6441	23.7476
	0.944007	1.56721	Q3UJB0	Q3UJB0		Sf3b2	Color [A=255, R=64, G=128, B=128]	9	8				223600000	20	10	10	23.9218	23.8978	24.5243	22.918	23.6193	21.105	24.4853	24.3099	23.6814	23.9515	23.8739	24.366
	1.34711	1.55928	E9QN31;Q922K7	E9QN31;Q922K7	Putative ribosomal RNA methyltransferase NOP2	Nop2	Color [A=255, R=64, G=128, B=128]	9	10				214930000	18	9	9	23.6096	23.907	24.7701	22.932	22.9694	21.7075	23.7755	24.831	24.2302	23.0446	21.8616	23.7309
	1.42011	1.54814	Q99LH1;B1ASC2	Q99LH1	Nucleolar GTP-binding protein 2	Gnl2	Color [A=255, R=64, G=128, B=128]	9	10				38284000	5	3	3	23.0942	22.9259	22.5511	21.9732	20.3731	21.5806	22.2391	19.8065	20.8929	21.3748	21.2386	21.6126
	1.95495	1.50972	Q52KC3;P49718	Q52KC3;P49718	DNA replication licensing factor MCM5	Mcm5	Color [A=255, R=64, G=128, B=128]	9	8				812560000	77	20	20	24.818	25.0064	25.6092	24.0004	23.1847	23.7193	26.6031	26.648	26.9214	25.088	25.7038	25.1774
	0.889682	1.49886	Q9CPR4;Q6ZWZ7;D3Z3R2;F8VQL2;F6VWT4;B2RY53;F8VQM6;F6YKV1;E9PWX3	Q9CPR4;Q6ZWZ7;D3Z3R2;F8VQL2;F6VWT4	60S ribosomal protein L17	Rpl17	Color [A=255, R=64, G=128, B=128]	9	8				591040000	23	11	11	25.3934	24.9204	25.4313	22.2843	24.8803	24.0839	26.2475	25.8928	25.4059	25.4445	24.9913	25.3099
	1.37152	1.49292	Q9CXL3;G5E8F7	Q9CXL3;G5E8F7	Uncharacterized protein C7orf50 homolog		Color [A=255, R=64, G=128, B=128]	9	8				127750000	6	4	4	23.543	23.2917	23.2222	22.4198	20.8643	22.294	23.9978	23.5916	23.119	23.5449	23.7609	20.4548
	1.17427	1.48348	Q04750;F8WIA2	Q04750	DNA topoisomerase 1	Top1	Color [A=255, R=64, G=128, B=128]	9	8				272930000	22	9	9	23.337	23.8781	24.6724	22.4476	23.2736	21.7159	24.1377	24.7622	23.1789	23.3222	23.2495	26.77
	1.11828	1.47614	P14115;D3Z6J9;E9QP28;D3YZN6;D3Z4H8	P14115;D3Z6J9;E9QP28	60S ribosomal protein L27a	Rpl27a	Color [A=255, R=64, G=128, B=128]	9	8				432410000	29	5	5	25.3912	24.9274	25.3095	22.7597	24.8396	23.6003	25.8213	24.9404	24.672	24.5938	24.4185	24.7484
	1.95441	1.45879	Q9Z2N8;Q505L1;D3YVN1	Q9Z2N8;Q505L1;D3YVN1	Actin-like protein 6A	Actl6a	Color [A=255, R=64, G=128, B=128]	9	8				113090000	14	6	6	23.2208	23.4117	23.7127	22.4795	21.4644	22.025	23.8398	22.4733	23.5637	21.6603	22.8819	21.6846
	1.10748	1.45308	Q9CQM8;O09167;D3Z422;D3YY19;D3Z1Q1;D3Z5J6;D3Z248;D3YX83;D3YWQ7;D3YX47;D3YWP4;D3Z3K3;D3Z4H4;D3YVN8;F8VQF1;D3Z4H9;D3Z3D4;D3YZW4;D3Z4H7	Q9CQM8;O09167;D3Z422;D3YY19;D3Z1Q1;D3Z5J6;D3Z248;D3YX83;D3YWQ7;D3YX47;D3YWP4;D3Z3K3;D3Z4H4	60S ribosomal protein L21	Rpl21;Rpl21-ps6	Color [A=255, R=64, G=128, B=128]	9	8				842380000	38	9	9	25.795	25.4166	26.5339	24.2606	25.4509	23.6748	26.9681	26.3205	25.8395	25.6544	24.4633	25.1935
	1.95053	1.45166	P14131;A4FUS1	P14131;A4FUS1	40S ribosomal protein S16	Rps16	Color [A=255, R=64, G=128, B=128]	9	8				152470000	26	4	4	23.9005	23.7314	23.9679	22.2967	23.0156	21.9325	24.2984	23.7758	23.2572	21.6625	21.0087	23.2167
	1.63826	1.44862	P59708	P59708	Pre-mRNA branch site protein p14	Sf3b14	Color [A=255, R=64, G=128, B=128]	9	8				135870000	9	3	3	23.1513	23.6741	23.4483	22.6892	21.816	21.4227	24.1019	23.1837	19.6168	21.0582	22.0469	21.4293
	1.49157	1.43941	G3X9M8;O35387;B9EJR4	G3X9M8;O35387;B9EJR4	HCLS1-associated protein X-1	Hax1	Color [A=255, R=64, G=128, B=128]	9	8				37828000	6	2	2	23.7326	23.1464	23.0692	22.6129	21.2619	21.7552	21.5268	21.543	21.4708	21.1975	21.292	20.1432
	1.42902	1.42758	Q3TZI5;P43247;G3UXD8	Q3TZI5;P43247	DNA mismatch repair protein Msh2	Msh2	Color [A=255, R=64, G=128, B=128]	9	8				491180000	68	16	16	25.1617	25.4513	25.5414	23.1282	24.6771	24.0663	25.4528	24.9396	25.718	24.5278	24.8783	24.8293
	1.48145	1.42391	O08583;O08583-2;Q9JJW6-2;Q9JJW6;G3X9I4	O08583;O08583-2;Q9JJW6-2;Q9JJW6;G3X9I4	THO complex subunit 4;Aly/REF export factor 2	Alyref;Alyref2	Color [A=255, R=64, G=128, B=128]	9	8				280670000	17	6	6	24.775	26.2474	25.5384	23.8394	24.2834	24.1661	22.9922	24.1529	23.5139	21.6572	21.5853	23.7408
	1.75747	1.39227	Q9D8E6;Q564E8	Q9D8E6;Q564E8	60S ribosomal protein L4	Rpl4	Color [A=255, R=64, G=128, B=128]	9	8				2683700000	90	24	24	28.249	27.5271	27.9911	26.2616	27.1044	26.2244	28.3278	27.7314	27.4634	26.7475	25.7176	27.0055
	0.578803	1.36829	Q642L7;P62983;E9Q0Z8;E9Q4P0;E9Q5F6;Q5SX22;Q78XY9;P0CG49;Q922Z8;Q8VC46;P0CG50	Q642L7;P62983	Ubiquitin-40S ribosomal protein S27a;Ubiquitin;40S ribosomal protein S27a	Rps27a	Color [A=255, R=64, G=128, B=128]	9	8				344770000	32	3	5	25.0096	24.9135	24.9438	21.492	24.8172	24.4528	24.9041	24.8157	24.8477	24.0401	24.2199	24.331
	1.12636	1.35239	Q5YLW3;P62908;D3YV43	Q5YLW3;P62908;D3YV43	40S ribosomal protein S3	Rps3	Color [A=255, R=64, G=128, B=128]	9	8				132130000	12	8	8	23.6684	23.0718	23.659	22.9612	21.1414	22.2394	23.6532	23.7182	23.717	21.8647	20.9151	23.1897
	0.821729	1.34396	Q4VBE8	Q4VBE8	WD repeat-containing protein 18	Wdr18	Color [A=255, R=64, G=128, B=128]	9	8				34658000	7	3	3	22.833	22.4622	23.7105	22.9488	20.7649	21.2601	20.9373	19.6147	20.4315	21.8839	21.1338	20.4437
	1.07361	1.33914	Q8CI11;Q8CI11-2	Q8CI11;Q8CI11-2	Guanine nucleotide-binding protein-like 3	Gnl3	Color [A=255, R=64, G=128, B=128]	9	8				121920000	16	8	8	23.865	23.1787	23.9448	22.1584	23.3192	21.4934	23.1123	23.2473	22.9975	22.9305	21.7018	22.5153
	1.21724	1.32352	Q9CZU3	Q9CZU3	Superkiller viralicidic activity 2-like 2	Skiv2l2	Color [A=255, R=64, G=128, B=128]	9	8				123810000	9	8	8	23.5688	23.8416	24.7568	23.2204	22.954	22.0223	23.4324	22.2434	22.2473	23.0925	21.3332	20.8567
	0.599509	1.31833	O35691;Q3TUQ5	O35691;Q3TUQ5	Pinin	Pnn	Color [A=255, R=64, G=128, B=128]	9	8				320060000	16	10	10	25.0648	24.6852	24.5841	22.8964	25.3551	22.1277	24.6176	24.7817	24.5763	25.1626	20.5809	24.6918
	0.718004	1.31809	G3UZW2;Q561N5;P62270;F5H8M6;F6YVP7;D3YWV7	G3UZW2;Q561N5;P62270;F5H8M6	40S ribosomal protein S18	Rps18;Rps18-ps3	Color [A=255, R=64, G=128, B=128]	9	8				88603000	10	3	3	23.4229	22.0659	23.2778	22.1995	20.1695	22.4433	23.478	23.4061	21.8852	21.054	21.8257	22.3
	0.524578	1.26876	Q811L7;O35737;Q8C2Q7;P70333;A2BDV8	Q811L7;O35737;Q8C2Q7	Heterogeneous nuclear ribonucleoprotein H;Heterogeneous nuclear ribonucleoprotein H, N-terminally processed	Hnrnph1	Color [A=255, R=64, G=128, B=128]	9	8				296570000	18	8	10	24.7032	25.0624	25.3177	25.0621	21.6845	24.5304	24.6746	23.6895	24.5501	23.3847	24.2299	23.888
	1.06095	1.25928	D3YYT1;Q922P9	D3YYT1;Q922P9	Putative oxidoreductase GLYR1	Glyr1	Color [A=255, R=64, G=128, B=128]	9	8				369440000	48	15	15	23.6078	24.1015	24.9498	23.3519	23.3628	22.1666	25.5418	25.081	25.9377	23.6606	21.474	23.649
	1.33939	1.24199	Q9EPU4	Q9EPU4	Cleavage and polyadenylation specificity factor subunit 1	Cpsf1	Color [A=255, R=64, G=128, B=128]	9	8				36650000	8	4	4	22.8106	22.2149	23.0825	22.1281	20.9441	21.3099	21.5534	19.6751	21.5277	21.6183	21.2533	21.9535
	1.71356	1.19377	Q4FZH2;P61255;B1ARA3;B1ARA5;D3Z3Q9;G3UW96	Q4FZH2;P61255;B1ARA3;B1ARA5	60S ribosomal protein L26	Rpl26	Color [A=255, R=64, G=128, B=128]	9	8				856130000	40	11	11	25.539	26.2379	25.8708	24.7486	25.0753	24.2425	27.0796	26.2831	25.7236	25.7153	25.2227	25.9068
	0.255199	1.1854	Q4FZH7;P84089;G3UW85;Q9D9P6	Q4FZH7;P84089;G3UW85	Enhancer of rudimentary homolog	Erh	Color [A=255, R=64, G=128, B=128]	9	8				1037500000	38	4	4	26.1562	27.382	26.5223	27.3176	21.8825	27.3043	26.2381	26.0565	26.0919	25.5387	26.5002	25.2253
	3.57456	1.1783	Q501J6;Q3U741;Q501J6-2	Q501J6;Q3U741;Q501J6-2	Probable ATP-dependent RNA helicase DDX17	Ddx17	Color [A=255, R=64, G=128, B=128]	9	8				745870000	49	12	19	26.4714	26.2335	26.393	25.2574	25.253	25.0526	25.7489	25.7469	26.1096	24.9963	25.2302	25.1588
	0.382066	1.16775	P61965;A2AKB1;F6Q3W0	P61965;A2AKB1;F6Q3W0	WD repeat-containing protein 5	Wdr5	Color [A=255, R=64, G=128, B=128]	9	8				367130000	24	3	3	25.0375	25.8572	24.5861	21.7164	24.3225	25.9387	24.2431	24.4444	24.5133	25.1933	25.4101	24.9764
	0.374549	1.16358	E9Q738;A2A7V0;A2A9J5;E9PW48;Q6NWW4;A2AWF2;A2A7A2;B1AVN5;E9PWQ2;B8JJA7;A2A7A5;B1ASQ7;Q8R1N3;B1ASD8;A2A7U9;E9Q737;A2A7I1;D3Z650;A2A8Q4;A2A799	E9Q738;A2A7V0;A2A9J5;E9PW48;Q6NWW4;A2AWF2;A2A7A2;B1AVN5		Zfp600;Gm13242;Rex2;Gm13157;Gm13225	Color [A=255, R=64, G=128, B=128]	9	8				230700000	21	3	7	25.6526	23.2807	25.4872	22.5336	25.751	22.6452	22.7813	22.7919	22.6696	23.6412	22.0657	23.0023
	2.52924	1.16305	Q5M9M5;P62751;D3YWP3;F8WH61;D3Z1D6;D3Z5J9;D3Z5J8;D3YU45;D3YU46;D3YW72;D3YW68;D3YTY6;D3Z2I1;D3YTY5	Q5M9M5;P62751;D3YWP3;F8WH61;D3Z1D6;D3Z5J9;D3Z5J8;D3YU45;D3YU46	60S ribosomal protein L23a	Rpl23a;Rpl23a-ps3;Gm10335;Gm3940;Gm10923	Color [A=255, R=64, G=128, B=128]	9	8				559140000	30	10	10	25.8238	25.6021	25.4323	24.4635	24.695	24.2107	26.1788	25.7978	24.9168	25.068	24.7778	24.9743
	0.782652	1.1391	P62267;Q9CZI5;D3YXF9	P62267;Q9CZI5	40S ribosomal protein S23	Rps23	Color [A=255, R=64, G=128, B=128]	9	8				280180000	17	5	5	23.8899	23.5104	24.9165	22.639	23.9918	22.2688	25.2324	24.906	24.5634	23.9176	23.5872	24.0581
	0.848384	1.13538	P27546-2;P27546;F7CK47;P27546-4;E9PWC0;E9QKJ8;E9PZ43;P27546-3;E9QPW8;F6XPV7;F6V4Z1	P27546-2;P27546;F7CK47;P27546-4;E9PWC0;E9QKJ8;E9PZ43;P27546-3;E9QPW8	Microtubule-associated protein 4;Microtubule-associated protein	Map4	Color [A=255, R=64, G=128, B=128]	9	8				149860000	19	8	8	22.9633	23.5336	22.2259	22.7275	21.0829	21.5063	23.7848	24.6065	24.2378	23.7287	23.498	23.5659
	1.33512	1.12485	Q61103;D3Z5N6;F8WIP7	Q61103;D3Z5N6;F8WIP7	Zinc finger protein ubi-d4	Dpf2	Color [A=255, R=64, G=128, B=128]	9	8				32518000	2	2	2	22.6687	22.3164	23.5438	21.9097	21.4244	21.8203	21.2686	20.9535	20.8853	21.7576	21.8375	21.6579
	0.899281	1.11584	Q8R081;E9Q8W8;G5E924;G3UY38;G3UY56;G3UYY3	Q8R081;E9Q8W8;G5E924;G3UY38	Heterogeneous nuclear ribonucleoprotein L	Hnrnpl	Color [A=255, R=64, G=128, B=128]	9	8				405360000	32	12	12	24.6137	25.7435	25.5675	25.1051	23.839	23.6331	24.9807	25.1673	25.4347	23.2707	23.6497	23.7983
	1.40252	1.10394	D3YXK2;E9PZM6	D3YXK2;E9PZM6	Scaffold attachment factor B1	Safb	Color [A=255, R=64, G=128, B=128]	9	8				157120000	22	5	9	23.8767	23.9092	23.578	22.2683	23.3826	22.4012	23.3188	23.9585	23.6092	23.5666	23.6639	23.6998
	0.763951	1.08553	Q6A068;Q3UCF2;E9Q5F8	Q6A068;Q3UCF2;E9Q5F8	Cell division cycle 5-like protein	Cdc5l	Color [A=255, R=64, G=128, B=128]	9	8				49068000	5	6	6	22.7563	22.7616	23.0838	23.0514	20.9513	21.3425	20.8136	21.9392	21.9703	22.2056	21.5638	21.4044
	1.2449	1.08175	Q5SZV3;Q497E9;P62242;G3XA55;D3YW44	Q5SZV3;Q497E9;P62242;G3XA55	40S ribosomal protein S8	Rps8	Color [A=255, R=64, G=128, B=128]	9	8				738980000	51	10	10	25.7535	25.6186	26.1703	24.3056	25.5036	24.4879	26.3512	26.0938	25.9039	25.6266	23.9987	25.7226
	0.821222	1.0669	Q9D0T1;E9PZS4	Q9D0T1;E9PZS4	NHP2-like protein 1;NHP2-like protein 1, N-terminally processed	Nhp2l1	Color [A=255, R=64, G=128, B=128]	9	8				130240000	12	4	4	23.2239	22.6064	24.1227	21.8894	23.0695	21.7934	23.7944	23.138	23.8929	22.6533	21.0682	23.1047
	0.76552	1.04246	Q08288;D6RDT2;D3Z009;D3YU83;D3Z5X8;D3Z7N3;D3Z345	Q08288	Cell growth-regulating nucleolar protein	Lyar	Color [A=255, R=64, G=128, B=128]	9	8				386930000	37	9	9	24.7005	24.9076	25.7485	23.0111	24.7479	24.4702	24.1015	25.0689	23.6505	24.1716	22.5521	26.5256
	0.652536	1.03586	P62806;B2RTM0	P62806;B2RTM0	Histone H4	Hist1h4a;Gm11275	Color [A=255, R=64, G=128, B=128]	9	8				513680000	35	4	4	23.525	23.2244	24.6485	21.9742	23.8763	22.4398	26.4225	25.4776	26.2657	25.4056	24.2719	24.542
	0.56645	1.03265	Q564F3;P97351;D3Z6C3;D3Z7W7	Q564F3;P97351;D3Z6C3;D3Z7W7	40S ribosomal protein S3a	Rps3a1;Rps3a;Rps3a2;Rps3a3	Color [A=255, R=64, G=128, B=128]	9	8				483300000	54	10	10	25.3547	24.947	25.456	24.8913	25.1323	22.6362	25.5328	25.3513	24.8869	25.4555	24.1874	25.0458
	1.27906	1.03126	Q8K411-3;Q8K411-2;Q8K411	Q8K411-3;Q8K411-2;Q8K411	Presequence protease, mitochondrial	Pitrm1	Color [A=255, R=64, G=128, B=128]	9	8				114280000	13	5	5	22.8601	22.9639	22.8195	22.3808	21.124	22.0449	23.8721	23.5368	23.8944	21.0696	20.6573	20.8034
	1.54211	1.01367	P20029;A2AUF6	P20029;A2AUF6	78 kDa glucose-regulated protein	Hspa5	Color [A=255, R=64, G=128, B=128]	9	8				110960000	18	8	9	23.4269	23.0595	23.5089	22.1468	22.8467	21.9608	23.2846	22.363	23.2565	22.2521	23.0145	22.4038
	0.605413	1.00658	Q99PV0	Q99PV0	Pre-mRNA-processing-splicing factor 8	Prpf8	Color [A=255, R=64, G=128, B=128]	9	8				99167000	6	2	2	23.3623	23.773	23.2499	23.0476	21.0072	23.3106	19.5734	19.7389	21.1072	21.7581	21.4077	19.8592
	0.451064	1.00548	Q8VIG1;Q8VIG1-2;Q8VIG1-3;E9QLW1	Q8VIG1	RE1-silencing transcription factor	Rest	Color [A=255, R=64, G=128, B=128]	9	8				336180000	30	14	14	24.797	24.5531	24.4871	21.8043	25.0558	23.9607	24.4844	24.7297	24.4916	25.0929	24.186	25.3023
	2.92107	0.998064	Q9WV68;Q3UVJ7	Q9WV68;Q3UVJ7	Peroxisomal 2,4-dienoyl-CoA reductase	Decr2	Color [A=255, R=64, G=128, B=128]	9	8				147010000	15	4	4	22.9255	22.8488	22.9681	22.0692	21.6875	21.9915	23.9894	24.2575	24.3041	23.2401	23.2265	23.0831
	1.37554	0.986956	P99024	P99024	Tubulin beta-5 chain	Tubb5	Color [A=255, R=64, G=128, B=128]	9	8				737680000	72	3	16	25.9305	25.3408	25.818	24.3147	25.2557	24.558	26.2128	25.9168	26.3376	25.2621	25.5751	25.604
	1.26615	0.986249	Q8C854-1;Q8C854-2;A2ATP5;A2ATP6;Q8C854-3;Q8C854;F6XJA1;G8JL68	Q8C854-1;Q8C854-2;A2ATP5;A2ATP6;Q8C854-3;Q8C854;F6XJA1	Myelin expression factor 2	Myef2	Color [A=255, R=64, G=128, B=128]	9	8				101600000	9	4	4	23.4995	23.6316	23.7816	22.1368	23.3355	22.4815	22.4204	22.7744	22.2761	23.1029	22.5529	23.1192
	0.697648	0.982598	Q8BFR5;D3YVN7;Q8BFR5-2	Q8BFR5;D3YVN7;Q8BFR5-2	Elongation factor Tu, mitochondrial;Elongation factor Tu	Tufm;Gm9755	Color [A=255, R=64, G=128, B=128]	9	8				300960000	23	8	8	24.1057	23.7836	24.9202	22.2591	24.118	23.4847	24.6427	24.9613	25.2411	23.3195	23.4188	23.1349
	0.829649	0.981974	Q3UCH0;P47911;D3Z4I7;E9PUX4	Q3UCH0;P47911;D3Z4I7;E9PUX4	60S ribosomal protein L6	Rpl6;Gm5428	Color [A=255, R=64, G=128, B=128]	9	8				771830000	59	11	11	26.2104	25.1696	26.3467	24.6193	25.727	24.4344	26.3725	25.9137	25.7879	25.7814	25.1221	25.6599
	0.905302	0.968608	Q8CHS9;Q80U93	Q8CHS9;Q80U93	Nuclear pore complex protein Nup214	Nup214	Color [A=255, R=64, G=128, B=128]	9	8				50777000	8	3	3	22.8088	22.1448	22.5315	22.1579	20.6298	21.7916	21.6075	21.7529	22.3096	20.2652	21.338	21.5427
	1.19398	0.968531	Q5M9K7;P63325;Q3UW83	Q5M9K7;P63325;Q3UW83	40S ribosomal protein S10	Rps10	Color [A=255, R=64, G=128, B=128]	9	8				82723000	8	3	3	22.4547	22.9053	23.0622	21.9593	21.2078	22.3495	23.3749	23.2763	22.7573	20.1172	21.7085	22.1747
	1.84425	0.964299	P47963;D3YX54;E9PZ94	P47963;D3YX54;E9PZ94	60S ribosomal protein L13	Rpl13;Rpl13-ps3	Color [A=255, R=64, G=128, B=128]	9	8				1413000000	59	14	14	26.7817	26.7646	26.8497	25.9478	26.1658	25.3895	27.5844	26.8206	26.2253	26.6499	26.1109	26.4777
	1.46206	0.962639	Q3UC02;P62281;E9PXE7;D3Z3M6	Q3UC02;P62281;E9PXE7	40S ribosomal protein S11	Rps11	Color [A=255, R=64, G=128, B=128]	9	8				501660000	36	6	6	25.4143	24.9587	25.6737	24.4962	24.7055	23.9569	25.8046	25.5382	25.317	24.6627	21.1118	25.2016
	1.03135	0.952032	E9Q317;D3YY73;D3Z2N9;Q4FZH3;O55128;D3YY55	E9Q317;D3YY73;D3Z2N9;Q4FZH3;O55128	Histone deacetylase complex subunit SAP18	Gm10094;Sap18	Color [A=255, R=64, G=128, B=128]	9	8				120930000	15	4	4	23.3781	23.2918	23.5212	21.7723	23.2405	22.3221	22.9252	23.2595	23.2188	23.4884	23.3981	23.0674
	0.956393	0.950365	Q5M8R8;P14869;D3YVM5	Q5M8R8;P14869	60S acidic ribosomal protein P0	Rplp0	Color [A=255, R=64, G=128, B=128]	9	8				99130000	11	1	7	22.5799	22.5169	23.7705	22.4174	21.9509	21.6478	24.0508	22.6543	23.4248	22.0021	20.474	20.8103
	0.331439	0.939747	Q91VC3;A2AFK7;D3YU49;D6RJ60;D6RJ11;Q3TSJ4;Q8BTU6;Q52KC1;P10630;P10630-2;E9PV04	Q91VC3;A2AFK7;D3YU49	Eukaryotic initiation factor 4A-III;Eukaryotic initiation factor 4A-III, N-terminally processed	Eif4a3	Color [A=255, R=64, G=128, B=128]	9	8				271000000	11	2	3	21.8668	24.6189	20.9182	21.8864	20.7996	21.8987	24.6637	23.7544	23.4748	20.7295	24.8506	24.7972
	0.792961	0.934583	A2A547;Q5I0T8;P84099	A2A547;Q5I0T8;P84099	Ribosomal protein L19;60S ribosomal protein L19	Rpl19	Color [A=255, R=64, G=128, B=128]	9	8				1184500000	50	8	8	26.2157	26.4206	26.9434	25.3519	26.5514	24.8726	27.324	26.7248	25.7985	26.4624	25.6492	26.2819
	0.745074	0.928497	Q5SZA3;P15864	Q5SZA3;P15864	Histone H1.2	Hist1h1c	Color [A=255, R=64, G=128, B=128]	9	8				4169800000	99	4	15	28.251	27.6801	28.538	26.4582	28.2014	27.0239	28.8524	28.5779	27.4891	28.3738	27.8797	28.6586
	1.14879	0.920298	P97929;F8VPU5	P97929;F8VPU5	Breast cancer type 2 susceptibility protein homolog	Brca2	Color [A=255, R=64, G=128, B=128]	9	8				27178000	4	4	4	22.3104	22.1664	22.9198	21.9596	21.7082	20.9679	20.5657	20.839	20.8927	21.0865	21.2461	21.5386
	1.46871	0.90328	B2RUG7;O88532;D3Z5G4;D3Z7V6;F6QJP7	B2RUG7;O88532	Zinc finger RNA-binding protein	Zfr	Color [A=255, R=64, G=128, B=128]	9	8				93913000	17	5	5	23.6342	23.6328	23.42	22.5617	23.1788	22.2367	22.0595	22.6703	22.2075	23.1195	21.2664	23.206
	1.58344	0.901139	G3XA10;Q8VEK3	G3XA10;Q8VEK3	Heterogeneous nuclear ribonucleoprotein U	Hnrnpu	Color [A=255, R=64, G=128, B=128]	9	8				353280000	42	11	11	25.1744	25.9221	25.4593	24.8919	24.5575	24.403	23.4112	24.8784	23.6586	24.0173	24.2755	24.2874
	0.891733	0.882433	D3YYM6;Q91V55;P97461	D3YYM6;Q91V55;P97461	40S ribosomal protein S5;40S ribosomal protein S5, N-terminally processed	Rps5	Color [A=255, R=64, G=128, B=128]	9	8				198310000	18	6	6	23.9274	23.1728	24.1516	22.833	23.4978	22.2738	24.5456	24.3913	23.9876	23.6456	23.8754	22.9274
	1.19659	0.880234	Q99ME9	Q99ME9	Nucleolar GTP-binding protein 1	Gtpbp4	Color [A=255, R=64, G=128, B=128]	9	8				305590000	18	9	9	25.1351	25.3497	25.3959	24.6733	24.8206	23.7461	25.0223	23.9651	23.3281	24.2996	23.9488	24.2935
	1.55447	0.879941	Q58EW0;P35980;G3UZK4;G3UZJ6;G3UYV6;G3UX28	Q58EW0;P35980;G3UZK4	60S ribosomal protein L18	Rpl18	Color [A=255, R=64, G=128, B=128]	9	8				1166100000	54	11	11	26.2774	26.3864	26.3464	25.4176	25.9232	25.0296	27.2985	26.5972	25.8353	26.3465	26.5518	26.0388
	0.718657	0.878304	Q8CJF7	Q8CJF7	Protein ELYS	Ahctf1	Color [A=255, R=64, G=128, B=128]	9	8				48894000	14	5	5	22.255	22.9358	22.2139	22.0145	20.5793	22.1759	21.5223	21.9082	22.0418	21.8147	20.8125	21.8784
	2.65795	0.86211	Q921K2;P11103;P11103-2	Q921K2;P11103	Poly [ADP-ribose] polymerase 1	Parp1	Color [A=255, R=64, G=128, B=128]	9	8				1448500000	106	22	22	27.1085	27.2384	27.1301	26.069	26.453	26.3687	26.3194	26.9689	26.7783	26.7983	26.8249	26.7813
	0.966332	0.857652	P62717;F6YJW4;D3YVT7	P62717	60S ribosomal protein L18a	Rpl18a	Color [A=255, R=64, G=128, B=128]	9	8				868250000	43	11	11	26.2964	25.7073	26.1975	25.2218	25.8503	24.556	26.7236	25.9967	25.4836	25.8885	25.796	25.6442
	0.785382	0.856554	E9Q7H5;B2RXM2;Q8BG05-2;Q0VG47;A2AL12;Q8BG05;Q5FB19;F8VPW0;A2AL13	E9Q7H5;B2RXM2;Q8BG05-2;Q0VG47;A2AL12;Q8BG05;Q5FB19;F8VPW0	Heterogeneous nuclear ribonucleoprotein A3	Gm8991;Gm6793;Hnrnpa3	Color [A=255, R=64, G=128, B=128]	9	8				1315200000	88	13	13	25.824	27.22	26.6146	25.1898	26.2273	25.6719	26.4125	27.5893	26.9087	25.8189	25.0362	26.7336
	1.01147	0.851992	Q8BP67;E9QNJ0;E9Q132;F6RSK3	Q8BP67;E9QNJ0;E9Q132	60S ribosomal protein L24	Rpl24	Color [A=255, R=64, G=128, B=128]	9	8				128330000	15	6	6	23.5523	23.6909	23.4863	21.9852	22.8752	23.3131	24.1367	23.2261	22.8292	22.6704	21.163	22.6565
	0.787908	0.846426	Q61464-4;E9QML5;Q61464;F8WGM9;Q61464-7;E9QKZ8;Q61464-2;Q61464-5;E9QKZ7;Q61464-3	Q61464-4;E9QML5;Q61464;F8WGM9;Q61464-7;E9QKZ8;Q61464-2;Q61464-5;E9QKZ7	Zinc finger protein 638	Znf638;Zfml	Color [A=255, R=64, G=128, B=128]	9	8				168290000	16	2	6	23.5421	23.2991	23.5512	22.345	23.5672	21.941	23.672	23.968	23.7221	24.6163	20.903	24.0458
	0.783198	0.845214	P70372	P70372	ELAV-like protein 1	Elavl1	Color [A=255, R=64, G=128, B=128]	9	8				66509000	9	4	4	21.5554	23.1381	22.9247	21.611	21.759	21.7127	22.115	22.2287	22.3264	22.5897	22.4458	22.1576
	0.902499	0.83591	Q91YK2;D6RDD0;F7AGW8	Q91YK2	Ribosomal RNA processing protein 1 homolog B	Rrp1b	Color [A=255, R=64, G=128, B=128]	9	8				610870000	57	14	14	25.4389	25.692	25.538	23.8965	25.3189	24.9458	25.7647	25.7251	25.2284	25.8623	26.0318	25.5319
	0.718679	0.824222	B2RY56-2;B2RY56;B2RY56-3	B2RY56-2;B2RY56	RNA-binding protein 25	Rbm25	Color [A=255, R=64, G=128, B=128]	9	8				99308000	10	5	5	23.1899	23.3639	23.4397	22.8343	23.1967	21.4899	22.424	23.2055	22.9587	22.7322	21.54	23.015
	0.820953	0.81506	P62862;Q642K5	P62862;Q642K5	40S ribosomal protein S30	Fau	Color [A=255, R=64, G=128, B=128]	9	8				113310000	11	2	2	23.2954	24.5475	23.114	23.0136	22.705	22.7932	23.1073	23.2486	22.5799	22.9017	23.1012	22.687
	2.45127	0.798965	Q5SZ98;P43275	Q5SZ98;P43275	Histone H1.1	Hist1h1a	Color [A=255, R=64, G=128, B=128]	9	8				3872800000	104	8	11	28.2914	28.4494	28.5508	27.5508	27.841	27.5029	28.7883	28.4165	27.7689	27.7091	27.4062	28.2785
	1.13487	0.796051	P62918	P62918	60S ribosomal protein L8	Rpl8	Color [A=255, R=64, G=128, B=128]	9	8				1275900000	56	13	13	26.8399	26.2952	26.9302	25.8315	26.3763	25.4693	27.1329	26.6302	26.296	26.5506	25.6678	26.2449
	1.74309	0.791009	Q7TPV4;Q3U2W2;Q3TLF6	Q7TPV4;Q3U2W2;Q3TLF6	Myb-binding protein 1A	Mybbp1a	Color [A=255, R=64, G=128, B=128]	9	8				4167000000	195	38	38	28.7242	28.4609	28.9492	27.7223	28.2105	27.8285	27.1359	28.4293	27.7277	28.588	27.8168	28.9225
	1.48614	0.789221	Q9D1R9;D3Z4H3;D3YZW2;D3YWC0	Q9D1R9;D3Z4H3;D3YZW2	60S ribosomal protein L34	Rpl34	Color [A=255, R=64, G=128, B=128]	9	8				869410000	40	9	9	26.6102	26.6927	26.045	25.421	25.8996	25.6598	26.8603	25.916	25.6784	25.8447	25.7857	25.471
	0.383369	0.783497	F8WI35;P84244;P84228;P68433;P02301;E9PV77;B9EI85;A2A852;E0CZ27;E0CYN1;E0CYR7	F8WI35;P84244;P84228;P68433;P02301;E9PV77;B9EI85;A2A852;E0CZ27	Histone H3;Histone H3.3;Histone H3.2;Histone H3.1;Histone H3.3C	H3f3a;Hist1h3b;Hist1h3a;H3f3c;Hist2h3b	Color [A=255, R=64, G=128, B=128]	9	8				726080000	11	3	3	25.0664	24.5322	25.3806	22.6918	25.5211	24.4157	25.8954	25.7614	25.8063	25.8518	24.311	26.8416
	0.805219	0.783227	H9KUX7;Q9QX47-2;Q9QX47-4;H9KV01;H9KV15;Q9QX47-3;Q9QX47;H9KV00;H9KV02	H9KUX7;Q9QX47-2;Q9QX47-4;H9KV01;H9KV15;Q9QX47-3;Q9QX47;H9KV00	Protein SON	Son	Color [A=255, R=64, G=128, B=128]	9	8				39761000	11	4	4	23.0761	22.26	22.8045	22.1233	21.1964	22.4712	21.2094	20.9612	21.3564	20.633	22.0117	20.9041
	0.635209	0.779448	Q9Z2U2-2;Q9Z2U2	Q9Z2U2-2;Q9Z2U2	Zinc finger protein 292	Zfp292	Color [A=255, R=64, G=128, B=128]	9	8				74654000	15	6	6	23.0823	22.6189	22.9149	23.1623	21.6266	21.4887	22.7442	22.6459	22.7657	21.563	20.3916	22.4798
	1.64265	0.77829	Q9CXW4;E9PYL9;A2BH07;D3Z3K1;A2BH06;D3YW69;E9PZB3;E9Q0L4	Q9CXW4;E9PYL9;A2BH07;D3Z3K1;A2BH06;D3YW69;E9PZB3	60S ribosomal protein L11	Rpl11;Gm10036;Gm10288;Gm7589;Gm5093	Color [A=255, R=64, G=128, B=128]	9	8				721210000	38	10	10	25.3089	25.6947	25.9019	25.089	24.8371	24.6445	26.8636	25.4779	25.4939	25.5263	25.3732	24.8786
	1.52913	0.777067	Q58E35;P47955;E9Q3T0	Q58E35;P47955;E9Q3T0	60S acidic ribosomal protein P1	Rplp1;Gm10073	Color [A=255, R=64, G=128, B=128]	9	8				134520000	9	3	3	22.4067	22.6663	23.0859	22.1163	22.0136	21.6978	25.2239	23.113	23.3936	21.1315	22.2738	21.493
	0.74864	0.75441	Q9D4G5;Q8K205	Q9D4G5;Q8K205		Pop1	Color [A=255, R=64, G=128, B=128]	9	8				72067000	11	4	4	22.8984	23.2249	22.6463	22.3086	22.8362	21.3616	22.2057	22.7919	22.5256	20.4986	21.6806	22.5608
	1.17357	0.744291	H3BLL4;P61979-3;B2M1R6;E9Q8D6;E9PVM4;P61979;Q5FWJ5;P61979-2;H7BXB7;H3BLP7;H3BKD0;D3Z5X4;D3YWG1	H3BLL4;P61979-3;B2M1R6;E9Q8D6;E9PVM4;P61979;Q5FWJ5;P61979-2;H7BXB7;H3BLP7;H3BKD0;D3Z5X4;D3YWG1	Heterogeneous nuclear ribonucleoprotein K	Hnrnpk;Gm7964	Color [A=255, R=64, G=128, B=128]	9	8				61145000	13	4	4	22.5604	22.1015	22.9676	21.7319	21.5573	22.1075	22.2964	20.346	22.9713	21.689	21.4268	20.6759
	2.73692	0.740425	Q60668-3;Q60668;F6SHF3;F6ZV59;Q60668-4;G5E8G0;Q60668-2;G3X9W0;E9Q5B6	Q60668-3;Q60668;F6SHF3;F6ZV59;Q60668-4;G5E8G0;Q60668-2;G3X9W0	Heterogeneous nuclear ribonucleoprotein D0	Hnrnpd	Color [A=255, R=64, G=128, B=128]	9	8				119300000	15	3	3	23.6901	23.6723	23.4996	23.007	22.7309	22.9029	22.7619	23.1183	22.6684	22.6196	22.4497	22.3409
	0.226313	0.72308	Q5BLK2;P60867	Q5BLK2;P60867	40S ribosomal protein S20	Rps20	Color [A=255, R=64, G=128, B=128]	9	8				173220000	12	3	3	24.1185	21.6022	24.2153	24.2957	21.1831	22.2879	24.1055	23.8138	24.0555	24.1372	21.3723	23.7686
	0.179861	0.719925	Q60972;E9PYH8	Q60972;E9PYH8	Histone-binding protein RBBP4	Rbbp4	Color [A=255, R=64, G=128, B=128]	9	8				293990000	23	3	3	20.8014	24.8466	25.108	22.6282	24.0229	21.9451	24.6682	24.6626	25.2472	21.0125	25.3912	23.5314
	0.844428	0.719008	P68372;Q9D6F9;Q922F4;Q3UMM1	P68372;Q9D6F9	Tubulin beta-4B chain;Tubulin beta-4A chain	Tubb4b;Tubb4a	Color [A=255, R=64, G=128, B=128]	9	8				90154000	18	3	16	22.7132	22.4276	23.5531	21.8043	22.512	22.2205	23.1622	22.1959	22.8506	21.6752	22.7767	22.5385
	0.400101	0.716505	Q8BVY0;Q3UL54;E9Q0A1	Q8BVY0;Q3UL54;E9Q0A1		Rsl1d1	Color [A=255, R=64, G=128, B=128]	9	8				311740000	20	8	8	24.5399	24.4128	24.4282	22.2618	24.752	24.2175	24.9159	24.428	23.9622	25.0521	24.3506	25.0793
	1.40215	0.711307	Q58ET1;P12970;D3Z3R0;D3YVE6;F6TJZ4;D3YXT4;F6YI27;D3YU93;F6U2H0;F6TIC7;F6ZVW4;F6VBB8;F7AMA9;F6SSI5	Q58ET1;P12970;D3Z3R0;D3YVE6;F6TJZ4;D3YXT4;F6YI27;D3YU93;F6U2H0	60S ribosomal protein L7a	Rpl7a;Rpl7a-ps10;Gm5619;Gm17415;Rpl7a-ps3;Rpl7a-ps5	Color [A=255, R=64, G=128, B=128]	9	8				1092900000	45	9	9	26.9376	26.3465	26.5951	26.2301	25.6855	25.8297	26.7278	26.3553	25.5204	26.2871	26.717	26.0773
	0.718648	0.689871	Q91ZW3;F6Z6F4;B1AUP8;B1AUP9;Q6PGB8;Q6PGB8-2	Q91ZW3	SWI/SNF-related matrix-associated actin-dependent regulator of chromatin subfamily A member 5	Smarca5	Color [A=255, R=64, G=128, B=128]	9	8				207920000	24	10	10	23.7698	23.755	24.1601	22.4166	23.8423	23.3564	24.461	24.1592	24.4045	23.6006	23.5114	24.1864
	2.2274	0.686896	Q9WTM5;Q3TXT7;D3YXQ8	Q9WTM5;Q3TXT7	RuvB-like 2	Ruvbl2	Color [A=255, R=64, G=128, B=128]	9	8				716860000	47	14	14	25.9163	25.9746	26.1912	25.5204	25.1844	25.3166	25.2927	25.4956	25.5697	25.6885	26.7556	25.6108
	0.545182	0.676652	Q5M9L7;P63276;F7BBI3;D3Z173	Q5M9L7;P63276;F7BBI3	40S ribosomal protein S17	Rps17	Color [A=255, R=64, G=128, B=128]	9	8				106500000	8	4	4	23.0284	22.3096	23.7994	22.9479	21.7687	22.3908	23.6991	22.9852	22.4998	23.0823	22.3304	21.1595
	0.699333	0.676352	Q0P678;G3X8T2;H3BIW0;H3BJJ9;H3BJN4;Q0P678-2;H3BKL4;Q99J70	Q0P678;G3X8T2;H3BIW0	Zinc finger CCCH domain-containing protein 18	Zc3h18	Color [A=255, R=64, G=128, B=128]	9	8				1066700000	55	20	20	27.4636	26.7329	27.4799	25.8206	26.9699	26.8567	24.8512	25.6674	25.5766	26.3138	26.2914	25.8563
	0.705762	0.674493	Q922R8;Q3TML0	Q922R8;Q3TML0	Protein disulfide-isomerase A6	Pdia6	Color [A=255, R=64, G=128, B=128]	9	8				142950000	21	8	8	22.7344	22.3353	23.5195	21.8712	22.7107	21.9839	23.8371	23.5464	24.6533	22.0533	22.3737	22.0846
	0.689475	0.664111	Q6ZWX1;O55142;D3Z2T7;E9PXU5;F8VQL4	Q6ZWX1;O55142;D3Z2T7;E9PXU5	60S ribosomal protein L35a	Rpl35a	Color [A=255, R=64, G=128, B=128]	9	8				98219000	11	4	4	22.7405	22.8098	23.4378	21.6187	22.9067	22.4705	24.1514	22.5118	23.0571	22.5265	22.0028	22.4565
	1.06801	0.659771	F8WHY1;Q564E6;P32067;F6SXM5;D6RI87;A2AR07	F8WHY1;Q564E6;P32067;F6SXM5	Lupus La protein homolog	Ssb	Color [A=255, R=64, G=128, B=128]	9	8				82789000	10	3	3	23.0324	22.9899	23.4259	22.6483	22.8301	21.9905	22.5425	22.3883	22.5342	22.4936	21.1817	22.6807
	0.616561	0.639006	E9PYJ8;B2RWS6	E9PYJ8;B2RWS6	Histone acetyltransferase p300	Ep300	Color [A=255, R=64, G=128, B=128]	9	8				55948000	8	1	2	22.383	23.1445	22.0974	22.3367	21.221	22.1501	21.768	22.282	22.0458	22.3886	22.1307	21.9478
	1.69891	0.621622	Q4VAF2;P61514;E9Q2Z2	Q4VAF2;P61514;E9Q2Z2	60S ribosomal protein L37a	Rpl37a	Color [A=255, R=64, G=128, B=128]	9	8				500950000	15	5	5	25.3439	25.264	25.4077	24.9325	24.8153	24.4029	25.9237	25.2196	24.8656	24.5764	24.7807	24.4149
	0.533177	0.614714	E9Q9Y4;Q3URK3;G3UXI7;G3UZ35	E9Q9Y4;Q3URK3	Methylcytosine dioxygenase TET1	Tet1	Color [A=255, R=64, G=128, B=128]	9	8				259080000	22	11	11	24.1132	23.4057	23.855	22.8741	24.088	22.5678	23.4708	24.4717	24.359	25.6762	24.5867	25.2236
	0.916161	0.607334	P48962	P48962	ADP/ATP translocase 1	Slc25a4	Color [A=255, R=64, G=128, B=128]	9	8				125730000	12	2	7	23.0998	22.4249	22.9992	22.6816	22.0781	21.9421	22.8455	23.0458	22.4531	24.5316	23.23	24.6114
	0.489671	0.596044	Q9ERU9	Q9ERU9	E3 SUMO-protein ligase RanBP2;Putative peptidyl-prolyl cis-trans isomerase	Ranbp2	Color [A=255, R=64, G=128, B=128]	9	8				364640000	49	18	18	24.6289	23.6781	24.9247	23.5155	24.5574	23.3708	25.1017	25.0549	25.2474	24.0026	23.7814	24.7672
	2.58242	0.58061	Q8VIJ6	Q8VIJ6	Splicing factor, proline- and glutamine-rich	Sfpq	Color [A=255, R=64, G=128, B=128]	9	8				849290000	38	10	11	26.6962	26.9733	26.7586	26.2675	26.23	26.1888	25.3363	26.3478	25.3128	24.9692	24.9021	25.5118
	0.45713	0.579681	Q3V1X4;P70279;A2ALA0	Q3V1X4;P70279	Surfeit locus protein 6	Surf6	Color [A=255, R=64, G=128, B=128]	9	8				38576000	4	3	3	22.2039	21.8568	22.9005	22.1374	20.8373	22.2475	22.4182	21.5205	20.5285	20.9822	20.8007	20.8296
	1.90877	0.569144	Q58E64;P10126;D3YZ68;D3Z3I8;P62631;B7ZBW3	Q58E64;P10126;D3YZ68;D3Z3I8	Elongation factor 1-alpha;Elongation factor 1-alpha 1	Eef1a1	Color [A=255, R=64, G=128, B=128]	9	8				7535000000	191	26	26	28.6299	28.7777	29.0204	28.3702	28.1909	28.1595	29.6316	29.2702	29.9919	29.1514	29.4874	28.9108
	1.06378	0.561702	Q8K310;Q5BL18;Q6ZQ61	Q8K310;Q5BL18;Q6ZQ61	Matrin-3	Matr3	Color [A=255, R=64, G=128, B=128]	9	8				551620000	42	11	11	25.9363	26.433	25.7929	25.3351	25.802	25.34	24.7852	24.809	24.7941	25.5404	25.996	25.696
	0.512697	0.554204	Q01320;H9KV22;Q64511	Q01320	DNA topoisomerase 2-alpha	Top2a	Color [A=255, R=64, G=128, B=128]	9	8				1068600000	99	21	21	25.9678	25.6948	25.8537	24.4644	26.0824	25.3069	25.8464	27.1906	26.9432	26.8782	26.2045	27.2301
	0.275424	0.553057	Q6NV83-3;Q6NV83-2;Q6NV83	Q6NV83-3;Q6NV83-2;Q6NV83	U2 snRNP-associated SURP motif-containing protein	U2surp	Color [A=255, R=64, G=128, B=128]	9	8				111690000	11	4	4	23.692	23.3987	23.6677	21.4319	23.8456	23.8218	22.5253	22.4871	22.4287	21.698	21.4647	23.5619
	0.348581	0.550593	Q61066;Q53ZY9	Q61066;Q53ZY9	Nuclear receptor subfamily 0 group B member 1	Nr0b1	Color [A=255, R=64, G=128, B=128]	9	8				185970000	22	8	8	25.0546	25.3562	25.5973	24.3617	23.9581	26.0366	22.1576	23.0166	22.1931	20.6931	22.051	21.2454
	0.743286	0.548107	P29341;Q62029;Q9D4E6	P29341;Q62029;Q9D4E6	Polyadenylate-binding protein 1	Pabpc1;Pabpc2;Pabpc6	Color [A=255, R=64, G=128, B=128]	9	8				77764000	12	3	6	22.6886	22.6068	23.0314	22.7094	22.331	21.6422	23.4519	22.1954	22.8007	21.9272	20.8746	21.8761
	0.649905	0.547257	Q61656;Q8BTS0;B1ARB9;B1ARB8;B1ARC0	Q61656;Q8BTS0	Probable ATP-dependent RNA helicase DDX5	Ddx5	Color [A=255, R=64, G=128, B=128]	9	8				1566900000	92	18	25	27.2332	26.8826	27.6045	26.4264	27.3272	26.3248	26.4651	26.8971	27.1384	26.6802	26.5767	26.8698
	0.438935	0.544365	Q61033	Q61033	Lamina-associated polypeptide 2, isoforms alpha/zeta	Tmpo	Color [A=255, R=64, G=128, B=128]	9	8				192090000	23	8	11	23.6423	23.841	23.1092	22.3825	23.9458	22.6312	24.695	24.0462	24.5812	23.6259	21.9001	23.7131
	0.442055	0.539543	Q99N87;A2AHS8;B2FDG7	Q99N87;A2AHS8	28S ribosomal protein S5, mitochondrial	Mrps5	Color [A=255, R=64, G=128, B=128]	9	8				47830000	4	4	4	22.4406	21.3219	23.1146	21.7703	21.8044	21.6836	22.2457	22.1022	21.7619	21.4579	21.0053	20.0828
	1.0772	0.532707	A2A8V8;A2A8V9;E9PUK6;Q52KI8;Q52KI8-2;E9QKA4;F6T4M4;A2A983	A2A8V8;A2A8V9;E9PUK6;Q52KI8;Q52KI8-2;E9QKA4	Serine/arginine repetitive matrix protein 1	Srrm1	Color [A=255, R=64, G=128, B=128]	9	8				615750000	45	9	9	24.8712	24.8122	25.0457	24.3367	24.7794	24.0148	25.8763	26.109	25.3349	26.4028	25.533	26.3431
	1.58809	0.509086	A2AU60;A2AU61;Q64012-2;Q3U3F6;A2AU62;Q64012	A2AU60;A2AU61;Q64012-2;Q3U3F6;A2AU62;Q64012	RNA-binding protein Raly	Raly	Color [A=255, R=64, G=128, B=128]	9	8				225830000	16	4	4	24.7655	24.5043	24.6261	23.9995	24.3755	23.9936	23.8201	23.845	23.4722	24.2305	23.9939	24.3869
	0.989947	0.508622	Q8CB58;Q8BGJ5;Q922I7;E9Q4L8;P17225;Q8C2R5;E9QMW9;F7DCW4;E9Q279;F7AXP1;G3UXZ8;G3UZ01;Q8BHD7-2;Q8BHD7	Q8CB58;Q8BGJ5;Q922I7;E9Q4L8;P17225	Polypyrimidine tract-binding protein 1	Ptbp1	Color [A=255, R=64, G=128, B=128]	9	8				419980000	32	8	9	25.0224	25.3181	24.7652	24.1725	24.6445	24.7628	24.929	24.8275	25.1306	24.6163	24.7079	24.7344
	0.759997	0.506813	Q5M9P1;P83882	Q5M9P1;P83882	60S ribosomal protein L36a	Rpl36a	Color [A=255, R=64, G=128, B=128]	9	8				337580000	12	5	5	24.7302	25.6104	24.6852	24.5354	24.5811	24.3889	25.0434	24.0248	23.7456	24.8037	21.5149	24.7113
	0.261105	0.505157	Q8CCS6-2;Q8CCS6;G3UY42;G3UX74;D3YUB9;D3Z055;G3UWS5;D3Z5F7	Q8CCS6-2;Q8CCS6;G3UY42;G3UX74;D3YUB9;D3Z055;G3UWS5;D3Z5F7	Polyadenylate-binding protein 2	Pabpn1;Gm20521	Color [A=255, R=64, G=128, B=128]	9	8				703330000	27	4	4	26.2341	27.5543	25.1418	26.0491	25.1542	26.2114	25.4327	25.3333	25.8862	25.3804	26.3824	25.6526
	0.677744	0.500041	Q5M9J8;P41105;F6Z0X0	Q5M9J8;P41105	60S ribosomal protein L28	Rpl28	Color [A=255, R=64, G=128, B=128]	9	8				982190000	53	13	13	26.2992	26.7344	25.841	26.217	25.5372	25.6204	26.928	25.7277	25.4842	25.9173	26.468	25.6724
	1.12176	0.497479	F6RRJ1;Q99L28;Q5EBK7;E9PY85;Q3U5N8	F6RRJ1;Q99L28;Q5EBK7;E9PY85;Q3U5N8	Probable ribosome biogenesis protein RLP24	Gm20509;Rsl24d1	Color [A=255, R=64, G=128, B=128]	9	8				108600000	10	3	3	23.7531	23.4978	23.4566	22.8765	23.4452	22.8934	23.6745	22.9631	22.5973	22.5814	21.2433	21.0821
	0.73824	0.4922	P27773;F6Q404	P27773	Protein disulfide-isomerase A3	Pdia3	Color [A=255, R=64, G=128, B=128]	9	8				324000000	33	11	11	24.9725	25.4404	24.9054	24.2723	25.1132	24.4561	24.0706	24.8926	24.5911	23.9073	23.6177	24.0991
	0.339994	0.489071	Q5PSV9;E9QK89	Q5PSV9;E9QK89	Mediator of DNA damage checkpoint protein 1	Mdc1	Color [A=255, R=64, G=128, B=128]	9	8				77900000	9	3	3	22.3173	23.3664	22.1156	22.576	21.2088	22.5472	22.6657	23.1558	23.2446	22.4783	22.3184	22.2366
	0.829702	0.484395	D3Z3R1;Q6ZWZ4;D3YW41;P47964;D3Z7M8;D3YX71	D3Z3R1;Q6ZWZ4;D3YW41;P47964;D3Z7M8	60S ribosomal protein L36	Gm5745;Rpl36;Rpl36-ps3	Color [A=255, R=64, G=128, B=128]	9	8				130590000	8	6	6	23.1495	22.9975	23.0101	22.0903	23.0106	22.603	24.6299	23.2204	22.7469	22.8838	22.369	22.3865
	1.0861	0.47503	Q3U0V1	Q3U0V1	Far upstream element-binding protein 2	Khsrp	Color [A=255, R=64, G=128, B=128]	9	8				1911300000	121	25	28	27.2695	27.4675	26.8735	26.5818	26.6633	26.9404	26.8868	27.3308	27.4227	27.1538	27.211	27.0856
	0.801716	0.46862	Q9JJI8;Q52KP0	Q9JJI8;Q52KP0	60S ribosomal protein L38	Rpl38	Color [A=255, R=64, G=128, B=128]	9	8				71647000	7	3	3	22.6317	22.5065	22.8436	22.5738	22.2849	21.7171	23.082	22.7828	22.9371	21.6251	20.576	21.6638
	0.393507	0.465593	Q9D903;A2ACZ1	Q9D903;A2ACZ1	Probable rRNA-processing protein EBP2	Ebna1bp2	Color [A=255, R=64, G=128, B=128]	9	8				205820000	36	7	7	23.8659	24.1078	23.7511	22.4744	24.0381	23.8156	24.5874	23.4958	23.0366	23.6977	23.9815	23.6258
	0.119807	0.464398	Q5SVY2;P17742;F8VPN3;E9Q1E3	Q5SVY2;P17742;F8VPN3;E9Q1E3	Peptidyl-prolyl cis-trans isomerase;Peptidyl-prolyl cis-trans isomerase A;Peptidyl-prolyl cis-trans isomerase A, N-terminally processed	Ppia;Gm5160	Color [A=255, R=64, G=128, B=128]	9	8				74807000	11	6	6	21.3592	25.3698	20.9574	22.0508	21.9311	22.3113	21.4232	23.5492	21.0088	20.8042	21.4098	21.3207
	0.52721	0.463912	P33174	P33174	Chromosome-associated kinesin KIF4	Kif4	Color [A=255, R=64, G=128, B=128]	9	8				43447000	9	3	3	21.7893	21.6705	21.4321	21.8374	20.5496	21.1132	21.8932	21.8703	22.0786	20.9583	22.5495	22.114
	0.900117	0.462147	Q9Z2X1;Q9Z2X1-2	Q9Z2X1;Q9Z2X1-2	Heterogeneous nuclear ribonucleoprotein F;Heterogeneous nuclear ribonucleoprotein F, N-terminally processed	Hnrnpf	Color [A=255, R=64, G=128, B=128]	9	8				1661500000	88	10	12	27.191	26.9705	27.6207	26.955	26.931	26.5098	27.1407	26.3068	27.36	26.2565	26.6806	25.9014
	1.57654	0.454411	D3YVH4;Q64213-2;E9Q4Q2;D3YZC9;D3YZD0;Q64213-3;Q3UI45;Q64213;D6RDB7;F8WHF9	D3YVH4;Q64213-2;E9Q4Q2;D3YZC9;D3YZD0;Q64213-3;Q3UI45;Q64213	Splicing factor 1	Sf1	Color [A=255, R=64, G=128, B=128]	9	8				162710000	16	4	4	24.6169	24.5222	24.2336	23.9902	24.122	23.8972	23.3818	23.5959	23.1785	23.7605	23.4064	23.6492
	0.495225	0.452805	Q5M9N8;P14148;D3Z6N4;F6XI62;F6ZA13	Q5M9N8;P14148;D3Z6N4;F6XI62	60S ribosomal protein L7	Rpl7	Color [A=255, R=64, G=128, B=128]	9	8				1318900000	40	9	9	26.8522	25.9808	27.1808	26.0386	26.5702	26.0467	27.0589	26.6591	26.2938	26.7905	25.5983	26.2925
	0.875514	0.452302	P97314;Q6QMT3	P97314;Q6QMT3	Cysteine and glycine-rich protein 2	Csrp2	Color [A=255, R=64, G=128, B=128]	9	8				4606400000	128	17	17	28.1276	27.9703	27.8431	27.0886	27.8395	27.656	28.0983	28.5464	28.3044	29.8084	29.5094	29.5145
	0.698779	0.441705	O54946;F6YRQ2;O54946-2;Q9QYI5-2;G3X8S5;Q9QYI5;Q9QYI8;Q3TB24	O54946;F6YRQ2;O54946-2	DnaJ homolog subfamily B member 6	Dnajb6	Color [A=255, R=64, G=128, B=128]	9	8				33217000	4	3	3	22.223	22.1626	23.0313	21.9898	21.9387	22.1633	21.3394	20.2621	21.4696	21.0564	22.0757	21.4946
	0.61959	0.432301	E9Q557;E9PZW0	E9Q557;E9PZW0	Desmoplakin	Dsp	Color [A=255, R=64, G=128, B=128]	9	8				149690000	19	11	11	22.6744	21.9481	22.6359	22.4	21.7676	21.7938	24.1162	23.4107	24.961	22.5081	22.5948	22.7514
	0.400147	0.430744	Q8CH25-2;Q8CH25;B9EI57;Q9CS69	Q8CH25-2;Q8CH25;B9EI57;Q9CS69	SAFB-like transcription modulator	Sltm	Color [A=255, R=64, G=128, B=128]	9	8				47138000	6	4	4	22.1605	23.1306	22.6185	22.5216	21.489	22.6068	20.3142	22.6348	22.1303	21.2141	21.3082	20.2084
	0.623169	0.429338	Q3U1C2;P60122;D3YW60	Q3U1C2;P60122	RuvB-like 1	Ruvbl1	Color [A=255, R=64, G=128, B=128]	9	8				473300000	36	10	10	25.4611	25.25	25.6707	25.5907	24.6562	24.8468	25.179	24.6212	25.2787	24.8769	25.2727	24.6765
	0.643204	0.417524	Q8K019-3;H7BX81;F8WI22;Q8K019-2;Q8K019;E9Q5V0	Q8K019-3;H7BX81;F8WI22;Q8K019-2;Q8K019	Bcl-2-associated transcription factor 1	Bclaf1	Color [A=255, R=64, G=128, B=128]	9	8				135910000	11	5	5	23.7428	23.3355	24.2831	23.1781	23.5304	23.4004	22.7239	23.4255	23.3133	23.7985	22.7196	22.6988
	0.387257	0.416156	P20263;E2JL30;G3UZG9;E2JL33	P20263;E2JL30;G3UZG9	POU domain, class 5, transcription factor 1	Pou5f1	Color [A=255, R=64, G=128, B=128]	9	8				747400000	44	10	10	26.0795	25.1958	26.0795	25.0225	26.0562	25.0276	25.6094	26.2075	26.4463	25.5163	24.5487	25.4614
	0.744415	0.40837	Q6DFW4	Q6DFW4	Nucleolar protein 58	Nop58	Color [A=255, R=64, G=128, B=128]	9	8				355540000	38	9	9	24.9714	24.62	25.1311	24.4096	24.8842	24.2036	24.8165	24.729	24.5096	24.189	24.2718	24.9571
	0.386901	0.403203	O55029	O55029	Coatomer subunit beta	Copb2	Color [A=255, R=64, G=128, B=128]	9	8				53894000	4	2	2	22.2571	22.2816	22.8336	22.722	22.0908	21.3498	20.4668	21.177	22.542	21.0137	21.3175	20.1392
	0.178354	0.401979	Q8BJ05;Q8BJ05-4;Q8BJ05-2;Q8BJ05-3	Q8BJ05;Q8BJ05-4;Q8BJ05-2;Q8BJ05-3	Zinc finger CCCH domain-containing protein 14	Zc3h14	Color [A=255, R=64, G=128, B=128]	9	8				187850000	11	5	5	21.8029	20.5827	22.9421	22.0598	20.3567	21.7053	24.389	25.2006	24.2201	23.6164	23.5444	23.4467
	0.390596	0.397055	A2A432-2;A2A432;E9PXY1	A2A432-2;A2A432	Cullin-4B	Cul4b	Color [A=255, R=64, G=128, B=128]	9	8				146920000	18	4	4	22.7239	22.8657	21.9407	22.6266	21.5315	22.1811	23.8122	24.5511	24.2469	23.9958	23.2479	23.523
	0.646979	0.396439	Q5M8M8;P47915;F6QL70;F6WZ54;G3UWG9;D3Z1N9;D3YTZ1;D3YU65;F6YH22;F6VZG1	Q5M8M8;P47915;F6QL70;F6WZ54;G3UWG9;D3Z1N9;D3YTZ1;D3YU65;F6YH22	60S ribosomal protein L29	Rpl29;Gm17669;Gm10709;Gm5218	Color [A=255, R=64, G=128, B=128]	9	8				1733300000	76	9	9	27.4967	27.3675	26.7273	26.7976	26.5569	27.0476	27.7493	26.6776	26.129	27.2304	27.0507	27.0618
	0.458236	0.39395	P35601-2;G3UWX1;P35601;G3X8Z6;Q5U4B1;G3UXL4;E9PX26	P35601-2;G3UWX1;P35601;G3X8Z6;Q5U4B1;G3UXL4;E9PX26	Replication factor C subunit 1	Rfc1	Color [A=255, R=64, G=128, B=128]	9	8				163670000	25	7	7	23.6811	23.8219	23.5223	23.9847	22.7907	23.068	23.6061	23.9826	23.6867	23.3016	22.9122	22.8416
	0.495731	0.381361	Q7TSY8	Q7TSY8	Shugoshin-like 2	Sgol2	Color [A=255, R=64, G=128, B=128]	9	8				115480000	11	6	6	23.5713	23.3894	23.1087	22.3601	23.2794	23.2859	22.6154	22.8092	22.7207	23.377	23.4788	23.4492
	0.299898	0.378946	D3Z659;Q58EU3;P25444;D3YWA0;D3YVC1;D3YWJ3;E9Q1N8;F6YTZ4;E9PV46;F8VQ36;D3Z536	D3Z659;Q58EU3;P25444;D3YWA0;D3YVC1;D3YWJ3;E9Q1N8;F6YTZ4;E9PV46	40S ribosomal protein S2	Rps2-ps6;Rps2;Gm18025;Gm6576	Color [A=255, R=64, G=128, B=128]	9	8				125350000	17	5	5	22.7038	22.4726	23.6883	22.8636	22.9902	21.874	23.4701	23.6604	23.3695	23.6036	21.1963	23.6702
	0.109088	0.375378	Q8K3F7;F6X7T7;F7AJL7;F6Y7H0	Q8K3F7	L-threonine 3-dehydrogenase, mitochondrial	Tdh	Color [A=255, R=64, G=128, B=128]	9	8				236310000	14	5	5	24.0234	21.0936	20.3183	21.4226	20.5356	22.3509	25.5936	24.7089	25.0876	20.4528	20.7226	20.1005
	0.157597	0.374788	Q99JF8;A2BI12;Q99JF8-2;F6RB63;A2BI13	Q99JF8;A2BI12;Q99JF8-2;F6RB63;A2BI13	PC4 and SFRS1-interacting protein	Psip1	Color [A=255, R=64, G=128, B=128]	9	8				74382000	6	6	6	22.5777	23.1641	20.776	22.7621	20.9469	21.6845	22.4031	23.9567	22.5477	20.8839	21.3141	22.9091
	0.874602	0.372787	P62264;D3YVF4;D3Z7I1;D3Z1P6	P62264;D3YVF4;D3Z7I1;D3Z1P6	40S ribosomal protein S14	Rps14	Color [A=255, R=64, G=128, B=128]	9	8				369060000	22	7	7	24.988	25.3122	24.9162	24.9731	24.4306	24.6942	24.9902	25.1855	24.6476	24.3092	24.8486	24.0403
	0.373933	0.358931	Q9ESV0;F8WJA0	Q9ESV0;F8WJA0	ATP-dependent RNA helicase DDX24	Ddx24	Color [A=255, R=64, G=128, B=128]	9	8				69519000	16	3	3	23.1056	22.3832	22.7806	22.3241	23.0264	21.8421	22.3618	22.1227	22.2392	22.6357	21.322	23.0348
	0.457066	0.350827	Q9CSN1	Q9CSN1	SNW domain-containing protein 1	Snw1	Color [A=255, R=64, G=128, B=128]	9	8				167350000	19	6	6	24.2952	24.6705	23.6231	23.7857	24.0865	23.6642	23.2015	23.5559	23.4451	23.0175	24.4948	23.8448
	0.716589	0.345242	Q9Z204-2;Q9Z204-4;Q9Z204-3;Q9Z204;Q3U6P5;Q9Z204-5	Q9Z204-2;Q9Z204-4;Q9Z204-3;Q9Z204;Q3U6P5;Q9Z204-5	Heterogeneous nuclear ribonucleoproteins C1/C2	Hnrnpc	Color [A=255, R=64, G=128, B=128]	9	8				1571700000	77	14	14	27.3953	27.3185	27.8432	27.4668	27.056	26.9985	26.0853	26.8891	26.5303	26.5928	26.5881	27.1316
	0.325877	0.34204	Q9ESX5;A2AN81;F6YUI5;B7ZCL7	Q9ESX5;A2AN81;F6YUI5;B7ZCL7	H/ACA ribonucleoprotein complex subunit 4	Dkc1	Color [A=255, R=64, G=128, B=128]	9	8				66755000	11	3	3	21.8683	22.3226	22.8369	22.0789	22.526	21.3968	22.7374	23.0383	22.6532	22.4888	20.2637	20.555
	0.430946	0.33655	B8JK33;B8JK32;Q9D0E1-2;Q3THB3;Q9D0E1;B8JK30;E9Q0P7;F6W322;F7C9U3	B8JK33;B8JK32;Q9D0E1-2;Q3THB3;Q9D0E1;B8JK30;E9Q0P7	Heterogeneous nuclear ribonucleoprotein M	Hnrnpm	Color [A=255, R=64, G=128, B=128]	9	8				1642100000	97	22	22	27.115	27.8971	27.5192	27.5488	26.71	27.2628	26.8507	26.2563	26.7066	26.2775	27.2028	25.9962
	0.309527	0.329236	Q9WTJ4;Q3TRV0	Q9WTJ4;Q3TRV0	Flt3-interacting zinc finger protein 1	Fiz1	Color [A=255, R=64, G=128, B=128]	9	8				190050000	20	7	7	21.8664	22.6485	22.5218	22.1887	21.3247	22.5356	24.1517	25.0517	24.8278	23.4291	23.6304	23.5708
	2.32583	0.327183	Q6P5B0;Q3UJA1	Q6P5B0;Q3UJA1	RRP12-like protein	Rrp12	Color [A=255, R=64, G=128, B=128]	9	8				319280000	27	11	11	24.6846	24.5318	24.6775	24.2479	24.3209	24.3435	24.1029	24.5656	23.963	25.6955	24.9772	25.203
	1.06049	0.326461	Q8BPW9;Q9Z2W0	Q8BPW9;Q9Z2W0	Aspartyl aminopeptidase	Dnpep	Color [A=255, R=64, G=128, B=128]	9	8				69854000	10	4	4	21.8908	21.7682	21.9214	21.5392	21.2938	21.7679	22.5695	23.0298	23.8744	21.0351	21.7921	21.5309
	0.568998	0.323472	Q9DCA5;E9Q2V8;F6QAG4;F6WEP7	Q9DCA5;E9Q2V8;F6QAG4	Ribosome biogenesis protein BRX1 homolog	Brix1	Color [A=255, R=64, G=128, B=128]	9	8				68061000	8	4	4	22.5869	22.117	22.7011	22.0159	22.498	21.9207	22.9364	22.4201	22.5554	22.5765	21.8462	20.6332
	0.665452	0.323018	Q9CQJ4;O35730-3;O35730-2;O35730	Q9CQJ4	E3 ubiquitin-protein ligase RING2	Rnf2	Color [A=255, R=64, G=128, B=128]	9	8				72152000	7	4	4	22.5017	22.5693	22.5105	22.5314	22.2927	21.7883	22.37	22.9816	22.5412	22.1474	20.6586	22.4249
	1.52756	0.319276	Q5T003;P43276	Q5T003;P43276	Histone H1.5	Hist1h1b	Color [A=255, R=64, G=128, B=128]	9	8				849530000	37	8	11	25.7749	26.0643	25.8644	25.5338	25.671	25.5409	26.4988	25.956	25.0749	25.954	26.1696	26.1653
	0.60169	0.302792	Q61164	Q61164	Transcriptional repressor CTCF	Ctcf	Color [A=255, R=64, G=128, B=128]	9	8				242310000	29	8	8	24.3343	23.6076	24.1204	23.5941	23.7427	23.817	24.6257	24.5636	23.7048	24.3774	23.6085	24.7758
	0.369747	0.299395	P62849-2;P62849-3;E9Q3V8;Q9D7P1;Q5M9M7;P62849	P62849-2;P62849-3;E9Q3V8;Q9D7P1;Q5M9M7;P62849	40S ribosomal protein S24	Rps24	Color [A=255, R=64, G=128, B=128]	9	8				76628000	12	4	4	22.9054	22.4305	22.9573	23.0461	22.2578	22.0912	22.5514	22.4528	22.1234	22.5513	22.0245	22.4053
	0.131998	0.295123	Q99KE8-3;E9QM84;A2AQR4;Q99KE8-2;A2AQR5;F7BTA8;Q99KE8;A2AQR3	Q99KE8-3;E9QM84;A2AQR4;Q99KE8-2;A2AQR5;F7BTA8;Q99KE8;A2AQR3	Zinc finger protein 64	Zfp64	Color [A=255, R=64, G=128, B=128]	9	8				60659000	5	3	3	21.1086	22.0209	22.2002	22.9101	20.3714	21.1627	22.7014	23.152	22.6029	20.5388	21.7381	22.0743
	0.352771	0.294751	Q6PCM1;Q6PCM1-2	Q6PCM1;Q6PCM1-2	Lysine-specific demethylase 3A	Kdm3a	Color [A=255, R=64, G=128, B=128]	9	8				180870000	21	9	9	22.6923	22.5283	22.4835	22.6217	22.6077	21.5905	24.0625	24.3663	25.0726	23.0744	23.4869	23.1518
	0.147871	0.287039	Q6NS46	Q6NS46	Protein RRP5 homolog	Pdcd11	Color [A=255, R=64, G=128, B=128]	9	8				58113000	15	4	4	22.8072	20.9305	22.9986	21.9118	21.4736	22.4899	22.9564	22.6074	21.9625	20.8245	20.4007	21.6754
	0.438883	0.285414	G3UYV7;Q059I1;P62858;D3YVD9	G3UYV7;Q059I1;P62858	40S ribosomal protein S28	Rps28	Color [A=255, R=64, G=128, B=128]	9	8				66063000	8	3	3	22.4939	22.2812	22.4481	21.6044	22.241	22.5215	23.3173	22.5274	22.4001	21.1504	21.484	20.1254
	0.203336	0.281285	Q9CWF2;B2RSN3;Q7TMM9;A2AQ07;CON__ENSEMBL:ENSBTAP00000025008;G3UZR1	Q9CWF2;B2RSN3;Q7TMM9	Tubulin beta-2B chain;Tubulin beta-2A chain	Tubb2b;Tubb2a	Color [A=255, R=64, G=128, B=128]	9	8				62190000	13	3	13	21.9784	22.0755	22.2655	21.7017	20.9801	22.7936	23.0028	22.7346	23.012	20.6491	21.3732	21.171
	0.508565	0.277543	Q99LT0	Q99LT0	Protein dpy-30 homolog	Dpy30	Color [A=255, R=64, G=128, B=128]	9	8				124900000	8	2	2	23.7262	24.1456	23.4782	23.7767	23.42	23.3207	23.1577	23.0982	22.6638	23.5789	24.079	22.9729
	0.405062	0.273126	Q99NB9;G5E866	Q99NB9;G5E866	Splicing factor 3B subunit 1	Sf3b1	Color [A=255, R=64, G=128, B=128]	9	8				545060000	60	13	13	25.4471	25.4541	25.5431	24.6525	25.5892	25.3831	24.6795	25.704	25.0531	25.7634	24.8407	25.7772
	0.0955643	0.270358	D3Z1Z9;D3Z0C1;Q8C8M1;D3YVY1	D3Z1Z9;D3Z0C1;Q8C8M1	Protein FAM60A	Fam60a	Color [A=255, R=64, G=128, B=128]	9	8				231790000	27	6	6	23.7541	23.5564	23.597	23.0562	25.2485	21.7917	24.0137	24.5084	23.9216	24.6286	25.4207	24.7244
	1.3971	0.263039	E9Q6S4;F8VQ38;F6RGF2;A2AQA1;E9QAG4	E9Q6S4		Gm17067	Color [A=255, R=64, G=128, B=128]	9	8				1218900000	73	12	16	25.4242	25.3166	25.1277	25.0547	25.0135	25.0112	27.047	27.5308	27.1905	26.3467	25.9585	26.008
	0.118055	0.26166	O88569-2;F6U106;O88569;O88569-3	O88569-2;F6U106;O88569;O88569-3	Heterogeneous nuclear ribonucleoproteins A2/B1	Hnrnpa2b1	Color [A=255, R=64, G=128, B=128]	9	8				678140000	47	10	10	25.1276	26.7717	24.8969	24.2384	25.8319	25.9409	24.5408	26.6746	24.6157	25.6369	24.8197	26.1755
	0.220316	0.256136	P09405	P09405	Nucleolin	Ncl	Color [A=255, R=64, G=128, B=128]	9	8				961780000	68	19	19	26.648	27.5079	26.4169	26.2497	26.3382	27.2164	25.9061	26.2302	25.9619	24.846	24.6723	25.5081
	0.542351	0.255073	Q6DID5;D3Z468	Q6DID5	PWWP domain-containing protein MUM1	Mum1	Color [A=255, R=64, G=128, B=128]	9	8				496820000	42	9	9	24.8122	25.0788	24.6269	24.8396	24.2864	24.6267	25.2939	25.4847	25.5156	25.7602	25.7705	25.3113
	0.134141	0.251381	Q5SFM8-3;Q5SFM8;Q5SFM8-2	Q5SFM8-3;Q5SFM8;Q5SFM8-2	RNA-binding protein 27	Rbm27	Color [A=255, R=64, G=128, B=128]	9	8				72125000	6	3	3	21.5313	22.7668	22.536	22.9626	20.9737	22.1435	22.5379	22.9086	22.7126	23.4762	20.6112	23.3723
	0.118353	0.25032	Q9D883;Q14C24;G3UW94;E9Q5Y2;E9PUZ3;E9Q1I7;Q8BGJ9;E9PWX6;E9PWM2;E9Q809;F8WH71;E9PXR5;E9Q5J3;E9PWA1	Q9D883;Q14C24;G3UW94	Splicing factor U2AF 35 kDa subunit	U2af1	Color [A=255, R=64, G=128, B=128]	9	8				302440000	30	7	7	24.3298	23.1229	24.4842	22.9004	24.9851	23.3005	25.0058	24.7511	24.8784	23.6901	23.7504	24.3461
	0.306827	0.235797	Q9R1C7-2;Q9R1C7;A2AQW5;A2AQW6	Q9R1C7-2;Q9R1C7;A2AQW5;A2AQW6	Pre-mRNA-processing factor 40 homolog A	Prpf40a	Color [A=255, R=64, G=128, B=128]	9	8				56858000	8	3	3	23.0101	22.3537	22.7675	22.9694	22.2063	22.2482	21.7515	22.0204	22.4524	20.2807	20.399	21.9102
	0.419559	0.233516	Q62318;Q5EBP9;Q62318-2	Q62318;Q5EBP9;Q62318-2	Transcription intermediary factor 1-beta	Trim28	Color [A=255, R=64, G=128, B=128]	9	8				1499800000	109	26	26	26.9841	26.6968	27.394	26.5905	27.0172	26.7667	26.6183	26.9124	26.9652	26.398	26.3923	26.5553
	0.302064	0.229647	A2AWT6;P25976-2;A2AWT7;A2AWT5;P25976;G3UZW9	A2AWT6;P25976-2;A2AWT7;A2AWT5;P25976	Nucleolar transcription factor 1	Ubtf	Color [A=255, R=64, G=128, B=128]	9	8				399800000	28	9	9	23.9415	23.7092	24.0785	23.1365	24.1257	23.778	25.7646	25.5224	25.1071	24.0207	23.5097	25.6011
	0.56944	0.220559	Q9JIX8-3;B8JJ95;B8JJ92;Q9JIX8-2;B8JJ93;B8JJ91;Q9JIX8-4;Q9JIX8;Q52KR6;F6RJ39;B8JJ90;F6Q8C0	Q9JIX8-3;B8JJ95;B8JJ92;Q9JIX8-2;B8JJ93;B8JJ91;Q9JIX8-4;Q9JIX8;Q52KR6;F6RJ39	Apoptotic chromatin condensation inducer in the nucleus	Acin1	Color [A=255, R=64, G=128, B=128]	9	8				352920000	39	10	10	25.0262	24.9105	24.7452	24.3728	24.7887	24.8589	24.1648	24.6301	24.3871	25.0808	24.134	24.8537
	0.201566	0.216824	F6SBK0;P10755;Q6P9Y7-2;Q6P9Y7	F6SBK0;P10755;Q6P9Y7-2;Q6P9Y7	Zinc finger protein 14;Zinc finger protein 82	Zfp14;Zfp82	Color [A=255, R=64, G=128, B=128]	9	8				105930000	11	2	2	23.1043	21.9955	22.9664	22.3067	22.9153	22.1937	23.4939	23.837	23.3545	22.7534	21.4549	22.6669
	0.225022	0.21099	Q9CR57;Q9CWK0	Q9CR57;Q9CWK0	60S ribosomal protein L14	Rpl14	Color [A=255, R=64, G=128, B=128]	9	8				1364000000	44	9	9	26.9258	27.3908	26.2774	26.988	26.4068	26.5662	27.2356	25.9632	25.597	26.6039	27.2826	26.5813
	0.193104	0.210024	Q3UJP3;O08579;Q3THM8;B7FAU5;D6RFS0	Q3UJP3;O08579;Q3THM8;B7FAU5	Emerin	Emd	Color [A=255, R=64, G=128, B=128]	9	8				39232000	11	4	4	22.1927	21.1104	22.4602	21.7601	21.7832	21.5899	21.751	20.9579	21.7563	21.0043	21.9915	20.8931
	0.108275	0.203629	Q07231	Q07231	Zinc finger and SCAN domain-containing protein 21	Zscan21	Color [A=255, R=64, G=128, B=128]	9	8				93555000	10	2	4	20.695	22.4041	22.1897	22.3811	21.0406	21.2562	22.9883	23.5703	22.7159	22.7242	21.2285	22.436
	0.0849974	0.2019	P14733	P14733	Lamin-B1	Lmnb1	Color [A=255, R=64, G=128, B=128]	9	8				2511300000	101	36	41	24.5709	24.5356	24.6793	24.1674	25.9493	23.0634	28.5564	26.2893	29.4555	25.7354	26.9535	25.0615
	0.113628	0.201767	Q45VK5;F6UW33;Q9Z1X4-2;Q9Z1X4;Q9Z1X4-3	Q45VK5;F6UW33;Q9Z1X4-2;Q9Z1X4;Q9Z1X4-3	Interleukin enhancer-binding factor 3	Ilf3	Color [A=255, R=64, G=128, B=128]	9	8				34752000	6	5	5	21.911	22.1694	23.3382	23.214	21.8039	21.7954	19.6359	21.0898	21.309	21.7823	22.0876	20.8446
	0.321009	0.194737	Q921F2;Q544R5;F8WIJ9;E9Q830;Q8R0B4;Q8BLD4;Q6VYI5;Q6VYI4	Q921F2;Q544R5;F8WIJ9;E9Q830;Q8R0B4;Q8BLD4;Q6VYI5;Q6VYI4	TAR DNA-binding protein 43	Tardbp	Color [A=255, R=64, G=128, B=128]	9	8				253140000	17	4	4	24.4468	25.0232	24.1985	24.4444	24.2812	24.3588	23.7981	24.5323	24.2588	24.8105	24.3006	24.5178
	0.117253	0.184646	Q62376;A2RS68;Q6ZWP0;Q62376-2	Q62376;A2RS68;Q6ZWP0;Q62376-2	U1 small nuclear ribonucleoprotein 70 kDa	Snrnp70	Color [A=255, R=64, G=128, B=128]	9	8				54212000	14	3	3	21.4826	23.1058	21.7554	22.392	21.9623	21.4356	21.6696	22.1324	22.352	22.0847	21.9162	22.4801
	0.155174	0.18273	E9Q6A7;A2A655;A2A654;F6QGR3;A2A653	E9Q6A7;A2A655;A2A654		Bptf	Color [A=255, R=64, G=128, B=128]	9	8				196470000	22	9	9	24.0113	24.1212	23.4313	22.9528	23.7929	24.27	23.5282	23.7203	23.3189	24.4	24.375	24.3065
	0.0828441	0.178908	A2A813;Q99LX0;A2A815;A2A817;A2A816	A2A813;Q99LX0;A2A815;A2A817;A2A816	Protein DJ-1	Park7	Color [A=255, R=64, G=128, B=128]	9	8				197830000	14	9	9	20.8764	21.7429	22.6065	22.3211	20.428	21.94	24.7487	24.0403	25.5632	23.4701	23.9666	23.3547
	0.103834	0.175059	O88477	O88477	Insulin-like growth factor 2 mRNA-binding protein 1	Igf2bp1	Color [A=255, R=64, G=128, B=128]	9	8				34037000	5	4	4	21.6507	22.9055	22.0439	22.4011	21.0707	22.6032	21.8613	21.1471	21.3201	21.4987	21.2277	20.7992
	0.164618	0.173539	Q9D2E2;A2AGE2;Q9D2E2-2;A2AGE1	Q9D2E2;A2AGE2	Target of EGR1 protein 1	Toe1	Color [A=255, R=64, G=128, B=128]	9	8				51801000	11	3	3	21.4446	21.8432	21.4669	22.1571	20.9653	21.1117	22.3666	22.3083	22.6498	21.1287	21.66	22.1386
	0.543454	0.171317	Q8C6B9	Q8C6B9	Active regulator of SIRT1	Rps19bp1	Color [A=255, R=64, G=128, B=128]	9	8				58503000	7	4	4	22.302	22.133	22.0337	22.2015	21.8086	21.9446	22.1863	23.0615	22.1384	22.754	22.8778	22.5333
	0.118958	0.162404	F6VVY4;Q8JZU2	F6VVY4;Q8JZU2		Slc25a1	Color [A=255, R=64, G=128, B=128]	9	8				53479000	5	3	3	21.2938	21.614	22.6388	22.0571	21.1197	21.8827	22.5054	23.0865	22.7467	21.0651	21.7639	20.6731
	0.0635326	0.150426	Q61937;Q5SQB7;Q5SQB0;Q9DAY9;Q5SQB5;E9Q5T3	Q61937;Q5SQB7;Q5SQB0;Q9DAY9;Q5SQB5;E9Q5T3	Nucleophosmin	Npm1;Gm5611	Color [A=255, R=64, G=128, B=128]	9	8				2372300000	94	16	16	28.2093	29.1537	26.9148	27.1476	27.7948	28.884	25.2712	27.6283	25.9633	26.5683	26.1011	27.6165
	0.0871029	0.149922	Q5EBQ6;P51410;G3UW34;D3YYQ0;D3YZT0;D3Z629	Q5EBQ6;P51410;G3UW34;D3YYQ0;D3YZT0;D3Z629	60S ribosomal protein L9	Rpl9;Rpl9-ps6	Color [A=255, R=64, G=128, B=128]	9	8				54032000	7	4	4	20.825	21.6928	22.3896	22.2861	21.246	20.9255	23.7273	21.8854	22.037	21.0993	21.0297	21.32
	0.226054	0.14937	Q7TMB8;Q7TMB8-2;F6QD74;E9Q594;Q5SQX6;E9Q245;E9PZS0	Q7TMB8;Q7TMB8-2;F6QD74;E9Q594;Q5SQX6	Cytoplasmic FMR1-interacting protein 1;Cytoplasmic FMR1-interacting protein 2	Cyfip1;Cyfip2	Color [A=255, R=64, G=128, B=128]	9	8				126580000	9	6	6	22.7977	22.5464	22.7082	22.498	22.981	22.1252	23.7969	23.5622	23.7529	22.9938	22.9928	23.3117
	0.577289	0.14503	P60335	P60335	Poly(rC)-binding protein 1	Pcbp1	Color [A=255, R=64, G=128, B=128]	9	8				981310000	63	9	13	25.1274	24.8484	25.1029	24.7476	24.9307	24.9654	26.4921	26.6003	27.0725	26.4222	26.3594	26.0473
	0.206988	0.144292	P63168;Q9D0M5;Q80ZS7;B2KGQ2	P63168;Q9D0M5;Q80ZS7;B2KGQ2	Dynein light chain 1, cytoplasmic;Dynein light chain 2, cytoplasmic	Dynll1;Dynll2;BC048507	Color [A=255, R=64, G=128, B=128]	9	8				21268000	2	2	2	21.8787	21.5404	21.3082	21.8351	21.1132	21.3461	21.3994	20.8782	22.0077	20.724	21.7428	20.5951
	0.0622432	0.13741	D3Z6F5;Q03265;D6RJ16	D3Z6F5;Q03265	ATP synthase subunit alpha;ATP synthase subunit alpha, mitochondrial	Atp5a1	Color [A=255, R=64, G=128, B=128]	9	8				125140000	17	7	7	22.8348	23.791	21.2021	22.2178	22.5617	22.6361	23.6156	24.4065	23.8654	21.8429	20.4981	20.9921
	0.162997	0.133853	Q9WUK4;Q4KL82	Q9WUK4;Q4KL82	Replication factor C subunit 2	Rfc2	Color [A=255, R=64, G=128, B=128]	9	8				52204000	13	3	3	22.0496	22.0973	22.2508	21.8229	21.5847	22.5885	22.3763	22.144	22.4315	21.3479	21.7358	21.6822
	0.0411725	0.129218	G3UWE1;Q9CY27;Q52L67	G3UWE1;Q9CY27;Q52L67	Very-long-chain enoyl-CoA reductase	Tecr	Color [A=255, R=64, G=128, B=128]	9	8				77663000	12	3	3	20.3268	22.827	23.6829	22.0686	21.576	22.8044	23.1281	23.0835	23.0687	21.682	20.7422	21.5052
	0.159653	0.128937	Q91YE7-2;Q91YE7	Q91YE7-2;Q91YE7	RNA-binding protein 5	Rbm5	Color [A=255, R=64, G=128, B=128]	9	8				120160000	18	8	8	23.6261	23.3112	23.5973	23.0741	23.1199	23.9538	22.9019	23.0149	22.652	21.8623	23.3283	22.5625
	0.138243	0.127355	Q6PGG6	Q6PGG6	Guanine nucleotide-binding protein-like 3-like protein	Gnl3l	Color [A=255, R=64, G=128, B=128]	9	8				34957000	4	3	3	21.9377	21.617	22.677	21.9214	21.7367	22.1916	21.0572	20.9395	21.176	20.5515	21.2726	20.9032
	0.133327	0.123758	Q9R190;H3BLE1;Q3TY62	Q9R190	Metastasis-associated protein MTA2	Mta2	Color [A=255, R=64, G=128, B=128]	9	8				71733000	10	3	4	22.7619	22.7009	22.7562	23.1041	22.7851	21.9586	22.3583	22.4558	22.837	20.5459	20.6546	22.5973
	0.0544727	0.122021	Q9CQU0;A2A7Z2	Q9CQU0;A2A7Z2	Thioredoxin domain-containing protein 12	Txndc12	Color [A=255, R=64, G=128, B=128]	9	8				118610000	6	5	5	22.9491	21.9818	20.5975	22.399	21.5995	21.1638	23.6108	23.488	24.318	22.1348	21.9662	21.8837
	0.0805123	0.119021	Q4KL81;P63260;E9Q607;F8WI82;G3UYG0;B1ATY1;E9Q606;G3UZ07;F8WGM8	Q4KL81;P63260;E9Q607;F8WI82;G3UYG0;B1ATY1	Actin, cytoplasmic 2;Actin, cytoplasmic 2, N-terminally processed	Actg1	Color [A=255, R=64, G=128, B=128]	9	8				2179100000	112	1	11	26.5806	27.0168	26.9963	27.7478	26.2995	26.1892	27.4712	26.9062	27.6246	27.5943	29.8243	27.7882
	0.0680532	0.116393	Q05DR9	Q05DR9		Maz	Color [A=255, R=64, G=128, B=128]	9	8				1061000000	66	2	12	24.0095	24.3869	25.5225	24.7539	25.048	23.7678	26.5886	27.4281	27.0361	26.6036	24.4766	26.5034
	0.0989023	0.113534	Q62167;Q3TQX5;P16381;B9EIA2;Q61496;Q3V086	Q62167;Q3TQX5;P16381;B9EIA2	ATP-dependent RNA helicase DDX3X;Putative ATP-dependent RNA helicase Pl10	Ddx3x;D1Pas1	Color [A=255, R=64, G=128, B=128]	9	8				855320000	55	6	15	24.575	24.051	25.2434	24.5532	24.8746	24.1009	26.2869	26.7752	26.8241	26.7549	26.1813	26.5803
	0.0771069	0.108438	P56480	P56480	ATP synthase subunit beta, mitochondrial	Atp5b	Color [A=255, R=64, G=128, B=128]	9	8				53481000	9	4	4	21.9546	22.9511	21.2792	22.0939	21.7695	21.9961	21.8463	23.2746	22.0332	21.0878	20.8308	21.4135
	0.217393	0.104553	P62996;F8WJG3;P62996-2;Q3TAP5;Q6PFR5;E9QP00	P62996;F8WJG3	Transformer-2 protein homolog beta	Tra2b	Color [A=255, R=64, G=128, B=128]	9	8				255240000	17	5	5	23.9427	24.0606	24.0132	23.5634	24.1966	23.943	24.129	24.1565	24.3169	25.782	24.2108	25.0077
	0.0612726	0.0919253	Q99K95	Q99K95	Protein RTF2 homolog	Rtfdc1	Color [A=255, R=64, G=128, B=128]	9	8				123220000	14	5	5	22.8739	22.903	22.6134	21.6825	23.276	23.1562	23.1341	23.4913	23.3378	23.9669	23.6702	24.0721
	0.119602	0.0867004	Q587J6;G3UYN0	Q587J6;G3UYN0	LINE-1 type transposase domain-containing protein 1	L1td1	Color [A=255, R=64, G=128, B=128]	9	8				44377000	10	2	2	22.0777	21.8548	22.1008	21.842	21.5344	22.3967	22.1579	21.5583	21.7208	20.7973	21.8213	21.6119
	0.0721988	0.0866426	O88491;G5E842;E9QAE4	O88491;G5E842;E9QAE4	Histone-lysine N-methyltransferase, H3 lysine-36 and H4 lysine-20 specific	Nsd1	Color [A=255, R=64, G=128, B=128]	9	8				114600000	12	9	9	22.5608	23.0087	22.9124	22.528	23.5111	22.1828	23.1053	23.3228	23.2801	23.4353	23.3268	23.3801
	0.0723951	0.08251	O70325-2;O70325;Q76LV0;Q91XR9	O70325-2;O70325;Q76LV0;Q91XR9	Phospholipid hydroperoxide glutathione peroxidase, mitochondrial;Glutathione peroxidase;Phospholipid hydroperoxide glutathione peroxidase, nuclear	Gpx4	Color [A=255, R=64, G=128, B=128]	9	8				177270000	15	7	7	21.6187	21.4625	22.5459	22.1704	21.434	21.7751	23.1548	25.5204	25.0701	21.9364	21.059	22.7447
	0.0852264	0.075414	E9QAS4;Q6PDQ2;E9QAS5;E9PYU4;A2A8L1;E9PYL1;F6WR45;F6SLC9;F7C528;E9Q614;B1AR17	E9QAS4;Q6PDQ2;E9QAS5;E9PYU4;A2A8L1;E9PYL1	Chromodomain-helicase-DNA-binding protein 4	Chd4;Chd5	Color [A=255, R=64, G=128, B=128]	9	8				251520000	24	7	7	23.6368	24.5948	23.7177	24.0383	23.8522	23.8327	24.3206	24.4427	24.4955	24.2588	23.7667	24.4361
	0.0352032	0.0701714	Q3U6X7;P97377-2;Q3UGB9;P97377;Q80YP0-2;Q80YP0	Q3U6X7;P97377-2;Q3UGB9;P97377	Cyclin-dependent kinase 2	Cdk2	Color [A=255, R=64, G=128, B=128]	9	8				48301000	5	5	5	20.8971	21.4053	22.0604	21.9815	20.2155	21.9552	22.8887	22.4657	23.2475	21.9725	21.609	20.9742
	0.194149	0.0697263	Q9D6Z1;A2APD6;A2APD7;F7CHQ7;F6U250;F6V095;F7CHP9;E0CXZ0;F6USW7	Q9D6Z1;A2APD6;A2APD7	Nucleolar protein 56	Nop56	Color [A=255, R=64, G=128, B=128]	9	8				705210000	73	16	16	26.0002	25.8143	26.2433	25.8359	26.038	25.9747	25.3602	25.4387	25.5854	25.3161	25.1325	25.6253
	0.0254067	0.0677115	Q545A2;P51881;Q3V132;B2RTC8	Q545A2;P51881	ADP/ATP translocase 2;ADP/ATP translocase 2, N-terminally processed	Slc25a5	Color [A=255, R=64, G=128, B=128]	9	8				1050700000	53	9	14	26.2667	24.868	26.8276	25.95	27.0756	24.7336	26.1589	26.2775	26.3181	26.5537	25.8786	26.3819
	0.170482	0.047596	Q99KG3-2;Q99KG3-3;Q99KG3;F8WGU1	Q99KG3-2;Q99KG3-3;Q99KG3;F8WGU1	RNA-binding protein 10	Rbm10	Color [A=255, R=64, G=128, B=128]	9	8				37423000	9	4	4	22.1149	22.3726	22.2709	22.3489	22.1005	22.1662	21.7123	21.5936	21.6106	20.2824	21.648	21.4828
	0.0461634	0.0389283	Q3TTL2;Q922S8;Q8C0N1;A2RSC8	Q3TTL2;Q922S8	Kinesin-like protein KIF2C	Kif2c	Color [A=255, R=64, G=128, B=128]	9	8				567330000	43	12	14	24.0732	24.3968	24.3122	24.3049	24.6453	23.7152	25.5267	25.7493	25.8499	26.4273	25.9276	26.0789
	0.0826996	0.0350075	E9Q205;Q8C2Q3;E9QL13;Q8C2Q3-2;E9PXP4;B0LM42	E9Q205;Q8C2Q3;E9QL13;Q8C2Q3-2	RNA-binding protein 14	Rbm14	Color [A=255, R=64, G=128, B=128]	9	8				619560000	40	11	11	25.8916	26.094	25.9382	26.1167	26.0312	25.6708	25.0681	25.5747	25.2171	25.2159	25.1458	25.2021
	0.0333894	0.0342395	Q8BG81;Q3UDD3;F6VR84;B2FDB3	Q8BG81;Q3UDD3	Polymerase delta-interacting protein 3	Poldip3	Color [A=255, R=64, G=128, B=128]	9	8				56579000	5	3	3	22.2614	23.0268	22.0315	22.6126	22.539	22.0653	21.6943	22.5942	22.057	21.8258	20.9077	22.26
	0.0222249	0.0223707	Q9CQS2	Q9CQS2	H/ACA ribonucleoprotein complex subunit 3	Nop10	Color [A=255, R=64, G=128, B=128]	9	8				37540000	4	2	2	21.7939	22.0774	21.4504	22.2516	21.2723	21.7306	22.3256	21.6794	21.7793	21.1776	21.77	21.6447
	0.00598152	0.00970713	Q8BRU5;Q99MJ9	Q8BRU5;Q99MJ9	ATP-dependent RNA helicase DDX50	Ddx50	Color [A=255, R=64, G=128, B=128]	9	8				46266000	7	4	4	22.3761	21.3616	22.1403	22.2559	21.0911	22.5019	22.6305	22.208	22.2123	20.4624	20.7435	20.877
	0.00993458	0.00900269	Q6P4S8	Q6P4S8	Integrator complex subunit 1	Ints1	Color [A=255, R=64, G=128, B=128]	9	8				28674000	5	2	2	21.6499	21.8777	21.5557	21.9775	21.12	21.9588	21.156	21.0315	21.0601	21.4766	21.3188	21.3812
	0.00369412	0.00553767	Q8K363;B2RUM8	Q8K363;B2RUM8	ATP-dependent RNA helicase DDX18	Ddx18	Color [A=255, R=64, G=128, B=128]	9	8				67645000	6	2	2	22.7895	21.7548	23.3102	22.4613	22.9662	22.4105	22.094	22.7731	20.2819	22.6854	21.7708	22.9105
	0.000617445	-0.000696818	G3X9I0	G3X9I0		Zfp105	Color [A=255, R=64, G=128, B=128]	9	8				349420000	44	13	13	23.7187	23.6604	23.5876	23.1118	24.3519	23.5051	25.3527	25.3537	25.3789	24.6588	24.8277	24.4182
	0.00134116	-0.000764847	Q9QWT9;E9QAQ4;Q9QWT9-3;Q9QWT9-2;E9PUA5;G3UXN2;D3Z174	Q9QWT9;E9QAQ4;Q9QWT9-3;Q9QWT9-2;E9PUA5	Kinesin-like protein KIFC1	Kifc1;Kifc5b	Color [A=255, R=64, G=128, B=128]	9	8				94669000	15	7	7	22.6998	23.016	22.5255	22.7272	22.9624	22.554	23.3203	22.4692	23.2238	20.7052	23.0269	22.7964
	0.00218244	-0.00255712	O70333;F6TQQ9	O70333;F6TQQ9	Cysteine-rich PDZ-binding protein	Cript	Color [A=255, R=64, G=128, B=128]	9	8				77066000	7	2	2	21.266	21.4214	21.471	22.1217	20.865	21.1794	22.6966	23.3443	23.1678	23.9222	23.129	22.9804
	0.0038333	-0.00283813	Q921M3-2;F8WHW1;Q921M3;B2RSV4	Q921M3-2;F8WHW1;Q921M3;B2RSV4	Splicing factor 3B subunit 3	Sf3b3	Color [A=255, R=64, G=128, B=128]	9	8				178110000	17	8	8	23.8986	24.0448	23.821	24.3597	23.8512	23.562	23.6429	23.1633	23.775	23.6632	24.2902	23.6371
	0.00207179	-0.00341733	F8VQA3;E9Q1C9;F7CEW8;A2BE23;A2ART4;F7AGA8;A2BFG8	F8VQA3;E9Q1C9;F7CEW8;A2BE23;A2ART4		Gm3604;Gm10323;Gm4631;OTTMUSG00000016609;Gm14434	Color [A=255, R=64, G=128, B=128]	9	8				23661000	3	1	3	21.6289	21.3513	22.6893	22.5682	21.3831	21.7286	20.7018	20.6316	20.7679	22.0143	20.9541	21.3069
	0.0441434	-0.018411	P83870	P83870	PHD finger-like domain-containing protein 5A	Phf5a	Color [A=255, R=64, G=128, B=128]	9	8				177100000	24	6	6	23.5701	24.0141	23.8761	23.9466	23.7643	23.8047	24.2147	23.7889	23.6593	23.8233	24.2233	23.8862
	0.00667963	-0.0256863	Q545F8;Q545X8;P62702;D3Z2E6	Q545F8;Q545X8;P62702	40S ribosomal protein S4, X isoform	Rps4x	Color [A=255, R=64, G=128, B=128]	9	8				161560000	10	1	4	21.6171	20.9598	24.4725	22.1876	23.5941	21.3449	23.9202	24.5516	23.7902	20.769	20.991	20.7501
	0.034008	-0.0726204	Q62261;Q62261-2	Q62261;Q62261-2	Spectrin beta chain, non-erythrocytic 1	Sptbn1	Color [A=255, R=64, G=128, B=128]	9	8				74500000	3	3	3	20.9055	23.2247	21.4225	22.2366	21.8463	21.6876	23.5193	22.8664	22.8976	21.1323	20.8361	21.7506
	0.0603027	-0.0792389	Q8K1N4;Q8K1N4-2	Q8K1N4;Q8K1N4-2	Spermatogenesis-associated serine-rich protein 2	Spats2	Color [A=255, R=64, G=128, B=128]	9	8				41667000	8	3	3	21.6182	21.6111	21.3967	22.4767	20.953	21.4339	21.569	22.1715	22.014	22.3208	21.9628	22.018
	0.187935	-0.0798702	Q99P88;Q6ZQ45	Q99P88;Q6ZQ45	Nuclear pore complex protein Nup155	Nup155	Color [A=255, R=64, G=128, B=128]	9	8				114860000	16	7	7	22.79	23.2008	22.6747	22.9644	23.0222	22.9185	23.3805	23.0392	23.7011	22.5339	23.5079	23.1027
	0.0287228	-0.0842692	Q8CGY8;Q8CGY8-2	Q8CGY8;Q8CGY8-2	UDP-N-acetylglucosamine--peptide N-acetylglucosaminyltransferase 110 kDa subunit	Ogt	Color [A=255, R=64, G=128, B=128]	9	8				51723000	9	3	3	22.7325	22.4518	20.0198	22.5523	21.9894	20.9153	22.342	22.245	22.8234	20.6916	23.9641	20.8331
	0.0791924	-0.0852044	Q8BFR1;B9EHM1;Q8BFR1-2	Q8BFR1;B9EHM1	Zinc finger CCCH-type antiviral protein 1-like	Zc3hav1l	Color [A=255, R=64, G=128, B=128]	9	8				51097000	9	3	3	21.43	21.1614	21.3233	21.4416	20.7229	22.0059	22.7534	22.5934	22.8099	21.7605	22.1186	21.6367
	0.127407	-0.0857061	D3Z591;Q91Z49-3;Q91Z49;Q91Z49-2	D3Z591;Q91Z49-3;Q91Z49;Q91Z49-2	UAP56-interacting factor	Fyttd1	Color [A=255, R=64, G=128, B=128]	9	8				38406000	8	2	2	22.5065	21.7754	22.3377	22.4038	22.0732	22.3998	21.5689	21.1292	21.2533	21.56	21.6451	21.1176
	0.133572	-0.0879828	Q925I1-2;F8WI53;Q925I1;A2AD89;H3BKA4;H3BKI6	Q925I1-2;F8WI53;Q925I1;A2AD89;H3BKA4;H3BKI6	ATPase family AAA domain-containing protein 3	Atad3;Atad3a	Color [A=255, R=64, G=128, B=128]	9	8				13230000	2	2	2	21.7575	21.001	21.54	21.6172	21.6065	21.3386	20.0836	19.9647	20.0944	21.2226	21.5456	21.3149
	0.0722574	-0.104544	P26369;Q3KQM4	P26369;Q3KQM4	Splicing factor U2AF 65 kDa subunit	U2af2	Color [A=255, R=64, G=128, B=128]	9	8				137030000	14	6	6	23.4876	22.5664	23.4635	23.741	23.6232	22.4669	23.7362	23.7612	23.6472	23.7002	21.253	24.0442
	0.108759	-0.105218	Q9CYH6	Q9CYH6	Ribosome biogenesis regulatory protein homolog	Rrs1	Color [A=255, R=64, G=128, B=128]	9	8				39882000	5	3	3	21.734	21.6376	22.0196	22.425	21.2911	21.9908	22.5266	21.5056	21.5273	20.803	21.0647	21.026
	0.0320291	-0.114477	Q6A026;E9QPI5	Q6A026;E9QPI5	Sister chromatid cohesion protein PDS5 homolog A	Pds5a	Color [A=255, R=64, G=128, B=128]	9	8				57009000	4	3	3	19.7017	23.391	22.574	21.4815	21.6321	22.8965	22.4474	22.8146	22.2447	21.4803	21.1331	22.9794
	0.0532781	-0.123712	Q9JM05;Q3ULQ6;D6RGB7	Q9JM05;Q3ULQ6;D6RGB7	E3 SUMO-protein ligase PIAS4	Pias4	Color [A=255, R=64, G=128, B=128]	9	8				84299000	10	5	5	20.5352	22.689	22.3738	21.6472	22.8519	21.47	23.3628	22.9147	23.2767	22.5705	22.8217	22.5454
	0.0628716	-0.13225	P70399-2;P70399-3;E9QL34;A2AU89;P70399;A2AU91;F6ZRL3	P70399-2;P70399-3;E9QL34;A2AU89;P70399;A2AU91	Tumor suppressor p53-binding protein 1	Tp53bp1;Trp53bp1	Color [A=255, R=64, G=128, B=128]	9	8				47299000	9	4	4	21.3375	22.2325	21.7741	22.649	20.5474	22.5443	21.8939	22.5387	22.1914	22.7721	20.5786	22.7434
	0.137521	-0.143923	Q9CX86	Q9CX86	Heterogeneous nuclear ribonucleoprotein A0	Hnrnpa0	Color [A=255, R=64, G=128, B=128]	9	8				337170000	40	5	5	25.0644	25.6596	24.4778	25.2677	24.8717	25.4942	24.2916	24.2788	23.5436	24.4444	25.2997	24.5338
	0.299227	-0.147285	A2AP40;Q8JZX4	A2AP40;Q8JZX4	Splicing factor 45	Rbm17	Color [A=255, R=64, G=128, B=128]	9	8				200380000	10	4	4	24.1511	24.4296	24.0809	24.7061	24.1999	24.1975	23.6455	23.3051	23.3333	24.0849	24.1319	24.1952
	0.120197	-0.147774	E9Q8F0;Q8VH51-2;Q3U313;Q8VH51;Q8VH51-3;Q0VGU9;F7AA45;B7ZD61;B7ZD63	E9Q8F0;Q8VH51-2;Q3U313;Q8VH51;Q8VH51-3;Q0VGU9;F7AA45;B7ZD61	RNA-binding protein 39	Rbm39	Color [A=255, R=64, G=128, B=128]	9	8				593250000	64	11	11	25.4298	24.7776	25.3598	25.1791	26.0911	24.7403	25.3868	25.4949	25.5396	25.6853	25.7332	26.1363
	0.249869	-0.14987	Q9JIK5	Q9JIK5	Nucleolar RNA helicase 2	Ddx21	Color [A=255, R=64, G=128, B=128]	9	8				1605200000	134	32	32	26.9712	27.5782	27.2359	27.0922	27.5867	27.556	26.1254	26.7201	26.2038	26.7396	26.3844	27.3542
	0.171846	-0.163845	Q91VM5;Q9WV02;Q9WV02-2;A2AFI3;A2AFI4	Q91VM5;Q9WV02	RNA binding motif protein, X-linked-like-1;RNA-binding motif protein, X chromosome;RNA-binding motif protein, X chromosome, N-terminally processed	Rbmxl1;Rbmx	Color [A=255, R=64, G=128, B=128]	9	8				406710000	31	13	13	24.492	25.3758	24.1938	24.9099	24.7224	24.9208	24.0466	25.3156	24.8422	25.8088	25.037	25.8377
	0.0315176	-0.165513	E9PZM7;F7BGY9	E9PZM7;F7BGY9		Scaf11	Color [A=255, R=64, G=128, B=128]	9	8				339910000	3	2	2	25.2769	21.5472	24.8399	25.586	25.1531	21.4215	24.7902	25.3689	25.5499	25.3856	21.8272	24.8277
	0.0565963	-0.165738	Q9CY58-4;Q9CY58-3;Q9CY58-2;Q9CY58	Q9CY58-4;Q9CY58-3;Q9CY58-2;Q9CY58	Plasminogen activator inhibitor 1 RNA-binding protein	Serbp1	Color [A=255, R=64, G=128, B=128]	9	8				70306000	9	2	2	22.7753	23.1119	19.9967	22.3806	22.3155	21.685	22.1177	23.5071	22.3879	22.5423	22.3925	22.6248
	0.222595	-0.167693	E9Q7S1;O88466;E9QAI7;O88466-3;O88466-2	E9Q7S1;O88466;E9QAI7;O88466-3;O88466-2	Zinc finger protein 106	Zfp106;Znf106	Color [A=255, R=64, G=128, B=128]	9	8				19618000	4	2	2	20.9836	20.9065	21.539	21.6813	20.9323	21.3188	20.4449	20.4966	20.5416	21.0925	20.8697	20.988
	0.0900151	-0.171485	P58281;H7BX01;P58281-2;E0CXD1;F6U775	P58281;H7BX01;P58281-2;E0CXD1	Dynamin-like 120 kDa protein, mitochondrial;Dynamin-like 120 kDa protein, form S1	Opa1	Color [A=255, R=64, G=128, B=128]	9	8				56493000	7	6	6	22.0637	21.0193	22.2324	23.025	21.138	21.6669	22.0341	22.5432	23.3265	21.9883	20.6284	21.0436
	0.13783	-0.181436	A2ALR8;A2ALR9;Q3V0C5;A2ALS0;Q3V0C5-5;Q3V0C5-2;A2ALS8;A2ALS9;B7ZNK5;Q3V0C5-4;Q3V0C5-3	A2ALR8;A2ALR9;Q3V0C5;A2ALS0;Q3V0C5-5;Q3V0C5-2;A2ALS8;A2ALS9	Ubiquitin carboxyl-terminal hydrolase 48	Usp48	Color [A=255, R=64, G=128, B=128]	9	8				35538000	6	3	3	20.2502	21.4364	21.326	21.6654	20.6176	21.2739	22.0706	21.8178	21.9778	21.5753	21.8621	20.9684
	0.21456	-0.183695	Q9DC23	Q9DC23	DnaJ homolog subfamily C member 10	Dnajc10	Color [A=255, R=64, G=128, B=128]	9	8				2901200000	129	36	36	26.3753	26.8164	26.5764	27.2539	26.2014	26.864	28.3024	28.1545	28.6061	27.5901	27.7796	27.1194
	0.102033	-0.186629	Q6ZPI0	Q6ZPI0	Protein Jade-1	Phf17	Color [A=255, R=64, G=128, B=128]	9	8				185940000	23	5	5	20.6	20.8889	22.6461	21.8531	21.5123	21.3295	24.4215	25.0438	24.5987	24.6869	23.6547	20.7032
	0.163531	-0.19477	Q9D2H6-2;Q8BNQ4;Q9D2H6;Q8C5J0;Q9DCC0;Q8CEC4;O35739;Q9ESX2;A2A708;Q640M8;Q64HY3-2;Q9QX13;F8WIB4;O89091;Q64HY3;Q8BMJ8;Q5QR90;Q8K1S5;Q62445	Q9D2H6-2;Q8BNQ4;Q9D2H6;Q8C5J0	Transcription factor Sp2	Sp2	Color [A=255, R=64, G=128, B=128]	9	8				126720000	22	4	6	22.6544	22.6821	22.2528	23.3749	22.8762	21.9225	23.7412	24.148	23.6576	23.0023	23.0102	23.1232
	0.150325	-0.195718	B7ZP47;Q65Z40	B7ZP47;Q65Z40	Wings apart-like protein homolog	Wapal	Color [A=255, R=64, G=128, B=128]	9	8				155340000	22	7	7	23.4542	23.693	22.944	22.7141	24.1386	23.8257	23.0443	23.3909	22.9658	24.1088	23.9249	24.1823
	0.184864	-0.201884	Q8VE97;E9Q4U8;Q542V3;A2A837	Q8VE97;E9Q4U8;Q542V3;A2A837	Serine/arginine-rich splicing factor 4	Srsf4	Color [A=255, R=64, G=128, B=128]	9	8				46254000	8	2	3	21.9959	21.4292	21.6909	22.5943	21.27	21.8574	22.2623	22.6028	22.2273	22.669	21.6529	22.3462
	0.1008	-0.204231	Q9Z1M8	Q9Z1M8	Protein Red	Ik	Color [A=255, R=64, G=128, B=128]	9	8				21491000	3	2	2	21.5574	22.3779	20.9884	22.873	20.7764	21.8868	20.7961	20.9587	20.8936	21.2203	21.0094	20.4371
	0.299961	-0.205804	Q6PDM2-3;Q6PDM2-2;Q6PDM2;H7BX95;F7AI47	Q6PDM2-3;Q6PDM2-2;Q6PDM2;H7BX95	Serine/arginine-rich splicing factor 1	Srsf1	Color [A=255, R=64, G=128, B=128]	9	8				45006000	8	6	6	21.6311	21.6275	21.5619	21.9583	21.2755	22.2041	21.9269	21.8154	22.6088	21.2284	20.807	20.7576
	0.0586021	-0.20974	F8WGW3;Q497V5;Q497V5-2;Q8CHZ0;B7ZWI7;B7ZWI4	F8WGW3;Q497V5;Q497V5-2	S1 RNA-binding domain-containing protein 1	Srbd1	Color [A=255, R=64, G=128, B=128]	9	8				210650000	16	11	11	23.7948	20.5935	23.8706	22.1413	24.1474	22.5995	23.7667	24.5445	24.2988	24.5523	23.9248	24.4218
	0.0732097	-0.223119	Q61191;B1AUX2;F6SJS2	Q61191;B1AUX2	Host cell factor 1;HCF N-terminal chain 1;HCF N-terminal chain 2;HCF N-terminal chain 3;HCF N-terminal chain 4;HCF N-terminal chain 5;HCF N-terminal chain 6;HCF C-terminal chain 1;HCF C-terminal chain 2;HCF C-terminal chain 3;HCF C-terminal chain 4;HCF C-terminal chain 5;HCF C-terminal chain 6	Hcfc1	Color [A=255, R=64, G=128, B=128]	9	8				108040000	17	4	4	20.1925	21.4341	23.434	22.6791	20.9686	22.0823	22.9111	23.4624	23.2339	21.3359	24.6908	23.867
	0.173331	-0.234514	Q5XFZ0;E9Q398	Q5XFZ0;E9Q398	UPF0711 protein C18orf21 homolog		Color [A=255, R=64, G=128, B=128]	9	8				40856000	4	2	2	20.947	21.4049	21.8338	22.5173	21.1838	21.1881	21.6916	22.2785	21.8693	21.5229	20.5666	20.2108
	0.30984	-0.234965	Q8C5L7;B2RUP0	Q8C5L7;B2RUP0	RNA-binding protein 34	Rbm34	Color [A=255, R=64, G=128, B=128]	9	8				28802000	3	2	2	21.3617	21.3672	21.402	22.2246	21.3781	21.2331	21.6736	21.2298	21.0935	21.4522	20.7578	21.1227
	0.112017	-0.238272	Q9CRB2;A2AA61	Q9CRB2;A2AA61	H/ACA ribonucleoprotein complex subunit 2	Nhp2	Color [A=255, R=64, G=128, B=128]	9	8				65183000	11	2	2	22.2959	20.2321	22.3216	22.1339	21.1804	22.2502	23.0121	22.3726	22.4991	21.8897	20.4567	22.4737
	0.306766	-0.240318	Q7TSZ0;P38647	Q7TSZ0;P38647	Stress-70 protein, mitochondrial	Hspa9	Color [A=255, R=64, G=128, B=128]	9	8				569910000	40	10	10	25.4071	25.9772	25.2427	26.0663	25.3297	25.952	24.9604	25.3337	25.2845	25.3072	25.6755	25.4148
	0.182113	-0.253215	Q3UEB3-3;Q3UEB3-2;Q3UEB3	Q3UEB3-3;Q3UEB3-2;Q3UEB3	Poly(U)-binding-splicing factor PUF60	Puf60	Color [A=255, R=64, G=128, B=128]	9	8				44231000	6	4	4	20.7468	22.1751	22.16	22.1608	22.2066	21.4741	22.3995	21.8675	21.9266	20.8885	20.6627	21.141
	0.384683	-0.261392	O08784;H3BL37;E9PYV2;H3BIX0;Q05CS0;F8WIZ3;H3BK88	O08784;H3BL37;E9PYV2;H3BIX0;Q05CS0;F8WIZ3	Treacle protein	Tcof1	Color [A=255, R=64, G=128, B=128]	9	8				698730000	44	14	14	25.9536	26.3602	25.5085	25.9374	26.228	26.441	25.3649	25.7682	24.8905	26.3452	25.4924	26.2127
	0.423699	-0.265187	Q8K298	Q8K298	Actin-binding protein anillin	Anln	Color [A=255, R=64, G=128, B=128]	9	8				908820000	55	14	14	25.2311	25.7439	24.8312	25.4942	25.4943	25.6132	25.8219	26.2401	26.1155	27.5064	27.2001	26.9764
	0.376272	-0.283777	P16858;D2KHZ9;E9PX72;E9Q9E5;E9PX42;E9QAC7;F8WJL5;E9Q5U3;E9Q0E3;E9PZH9;E9Q1S8;E9PZL2;D3YYI5;F6ZQM8;E9PXL6;D3YUV0;D3Z1B7;D3YU05;E9PYX4;D3Z0Z9;E9PZP4;D3YV03;E9Q1F8;E9PX99;F6QXU4;Q64467;E9QP42;F7D6E8;Q8BJ40;F6UT49	P16858;D2KHZ9;E9PX72;E9Q9E5;E9PX42;E9QAC7;F8WJL5;E9Q5U3;E9Q0E3;E9PZH9;E9Q1S8;E9PZL2;D3YYI5;F6ZQM8;E9PXL6;D3YUV0;D3Z1B7;D3YU05;E9PYX4;D3Z0Z9	Glyceraldehyde-3-phosphate dehydrogenase	Gapdh;Gm7293;Gm6316;Gm5069	Color [A=255, R=64, G=128, B=128]	9	8				742430000	33	13	13	25.2797	25.1163	26.0266	25.4647	25.9197	25.8895	25.5925	25.821	26.4312	25.6612	27.5664	25.9815
	0.19144	-0.286837	Q5QJQ9;P53996;Q9D548	Q5QJQ9;P53996	Cellular nucleic acid-binding protein	Cnbp	Color [A=255, R=64, G=128, B=128]	9	8				113910000	10	2	16	20.9554	21.6381	21.0762	21.9728	20.445	22.1125	23.2257	19.8831	23.5923	24.141	23.5963	23.968
	0.658778	-0.298365	E9PUG7;Q61211;Q61211-2;Q8C8I3	E9PUG7;Q61211;Q61211-2;Q8C8I3	Eukaryotic translation initiation factor 2D	Eif2d	Color [A=255, R=64, G=128, B=128]	9	8				39633000	7	6	6	21.7075	21.4672	21.4964	22.2257	21.5918	21.7487	22.981	21.7407	22.3775	21.4185	21.3895	21.2706
	0.402818	-0.298662	Q6A0C2	Q6A0C2		Morc3	Color [A=255, R=64, G=128, B=128]	9	8				50716000	9	6	6	21.5917	21.5074	21.4678	22.4034	21.7235	21.336	22.5867	21.8893	22.8431	21.6068	20.9866	21.7673
	0.239712	-0.312519	Q62186;Q3TVJ8;Q9D8L3	Q62186;Q3TVJ8;Q9D8L3	Translocon-associated protein subunit delta	Ssr4	Color [A=255, R=64, G=128, B=128]	9	8				49225000	6	2	2	21.5943	21.0221	22.084	22.5911	21.1638	21.883	22.298	22.7977	23.0453	21.1113	20.9287	20.7493
	0.0972712	-0.327564	Q9WVA3	Q9WVA3	Mitotic checkpoint protein BUB3	Bub3	Color [A=255, R=64, G=128, B=128]	9	8				38755000	6	2	2	21.2598	23.286	19.6623	22.3269	20.5392	22.3246	21.4602	21.4219	21.4519	21.5912	20.8004	21.4076
	0.451729	-0.328496	E9Q6W4;D3YWY2	E9Q6W4;D3YWY2		Zfp296	Color [A=255, R=64, G=128, B=128]	9	8				364480000	23	10	10	24.2712	24.6301	24.2274	25.1177	24.1554	24.841	24.9512	24.9084	24.4488	25.4609	25.4051	24.9212
	0.292886	-0.345896	A2AR02;A2AR01	A2AR02;A2AR01	Peptidyl-prolyl cis-trans isomerase G	Ppig	Color [A=255, R=64, G=128, B=128]	9	8				21804000	4	2	2	21.0173	21.6387	21.719	22.4187	20.9918	22.0022	21.0872	20.8566	21.2021	20.931	21.0324	21.2045
	0.819392	-0.373969	P10639;A2AV97	P10639;A2AV97	Thioredoxin	Txn	Color [A=255, R=64, G=128, B=128]	9	8				180520000	7	2	2	22.9027	22.9589	22.9414	23.3836	22.9115	23.6297	24.9919	23.5793	24.4611	22.6692	23.1965	23.2743
	0.301879	-0.377304	A2AAN2;Q8BMA6	A2AAN2;Q8BMA6	Signal recognition particle subunit SRP68	Srp68	Color [A=255, R=64, G=128, B=128]	9	8				39732000	4	2	2	21.8963	21.0925	21.8969	22.864	21.4944	21.6591	22.3832	21.6414	21.5251	21.568	21.3164	21.6378
	0.54138	-0.388042	Q58DZ3;P62889;D3YU37;F7CZ57;D3Z2H8;D3YU72	Q58DZ3;P62889;D3YU37	60S ribosomal protein L30	Rpl30	Color [A=255, R=64, G=128, B=128]	9	8				4185800000	128	14	14	27.2889	26.9578	27.7724	27.6465	28.1259	27.4109	28.6183	28.8914	29.0761	28.0858	28.3416	28.0607
	0.468191	-0.396009	H3BKM2;Q80YV2;D3Z3D0;Q80YV2-2	H3BKM2;Q80YV2;D3Z3D0;Q80YV2-2	Nuclear-interacting partner of ALK	Zc3hc1	Color [A=255, R=64, G=128, B=128]	9	8				11576000	4	2	2	21.2992	20.8877	21.544	22.2434	21.2011	21.4744	20.4617	21.2377	20.6372	20.8506	21.1546	21.165
	0.500367	-0.404998	Q9Z2V5;Q3UG37;B1AUA8	Q9Z2V5;Q3UG37	Histone deacetylase 6	Hdac6	Color [A=255, R=64, G=128, B=128]	9	8				3694100000	136	31	31	25.3363	25.2775	25.726	25.9206	26.3758	25.2584	29.0053	28.7225	28.8457	28.56	28.6176	28.4677
	0.59673	-0.41083	E9QKW3;Q640L9;Q9D8S5;O35326	E9QKW3;Q640L9;Q9D8S5;O35326	Serine/arginine-rich splicing factor 5	Srsf5	Color [A=255, R=64, G=128, B=128]	9	8				341720000	23	5	6	24.665	23.9183	24.5311	24.9621	25.0114	24.3734	24.7969	24.7441	24.8371	25.0991	24.4246	25.1423
	0.734213	-0.416297	F6QZU8;Q9Z1N2;E9PX49	F6QZU8;Q9Z1N2;E9PX49	Origin recognition complex subunit 1	Orc1	Color [A=255, R=64, G=128, B=128]	9	8				211000000	35	11	11	23.3381	23.9015	23.1367	24.1206	23.7666	23.738	23.8629	24.1716	23.9958	24.2367	24.6407	24.1424
	0.151786	-0.430757	Q7TNV0;E9Q8Y1;E9Q8P4;D3YVJ6	Q7TNV0;E9Q8Y1;E9Q8P4;D3YVJ6	Protein DEK	Dek	Color [A=255, R=64, G=128, B=128]	9	8				106020000	7	5	5	22.4918	20.4039	22.9312	22.6401	23.4595	21.0195	22.7278	23.9534	23.1784	23.4039	22.9324	23.2475
	1.42563	-0.431688	Q8BX22;Q8BX22-2;A2AUZ8;A2AUZ7;A2AUZ6;Q8BX22-3;A2AUZ9	Q8BX22;Q8BX22-2;A2AUZ8	Sal-like protein 4	Sall4	Color [A=255, R=64, G=128, B=128]	9	8				469720000	45	15	15	24.4828	24.8606	24.6645	25.2646	25.0807	24.9577	25.3227	24.8297	25.4238	25.5683	26.1971	25.426
	0.231117	-0.433478	Q8C6P8-2;Q8C6P8	Q8C6P8-2;Q8C6P8	Zinc finger protein 57	Zfp57	Color [A=255, R=64, G=128, B=128]	9	8				69236000	6	2	2	21.3771	20.9013	21.3884	22.9988	20.5448	21.4237	22.9186	23.3737	23.7825	21.9767	22.9092	21.1243
	0.228315	-0.438518	Q8VDQ9;F6WIU1	Q8VDQ9;F6WIU1	Protein KRI1 homolog	Kri1	Color [A=255, R=64, G=128, B=128]	9	8				26077000	8	2	2	22.0527	20.3089	21.7844	22.8301	21.0904	21.5411	21.7158	21.0097	21.133	21.0344	21.6289	21.1307
	0.215796	-0.440219	P13864;P13864-2	P13864;P13864-2	DNA (cytosine-5)-methyltransferase 1	Dnmt1	Color [A=255, R=64, G=128, B=128]	9	8				50819000	5	2	2	19.9866	21.3437	21.9852	22.5619	20.7711	21.3032	21.9594	22.9405	22.1256	20.4675	21.1851	21.53
	0.382471	-0.446533	H7BXC3;P17751	H7BXC3;P17751	Triosephosphate isomerase	Tpi1	Color [A=255, R=64, G=128, B=128]	9	8				71861000	15	4	4	20.9043	21.6038	20.5186	21.7981	20.7076	21.8606	23.2731	22.5815	23.3303	22.8947	24.152	22.6433
	0.294367	-0.452698	Q69ZR9-2;Q69ZR9	Q69ZR9-2;Q69ZR9	Protein FAM208A	Fam208a	Color [A=255, R=64, G=128, B=128]	9	8				28020000	4	2	2	21.5329	21.2602	21.8766	22.9294	20.8902	22.2082	21.1308	21.159	21.2828	21.8267	21.6955	20.9695
	0.39121	-0.464665	E9QNN1;O70133-2	E9QNN1;O70133-2	ATP-dependent RNA helicase A	Dhx9	Color [A=255, R=64, G=128, B=128]	9	8				4303900000	125	2	62	26.0012	25.5524	26.2029	27.1399	26.467	25.5435	30.8786	25.1443	25.9251	27.0332	26.2339	25.7222
	0.262368	-0.513145	G3UY65;Q3TQW9;P24860;Q68EM3	G3UY65;Q3TQW9;P24860;Q68EM3	G2/mitotic-specific cyclin-B1	Ccnb1	Color [A=255, R=64, G=128, B=128]	9	8				76545000	13	3	3	20.2915	22.4895	22.3203	22.7936	22.2009	21.6462	23.1697	22.8166	23.0724	22.3537	23.132	22.377
	0.786087	-0.523253	P97329	P97329	Kinesin-like protein KIF20A	Kif20a	Color [A=255, R=64, G=128, B=128]	9	8				78799000	17	5	5	21.922	22.2434	21.6321	21.9555	22.6636	22.7482	22.689	22.6938	22.8144	22.961	22.9665	22.8552
	0.372807	-0.531886	Q8BHG9;A6X966	Q8BHG9;A6X966	CGG triplet repeat-binding protein 1	Cggbp1	Color [A=255, R=64, G=128, B=128]	9	8				43451000	4	2	2	21.3471	21.9368	21.3539	23.2047	21.4455	21.5832	21.6112	22.8854	21.7376	20.9187	21.4515	21.578
	0.406742	-0.536707	Q00PI9;F8VPM4	Q00PI9;F8VPM4	Heterogeneous nuclear ribonucleoprotein U-like protein 2	Hnrnpul2	Color [A=255, R=64, G=128, B=128]	9	8				22607000	7	3	3	21.6613	21.9888	21.1468	22.7623	21.1402	22.5046	21.2336	20.8727	21.5703	21.7454	20.9022	21.9423
	0.416131	-0.54165	P35550	P35550	rRNA 2-O-methyltransferase fibrillarin	Fbl	Color [A=255, R=64, G=128, B=128]	9	8				6316900000	151	15	17	28.356	27.693	29.0569	28.6323	29.68	28.4186	28.3159	28.7855	28.5815	28.5182	28.4044	28.8082
	0.321127	-0.553934	O70445	O70445	BRCA1-associated RING domain protein 1	Bard1	Color [A=255, R=64, G=128, B=128]	9	8				40791000	5	4	4	20.3048	21.635	21.6248	22.8435	21.1114	21.2715	21.8152	21.7462	21.9412	21.9157	21.8739	21.2269
	0.661566	-0.561747	Q8BZN7;Q569Z6;A2AJI4	Q8BZN7;Q569Z6;A2AJI4	Thyroid hormone receptor-associated protein 3	Thrap3	Color [A=255, R=64, G=128, B=128]	9	8				720860000	26	8	8	26.4587	26.1258	26.0146	27.4682	26.2817	26.5346	25.6031	26.5006	25.7952	26.7362	26.373	25.982
	1.3043	-0.561747	Q9Z315	Q9Z315	U4/U6.U5 tri-snRNP-associated protein 1	Sart1	Color [A=255, R=64, G=128, B=128]	9	8				162940000	18	8	8	23.4359	23.9562	23.3795	24.32	24.0689	24.0681	23.3928	23.4327	22.9843	23.3764	23.4935	23.6054
	0.536529	-0.564133	F6SRV1	F6SRV1		Sf1	Color [A=255, R=64, G=128, B=128]	9	8				63785000	13	3	3	22.1623	21.5004	21.8114	23.2149	22.1301	21.8214	21.5769	22.6739	22.6075	23.3283	23.1046	23.1653
	1.04635	-0.566161	Q9WTX5;Q5SUR3	Q9WTX5;Q5SUR3	S-phase kinase-associated protein 1	Skp1;Skp1a	Color [A=255, R=64, G=128, B=128]	9	8				29189000	3	2	2	21.2759	21.5161	21.0362	22.259	21.5565	21.7112	21.6696	21.487	22.0061	20.912	20.9928	20.7716
	0.711962	-0.575047	H3BKN0;Q1HFZ0;Q1HFZ0-2	H3BKN0;Q1HFZ0;Q1HFZ0-2	tRNA (cytosine(34)-C(5))-methyltransferase	Nsun2	Color [A=255, R=64, G=128, B=128]	9	8				14578000	2	2	2	21.1815	21.03	20.8657	21.7681	20.9151	22.1192	20.6064	21.2758	20.8243	21.0843	21.113	20.6566
	1.8345	-0.575521	Q99M28;Q99M28-2;E9PVX3	Q99M28;Q99M28-2;E9PVX3	RNA-binding protein with serine-rich domain 1	Rnps1	Color [A=255, R=64, G=128, B=128]	9	8				98762000	13	3	3	22.7443	22.5093	22.7685	23.2309	23.4534	23.0644	22.8514	22.8586	22.9553	23.0205	22.6485	23.1435
	0.288615	-0.578754	A2BDX0;Q9Z103	A2BDX0;Q9Z103	Activity-dependent neuroprotector homeobox protein	Adnp	Color [A=255, R=64, G=128, B=128]	9	8				51835000	10	3	3	21.4517	20.1743	21.5235	22.7862	20.4268	21.6728	22.7723	23.0295	22.9667	20.3388	20.4555	22.6222
	0.794343	-0.586961	G3UZ93;O35280-2;G3UYB1;G3UYC5;O35280	G3UZ93;O35280-2;G3UYB1;G3UYC5;O35280	Serine/threonine-protein kinase Chk1	Chek1	Color [A=255, R=64, G=128, B=128]	9	8				46101000	6	2	2	21.7152	21.1656	21.5773	22.6098	22.0315	21.5776	22.2027	22.6963	21.4632	21.0051	21.7397	22.2401
	0.426759	-0.587868	A2AWL7-2;H7BX50;A2AWL7-3;A2AWL7;E9QLG3	A2AWL7-2;H7BX50;A2AWL7-3;A2AWL7;E9QLG3	MAX gene-associated protein	Mga	Color [A=255, R=64, G=128, B=128]	9	8				61258000	7	4	4	22.2722	20.4259	21.9374	22.3564	21.8378	22.2049	22.7515	22.9794	22.3951	20.4001	20.5153	22.092
	0.553808	-0.588064	Q3UL36;Q3UL36-2	Q3UL36;Q3UL36-2	Arginine and glutamate-rich protein 1	Arglu1	Color [A=255, R=64, G=128, B=128]	9	8				470450000	20	6	6	25.0302	24.3614	25.8665	25.4838	26.0298	25.5087	24.8525	24.9756	25.2062	25.156	24.5183	25.8183
	1.03175	-0.589137	Q3U781;P84104-2;P84104;B2KF41;A2A4X6	Q3U781;P84104-2;P84104;B2KF41;A2A4X6	Serine/arginine-rich splicing factor 3	Srsf3;Gm12355	Color [A=255, R=64, G=128, B=128]	9	8				1128100000	66	6	7	26.495	25.7587	26.0464	26.7351	26.9427	26.3897	26.3833	26.4911	26.977	26.5102	26.149	26.4315
	1.03402	-0.594355	Q920B9;G3X956	Q920B9;G3X956	FACT complex subunit SPT16	Supt16h;Supt16	Color [A=255, R=64, G=128, B=128]	9	8				338560000	25	8	8	23.9597	24.3378	23.5162	24.7891	24.4049	24.4027	25.3794	24.5181	25.1475	25.046	24.731	24.8276
	0.47494	-0.612038	E9Q5B5;O08528;E9Q9M6	E9Q5B5;O08528	Hexokinase-2	Hk2	Color [A=255, R=64, G=128, B=128]	9	8				46990000	5	4	4	20.8131	22.1188	21.8077	22.9839	21.8354	21.7563	22.0717	21.7061	22.4263	21.1475	20.5115	20.9169
	0.422923	-0.613743	Q91YZ2;Q3UGL5;P56546;P56546-2;E9Q0T4;E9PWQ9;O88712-3;O88712-2;O88712	Q91YZ2;Q3UGL5;P56546;P56546-2;E9Q0T4;E9PWQ9;O88712-3;O88712-2;O88712	C-terminal-binding protein 2;C-terminal-binding protein 1	Ctbp2;Ctbp1	Color [A=255, R=64, G=128, B=128]	9	8				54948000	4	2	2	22.4581	20.939	20.8329	21.8385	22.6617	21.571	22.2969	22.4116	22.0795	23.137	20.2397	23.262
	0.392862	-0.618796	Q8BLM0;A6PWN2	Q8BLM0;A6PWN2	Krueppel-like factor 8	Klf8	Color [A=255, R=64, G=128, B=128]	9	8				48119000	7	3	3	21.6535	20.3541	21.1946	22.5333	21.8574	20.6679	23.0873	23.2575	22.6949	20.9067	21.6098	21.5305
	0.451276	-0.622688	Q3UQA7	Q3UQA7	Selenoprotein H	Selh	Color [A=255, R=64, G=128, B=128]	9	8				81171000	10	2	2	21.8566	20.5178	22.4472	22.4168	21.9008	22.372	23.8361	23.4293	23.2897	20.8106	21.904	20.7588
	2.15596	-0.630452	Q8BTI8;Q8BTI8-2;Q8BTI8-3;D3Z2W6	Q8BTI8;Q8BTI8-2;Q8BTI8-3	Serine/arginine repetitive matrix protein 2	Srrm2	Color [A=255, R=64, G=128, B=128]	9	8				3161500000	151	44	44	28.0416	28.2144	27.9079	28.5399	28.8378	28.6776	27.444	27.8285	27.7858	28.6469	28.3157	28.4961
	0.465963	-0.635202	E9QA25;E9Q2Z1;F7B218	E9QA25;E9Q2Z1;F7B218		Cecr2	Color [A=255, R=64, G=128, B=128]	9	8				31653000	4	2	2	21.4016	21.3163	20.1424	22.2362	20.7817	21.748	21.7158	21.886	21.9578	22.6475	22.4637	22.5153
	0.48674	-0.635836	Q9R0L6;Q9R0L6-2	Q9R0L6;Q9R0L6-2	Pericentriolar material 1 protein	Pcm1	Color [A=255, R=64, G=128, B=128]	9	8				28075000	6	4	4	21.02	21.244	21.2295	22.5919	20.7088	22.1004	22.5759	21.9866	22.3805	20.6129	21.3406	21.6319
	0.841298	-0.637251	Q04692-2;Q04692	Q04692-2;Q04692	SWI/SNF-related matrix-associated actin-dependent regulator of chromatin subfamily A containing DEAD/H box 1	Smarcad1	Color [A=255, R=64, G=128, B=128]	9	8				186340000	23	8	8	23.4148	23.0748	24.0993	23.8894	24.5074	24.1038	23.9455	23.7773	23.9902	23.4742	23.6869	23.7724
	0.58889	-0.648625	D3Z315;O89079;E9Q6I5;F6YFR7	D3Z315;O89079;E9Q6I5;F6YFR7	Coatomer subunit epsilon	Cope	Color [A=255, R=64, G=128, B=128]	9	8				17708000	6	2	2	20.6686	20.8496	21.6388	22.3391	20.9892	21.7745	20.5992	20.1715	21.1843	21.7909	21.87	21.5862
	0.378209	-0.648638	Q60793;F2YID5;O08584;Q99JB0;Q8BPQ2;P46099;E9QNP6;Q9Z0Z7	Q60793;F2YID5	Krueppel-like factor 4	Klf4	Color [A=255, R=64, G=128, B=128]	9	8				213980000	35	4	6	24.7871	23.9249	23.8567	24.6787	23.7922	26.0436	23.9223	24.0194	24.0278	23.3594	22.876	23.3199
	0.382218	-0.649849	E9PXX7;Q91W90;Q3TEE8	E9PXX7;Q91W90;Q3TEE8	Thioredoxin domain-containing protein 5	Txndc5	Color [A=255, R=64, G=128, B=128]	9	8				50704000	9	5	5	21.1316	21.0424	21.1722	22.9743	20.5032	21.8184	22.9201	22.0786	23.5811	21.2976	21.254	20.6635
	2.99794	-0.656102	E9Q7G0;E9Q7Z9;F6ZQA3;E9QAZ0	E9Q7G0;E9Q7Z9;F6ZQA3		Numa1	Color [A=255, R=64, G=128, B=128]	9	8				1432500000	150	34	34	26.6308	26.7867	26.8533	27.3567	27.3961	27.4863	25.8789	26.5754	26.1277	27.2519	27.3369	27.3654
	1.18144	-0.657857	Q8BRT1;E9Q8N5;Q08EB6;E9QB05;Q08EB5;B9EJA4	Q8BRT1;E9Q8N5;Q08EB6;E9QB05;Q08EB5;B9EJA4	CLIP-associating protein 2	Clasp2	Color [A=255, R=64, G=128, B=128]	9	8				26510000	5	3	3	21.2188	21.0842	20.84	22.1796	21.4569	21.4801	21.593	22.2955	21.6319	21.747	20.1928	21.4364
	2.39025	-0.659787	E9Q7W0;Q3UM17;P31266-2;F7BPQ6;P31266	E9Q7W0;Q3UM17;P31266-2;F7BPQ6;P31266	Recombining binding protein suppressor of hairless	Rbpj;Rbpsuh-rs3	Color [A=255, R=64, G=128, B=128]	9	8				248770000	14	8	8	23.862	23.7735	23.9411	24.4021	24.7184	24.4355	23.1617	23.274	24.3807	25.5892	21.6862	25.2617
	0.643491	-0.663491	E9PXC7;Q91VN1	E9PXC7;Q91VN1	Zinc finger protein 24	Znf24	Color [A=255, R=64, G=128, B=128]	9	8				37914000	10	2	2	21.777	21.203	21.4142	22.9915	21.7803	21.6129	22.1971	19.6764	22.4056	22.2926	22.355	22.1867
	0.297143	-0.690203	P49312;Q5EBP8;P49312-2	P49312;Q5EBP8;P49312-2	Heterogeneous nuclear ribonucleoprotein A1	Hnrnpa1	Color [A=255, R=64, G=128, B=128]	9	8				1347000000	51	12	12	25.2821	28.1294	25.4796	27.1135	26.5721	27.2762	24.5995	27.6317	25.8398	27.5115	26.2201	26.9764
	0.42091	-0.694695	Q9CYI4;D3Z765;Q9CYI4-2;D6REI1;D6RGP6	Q9CYI4;D3Z765;Q9CYI4-2	Putative RNA-binding protein Luc7-like 1	Luc7l	Color [A=255, R=64, G=128, B=128]	9	8				58318000	7	3	7	21.6653	21.0037	22.6032	22.4588	23.3649	21.5326	22.3365	22.3178	22.1891	20.881	21.598	22.9306
	0.86547	-0.699374	F2Z455;Q9R059;A6H6N4;D6RJ68	F2Z455;Q9R059;A6H6N4;D6RJ68	Four and a half LIM domains protein 3	Fhl3	Color [A=255, R=64, G=128, B=128]	9	8				49994000	9	4	4	21.6648	20.8083	21.9502	22.1547	22.4487	21.9179	22.4313	22.061	22.0284	21.2462	22.159	22.4701
	3.1071	-0.70576	Q99J62;Q3UI84;D3Z7I8;D6RGM1	Q99J62;Q3UI84;D3Z7I8;D6RGM1	Replication factor C subunit 4	Rfc4	Color [A=255, R=64, G=128, B=128]	9	8				21387000	4	2	2	21.1142	21.0981	20.9276	21.829	21.7654	21.6628	21.7094	21.0031	21.0144	22.2045	20.3839	20.8016
	1.26494	-0.711813	Q8K327	Q8K327	Chromosome alignment-maintaining phosphoprotein 1	Champ1	Color [A=255, R=64, G=128, B=128]	9	8				76978000	9	7	7	21.6011	21.8525	21.109	22.2607	21.9626	22.4748	23.6556	22.4127	23.4917	20.8904	22.5541	21.7797
	1.08747	-0.719136	O70230-3;O70230-2;O70230;F8WHU4	O70230-3;O70230-2;O70230;F8WHU4	Zinc finger protein 143	Znf143	Color [A=255, R=64, G=128, B=128]	9	8				56923000	7	3	3	21.0356	21.7426	21.8876	22.5254	22.3359	21.962	23.0054	23.0729	22.4044	20.6996	20.4741	19.8109
	0.57848	-0.723329	F6R9G0;Q8CHI8-5	F6R9G0;Q8CHI8-5	E1A-binding protein p400	Ep400	Color [A=255, R=64, G=128, B=128]	9	8				24958000	4	1	2	20.9886	22.0388	21.1998	23.0215	21.5158	21.8599	20.9296	21.1267	21.3608	21.718	21.7837	21.7581
	0.295304	-0.727425	Q62093;A2AA29;E9Q975;F7CZ20	Q62093;A2AA29;E9Q975	Serine/arginine-rich splicing factor 2	Srsf2	Color [A=255, R=64, G=128, B=128]	9	8				218990000	15	5	5	23.6792	23.1351	23.138	24.5569	25.4307	22.1469	24.1462	23.7417	24.7278	23.8042	23.0041	23.4876
	0.377053	-0.728431	Q9QXS1-3;E9QMZ5;E9Q3W4;Q9QXS1-15;E9QK01;Q9QXS1-10;E9Q153;Q9QXS1-9;Q9QXS1-12;E9QKX4;Q9QXS1-11;Q9QXS1-13;E9QLJ5;Q9QXS1-5;E9PY96;Q9QXS1-16;Q9QXS1-4;E9QL05;Q9QXS1-14;E9QQ00;Q9QXS1-6;Q9QXS1-7;Q9QXS1-8;E9QK43;Q9QXS1-2;E9QPE8;Q9QXS1;E9QN87;F6R059;E9PW24;E9Q9J6	Q9QXS1-3;E9QMZ5;E9Q3W4;Q9QXS1-15;E9QK01;Q9QXS1-10;E9Q153;Q9QXS1-9;Q9QXS1-12;E9QKX4;Q9QXS1-11;Q9QXS1-13;E9QLJ5;Q9QXS1-5;E9PY96;Q9QXS1-16;Q9QXS1-4;E9QL05;Q9QXS1-14;E9QQ00;Q9QXS1-6;Q9QXS1-7;Q9QXS1-8;E9QK43;Q9QXS1-2;E9QPE8;Q9QXS1;E9QN87	Plectin	Plec	Color [A=255, R=64, G=128, B=128]	9	8				278100000	35	29	29	21.0842	21.2782	19.938	22.8246	20.4816	21.1795	25.8446	23.6854	25.8533	23.1902	24.2991	23.0051
	0.597314	-0.741057	P47941;A2RS58	P47941;A2RS58	Crk-like protein	Crkl	Color [A=255, R=64, G=128, B=128]	9	8				108040000	12	5	5	20.7979	21.1693	22.3536	22.5896	21.6043	22.3502	24.1421	23.4555	24.3063	21.2933	21.3853	20.6479
	0.832789	-0.743088	E9PVX6	E9PVX6		Mki67	Color [A=255, R=64, G=128, B=128]	9	8				1089100000	93	29	29	25.4016	26.3093	24.9413	26.1324	26.2767	26.4723	26.005	26.5969	26.1277	27.2966	27.3241	26.9985
	0.719825	-0.749928	F6SB69;Q921F4;Q921F4-4	F6SB69;Q921F4;Q921F4-4	Heterogeneous nuclear ribonucleoprotein L-like	Hnrnpll	Color [A=255, R=64, G=128, B=128]	9	8				13338000	2	2	2	20.8224	21.6465	20.9138	22.4467	21.1091	22.0766	21.1062	20.785	21.7058	20.7981	21.1839	19.517
	0.63518	-0.756013	P58252	P58252	Elongation factor 2	Eef2	Color [A=255, R=64, G=128, B=128]	9	8				31502000	5	3	3	20.9256	20.909	21.3403	22.7855	21.0178	21.6396	21.858	21.8775	21.2031	20.3577	21.0822	21.7628
	0.925796	-0.76582	Q8BMQ2;E9Q2B0;Q8BMQ2-3;Q8BMQ2-2	Q8BMQ2;E9Q2B0;Q8BMQ2-3;Q8BMQ2-2	General transcription factor 3C polypeptide 4	Gtf3c4	Color [A=255, R=64, G=128, B=128]	9	8				28325000	5	4	4	21.7827	21.7884	21.1864	22.9741	21.8454	22.2355	21.8628	22.0911	22.0551	21.2476	20.9837	21.6591
	1.75164	-0.772266	Q61188-2;D3Z774;Q6AXH7;Q61188;P70351;F6T3Z0	Q61188-2;D3Z774;Q6AXH7;Q61188	Histone-lysine N-methyltransferase EZH2	Ezh2	Color [A=255, R=64, G=128, B=128]	9	8				44636000	7	5	5	21.4494	21.3862	21.9294	22.5418	22.196	22.344	22.8304	22.6826	22.7266	20.3825	20.8179	20.6514
	0.644281	-0.788824	Q3UI74;Q8VDF2;Q3ULF2	Q3UI74;Q8VDF2;Q3ULF2	E3 ubiquitin-protein ligase UHRF1	Uhrf1	Color [A=255, R=64, G=128, B=128]	9	8				72044000	8	4	4	20.9741	20.9577	20.5406	22.6522	20.8769	21.3098	22.8626	23.2486	23.0718	22.8085	23.0706	22.8902
	0.507942	-0.810565	P59178;Q80XB1;G3UY70;Q5NC76;Q5NC75;A2ABG6;Q6P5G3-2;Q6P5G3	P59178;Q80XB1;G3UY70	Lethal(3)malignant brain tumor-like protein 2	L3mbtl2	Color [A=255, R=64, G=128, B=128]	9	8				61288000	7	3	3	20.6108	21.2835	22.1161	22.5762	21.0625	22.8035	21.9938	22.4297	22.1559	21.5434	21.1038	20.1619
	1.43406	-0.817257	Q3TFP0;Q9R0U0-3;Q3UA07;Q9R0U0-2;Q9R0U0;Q3UYX6;A3KG57	Q3TFP0;Q9R0U0-3;Q3UA07;Q9R0U0-2;Q9R0U0;Q3UYX6;A3KG57	Serine/arginine-rich splicing factor 10	Srsf10;Srsf12	Color [A=255, R=64, G=128, B=128]	9	8				26917000	5	3	3	21.3592	20.8805	21.4696	21.7574	21.9854	22.4183	21.5128	21.1625	22.216	21.28	21.9048	20.3768
	0.535488	-0.818054	P02802	P02802	Metallothionein-1	Mt1	Color [A=255, R=64, G=128, B=128]	9	8				61314000	6	2	2	21.4778	19.968	20.5309	22.3617	20.5961	21.473	23.4313	23.4542	23.506	21.0265	21.4678	20.5425
	1.66605	-0.819921	A2A791;A2A791-2	A2A791;A2A791-2	Zinc finger MYM-type protein 4	Zmym4	Color [A=255, R=64, G=128, B=128]	9	8				13224000	4	2	2	21.3753	20.8598	21.1218	21.6665	21.9064	22.2437	20.6356	20.914	20.9002	20.9839	22.205	20.7289
	1.19199	-0.835041	Q6NZQ6-3;Q6NZQ6-2;Q6NZQ6;D3Z6P2	Q6NZQ6-3;Q6NZQ6-2;Q6NZQ6;D3Z6P2	Zinc finger protein 740	Znf740;Zfp740	Color [A=255, R=64, G=128, B=128]	9	8				55939000	10	2	2	21.8381	21.4462	21.3637	22.6663	22.6923	21.7946	22.0376	22.722	22.2111	22.3419	21.0481	22.5528
	1.36978	-0.83507	G5E870	G5E870	E3 ubiquitin-protein ligase TRIP12	Trip12	Color [A=255, R=64, G=128, B=128]	9	8				858060000	79	21	21	25.515	26.0169	25.3487	26.8078	26.109	26.469	25.6861	26.0545	26.2592	26.5584	26.5656	26.2555
	1.32825	-0.855065	Q3UHX0;E9QKD1	Q3UHX0;E9QKD1	Nucleolar protein 8	Nol8	Color [A=255, R=64, G=128, B=128]	9	8				13534000	3	2	2	20.5508	20.9723	20.0672	21.6811	21.1984	21.2759	21.9953	20.5406	20.571	21.6022	21.1522	20.9599
	1.07354	-0.857679	A2A4Q4;P48754	A2A4Q4;P48754	Breast cancer type 1 susceptibility protein homolog	Brca1	Color [A=255, R=64, G=128, B=128]	9	8				49956000	10	4	4	22.0967	21.3598	22.0091	23.1562	22.1402	22.7422	22.058	22.1852	22.1905	21.4967	21.5835	21.2435
	0.600181	-0.859715	B0QZF8;B1AQJ2	B0QZF8;B1AQJ2	Ubiquitin carboxyl-terminal hydrolase 36	Usp36	Color [A=255, R=64, G=128, B=128]	9	8				34732000	6	2	2	21.5937	20.2309	21.4407	22.8707	21.2925	21.6812	21.538	21.5931	21.747	22.2095	22.0821	21.9497
	2.66472	-0.862584	P21619;Q3V159;P21619-2	P21619;Q3V159;P21619-2	Lamin-B2	Lmnb2	Color [A=255, R=64, G=128, B=128]	9	8				110440000	14	11	16	20.9446	20.9281	20.789	21.9108	21.5333	21.8054	23.2703	22.1209	25.4403	21.2237	22.3316	20.7795
	0.744168	-0.867182	Q9WUA2;E9PXM4	Q9WUA2;E9PXM4	Phenylalanine--tRNA ligase beta subunit	Farsb	Color [A=255, R=64, G=128, B=128]	9	8				37456000	7	4	4	20.8099	21.0491	20.7077	22.7538	21.0338	21.3807	21.8859	21.3189	22.2923	21.3477	21.6731	21.3639
	2.24789	-0.879779	Q6PR54-2;Q6PR54;Q6PR54-3;A2AQB0	Q6PR54-2;Q6PR54;Q6PR54-3;A2AQB0	Telomere-associated protein RIF1	Rif1	Color [A=255, R=64, G=128, B=128]	9	8				1988400000	206	42	42	27.1438	27.4826	26.9872	27.9714	28.0658	28.2157	26.4148	26.8801	26.8733	27.5561	27.64	27.6963
	1.53267	-0.880578	Q8BL97-3;Q8BL97-4;Q8BL97-2;Q3THA6;F8WH59;Q8BL97	Q8BL97-3;Q8BL97-4;Q8BL97-2;Q3THA6;F8WH59;Q8BL97	Serine/arginine-rich splicing factor 7	Srsf7	Color [A=255, R=64, G=128, B=128]	9	8				379480000	26	5	6	24.4122	24.0212	24.7759	25.1877	25.5796	25.0837	24.45	24.6042	25.2281	24.8858	24.0439	24.9649
	0.781846	-0.882329	Q8K2H1;G3X959;G3UWD4;Q8K2H1-2;Q3UBL8	Q8K2H1;G3X959;G3UWD4;Q8K2H1-2;Q3UBL8	Periphilin-1	Pphln1	Color [A=255, R=64, G=128, B=128]	9	8				28057000	7	2	2	21.443	21.1752	21.1223	22.8997	21.1628	22.3249	21.1341	21.1292	21.0293	21.7688	21.5782	21.6856
	1.04488	-0.935098	O70494-3;F7AE15;O70494-2;A2AQK8;O70494	O70494-3;F7AE15;O70494-2;A2AQK8;O70494	Transcription factor Sp3	Sp3	Color [A=255, R=64, G=128, B=128]	9	8				91988000	9	3	4	21.7873	20.7811	21.8554	22.4577	21.9775	22.7939	23.4193	23.6483	23.7154	21.7828	22.7929	20.8742
	0.438333	-0.939274	G5E8J8;O88286-2;F6ZBR8;D3Z195;O88286-3;E9QNI7;O88286;E9QLK4	G5E8J8;O88286-2;F6ZBR8;D3Z195;O88286-3;E9QNI7;O88286;E9QLK4	Protein Wiz	Wiz	Color [A=255, R=64, G=128, B=128]	9	8				17592000	3	3	3	20.3087	21.1156	20.7455	22.6653	19.89	22.4322	21.6486	21.2746	21.3086	21.3844	22.2619	21.0393
	0.795372	-0.949591	Q9CXS4;Q9CXS4-2	Q9CXS4;Q9CXS4-2	Centromere protein V	Cenpv	Color [A=255, R=64, G=128, B=128]	9	8				17191000	3	2	2	20.8515	21.6505	21.3776	23.169	21.4571	22.1023	22.0092	21.2956	21.0754	21.2447	21.657	21.7208
	1.24931	-0.961429	D3Z2L1;E9Q3B0;D3Z7I0;Q8BL74;Q3UU56	D3Z2L1;E9Q3B0;D3Z7I0;Q8BL74;Q3UU56	General transcription factor 3C polypeptide 2	Gtf3c2	Color [A=255, R=64, G=128, B=128]	9	8				26116000	3	2	2	20.249	20.7846	21.0821	22.0461	21.1523	21.8015	21.9315	21.624	21.35	22.1933	22.3838	21.683
	0.641289	-0.978367	Q8K284-2;E9QLY6;Q8K284	Q8K284-2;E9QLY6;Q8K284	General transcription factor 3C polypeptide 1	Gtf3c1	Color [A=255, R=64, G=128, B=128]	9	8				141760000	20	9	9	21.3319	20.8056	22.9393	22.2626	23.1238	22.6255	23.3861	23.6635	23.9066	23.7315	23.9507	24.0292
	1.09973	-0.980839	Q8R5K4-2;Q8R5K4	Q8R5K4-2;Q8R5K4	Nucleolar protein 6	Nol6	Color [A=255, R=64, G=128, B=128]	9	8				31054000	7	2	2	20.3742	21.7794	21.0418	22.101	21.8416	22.1954	22.3938	21.6502	22.1624	21.8218	21.6754	20.903
	1.48336	-1.03141	Q9Z0H1	Q9Z0H1	WD repeat-containing protein 46	Wdr46	Color [A=255, R=64, G=128, B=128]	9	8				18027000	4	3	3	20.539	20.9611	20.3214	22.0875	21.6474	21.1808	21.982	20.176	20.2853	20.8819	20.6185	21.3723
	2.4392	-1.035	G3X8Q0;O89090;O89090-2	G3X8Q0;O89090;O89090-2	Transcription factor Sp1	Sp1	Color [A=255, R=64, G=128, B=128]	9	8				680400000	49	8	9	24.535	24.751	24.2306	25.6943	25.4558	25.4716	26.0055	26.39	25.951	26.2828	25.8463	26.2067
	1.92561	-1.04268	Q60848-2;Q60848;D3Z414	Q60848-2;Q60848	Lymphocyte-specific helicase	Hells	Color [A=255, R=64, G=128, B=128]	9	8				377710000	24	12	12	24.5784	24.1402	24.1892	25.25	25.7177	25.0681	24.64	25.0451	24.6839	25.0141	21.1674	25.4036
	0.880626	-1.04819	Q9D9P1;E9Q4H4;D3Z0L4;Q9CRB9;E9Q1D3	Q9D9P1;E9Q4H4;D3Z0L4;Q9CRB9	Coiled-coil-helix-coiled-coil-helix domain-containing protein 3, mitochondrial	Chchd3	Color [A=255, R=64, G=128, B=128]	9	8				53460000	6	3	3	20.3719	21.7624	20.8415	22.7803	21.7734	21.5667	23.2581	21.3576	23.464	20.9283	21.5019	21.4105
	1.00555	-1.06972	O09130	O09130	NFATC2-interacting protein	Nfatc2ip	Color [A=255, R=64, G=128, B=128]	9	8				32577000	4	2	2	21.0463	20.2869	21.1495	22.272	21.0617	22.358	22.5563	22.1618	22.2607	21.3946	21.1254	21.4988
	1.88127	-1.07474	Q7TNC4-2;E9PZ93;Q7TNC4-3;Q7TNC4;E9Q715;E9PX54;E9PXU4;Q05CX5;E9QNA0	Q7TNC4-2;E9PZ93;Q7TNC4-3;Q7TNC4;E9Q715;E9PX54;E9PXU4;Q05CX5;E9QNA0	Putative RNA-binding protein Luc7-like 2	Luc7l2	Color [A=255, R=64, G=128, B=128]	9	8				169340000	14	3	7	23.2498	22.8889	22.8201	24.4609	23.9971	23.7249	23.9828	23.4449	23.9032	23.7779	24.362	24.335
	1.05378	-1.07781	Q58EA6;P62852;D3YXG3	Q58EA6;P62852;D3YXG3	40S ribosomal protein S25	Rps25	Color [A=255, R=64, G=128, B=128]	9	8				64022000	5	2	2	20.9763	21.8643	20.8159	22.8504	22.3991	21.6404	22.7512	22.7877	21.4311	22.7499	22.4364	20.5417
	1.44787	-1.09959	Q3U1G5;E9PUT3	Q3U1G5;E9PUT3	Interferon-stimulated 20 kDa exonuclease-like 2	Isg20l2	Color [A=255, R=64, G=128, B=128]	9	8				53499000	9	4	4	21.6294	20.7299	21.2741	22.7626	22.2077	21.9618	22.6249	23.1614	22.3166	21.6489	21.5243	21.6843
	0.792685	-1.11203	E9QAY3;Q8CAQ8-2;Q8CAQ8;Q8CAQ8-5;E9QLA0;E9Q800;Q8CAQ8-3;E9QAY6;Q3TZK4;E9PVS5;Q8CAQ8-4;E9Q0J9	E9QAY3;Q8CAQ8-2;Q8CAQ8;Q8CAQ8-5;E9QLA0;E9Q800;Q8CAQ8-3;E9QAY6;Q3TZK4	Mitochondrial inner membrane protein	Immt	Color [A=255, R=64, G=128, B=128]	9	8				140710000	16	11	11	21.5623	19.6823	20.5435	22.2872	21.0695	21.7675	24.4058	22.5522	25.5148	21.7625	23.7206	21.1987
	0.932369	-1.11872	Q8CIB9	Q8CIB9	N-acetyltransferase ESCO2	Esco2	Color [A=255, R=64, G=128, B=128]	9	8				73328000	14	5	5	20.9179	20.3564	19.9827	22.447	20.7634	21.4027	23.0262	22.9293	22.8154	23.4007	23.1492	23.0502
	1.74142	-1.14284	Q9D8N0;Q4FZK2	Q9D8N0;Q4FZK2	Elongation factor 1-gamma	Eef1g	Color [A=255, R=64, G=128, B=128]	9	8				53956000	7	2	2	20.8963	20.8797	21.0069	22.6365	21.654	21.921	22.5586	23.2218	22.4216	21.742	21.3408	20.2596
	0.548941	-1.15026	Q78P92;P97376	Q78P92;P97376	Protein FRG1	Frg1	Color [A=255, R=64, G=128, B=128]	9	8				30863000	6	2	2	21.4206	21.5612	19.3628	22.8068	20.7944	22.1942	22.1367	20.6902	22.4134	20.7509	21.0139	20.9147
	2.5086	-1.16581	Q8BK67;A2AWQ2	Q8BK67	Protein RCC2	Rcc2	Color [A=255, R=64, G=128, B=128]	9	8				1903900000	110	23	23	26.0608	25.6118	26.0317	26.8622	27.095	27.2445	27.5692	27.0584	27.9867	27.4927	27.2225	26.8869
	1.40342	-1.19106	P48678;B3RH23;P48678-2;B3RH24;P48678-3;D3YUF7	P48678;B3RH23;P48678-2;B3RH24;P48678-3	Prelamin-A/C;Lamin-A/C	Lmna	Color [A=255, R=64, G=128, B=128]	9	8				59674000	9	5	6	20.8366	21.1913	19.9393	21.7131	21.7149	22.1123	23.4864	22.0932	23.4529	22.3037	22.6372	22.1932
	1.28599	-1.19612	P53569;P53569-2	P53569;P53569-2	CCAAT/enhancer-binding protein zeta	Cebpz	Color [A=255, R=64, G=128, B=128]	9	8				30611000	3	2	2	21.653	20.6787	20.2552	22.3327	21.9422	21.9004	22.3601	21.9894	21.5272	21.378	21.9418	20.8318
	1.81931	-1.2089	A2APB8	A2APB8	Targeting protein for Xklp2	Tpx2	Color [A=255, R=64, G=128, B=128]	9	8				732490000	78	21	21	24.9807	25.56	24.5658	26.3726	26.1323	26.2283	25.3178	25.6589	25.3391	26.976	26.8126	26.6105
	2.21359	-1.26889	P28740-2;F8VQ42;P28740;P28740-1;E0CZ72;F6SUU5;Q9D481	P28740-2;F8VQ42;P28740;P28740-1;E0CZ72;F6SUU5	Kinesin-like protein KIF2A	Kif2a	Color [A=255, R=64, G=128, B=128]	9	8				58349000	5	3	5	21.1774	20.7963	20.515	22.2611	21.8121	22.2221	22.6151	22.6457	22.7822	20.7108	21.5073	22.5209
	1.24843	-1.32811	P45481;F8VPR5	P45481;F8VPR5	CREB-binding protein	Crebbp	Color [A=255, R=64, G=128, B=128]	9	8				22495000	4	1	2	21.4368	20.2735	20.5653	22.7331	22.0252	21.5016	21.0202	21.6625	21.1025	21.2926	21.0849	21.1117
	1.36186	-1.33369	Q8CHY6;E9QMN5	Q8CHY6;E9QMN5	Transcriptional repressor p66 alpha	Gatad2a	Color [A=255, R=64, G=128, B=128]	9	8				71861000	4	4	4	21.1004	21.2503	20.0007	22.0225	21.7703	22.5597	22.2327	22.2767	22.5061	20.0691	23.249	20.9432
	0.536195	-1.34354	P30681	P30681	High mobility group protein B2	Hmgb2	Color [A=255, R=64, G=128, B=128]	9	8				134760000	7	4	6	20.6957	23.6065	21.3183	21.893	23.875	23.8832	22.6407	25.264	23.2484	20.3578	21.8158	23.9559
	2.38213	-1.34687	E9PVC9;E9Q5C9	E9PVC9;E9Q5C9		Nolc1	Color [A=255, R=64, G=128, B=128]	9	8				1490000000	98	20	20	27.5808	26.8525	27.3863	28.515	28.7516	28.5936	24.4685	26.0285	24.405	25.7856	25.3701	25.9935
	1.56023	-1.34841	P57784;G5E883	P57784	U2 small nuclear ribonucleoprotein A	Snrpa1	Color [A=255, R=64, G=128, B=128]	9	8				265540000	26	8	8	23.7638	23.2921	24.5518	25.4488	25.2736	24.9304	23.3414	24.4399	24.4635	23.6698	25.9597	25.3631
	1.6596	-1.35166	Q91YQ5	Q91YQ5	Dolichyl-diphosphooligosaccharide--protein glycosyltransferase subunit 1	Rpn1	Color [A=255, R=64, G=128, B=128]	9	8				28006000	4	3	3	21.1097	20.2495	20.6267	22.5504	21.6412	21.8493	21.7899	21.6206	22.8971	21.6117	20.9846	20.5132
	1.44694	-1.35399	Q9CWB7	Q9CWB7	Glutaredoxin-like protein C5orf63 homolog		Color [A=255, R=64, G=128, B=128]	9	8				45906000	4	2	2	20.2675	20.8348	20.7648	22.1266	21.227	22.5754	22.5906	22.4662	23.3038	21.4188	23.6199	20.7272
	1.21694	-1.40302	Q02395-2;E9QAD3;Q02395	Q02395-2;E9QAD3;Q02395	Metal-response element-binding transcription factor 2	Mtf2	Color [A=255, R=64, G=128, B=128]	9	8				35595000	3	2	2	21.0587	21.0681	19.8786	22.3234	21.3415	22.5495	21.8113	21.9875	21.7652	20.3962	21.5674	20.3929
	1.26717	-1.41459	A6PWE1;Q5SU73;E9Q284	A6PWE1;Q5SU73;E9Q284	Coilin	Coil	Color [A=255, R=64, G=128, B=128]	9	8				204530000	15	4	4	24.8508	23.3788	24.5211	25.1225	26.0116	25.8604	22.1853	22.1771	22.6758	23.099	23.2278	22.9977
	1.87015	-1.47587	A6PWY4-2;A6PWY4;A6PWY4-3	A6PWY4-2;A6PWY4;A6PWY4-3	WD repeat-containing protein 76	Wdr76	Color [A=255, R=64, G=128, B=128]	9	8				32403000	5	3	3	20.4435	20.2907	21.1523	22.5571	21.9255	21.8315	21.9248	22.1097	22.2561	21.5238	21.0205	20.2822
	1.09837	-1.68833	Q62315-2;Q62315;G3UZT8;G3UZW3	Q62315-2;Q62315;G3UZT8;G3UZW3	Protein Jumonji	Jarid2	Color [A=255, R=64, G=128, B=128]	9	8				75004000	8	4	4	20.4215	22.713	22.4293	23.635	23.4759	23.5178	20.2292	22.2307	21.7414	23.3581	23.3083	23.9066
	0.372575	-1.71474	P18608;D3Z607	P18608;D3Z607	Non-histone chromosomal protein HMG-14	Hmgn1	Color [A=255, R=64, G=128, B=128]	9	8				190170000	13	2	2	23.4158	25.7188	20.1341	22.92	24.9643	26.5287	20.3348	24.5333	20.5559	20.7197	21.1563	24.0816
+	4.59908	-2.0114	P53996-2;Q3ULK8;P53996-3;D3YYF6	P53996-2;Q3ULK8;P53996-3;D3YYF6	Cellular nucleic acid-binding protein	Cnbp	Color [A=255, R=64, G=128, B=128]	9	8				10356000000	161	2	16	27.1987	27.2393	27.1718	29.0396	29.3319	29.2725	29.981	30.2042	29.9783	30.7576	30.5381	30.4555
+	2.72075	-2.23389	Q3TQF0	Q3TQF0	F-box only protein 31	Fbxo31	Color [A=255, R=64, G=128, B=128]	9	8				145930000	14	5	5	21.0384	20.6779	20.7154	22.4793	23.3936	23.2605	22.8613	22.2129	23.5657	25.3294	25.7267	24.9842
+	2.97006	-2.29199	Q9R020;D3Z4U0;B2RRT9;D3Z4T9;Q9R020-2;E9PUD0	Q9R020;D3Z4U0;B2RRT9;D3Z4T9;Q9R020-2;E9PUD0	Zinc finger Ran-binding domain-containing protein 2	Zranb2	Color [A=255, R=64, G=128, B=128]	9	8				381060000	24	8	8	24.179	23.4551	23.5038	26.2694	25.9361	25.8084	24.5379	26.0594	25.5347	25.1077	25.4664	24.818
+	1.36236	-2.41315	E9PZV5;Q5FWJ3;P20152;A2AKJ2;Q3V1K9;P31001	E9PZV5;Q5FWJ3;P20152	Vimentin	Vim	Color [A=255, R=64, G=128, B=128]	9	8				2815500000	98	31	33	20.659	20.5334	21.0579	24.4054	23.449	21.6354	29.3856	27.5737	29.5011	25.3496	26.0995	23.5635

## Sheet: SL_vs_WT
Significant	#NAME?	Difference	Protein IDs	Majority protein IDs	Protein names	Gene names	Symbol color	Symbol type	Symbol size	Only identified by site	Reverse	Potential contaminant	Intensity	MS/MS Count	Unique peptides	Peptides	Spic_NE_2I1	Spic_NE_2I2	Spic_NE_2I3	Spic_NE_ser1	Spic_NE_ser2	Spic_NE_ser3	WT_NE_2i1	WT_NE_2i2	WT_NE_2i3	WT_NE_Ser1	WT_NE_Ser2	WT_NE_Ser3
	1.03598	3.73263	D3Z5A6;D3YW09;Q62203;G5E834;G3UVU2	D3Z5A6;D3YW09;Q62203;G5E834;G3UVU2	Splicing factor 3A subunit 2	Sf3a2	Color [A=255, R=64, G=128, B=128]	9	8				485530000	5	2	2	26.4528	25.7872	26.3492	22.0467	27.0327	21.8836	25.8791	21.2881	21.2176	19.7761	19.9075	20.0816
+	2.004	3.45562	Q61066;Q53ZY9	Q61066;Q53ZY9	Nuclear receptor subfamily 0 group B member 1	Nr0b1	Color [A=255, R=64, G=128, B=128]	9	8				185970000	22	8	8	25.0546	25.3562	25.5973	24.3617	23.9581	26.0366	22.1576	23.0166	22.1931	20.6931	22.051	21.2454
+	3.91754	2.90368	E9PVC9;E9Q5C9	E9PVC9;E9Q5C9		Nolc1	Color [A=255, R=64, G=128, B=128]	9	8				1490000000	98	20	20	27.5808	26.8525	27.3863	28.515	28.7516	28.5936	24.4685	26.0285	24.405	25.7856	25.3701	25.9935
	0.884179	2.81847	P18608;D3Z607	P18608;D3Z607	Non-histone chromosomal protein HMG-14	Hmgn1	Color [A=255, R=64, G=128, B=128]	9	8				190170000	13	2	2	23.4158	25.7188	20.1341	22.92	24.9643	26.5287	20.3348	24.5333	20.5559	20.7197	21.1563	24.0816
+	3.08242	2.55667	A6PWE1;Q5SU73;E9Q284	A6PWE1;Q5SU73;E9Q284	Coilin	Coil	Color [A=255, R=64, G=128, B=128]	9	8				204530000	15	4	4	24.8508	23.3788	24.5211	25.1225	26.0116	25.8604	22.1853	22.1771	22.6758	23.099	23.2278	22.9977
	2.46329	1.9462	O70230-3;O70230-2;O70230;F8WHU4	O70230-3;O70230-2;O70230;F8WHU4	Zinc finger protein 143	Znf143	Color [A=255, R=64, G=128, B=128]	9	8				56923000	7	3	3	21.0356	21.7426	21.8876	22.5254	22.3359	21.962	23.0054	23.0729	22.4044	20.6996	20.4741	19.8109
	1.15641	1.76858	O08583;O08583-2;Q9JJW6-2;Q9JJW6;G3X9I4	O08583;O08583-2;Q9JJW6-2;Q9JJW6;G3X9I4	THO complex subunit 4;Aly/REF export factor 2	Alyref;Alyref2	Color [A=255, R=64, G=128, B=128]	9	8				280670000	17	6	6	24.775	26.2474	25.5384	23.8394	24.2834	24.1661	22.9922	24.1529	23.5139	21.6572	21.5853	23.7408
	3.37778	1.74333	Q61188-2;D3Z774;Q6AXH7;Q61188;P70351;F6T3Z0	Q61188-2;D3Z774;Q6AXH7;Q61188	Histone-lysine N-methyltransferase EZH2	Ezh2	Color [A=255, R=64, G=128, B=128]	9	8				44636000	7	5	5	21.4494	21.3862	21.9294	22.5418	22.196	22.344	22.8304	22.6826	22.7266	20.3825	20.8179	20.6514
	1.15528	1.65308	Q60793;F2YID5;O08584;Q99JB0;Q8BPQ2;P46099;E9QNP6;Q9Z0Z7	Q60793;F2YID5	Krueppel-like factor 4	Klf4	Color [A=255, R=64, G=128, B=128]	9	8				213980000	35	4	6	24.7871	23.9249	23.8567	24.6787	23.7922	26.0436	23.9223	24.0194	24.0278	23.3594	22.876	23.3199
	1.30158	1.61135	Q9R1C7-2;Q9R1C7;A2AQW5;A2AQW6	Q9R1C7-2;Q9R1C7;A2AQW5;A2AQW6	Pre-mRNA-processing factor 40 homolog A	Prpf40a	Color [A=255, R=64, G=128, B=128]	9	8				56858000	8	3	3	23.0101	22.3537	22.7675	22.9694	22.2063	22.2482	21.7515	22.0204	22.4524	20.2807	20.399	21.9102
	0.808505	1.59733	Q9D1Q6;B1AY76	Q9D1Q6;B1AY76	Endoplasmic reticulum resident protein 44	Erp44	Color [A=255, R=64, G=128, B=128]	9	8				237410000	15	4	4	25.3062	25.2609	25.4845	22.8431	23.1839	23.0936	23.2812	23.1876	23.9153	21.1713	23.134	20.0233
	1.78555	1.59263	P09405	P09405	Nucleolin	Ncl	Color [A=255, R=64, G=128, B=128]	9	8				961780000	68	19	19	26.648	27.5079	26.4169	26.2497	26.3382	27.2164	25.9061	26.2302	25.9619	24.846	24.6723	25.5081
	1.57014	1.57401	Q9QYJ0	Q9QYJ0	DnaJ homolog subfamily A member 2	Dnaja2	Color [A=255, R=64, G=128, B=128]	9	8				151450000	16	4	4	24.896	24.3665	24.5038	22.4227	22.982	22.6552	23.3095	23.1444	23.2669	21.5965	20.252	21.4895
	1.09524	1.5388	Q545F8;Q545X8;P62702;D3Z2E6	Q545F8;Q545X8;P62702	40S ribosomal protein S4, X isoform	Rps4x	Color [A=255, R=64, G=128, B=128]	9	8				161560000	10	1	4	21.6171	20.9598	24.4725	22.1876	23.5941	21.3449	23.9202	24.5516	23.7902	20.769	20.991	20.7501
	0.470557	1.48355	Q60848-2;Q60848;D3Z414	Q60848-2;Q60848	Lymphocyte-specific helicase	Hells	Color [A=255, R=64, G=128, B=128]	9	8				377710000	24	12	12	24.5784	24.1402	24.1892	25.25	25.7177	25.0681	24.64	25.0451	24.6839	25.0141	21.1674	25.4036
	0.708068	1.44683	Q99PV0	Q99PV0	Pre-mRNA-processing-splicing factor 8	Prpf8	Color [A=255, R=64, G=128, B=128]	9	8				99167000	6	2	2	23.3623	23.773	23.2499	23.0476	21.0072	23.3106	19.5734	19.7389	21.1072	21.7581	21.4077	19.8592
	1.31708	1.4361	F6RRJ1;Q99L28;Q5EBK7;E9PY85;Q3U5N8	F6RRJ1;Q99L28;Q5EBK7;E9PY85;Q3U5N8	Probable ribosome biogenesis protein RLP24	Gm20509;Rsl24d1	Color [A=255, R=64, G=128, B=128]	9	8				108600000	10	3	3	23.7531	23.4978	23.4566	22.8765	23.4452	22.8934	23.6745	22.9631	22.5973	22.5814	21.2433	21.0821
	0.914953	1.42145	Q9CZP3;Q5DTG8;Q6P8W7	Q9CZP3;Q5DTG8		Zfp655	Color [A=255, R=64, G=128, B=128]	9	8				251360000	36	9	9	25.7735	25.4971	25.227	21.5302	23.9186	22.4274	23.543	23.7558	23.6764	21.4264	20.7992	21.3864
	1.00615	1.37782	F6SB69;Q921F4;Q921F4-4	F6SB69;Q921F4;Q921F4-4	Heterogeneous nuclear ribonucleoprotein L-like	Hnrnpll	Color [A=255, R=64, G=128, B=128]	9	8				13338000	2	2	2	20.8224	21.6465	20.9138	22.4467	21.1091	22.0766	21.1062	20.785	21.7058	20.7981	21.1839	19.517
	1.6421	1.37092	Q99LI5	Q99LI5	Zinc finger protein 281	Znf281	Color [A=255, R=64, G=128, B=128]	9	8				99012000	12	7	7	24.3197	23.8476	24.2034	22.3798	21.4152	22.5493	19.8453	23.4145	20.1985	20.9472	20.8162	20.4682
	1.52074	1.36085	D3Z6F5;Q03265;D6RJ16	D3Z6F5;Q03265	ATP synthase subunit alpha;ATP synthase subunit alpha, mitochondrial	Atp5a1	Color [A=255, R=64, G=128, B=128]	9	8				125140000	17	7	7	22.8348	23.791	21.2021	22.2178	22.5617	22.6361	23.6156	24.4065	23.8654	21.8429	20.4981	20.9921
	0.836436	1.34996	Q9R190;H3BLE1;Q3TY62	Q9R190	Metastasis-associated protein MTA2	Mta2	Color [A=255, R=64, G=128, B=128]	9	8				71733000	10	3	4	22.7619	22.7009	22.7562	23.1041	22.7851	21.9586	22.3583	22.4558	22.837	20.5459	20.6546	22.5973
	1.41711	1.33325	E9Q5B5;O08528;E9Q9M6	E9Q5B5;O08528	Hexokinase-2	Hk2	Color [A=255, R=64, G=128, B=128]	9	8				46990000	5	4	4	20.8131	22.1188	21.8077	22.9839	21.8354	21.7563	22.0717	21.7061	22.4263	21.1475	20.5115	20.9169
	1.21052	1.29558	Q8CH25-2;Q8CH25;B9EI57;Q9CS69	Q8CH25-2;Q8CH25;B9EI57;Q9CS69	SAFB-like transcription modulator	Sltm	Color [A=255, R=64, G=128, B=128]	9	8				47138000	6	4	4	22.1605	23.1306	22.6185	22.5216	21.489	22.6068	20.3142	22.6348	22.1303	21.2141	21.3082	20.2084
	1.12238	1.28596	Q02395-2;E9QAD3;Q02395	Q02395-2;E9QAD3;Q02395	Metal-response element-binding transcription factor 2	Mtf2	Color [A=255, R=64, G=128, B=128]	9	8				35595000	3	2	2	21.0587	21.0681	19.8786	22.3234	21.3415	22.5495	21.8113	21.9875	21.7652	20.3962	21.5674	20.3929
	1.30165	1.25535	Q8BRU5;Q99MJ9	Q8BRU5;Q99MJ9	ATP-dependent RNA helicase DDX50	Ddx50	Color [A=255, R=64, G=128, B=128]	9	8				46266000	7	4	4	22.3761	21.3616	22.1403	22.2559	21.0911	22.5019	22.6305	22.208	22.2123	20.4624	20.7435	20.877
	1.78066	1.23832	A2A4Q4;P48754	A2A4Q4;P48754	Breast cancer type 1 susceptibility protein homolog	Brca1	Color [A=255, R=64, G=128, B=128]	9	8				49956000	10	4	4	22.0967	21.3598	22.0091	23.1562	22.1402	22.7422	22.058	22.1852	22.1905	21.4967	21.5835	21.2435
	0.668868	1.23787	Q6P3D7;Q6P3D7-2;D3YYM5;D6RE28	Q6P3D7;Q6P3D7-2	Transcription factor Spi-C	Spic	Color [A=255, R=64, G=128, B=128]	9	8				3017200000	55	12	12	29.3341	29.4902	30.0225	22.5577	23.3872	21.1435	20.0756	20.2911	20.7715	21.436	21.838	20.1007
	1.08964	1.23074	O55029	O55029	Coatomer subunit beta	Copb2	Color [A=255, R=64, G=128, B=128]	9	8				53894000	4	2	2	22.2571	22.2816	22.8336	22.722	22.0908	21.3498	20.4668	21.177	22.542	21.0137	21.3175	20.1392
	0.823139	1.21102	P59178;Q80XB1;G3UY70;Q5NC76;Q5NC75;A2ABG6;Q6P5G3-2;Q6P5G3	P59178;Q80XB1;G3UY70	Lethal(3)malignant brain tumor-like protein 2	L3mbtl2	Color [A=255, R=64, G=128, B=128]	9	8				61288000	7	3	3	20.6108	21.2835	22.1161	22.5762	21.0625	22.8035	21.9938	22.4297	22.1559	21.5434	21.1038	20.1619
	1.15253	1.20238	G3UYV7;Q059I1;P62858;D3YVD9	G3UYV7;Q059I1;P62858	40S ribosomal protein S28	Rps28	Color [A=255, R=64, G=128, B=128]	9	8				66063000	8	3	3	22.4939	22.2812	22.4481	21.6044	22.241	22.5215	23.3173	22.5274	22.4001	21.1504	21.484	20.1254
	0.807102	1.18021	Q61937;Q5SQB7;Q5SQB0;Q9DAY9;Q5SQB5;E9Q5T3	Q61937;Q5SQB7;Q5SQB0;Q9DAY9;Q5SQB5;E9Q5T3	Nucleophosmin	Npm1;Gm5611	Color [A=255, R=64, G=128, B=128]	9	8				2372300000	94	16	16	28.2093	29.1537	26.9148	27.1476	27.7948	28.884	25.2712	27.6283	25.9633	26.5683	26.1011	27.6165
	0.401923	1.1739	P30681	P30681	High mobility group protein B2	Hmgb2	Color [A=255, R=64, G=128, B=128]	9	8				134760000	7	4	6	20.6957	23.6065	21.3183	21.893	23.875	23.8832	22.6407	25.264	23.2484	20.3578	21.8158	23.9559
	1.27847	1.16256	A6PWY4-2;A6PWY4;A6PWY4-3	A6PWY4-2;A6PWY4;A6PWY4-3	WD repeat-containing protein 76	Wdr76	Color [A=255, R=64, G=128, B=128]	9	8				32403000	5	3	3	20.4435	20.2907	21.1523	22.5571	21.9255	21.8315	21.9248	22.1097	22.2561	21.5238	21.0205	20.2822
	0.333567	1.14273	Q8CGP6;A3KPD0;Q8R1M2;Q8CGP4;Q8CGP7;Q8CGP5;Q8BFU2;P22752;B2RVF0;A2AB79;F8WIX8;Q64523;Q149V4;Q6GSS7;B2RWH3;G3UWL7;Q3UA95;Q3THW5;P0C0S6;B2RVP5;Q64522;P27661	Q8CGP6;A3KPD0;Q8R1M2;Q8CGP4;Q8CGP7;Q8CGP5;Q8BFU2;P22752;B2RVF0;A2AB79;F8WIX8;Q64523;Q149V4;Q6GSS7;B2RWH3	Histone H2A type 1-H;Histone H2A;Histone H2A.J;Histone H2A type 1-K;Histone H2A type 1-F;Histone H2A type 3;Histone H2A type 1;Histone H2A type 2-C;Histone H2A type 2-A	Hist1h2ah;H2afj;Hist1h2aa;Hist1h2ak;Hist1h2af;Hist3h2a;Hist1h2ab;Hist1h2ad;Hist1h2al;Hist2h2ac;Hist2h2aa1	Color [A=255, R=64, G=128, B=128]	9	8				834730000	14	3	3	25.3963	24.4319	26.3438	21.8314	24.7294	22.4327	27.2749	26.2054	26.883	20.34	21.2249	24.0003
	0.931943	1.13054	A2AWL7-2;H7BX50;A2AWL7-3;A2AWL7;E9QLG3	A2AWL7-2;H7BX50;A2AWL7-3;A2AWL7;E9QLG3	MAX gene-associated protein	Mga	Color [A=255, R=64, G=128, B=128]	9	8				61258000	7	4	4	22.2722	20.4259	21.9374	22.3564	21.8378	22.2049	22.7515	22.9794	22.3951	20.4001	20.5153	22.092
	2.32002	1.10107	Q8VIJ6	Q8VIJ6	Splicing factor, proline- and glutamine-rich	Sfpq	Color [A=255, R=64, G=128, B=128]	9	8				849290000	38	10	11	26.6962	26.9733	26.7586	26.2675	26.23	26.1888	25.3363	26.3478	25.3128	24.9692	24.9021	25.5118
	1.33247	1.07252	P47941;A2RS58	P47941;A2RS58	Crk-like protein	Crkl	Color [A=255, R=64, G=128, B=128]	9	8				108040000	12	5	5	20.7979	21.1693	22.3536	22.5896	21.6043	22.3502	24.1421	23.4555	24.3063	21.2933	21.3853	20.6479
	1.23338	1.07208	Q3UQA7	Q3UQA7	Selenoprotein H	Selh	Color [A=255, R=64, G=128, B=128]	9	8				81171000	10	2	2	21.8566	20.5178	22.4472	22.4168	21.9008	22.372	23.8361	23.4293	23.2897	20.8106	21.904	20.7588
	1.14959	1.06747	Q99KG3-2;Q99KG3-3;Q99KG3;F8WGU1	Q99KG3-2;Q99KG3-3;Q99KG3;F8WGU1	RNA-binding protein 10	Rbm10	Color [A=255, R=64, G=128, B=128]	9	8				37423000	9	4	4	22.1149	22.3726	22.2709	22.3489	22.1005	22.1662	21.7123	21.5936	21.6106	20.2824	21.648	21.4828
	0.534648	1.06517	D3Z619;Q9D824-3;Q9D824-2;Q9D824;Q9D824-4;D3Z3F1;D3Z4V2	D3Z619;Q9D824-3;Q9D824-2;Q9D824;Q9D824-4;D3Z3F1;D3Z4V2	Pre-mRNA 3-end-processing factor FIP1	Fip1l1	Color [A=255, R=64, G=128, B=128]	9	8				126580000	16	7	7	24.3277	24.3231	24.4755	22.7415	21.4516	22.7298	22.8465	22.6792	22.2756	20.4188	20.5335	22.7751
	1.28509	1.05487	Q8BMQ2;E9Q2B0;Q8BMQ2-3;Q8BMQ2-2	Q8BMQ2;E9Q2B0;Q8BMQ2-3;Q8BMQ2-2	General transcription factor 3C polypeptide 4	Gtf3c4	Color [A=255, R=64, G=128, B=128]	9	8				28325000	5	4	4	21.7827	21.7884	21.1864	22.9741	21.8454	22.2355	21.8628	22.0911	22.0551	21.2476	20.9837	21.6591
	1.72937	1.04977	Q3UEB3-3;Q3UEB3-2;Q3UEB3	Q3UEB3-3;Q3UEB3-2;Q3UEB3	Poly(U)-binding-splicing factor PUF60	Puf60	Color [A=255, R=64, G=128, B=128]	9	8				44231000	6	4	4	20.7468	22.1751	22.16	22.1608	22.2066	21.4741	22.3995	21.8675	21.9266	20.8885	20.6627	21.141
	1.87093	1.04079	Q6PGG6	Q6PGG6	Guanine nucleotide-binding protein-like 3-like protein	Gnl3l	Color [A=255, R=64, G=128, B=128]	9	8				34957000	4	3	3	21.9377	21.617	22.677	21.9214	21.7367	22.1916	21.0572	20.9395	21.176	20.5515	21.2726	20.9032
	0.799287	1.03862	Q78P92;P97376	Q78P92;P97376	Protein FRG1	Frg1	Color [A=255, R=64, G=128, B=128]	9	8				30863000	6	2	2	21.4206	21.5612	19.3628	22.8068	20.7944	22.1942	22.1367	20.6902	22.4134	20.7509	21.0139	20.9147
	0.547823	1.01445	Q14AF6;P62317;E9Q2T1;D3Z5N9;D3Z426	Q14AF6;P62317;E9Q2T1;D3Z5N9	Small nuclear ribonucleoprotein Sm D2	Snrpd2;Gm5449	Color [A=255, R=64, G=128, B=128]	9	8				185160000	17	3	3	24.279	24.3527	24.4936	22.4134	23.9478	21.4038	24.3042	23.7511	24.1388	21.1575	22.2739	21.2903
	0.847317	1.01104	Q8K3F7;F6X7T7;F7AJL7;F6Y7H0	Q8K3F7	L-threonine 3-dehydrogenase, mitochondrial	Tdh	Color [A=255, R=64, G=128, B=128]	9	8				236310000	14	5	5	24.0234	21.0936	20.3183	21.4226	20.5356	22.3509	25.5936	24.7089	25.0876	20.4528	20.7226	20.1005
	1.19885	1.00646	Q8K411-3;Q8K411-2;Q8K411	Q8K411-3;Q8K411-2;Q8K411	Presequence protease, mitochondrial	Pitrm1	Color [A=255, R=64, G=128, B=128]	9	8				114280000	13	5	5	22.8601	22.9639	22.8195	22.3808	21.124	22.0449	23.8721	23.5368	23.8944	21.0696	20.6573	20.8034
	0.860618	0.999112	G3X9M8;O35387;B9EJR4	G3X9M8;O35387;B9EJR4	HCLS1-associated protein X-1	Hax1	Color [A=255, R=64, G=128, B=128]	9	8				37828000	6	2	2	23.7326	23.1464	23.0692	22.6129	21.2619	21.7552	21.5268	21.543	21.4708	21.1975	21.292	20.1432
	0.974968	0.991547	Q6NS46	Q6NS46	Protein RRP5 homolog	Pdcd11	Color [A=255, R=64, G=128, B=128]	9	8				58113000	15	4	4	22.8072	20.9305	22.9986	21.9118	21.4736	22.4899	22.9564	22.6074	21.9625	20.8245	20.4007	21.6754
	1.09236	0.977106	Q91YQ5	Q91YQ5	Dolichyl-diphosphooligosaccharide--protein glycosyltransferase subunit 1	Rpn1	Color [A=255, R=64, G=128, B=128]	9	8				28006000	4	3	3	21.1097	20.2495	20.6267	22.5504	21.6412	21.8493	21.7899	21.6206	22.8971	21.6117	20.9846	20.5132
	0.558918	0.971411	Q9CZU3	Q9CZU3	Superkiller viralicidic activity 2-like 2	Skiv2l2	Color [A=255, R=64, G=128, B=128]	9	8				123810000	9	8	8	23.5688	23.8416	24.7568	23.2204	22.954	22.0223	23.4324	22.2434	22.2473	23.0925	21.3332	20.8567
	0.668249	0.956509	Q9Z1M8	Q9Z1M8	Protein Red	Ik	Color [A=255, R=64, G=128, B=128]	9	8				21491000	3	2	2	21.5574	22.3779	20.9884	22.873	20.7764	21.8868	20.7961	20.9587	20.8936	21.2203	21.0094	20.4371
	0.835402	0.956346	Q9D8N0;Q4FZK2	Q9D8N0;Q4FZK2	Elongation factor 1-gamma	Eef1g	Color [A=255, R=64, G=128, B=128]	9	8				53956000	7	2	2	20.8963	20.8797	21.0069	22.6365	21.654	21.921	22.5586	23.2218	22.4216	21.742	21.3408	20.2596
	1.88644	0.950086	Q9WTX5;Q5SUR3	Q9WTX5;Q5SUR3	S-phase kinase-associated protein 1	Skp1;Skp1a	Color [A=255, R=64, G=128, B=128]	9	8				29189000	3	2	2	21.2759	21.5161	21.0362	22.259	21.5565	21.7112	21.6696	21.487	22.0061	20.912	20.9928	20.7716
	1.04947	0.949554	Q62186;Q3TVJ8;Q9D8L3	Q62186;Q3TVJ8;Q9D8L3	Translocon-associated protein subunit delta	Ssr4	Color [A=255, R=64, G=128, B=128]	9	8				49225000	6	2	2	21.5943	21.0221	22.084	22.5911	21.1638	21.883	22.298	22.7977	23.0453	21.1113	20.9287	20.7493
	1.29202	0.937746	Q9CYH6	Q9CYH6	Ribosome biogenesis regulatory protein homolog	Rrs1	Color [A=255, R=64, G=128, B=128]	9	8				39882000	5	3	3	21.734	21.6376	22.0196	22.425	21.2911	21.9908	22.5266	21.5056	21.5273	20.803	21.0647	21.026
	1.19671	0.923603	P45481;F8VPR5	P45481;F8VPR5	CREB-binding protein	Crebbp	Color [A=255, R=64, G=128, B=128]	9	8				22495000	4	1	2	21.4368	20.2735	20.5653	22.7331	22.0252	21.5016	21.0202	21.6625	21.1025	21.2926	21.0849	21.1117
	1.85889	0.919518	Q5SVY2;P17742;F8VPN3;E9Q1E3	Q5SVY2;P17742;F8VPN3;E9Q1E3	Peptidyl-prolyl cis-trans isomerase;Peptidyl-prolyl cis-trans isomerase A;Peptidyl-prolyl cis-trans isomerase A, N-terminally processed	Ppia;Gm5160	Color [A=255, R=64, G=128, B=128]	9	8				74807000	11	6	6	21.3592	25.3698	20.9574	22.0508	21.9311	22.3113	21.4232	23.5492	21.0088	20.8042	21.4098	21.3207
	0.818467	0.909906	Q5M8R8;P14869;D3YVM5	Q5M8R8;P14869	60S acidic ribosomal protein P0	Rplp0	Color [A=255, R=64, G=128, B=128]	9	8				99130000	11	1	7	22.5799	22.5169	23.7705	22.4174	21.9509	21.6478	24.0508	22.6543	23.4248	22.0021	20.474	20.8103
	1.04562	0.904122	Q99N87;A2AHS8;B2FDG7	Q99N87;A2AHS8	28S ribosomal protein S5, mitochondrial	Mrps5	Color [A=255, R=64, G=128, B=128]	9	8				47830000	4	4	4	22.4406	21.3219	23.1146	21.7703	21.8044	21.6836	22.2457	22.1022	21.7619	21.4579	21.0053	20.0828
	0.970436	0.903662	Q9JJI8;Q52KP0	Q9JJI8;Q52KP0	60S ribosomal protein L38	Rpl38	Color [A=255, R=64, G=128, B=128]	9	8				71647000	7	3	3	22.6317	22.5065	22.8436	22.5738	22.2849	21.7171	23.082	22.7828	22.9371	21.6251	20.576	21.6638
	1.00681	0.900014	Q9DBD5;Q9D4T3	Q9DBD5	Proline-, glutamic acid- and leucine-rich protein 1	Pelp1	Color [A=255, R=64, G=128, B=128]	9	8				665220000	33	12	12	27.6364	26.7558	27.8436	21.9848	22.7053	22.2676	20.5219	20.6424	20.0927	21.7327	20.6948	21.8302
	0.509858	0.89809	Q9ESX5;A2AN81;F6YUI5;B7ZCL7	Q9ESX5;A2AN81;F6YUI5;B7ZCL7	H/ACA ribonucleoprotein complex subunit 4	Dkc1	Color [A=255, R=64, G=128, B=128]	9	8				66755000	11	3	3	21.8683	22.3226	22.8369	22.0789	22.526	21.3968	22.7374	23.0383	22.6532	22.4888	20.2637	20.555
	1.30937	0.881639	Q6PDM2-3;Q6PDM2-2;Q6PDM2;H7BX95;F7AI47	Q6PDM2-3;Q6PDM2-2;Q6PDM2;H7BX95	Serine/arginine-rich splicing factor 1	Srsf1	Color [A=255, R=64, G=128, B=128]	9	8				45006000	8	6	6	21.6311	21.6275	21.5619	21.9583	21.2755	22.2041	21.9269	21.8154	22.6088	21.2284	20.807	20.7576
	1.70347	0.873931	Q9R020;D3Z4U0;B2RRT9;D3Z4T9;Q9R020-2;E9PUD0	Q9R020;D3Z4U0;B2RRT9;D3Z4T9;Q9R020-2;E9PUD0	Zinc finger Ran-binding domain-containing protein 2	Zranb2	Color [A=255, R=64, G=128, B=128]	9	8				381060000	24	8	8	24.179	23.4551	23.5038	26.2694	25.9361	25.8084	24.5379	26.0594	25.5347	25.1077	25.4664	24.818
	0.888389	0.869884	Q3V1X4;P70279;A2ALA0	Q3V1X4;P70279	Surfeit locus protein 6	Surf6	Color [A=255, R=64, G=128, B=128]	9	8				38576000	4	3	3	22.2039	21.8568	22.9005	22.1374	20.8373	22.2475	22.4182	21.5205	20.5285	20.9822	20.8007	20.8296
	0.829939	0.866457	Q3TFP0;Q9R0U0-3;Q3UA07;Q9R0U0-2;Q9R0U0;Q3UYX6;A3KG57	Q3TFP0;Q9R0U0-3;Q3UA07;Q9R0U0-2;Q9R0U0;Q3UYX6;A3KG57	Serine/arginine-rich splicing factor 10	Srsf10;Srsf12	Color [A=255, R=64, G=128, B=128]	9	8				26917000	5	3	3	21.3592	20.8805	21.4696	21.7574	21.9854	22.4183	21.5128	21.1625	22.216	21.28	21.9048	20.3768
	0.660273	0.862988	Q5XFZ0;E9Q398	Q5XFZ0;E9Q398	UPF0711 protein C18orf21 homolog		Color [A=255, R=64, G=128, B=128]	9	8				40856000	4	2	2	20.947	21.4049	21.8338	22.5173	21.1838	21.1881	21.6916	22.2785	21.8693	21.5229	20.5666	20.2108
	1.9071	0.851376	D3Z591;Q91Z49-3;Q91Z49;Q91Z49-2	D3Z591;Q91Z49-3;Q91Z49;Q91Z49-2	UAP56-interacting factor	Fyttd1	Color [A=255, R=64, G=128, B=128]	9	8				38406000	8	2	2	22.5065	21.7754	22.3377	22.4038	22.0732	22.3998	21.5689	21.1292	21.2533	21.56	21.6451	21.1176
	0.747424	0.849806	O88477	O88477	Insulin-like growth factor 2 mRNA-binding protein 1	Igf2bp1	Color [A=255, R=64, G=128, B=128]	9	8				34037000	5	4	4	21.6507	22.9055	22.0439	22.4011	21.0707	22.6032	21.8613	21.1471	21.3201	21.4987	21.2277	20.7992
	1.91209	0.842445	P56480	P56480	ATP synthase subunit beta, mitochondrial	Atp5b	Color [A=255, R=64, G=128, B=128]	9	8				53481000	9	4	4	21.9546	22.9511	21.2792	22.0939	21.7695	21.9961	21.8463	23.2746	22.0332	21.0878	20.8308	21.4135
	0.850326	0.839929	G3UWE1;Q9CY27;Q52L67	G3UWE1;Q9CY27;Q52L67	Very-long-chain enoyl-CoA reductase	Tecr	Color [A=255, R=64, G=128, B=128]	9	8				77663000	12	3	3	20.3268	22.827	23.6829	22.0686	21.576	22.8044	23.1281	23.0835	23.0687	21.682	20.7422	21.5052
	1.3268	0.835625	P63017;Q504P4;P17156;D3Z5E2;D3YW43;Q61696;Q3TU85;P17879;P16627;A1L347	P63017;Q504P4	Heat shock cognate 71 kDa protein	Hspa8	Color [A=255, R=64, G=128, B=128]	9	8				1488500000	107	22	23	27.5863	27.8798	28.0201	26.1711	26.0759	26.04	26.0222	25.9946	26.5341	24.835	25.8198	25.1252
	0.311174	0.825167	Q5M9P1;P83882	Q5M9P1;P83882	60S ribosomal protein L36a	Rpl36a	Color [A=255, R=64, G=128, B=128]	9	8				337580000	12	5	5	24.7302	25.6104	24.6852	24.5354	24.5811	24.3889	25.0434	24.0248	23.7456	24.8037	21.5149	24.7113
	0.714059	0.798234	Q91YE7-2;Q91YE7	Q91YE7-2;Q91YE7	RNA-binding protein 5	Rbm5	Color [A=255, R=64, G=128, B=128]	9	8				120160000	18	8	8	23.6261	23.3112	23.5973	23.0741	23.1199	23.9538	22.9019	23.0149	22.652	21.8623	23.3283	22.5625
	0.310758	0.791596	Q6NV83-3;Q6NV83-2;Q6NV83	Q6NV83-3;Q6NV83-2;Q6NV83	U2 snRNP-associated SURP motif-containing protein	U2surp	Color [A=255, R=64, G=128, B=128]	9	8				111690000	11	4	4	23.692	23.3987	23.6677	21.4319	23.8456	23.8218	22.5253	22.4871	22.4287	21.698	21.4647	23.5619
	0.563823	0.76173	Q8BHG9;A6X966	Q8BHG9;A6X966	CGG triplet repeat-binding protein 1	Cggbp1	Color [A=255, R=64, G=128, B=128]	9	8				43451000	4	2	2	21.3471	21.9368	21.3539	23.2047	21.4455	21.5832	21.6112	22.8854	21.7376	20.9187	21.4515	21.578
	0.597547	0.760726	Q9CWF2;B2RSN3;Q7TMM9;A2AQ07;CON__ENSEMBL:ENSBTAP00000025008;G3UZR1	Q9CWF2;B2RSN3;Q7TMM9	Tubulin beta-2B chain;Tubulin beta-2A chain	Tubb2b;Tubb2a	Color [A=255, R=64, G=128, B=128]	9	8				62190000	13	3	13	21.9784	22.0755	22.2655	21.7017	20.9801	22.7936	23.0028	22.7346	23.012	20.6491	21.3732	21.171
	0.850695	0.759903	Q9D9P1;E9Q4H4;D3Z0L4;Q9CRB9;E9Q1D3	Q9D9P1;E9Q4H4;D3Z0L4;Q9CRB9	Coiled-coil-helix-coiled-coil-helix domain-containing protein 3, mitochondrial	Chchd3	Color [A=255, R=64, G=128, B=128]	9	8				53460000	6	3	3	20.3719	21.7624	20.8415	22.7803	21.7734	21.5667	23.2581	21.3576	23.464	20.9283	21.5019	21.4105
	2.25457	0.751642	E9Q205;Q8C2Q3;E9QL13;Q8C2Q3-2;E9PXP4;B0LM42	E9Q205;Q8C2Q3;E9QL13;Q8C2Q3-2	RNA-binding protein 14	Rbm14	Color [A=255, R=64, G=128, B=128]	9	8				619560000	40	11	11	25.8916	26.094	25.9382	26.1167	26.0312	25.6708	25.0681	25.5747	25.2171	25.2159	25.1458	25.2021
	0.802417	0.74824	A2AR02;A2AR01	A2AR02;A2AR01	Peptidyl-prolyl cis-trans isomerase G	Ppig	Color [A=255, R=64, G=128, B=128]	9	8				21804000	4	2	2	21.0173	21.6387	21.719	22.4187	20.9918	22.0022	21.0872	20.8566	21.2021	20.931	21.0324	21.2045
	0.587425	0.747365	H9KUX7;Q9QX47-2;Q9QX47-4;H9KV01;H9KV15;Q9QX47-3;Q9QX47;H9KV00;H9KV02	H9KUX7;Q9QX47-2;Q9QX47-4;H9KV01;H9KV15;Q9QX47-3;Q9QX47;H9KV00	Protein SON	Son	Color [A=255, R=64, G=128, B=128]	9	8				39761000	11	4	4	23.0761	22.26	22.8045	22.1233	21.1964	22.4712	21.2094	20.9612	21.3564	20.633	22.0117	20.9041
	0.495324	0.746734	P58252	P58252	Elongation factor 2	Eef2	Color [A=255, R=64, G=128, B=128]	9	8				31502000	5	3	3	20.9256	20.909	21.3403	22.7855	21.0178	21.6396	21.858	21.8775	21.2031	20.3577	21.0822	21.7628
	0.788225	0.741121	Q8BG81;Q3UDD3;F6VR84;B2FDB3	Q8BG81;Q3UDD3	Polymerase delta-interacting protein 3	Poldip3	Color [A=255, R=64, G=128, B=128]	9	8				56579000	5	3	3	22.2614	23.0268	22.0315	22.6126	22.539	22.0653	21.6943	22.5942	22.057	21.8258	20.9077	22.26
	0.255984	0.740175	E9Q738;A2A7V0;A2A9J5;E9PW48;Q6NWW4;A2AWF2;A2A7A2;B1AVN5;E9PWQ2;B8JJA7;A2A7A5;B1ASQ7;Q8R1N3;B1ASD8;A2A7U9;E9Q737;A2A7I1;D3Z650;A2A8Q4;A2A799	E9Q738;A2A7V0;A2A9J5;E9PW48;Q6NWW4;A2AWF2;A2A7A2;B1AVN5		Zfp600;Gm13242;Rex2;Gm13157;Gm13225	Color [A=255, R=64, G=128, B=128]	9	8				230700000	21	3	7	25.6526	23.2807	25.4872	22.5336	25.751	22.6452	22.7813	22.7919	22.6696	23.6412	22.0657	23.0023
	1.19368	0.739175	P27773;F6Q404	P27773	Protein disulfide-isomerase A3	Pdia3	Color [A=255, R=64, G=128, B=128]	9	8				324000000	33	11	11	24.9725	25.4404	24.9054	24.2723	25.1132	24.4561	24.0706	24.8926	24.5911	23.9073	23.6177	24.0991
	0.217426	0.727561	Q3UC02;P62281;E9PXE7;D3Z3M6	Q3UC02;P62281;E9PXE7	40S ribosomal protein S11	Rps11	Color [A=255, R=64, G=128, B=128]	9	8				501660000	36	6	6	25.4143	24.9587	25.6737	24.4962	24.7055	23.9569	25.8046	25.5382	25.317	24.6627	21.1118	25.2016
	0.450426	0.723206	P58281;H7BX01;P58281-2;E0CXD1;F6U775	P58281;H7BX01;P58281-2;E0CXD1	Dynamin-like 120 kDa protein, mitochondrial;Dynamin-like 120 kDa protein, form S1	Opa1	Color [A=255, R=64, G=128, B=128]	9	8				56493000	7	6	6	22.0637	21.0193	22.2324	23.025	21.138	21.6669	22.0341	22.5432	23.3265	21.9883	20.6284	21.0436
	0.435362	0.714059	A2ANY6	A2ANY6	Midasin	Mdn1	Color [A=255, R=64, G=128, B=128]	9	8				88872000	20	18	18	23.6371	22.3106	25.1978	22.6899	22.2096	21.2167	20.8545	20.5262	21.3252	20.9032	20.6503	22.4205
	0.603613	0.70196	Q9CXS4;Q9CXS4-2	Q9CXS4;Q9CXS4-2	Centromere protein V	Cenpv	Color [A=255, R=64, G=128, B=128]	9	8				17191000	3	2	2	20.8515	21.6505	21.3776	23.169	21.4571	22.1023	22.0092	21.2956	21.0754	21.2447	21.657	21.7208
	0.509153	0.699599	Q45VK5;F6UW33;Q9Z1X4-2;Q9Z1X4;Q9Z1X4-3	Q45VK5;F6UW33;Q9Z1X4-2;Q9Z1X4;Q9Z1X4-3	Interleukin enhancer-binding factor 3	Ilf3	Color [A=255, R=64, G=128, B=128]	9	8				34752000	6	5	5	21.911	22.1694	23.3382	23.214	21.8039	21.7954	19.6359	21.0898	21.309	21.7823	22.0876	20.8446
	0.288342	0.697055	Q8CHY6;E9QMN5	Q8CHY6;E9QMN5	Transcriptional repressor p66 alpha	Gatad2a	Color [A=255, R=64, G=128, B=128]	9	8				71861000	4	4	4	21.1004	21.2503	20.0007	22.0225	21.7703	22.5597	22.2327	22.2767	22.5061	20.0691	23.249	20.9432
	0.394543	0.693606	E9PXX7;Q91W90;Q3TEE8	E9PXX7;Q91W90;Q3TEE8	Thioredoxin domain-containing protein 5	Txndc5	Color [A=255, R=64, G=128, B=128]	9	8				50704000	9	5	5	21.1316	21.0424	21.1722	22.9743	20.5032	21.8184	22.9201	22.0786	23.5811	21.2976	21.254	20.6635
	1.33816	0.691549	Q3U1G5;E9PUT3	Q3U1G5;E9PUT3	Interferon-stimulated 20 kDa exonuclease-like 2	Isg20l2	Color [A=255, R=64, G=128, B=128]	9	8				53499000	9	4	4	21.6294	20.7299	21.2741	22.7626	22.2077	21.9618	22.6249	23.1614	22.3166	21.6489	21.5243	21.6843
	1.01926	0.68383	Q62261;Q62261-2	Q62261;Q62261-2	Spectrin beta chain, non-erythrocytic 1	Sptbn1	Color [A=255, R=64, G=128, B=128]	9	8				74500000	3	3	3	20.9055	23.2247	21.4225	22.2366	21.8463	21.6876	23.5193	22.8664	22.8976	21.1323	20.8361	21.7506
	0.707522	0.68169	B8JK33;B8JK32;Q9D0E1-2;Q3THB3;Q9D0E1;B8JK30;E9Q0P7;F6W322;F7C9U3	B8JK33;B8JK32;Q9D0E1-2;Q3THB3;Q9D0E1;B8JK30;E9Q0P7	Heterogeneous nuclear ribonucleoprotein M	Hnrnpm	Color [A=255, R=64, G=128, B=128]	9	8				1642100000	97	22	22	27.115	27.8971	27.5192	27.5488	26.71	27.2628	26.8507	26.2563	26.7066	26.2775	27.2028	25.9962
	0.929301	0.681003	Q9Z0H1	Q9Z0H1	WD repeat-containing protein 46	Wdr46	Color [A=255, R=64, G=128, B=128]	9	8				18027000	4	3	3	20.539	20.9611	20.3214	22.0875	21.6474	21.1808	21.982	20.176	20.2853	20.8819	20.6185	21.3723
	0.902323	0.674536	P53569;P53569-2	P53569;P53569-2	CCAAT/enhancer-binding protein zeta	Cebpz	Color [A=255, R=64, G=128, B=128]	9	8				30611000	3	2	2	21.653	20.6787	20.2552	22.3327	21.9422	21.9004	22.3601	21.9894	21.5272	21.378	21.9418	20.8318
	0.651674	0.6682	P29341;Q62029;Q9D4E6	P29341;Q62029;Q9D4E6	Polyadenylate-binding protein 1	Pabpc1;Pabpc2;Pabpc6	Color [A=255, R=64, G=128, B=128]	9	8				77764000	12	3	6	22.6886	22.6068	23.0314	22.7094	22.331	21.6422	23.4519	22.1954	22.8007	21.9272	20.8746	21.8761
	2.46008	0.66058	Q9Z315	Q9Z315	U4/U6.U5 tri-snRNP-associated protein 1	Sart1	Color [A=255, R=64, G=128, B=128]	9	8				162940000	18	8	8	23.4359	23.9562	23.3795	24.32	24.0689	24.0681	23.3928	23.4327	22.9843	23.3764	23.4935	23.6054
	0.920061	0.652178	Q8BL97-3;Q8BL97-4;Q8BL97-2;Q3THA6;F8WH59;Q8BL97	Q8BL97-3;Q8BL97-4;Q8BL97-2;Q3THA6;F8WH59;Q8BL97	Serine/arginine-rich splicing factor 7	Srsf7	Color [A=255, R=64, G=128, B=128]	9	8				379480000	26	5	6	24.4122	24.0212	24.7759	25.1877	25.5796	25.0837	24.45	24.6042	25.2281	24.8858	24.0439	24.9649
	0.77366	0.649509	H3BKN0;Q1HFZ0;Q1HFZ0-2	H3BKN0;Q1HFZ0;Q1HFZ0-2	tRNA (cytosine(34)-C(5))-methyltransferase	Nsun2	Color [A=255, R=64, G=128, B=128]	9	8				14578000	2	2	2	21.1815	21.03	20.8657	21.7681	20.9151	22.1192	20.6064	21.2758	20.8243	21.0843	21.113	20.6566
	0.334488	0.648907	Q9CYI4;D3Z765;Q9CYI4-2;D6REI1;D6RGP6	Q9CYI4;D3Z765;Q9CYI4-2	Putative RNA-binding protein Luc7-like 1	Luc7l	Color [A=255, R=64, G=128, B=128]	9	8				58318000	7	3	7	21.6653	21.0037	22.6032	22.4588	23.3649	21.5326	22.3365	22.3178	22.1891	20.881	21.598	22.9306
	0.581454	0.63296	A2A791;A2A791-2	A2A791;A2A791-2	Zinc finger MYM-type protein 4	Zmym4	Color [A=255, R=64, G=128, B=128]	9	8				13224000	4	2	2	21.3753	20.8598	21.1218	21.6665	21.9064	22.2437	20.6356	20.914	20.9002	20.9839	22.205	20.7289
	0.490644	0.622414	Q99J62;Q3UI84;D3Z7I8;D6RGM1	Q99J62;Q3UI84;D3Z7I8;D6RGM1	Replication factor C subunit 4	Rfc4	Color [A=255, R=64, G=128, B=128]	9	8				21387000	4	2	2	21.1142	21.0981	20.9276	21.829	21.7654	21.6628	21.7094	21.0031	21.0144	22.2045	20.3839	20.8016
	0.566032	0.619536	Q8R081;E9Q8W8;G5E924;G3UY38;G3UY56;G3UYY3	Q8R081;E9Q8W8;G5E924;G3UY38	Heterogeneous nuclear ribonucleoprotein L	Hnrnpl	Color [A=255, R=64, G=128, B=128]	9	8				405360000	32	12	12	24.6137	25.7435	25.5675	25.1051	23.839	23.6331	24.9807	25.1673	25.4347	23.2707	23.6497	23.7983
	0.310365	0.614412	Q9Z2U2-2;Q9Z2U2	Q9Z2U2-2;Q9Z2U2	Zinc finger protein 292	Zfp292	Color [A=255, R=64, G=128, B=128]	9	8				74654000	15	6	6	23.0823	22.6189	22.9149	23.1623	21.6266	21.4887	22.7442	22.6459	22.7657	21.563	20.3916	22.4798
	0.239265	0.612872	Q62093;A2AA29;E9Q975;F7CZ20	Q62093;A2AA29;E9Q975	Serine/arginine-rich splicing factor 2	Srsf2	Color [A=255, R=64, G=128, B=128]	9	8				218990000	15	5	5	23.6792	23.1351	23.138	24.5569	25.4307	22.1469	24.1462	23.7417	24.7278	23.8042	23.0041	23.4876
	0.435487	0.605717	Q00PI9;F8VPM4	Q00PI9;F8VPM4	Heterogeneous nuclear ribonucleoprotein U-like protein 2	Hnrnpul2	Color [A=255, R=64, G=128, B=128]	9	8				22607000	7	3	3	21.6613	21.9888	21.1468	22.7623	21.1402	22.5046	21.2336	20.8727	21.5703	21.7454	20.9022	21.9423
	0.400145	0.605223	Q9R0L6;Q9R0L6-2	Q9R0L6;Q9R0L6-2	Pericentriolar material 1 protein	Pcm1	Color [A=255, R=64, G=128, B=128]	9	8				28075000	6	4	4	21.02	21.244	21.2295	22.5919	20.7088	22.1004	22.5759	21.9866	22.3805	20.6129	21.3406	21.6319
	0.663041	0.600709	Q99K48;Q4FK11;F6XLC7;Q99K48-2	Q99K48;Q4FK11;F6XLC7	Non-POU domain-containing octamer-binding protein	Nono	Color [A=255, R=64, G=128, B=128]	9	8				510740000	31	11	12	25.9505	25.832	26.5096	24.3052	24.7931	24.0804	24.0374	26.0477	24.613	23.9895	23.1073	24.2798
	0.419292	0.593054	O70494-3;F7AE15;O70494-2;A2AQK8;O70494	O70494-3;F7AE15;O70494-2;A2AQK8;O70494	Transcription factor Sp3	Sp3	Color [A=255, R=64, G=128, B=128]	9	8				91988000	9	3	4	21.7873	20.7811	21.8554	22.4577	21.9775	22.7939	23.4193	23.6483	23.7154	21.7828	22.7929	20.8742
	1.71894	0.59157	Q9D6Z1;A2APD6;A2APD7;F7CHQ7;F6U250;F6V095;F7CHP9;E0CXZ0;F6USW7	Q9D6Z1;A2APD6;A2APD7	Nucleolar protein 56	Nop56	Color [A=255, R=64, G=128, B=128]	9	8				705210000	73	16	16	26.0002	25.8143	26.2433	25.8359	26.038	25.9747	25.3602	25.4387	25.5854	25.3161	25.1325	25.6253
	0.32879	0.588797	Q9D4G5;Q8K205	Q9D4G5;Q8K205		Pop1	Color [A=255, R=64, G=128, B=128]	9	8				72067000	11	4	4	22.8984	23.2249	22.6463	22.3086	22.8362	21.3616	22.2057	22.7919	22.5256	20.4986	21.6806	22.5608
	0.834866	0.58558	Q9JIK5	Q9JIK5	Nucleolar RNA helicase 2	Ddx21	Color [A=255, R=64, G=128, B=128]	9	8				1605200000	134	32	32	26.9712	27.5782	27.2359	27.0922	27.5867	27.556	26.1254	26.7201	26.2038	26.7396	26.3844	27.3542
	0.821707	0.582931	H3BKM2;Q80YV2;D3Z3D0;Q80YV2-2	H3BKM2;Q80YV2;D3Z3D0;Q80YV2-2	Nuclear-interacting partner of ALK	Zc3hc1	Color [A=255, R=64, G=128, B=128]	9	8				11576000	4	2	2	21.2992	20.8877	21.544	22.2434	21.2011	21.4744	20.4617	21.2377	20.6372	20.8506	21.1546	21.165
	0.473912	0.580128	Q8BRT1;E9Q8N5;Q08EB6;E9QB05;Q08EB5;B9EJA4	Q8BRT1;E9Q8N5;Q08EB6;E9QB05;Q08EB5;B9EJA4	CLIP-associating protein 2	Clasp2	Color [A=255, R=64, G=128, B=128]	9	8				26510000	5	3	3	21.2188	21.0842	20.84	22.1796	21.4569	21.4801	21.593	22.2955	21.6319	21.747	20.1928	21.4364
	0.887925	0.579224	Q8R5K4-2;Q8R5K4	Q8R5K4-2;Q8R5K4	Nucleolar protein 6	Nol6	Color [A=255, R=64, G=128, B=128]	9	8				31054000	7	2	2	20.3742	21.7794	21.0418	22.101	21.8416	22.1954	22.3938	21.6502	22.1624	21.8218	21.6754	20.903
	0.312259	0.571677	Q9QWT9;E9QAQ4;Q9QWT9-3;Q9QWT9-2;E9PUA5;G3UXN2;D3Z174	Q9QWT9;E9QAQ4;Q9QWT9-3;Q9QWT9-2;E9PUA5	Kinesin-like protein KIFC1	Kifc1;Kifc5b	Color [A=255, R=64, G=128, B=128]	9	8				94669000	15	7	7	22.6998	23.016	22.5255	22.7272	22.9624	22.554	23.3203	22.4692	23.2238	20.7052	23.0269	22.7964
	0.264516	0.570757	Q9DBY8	Q9DBY8	Nuclear valosin-containing protein-like	Nvl	Color [A=255, R=64, G=128, B=128]	9	8				74629000	10	7	7	23.0467	22.8025	24.2285	23.0853	20.8697	20.9054	22.9364	22.4917	22.2078	20.6344	20.559	21.9547
	0.370057	0.561178	Q8BP67;E9QNJ0;E9Q132;F6RSK3	Q8BP67;E9QNJ0;E9Q132	60S ribosomal protein L24	Rpl24	Color [A=255, R=64, G=128, B=128]	9	8				128330000	15	6	6	23.5523	23.6909	23.4863	21.9852	22.8752	23.3131	24.1367	23.2261	22.8292	22.6704	21.163	22.6565
	0.573013	0.557648	O09130	O09130	NFATC2-interacting protein	Nfatc2ip	Color [A=255, R=64, G=128, B=128]	9	8				32577000	4	2	2	21.0463	20.2869	21.1495	22.272	21.0617	22.358	22.5563	22.1618	22.2607	21.3946	21.1254	21.4988
	0.42993	0.555857	Q8VDQ9;F6WIU1	Q8VDQ9;F6WIU1	Protein KRI1 homolog	Kri1	Color [A=255, R=64, G=128, B=128]	9	8				26077000	8	2	2	22.0527	20.3089	21.7844	22.8301	21.0904	21.5411	21.7158	21.0097	21.133	21.0344	21.6289	21.1307
	0.382545	0.539181	F6ZWD0;Q8CIE6;F8WHL2;E9PZ47;F6XJN3	F6ZWD0;Q8CIE6;F8WHL2	Coatomer subunit alpha;Xenin;Proxenin	Copa	Color [A=255, R=64, G=128, B=128]	9	8				157830000	27	11	11	23.4743	23.6431	25.0387	21.4687	22.501	22.6848	23.6557	22.777	23.9341	21.3525	21.1046	22.5799
	0.70963	0.534998	H3BLL4;P61979-3;B2M1R6;E9Q8D6;E9PVM4;P61979;Q5FWJ5;P61979-2;H7BXB7;H3BLP7;H3BKD0;D3Z5X4;D3YWG1	H3BLL4;P61979-3;B2M1R6;E9Q8D6;E9PVM4;P61979;Q5FWJ5;P61979-2;H7BXB7;H3BLP7;H3BKD0;D3Z5X4;D3YWG1	Heterogeneous nuclear ribonucleoprotein K	Hnrnpk;Gm7964	Color [A=255, R=64, G=128, B=128]	9	8				61145000	13	4	4	22.5604	22.1015	22.9676	21.7319	21.5573	22.1075	22.2964	20.346	22.9713	21.689	21.4268	20.6759
	1.21682	0.522373	Q04692-2;Q04692	Q04692-2;Q04692	SWI/SNF-related matrix-associated actin-dependent regulator of chromatin subfamily A containing DEAD/H box 1	Smarcad1	Color [A=255, R=64, G=128, B=128]	9	8				186340000	23	8	8	23.4148	23.0748	24.0993	23.8894	24.5074	24.1038	23.9455	23.7773	23.9902	23.4742	23.6869	23.7724
	0.53239	0.519136	F6VVY4;Q8JZU2	F6VVY4;Q8JZU2		Slc25a1	Color [A=255, R=64, G=128, B=128]	9	8				53479000	5	3	3	21.2938	21.614	22.6388	22.0571	21.1197	21.8827	22.5054	23.0865	22.7467	21.0651	21.7639	20.6731
	0.905039	0.519096	Q9Z2X1;Q9Z2X1-2	Q9Z2X1;Q9Z2X1-2	Heterogeneous nuclear ribonucleoprotein F;Heterogeneous nuclear ribonucleoprotein F, N-terminally processed	Hnrnpf	Color [A=255, R=64, G=128, B=128]	9	8				1661500000	88	10	12	27.191	26.9705	27.6207	26.955	26.931	26.5098	27.1407	26.3068	27.36	26.2565	26.6806	25.9014
	0.404954	0.518778	P28740-2;F8VQ42;P28740;P28740-1;E0CZ72;F6SUU5;Q9D481	P28740-2;F8VQ42;P28740;P28740-1;E0CZ72;F6SUU5	Kinesin-like protein KIF2A	Kif2a	Color [A=255, R=64, G=128, B=128]	9	8				58349000	5	3	5	21.1774	20.7963	20.515	22.2611	21.8121	22.2221	22.6151	22.6457	22.7822	20.7108	21.5073	22.5209
	0.569369	0.514182	Q587J6;G3UYN0	Q587J6;G3UYN0	LINE-1 type transposase domain-containing protein 1	L1td1	Color [A=255, R=64, G=128, B=128]	9	8				44377000	10	2	2	22.0777	21.8548	22.1008	21.842	21.5344	22.3967	22.1579	21.5583	21.7208	20.7973	21.8213	21.6119
	0.321212	0.512042	Q69ZR9-2;Q69ZR9	Q69ZR9-2;Q69ZR9	Protein FAM208A	Fam208a	Color [A=255, R=64, G=128, B=128]	9	8				28020000	4	2	2	21.5329	21.2602	21.8766	22.9294	20.8902	22.2082	21.1308	21.159	21.2828	21.8267	21.6955	20.9695
	0.654231	0.5113	Q9EP97;E9PWT6;F6Z9L5	Q9EP97	Sentrin-specific protease 3	Senp3	Color [A=255, R=64, G=128, B=128]	9	8				392390000	26	15	15	26.5095	24.2994	27.4914	22.6803	22.0944	21.6242	20.7415	21.0195	19.7028	21.4146	21.9761	21.4742
	0.542293	0.509916	Q3UL36;Q3UL36-2	Q3UL36;Q3UL36-2	Arginine and glutamate-rich protein 1	Arglu1	Color [A=255, R=64, G=128, B=128]	9	8				470450000	20	6	6	25.0302	24.3614	25.8665	25.4838	26.0298	25.5087	24.8525	24.9756	25.2062	25.156	24.5183	25.8183
	0.288776	0.505428	Q5M9K7;P63325;Q3UW83	Q5M9K7;P63325;Q3UW83	40S ribosomal protein S10	Rps10	Color [A=255, R=64, G=128, B=128]	9	8				82723000	8	3	3	22.4547	22.9053	23.0622	21.9593	21.2078	22.3495	23.3749	23.2763	22.7573	20.1172	21.7085	22.1747
	0.256678	0.504148	Q4VBE8	Q4VBE8	WD repeat-containing protein 18	Wdr18	Color [A=255, R=64, G=128, B=128]	9	8				34658000	7	3	3	22.833	22.4622	23.7105	22.9488	20.7649	21.2601	20.9373	19.6147	20.4315	21.8839	21.1338	20.4437
	0.609856	0.50105	Q8C5L7;B2RUP0	Q8C5L7;B2RUP0	RNA-binding protein 34	Rbm34	Color [A=255, R=64, G=128, B=128]	9	8				28802000	3	2	2	21.3617	21.3672	21.402	22.2246	21.3781	21.2331	21.6736	21.2298	21.0935	21.4522	20.7578	21.1227
	0.490689	0.498466	A2AAN2;Q8BMA6	A2AAN2;Q8BMA6	Signal recognition particle subunit SRP68	Srp68	Color [A=255, R=64, G=128, B=128]	9	8				39732000	4	2	2	21.8963	21.0925	21.8969	22.864	21.4944	21.6591	22.3832	21.6414	21.5251	21.568	21.3164	21.6378
	1.19	0.495881	E9PUG7;Q61211;Q61211-2;Q8C8I3	E9PUG7;Q61211;Q61211-2;Q8C8I3	Eukaryotic translation initiation factor 2D	Eif2d	Color [A=255, R=64, G=128, B=128]	9	8				39633000	7	6	6	21.7075	21.4672	21.4964	22.2257	21.5918	21.7487	22.981	21.7407	22.3775	21.4185	21.3895	21.2706
	1.3228	0.491882	Q80Z64-2;E9QAE2;Q80Z64;A2RS90	Q80Z64-2;E9QAE2;Q80Z64;A2RS90	Homeobox protein NANOG	Nanog	Color [A=255, R=64, G=128, B=128]	9	8				106520000	10	2	2	24.6291	24.0854	24.5132	22.3782	22.2296	22.1419	21.7789	20.8794	20.8117	21.8384	21.9858	21.4499
	0.415579	0.491297	Q8K327	Q8K327	Chromosome alignment-maintaining phosphoprotein 1	Champ1	Color [A=255, R=64, G=128, B=128]	9	8				76978000	9	7	7	21.6011	21.8525	21.109	22.2607	21.9626	22.4748	23.6556	22.4127	23.4917	20.8904	22.5541	21.7797
	0.185489	0.489768	A2BDX0;Q9Z103	A2BDX0;Q9Z103	Activity-dependent neuroprotector homeobox protein	Adnp	Color [A=255, R=64, G=128, B=128]	9	8				51835000	10	3	3	21.4517	20.1743	21.5235	22.7862	20.4268	21.6728	22.7723	23.0295	22.9667	20.3388	20.4555	22.6222
	0.739328	0.488354	O54946;F6YRQ2;O54946-2;Q9QYI5-2;G3X8S5;Q9QYI5;Q9QYI8;Q3TB24	O54946;F6YRQ2;O54946-2	DnaJ homolog subfamily B member 6	Dnajb6	Color [A=255, R=64, G=128, B=128]	9	8				33217000	4	3	3	22.223	22.1626	23.0313	21.9898	21.9387	22.1633	21.3394	20.2621	21.4696	21.0564	22.0757	21.4946
	0.322654	0.484535	P13864;P13864-2	P13864;P13864-2	DNA (cytosine-5)-methyltransferase 1	Dnmt1	Color [A=255, R=64, G=128, B=128]	9	8				50819000	5	2	2	19.9866	21.3437	21.9852	22.5619	20.7711	21.3032	21.9594	22.9405	22.1256	20.4675	21.1851	21.53
	0.322773	0.477791	Q8CHS9;Q80U93	Q8CHS9;Q80U93	Nuclear pore complex protein Nup214	Nup214	Color [A=255, R=64, G=128, B=128]	9	8				50777000	8	3	3	22.8088	22.1448	22.5315	22.1579	20.6298	21.7916	21.6075	21.7529	22.3096	20.2652	21.338	21.5427
	0.425217	0.468176	F8VQA3;E9Q1C9;F7CEW8;A2BE23;A2ART4;F7AGA8;A2BFG8	F8VQA3;E9Q1C9;F7CEW8;A2BE23;A2ART4		Gm3604;Gm10323;Gm4631;OTTMUSG00000016609;Gm14434	Color [A=255, R=64, G=128, B=128]	9	8				23661000	3	1	3	21.6289	21.3513	22.6893	22.5682	21.3831	21.7286	20.7018	20.6316	20.7679	22.0143	20.9541	21.3069
	0.332854	0.46469	P02802	P02802	Metallothionein-1	Mt1	Color [A=255, R=64, G=128, B=128]	9	8				61314000	6	2	2	21.4778	19.968	20.5309	22.3617	20.5961	21.473	23.4313	23.4542	23.506	21.0265	21.4678	20.5425
	0.418836	0.464492	P59708	P59708	Pre-mRNA branch site protein p14	Sf3b14	Color [A=255, R=64, G=128, B=128]	9	8				135870000	9	3	3	23.1513	23.6741	23.4483	22.6892	21.816	21.4227	24.1019	23.1837	19.6168	21.0582	22.0469	21.4293
	0.292656	0.463864	Q9WVA3	Q9WVA3	Mitotic checkpoint protein BUB3	Bub3	Color [A=255, R=64, G=128, B=128]	9	8				38755000	6	2	2	21.2598	23.286	19.6623	22.3269	20.5392	22.3246	21.4602	21.4219	21.4519	21.5912	20.8004	21.4076
	0.319619	0.46051	Q9CQJ4;O35730-3;O35730-2;O35730	Q9CQJ4	E3 ubiquitin-protein ligase RING2	Rnf2	Color [A=255, R=64, G=128, B=128]	9	8				72152000	7	4	4	22.5017	22.5693	22.5105	22.5314	22.2927	21.7883	22.37	22.9816	22.5412	22.1474	20.6586	22.4249
	0.316567	0.459608	Q9DCA5;E9Q2V8;F6QAG4;F6WEP7	Q9DCA5;E9Q2V8;F6QAG4	Ribosome biogenesis protein BRX1 homolog	Brix1	Color [A=255, R=64, G=128, B=128]	9	8				68061000	8	4	4	22.5869	22.117	22.7011	22.0159	22.498	21.9207	22.9364	22.4201	22.5554	22.5765	21.8462	20.6332
	2.28289	0.453479	Q6PR54-2;Q6PR54;Q6PR54-3;A2AQB0	Q6PR54-2;Q6PR54;Q6PR54-3;A2AQB0	Telomere-associated protein RIF1	Rif1	Color [A=255, R=64, G=128, B=128]	9	8				1988400000	206	42	42	27.1438	27.4826	26.9872	27.9714	28.0658	28.2157	26.4148	26.8801	26.8733	27.5561	27.64	27.6963
	0.24559	0.452292	P14131;A4FUS1	P14131;A4FUS1	40S ribosomal protein S16	Rps16	Color [A=255, R=64, G=128, B=128]	9	8				152470000	26	4	4	23.9005	23.7314	23.9679	22.2967	23.0156	21.9325	24.2984	23.7758	23.2572	21.6625	21.0087	23.2167
	0.621842	0.451871	Q9CX86	Q9CX86	Heterogeneous nuclear ribonucleoprotein A0	Hnrnpa0	Color [A=255, R=64, G=128, B=128]	9	8				337170000	40	5	5	25.0644	25.6596	24.4778	25.2677	24.8717	25.4942	24.2916	24.2788	23.5436	24.4444	25.2997	24.5338
	0.367395	0.451563	Q8K2H1;G3X959;G3UWD4;Q8K2H1-2;Q3UBL8	Q8K2H1;G3X959;G3UWD4;Q8K2H1-2;Q3UBL8	Periphilin-1	Pphln1	Color [A=255, R=64, G=128, B=128]	9	8				28057000	7	2	2	21.443	21.1752	21.1223	22.8997	21.1628	22.3249	21.1341	21.1292	21.0293	21.7688	21.5782	21.6856
	0.209385	0.44352	Q545K4;O55135;A6PWZ2;D6RG53;D6RJJ3;B1AZQ4	Q545K4;O55135	Eukaryotic translation initiation factor 6	Eif6	Color [A=255, R=64, G=128, B=128]	9	8				105370000	15	3	3	23.8475	23.5991	23.5783	22.1179	22.7629	21.0981	23.2099	22.4666	22.7313	20.5162	22.7829	21.3492
	0.345959	0.442382	Q3UBT1;P62960;A2BGG7;F6TIF5;Q9Z2C8-2;Q9JKB3-2;B2RUF0;Q9Z2C8;Q9JKB3	Q3UBT1;P62960;A2BGG7	Nuclease-sensitive element-binding protein 1	Ybx1	Color [A=255, R=64, G=128, B=128]	9	8				113720000	15	4	4	24.3156	23.6378	24.0199	21.502	22.8097	21.4883	22.4019	23.4655	22.752	21.7546	21.8223	20.8959
	1.17923	0.424078	G3XA10;Q8VEK3	G3XA10;Q8VEK3	Heterogeneous nuclear ribonucleoprotein U	Hnrnpu	Color [A=255, R=64, G=128, B=128]	9	8				353280000	42	11	11	25.1744	25.9221	25.4593	24.8919	24.5575	24.403	23.4112	24.8784	23.6586	24.0173	24.2755	24.2874
	0.513173	0.414792	Q3UJP3;O08579;Q3THM8;B7FAU5;D6RFS0	Q3UJP3;O08579;Q3THM8;B7FAU5	Emerin	Emd	Color [A=255, R=64, G=128, B=128]	9	8				39232000	11	4	4	22.1927	21.1104	22.4602	21.7601	21.7832	21.5899	21.751	20.9579	21.7563	21.0043	21.9915	20.8931
	0.368628	0.41134	G3UZ93;O35280-2;G3UYB1;G3UYC5;O35280	G3UZ93;O35280-2;G3UYB1;G3UYC5;O35280	Serine/threonine-protein kinase Chk1	Chek1	Color [A=255, R=64, G=128, B=128]	9	8				46101000	6	2	2	21.7152	21.1656	21.5773	22.6098	22.0315	21.5776	22.2027	22.6963	21.4632	21.0051	21.7397	22.2401
	0.415504	0.410795	P63168;Q9D0M5;Q80ZS7;B2KGQ2	P63168;Q9D0M5;Q80ZS7;B2KGQ2	Dynein light chain 1, cytoplasmic;Dynein light chain 2, cytoplasmic	Dynll1;Dynll2;BC048507	Color [A=255, R=64, G=128, B=128]	9	8				21268000	2	2	2	21.8787	21.5404	21.3082	21.8351	21.1132	21.3461	21.3994	20.8782	22.0077	20.724	21.7428	20.5951
	1.6389	0.410179	Q60668-3;Q60668;F6SHF3;F6ZV59;Q60668-4;G5E8G0;Q60668-2;G3X9W0;E9Q5B6	Q60668-3;Q60668;F6SHF3;F6ZV59;Q60668-4;G5E8G0;Q60668-2;G3X9W0	Heterogeneous nuclear ribonucleoprotein D0	Hnrnpd	Color [A=255, R=64, G=128, B=128]	9	8				119300000	15	3	3	23.6901	23.6723	23.4996	23.007	22.7309	22.9029	22.7619	23.1183	22.6684	22.6196	22.4497	22.3409
	0.557289	0.410079	Q9WUK4;Q4KL82	Q9WUK4;Q4KL82	Replication factor C subunit 2	Rfc2	Color [A=255, R=64, G=128, B=128]	9	8				52204000	13	3	3	22.0496	22.0973	22.2508	21.8229	21.5847	22.5885	22.3763	22.144	22.4315	21.3479	21.7358	21.6822
	0.294387	0.403428	Q6NZQ6-3;Q6NZQ6-2;Q6NZQ6;D3Z6P2	Q6NZQ6-3;Q6NZQ6-2;Q6NZQ6;D3Z6P2	Zinc finger protein 740	Znf740;Zfp740	Color [A=255, R=64, G=128, B=128]	9	8				55939000	10	2	2	21.8381	21.4462	21.3637	22.6663	22.6923	21.7946	22.0376	22.722	22.2111	22.3419	21.0481	22.5528
	0.799161	0.402936	Q9Z204-2;Q9Z204-4;Q9Z204-3;Q9Z204;Q3U6P5;Q9Z204-5	Q9Z204-2;Q9Z204-4;Q9Z204-3;Q9Z204;Q3U6P5;Q9Z204-5	Heterogeneous nuclear ribonucleoproteins C1/C2	Hnrnpc	Color [A=255, R=64, G=128, B=128]	9	8				1571700000	77	14	14	27.3953	27.3185	27.8432	27.4668	27.056	26.9985	26.0853	26.8891	26.5303	26.5928	26.5881	27.1316
	1.49432	0.397769	D3YVH4;Q64213-2;E9Q4Q2;D3YZC9;D3YZD0;Q64213-3;Q3UI45;Q64213;D6RDB7;F8WHF9	D3YVH4;Q64213-2;E9Q4Q2;D3YZC9;D3YZD0;Q64213-3;Q3UI45;Q64213	Splicing factor 1	Sf1	Color [A=255, R=64, G=128, B=128]	9	8				162710000	16	4	4	24.6169	24.5222	24.2336	23.9902	24.122	23.8972	23.3818	23.5959	23.1785	23.7605	23.4064	23.6492
	0.399351	0.397753	Q8BZN7;Q569Z6;A2AJI4	Q8BZN7;Q569Z6;A2AJI4	Thyroid hormone receptor-associated protein 3	Thrap3	Color [A=255, R=64, G=128, B=128]	9	8				720860000	26	8	8	26.4587	26.1258	26.0146	27.4682	26.2817	26.5346	25.6031	26.5006	25.7952	26.7362	26.373	25.982
	0.42778	0.395272	Q0P678;G3X8T2;H3BIW0;H3BJJ9;H3BJN4;Q0P678-2;H3BKL4;Q99J70	Q0P678;G3X8T2;H3BIW0	Zinc finger CCCH domain-containing protein 18	Zc3h18	Color [A=255, R=64, G=128, B=128]	9	8				1066700000	55	20	20	27.4636	26.7329	27.4799	25.8206	26.9699	26.8567	24.8512	25.6674	25.5766	26.3138	26.2914	25.8563
	0.191477	0.387284	Q58EA6;P62852;D3YXG3	Q58EA6;P62852;D3YXG3	40S ribosomal protein S25	Rps25	Color [A=255, R=64, G=128, B=128]	9	8				64022000	5	2	2	20.9763	21.8643	20.8159	22.8504	22.3991	21.6404	22.7512	22.7877	21.4311	22.7499	22.4364	20.5417
	0.344477	0.379139	F6R9G0;Q8CHI8-5	F6R9G0;Q8CHI8-5	E1A-binding protein p400	Ep400	Color [A=255, R=64, G=128, B=128]	9	8				24958000	4	1	2	20.9886	22.0388	21.1998	23.0215	21.5158	21.8599	20.9296	21.1267	21.3608	21.718	21.7837	21.7581
	0.278106	0.37092	F8WHY1;Q564E6;P32067;F6SXM5;D6RI87;A2AR07	F8WHY1;Q564E6;P32067;F6SXM5	Lupus La protein homolog	Ssb	Color [A=255, R=64, G=128, B=128]	9	8				82789000	10	3	3	23.0324	22.9899	23.4259	22.6483	22.8301	21.9905	22.5425	22.3883	22.5342	22.4936	21.1817	22.6807
	0.395629	0.367415	Q6A0C2	Q6A0C2		Morc3	Color [A=255, R=64, G=128, B=128]	9	8				50716000	9	6	6	21.5917	21.5074	21.4678	22.4034	21.7235	21.336	22.5867	21.8893	22.8431	21.6068	20.9866	21.7673
	0.24161	0.345362	Q5NTY0;P63037;B1AXY0;B1AXY1	Q5NTY0;P63037;B1AXY0;B1AXY1	DnaJ homolog subfamily A member 1	Dnaja1	Color [A=255, R=64, G=128, B=128]	9	8				164780000	17	6	6	24.929	23.9737	24.9488	22.4196	23.723	22.0223	22.9726	22.8444	23.1749	22.4033	21.9606	22.765
	1.19563	0.342985	Q62318;Q5EBP9;Q62318-2	Q62318;Q5EBP9;Q62318-2	Transcription intermediary factor 1-beta	Trim28	Color [A=255, R=64, G=128, B=128]	9	8				1499800000	109	26	26	26.9841	26.6968	27.394	26.5905	27.0172	26.7667	26.6183	26.9124	26.9652	26.398	26.3923	26.5553
	0.0969606	0.339659	E9Q7W0;Q3UM17;P31266-2;F7BPQ6;P31266	E9Q7W0;Q3UM17;P31266-2;F7BPQ6;P31266	Recombining binding protein suppressor of hairless	Rbpj;Rbpsuh-rs3	Color [A=255, R=64, G=128, B=128]	9	8				248770000	14	8	8	23.862	23.7735	23.9411	24.4021	24.7184	24.4355	23.1617	23.274	24.3807	25.5892	21.6862	25.2617
	0.223626	0.337194	Q8BLM0;A6PWN2	Q8BLM0;A6PWN2	Krueppel-like factor 8	Klf8	Color [A=255, R=64, G=128, B=128]	9	8				48119000	7	3	3	21.6535	20.3541	21.1946	22.5333	21.8574	20.6679	23.0873	23.2575	22.6949	20.9067	21.6098	21.5305
	0.329633	0.336223	Q5EBQ6;P51410;G3UW34;D3YYQ0;D3YZT0;D3Z629	Q5EBQ6;P51410;G3UW34;D3YYQ0;D3YZT0;D3Z629	60S ribosomal protein L9	Rpl9;Rpl9-ps6	Color [A=255, R=64, G=128, B=128]	9	8				54032000	7	4	4	20.825	21.6928	22.3896	22.2861	21.246	20.9255	23.7273	21.8854	22.037	21.0993	21.0297	21.32
	0.337629	0.33338	P35550	P35550	rRNA 2-O-methyltransferase fibrillarin	Fbl	Color [A=255, R=64, G=128, B=128]	9	8				6316900000	151	15	17	28.356	27.693	29.0569	28.6323	29.68	28.4186	28.3159	28.7855	28.5815	28.5182	28.4044	28.8082
	0.782283	0.33166	A2BE28-2;A2BE28	A2BE28-2;A2BE28	Ribosomal biogenesis protein LAS1L	Las1l	Color [A=255, R=64, G=128, B=128]	9	8				114070000	12	7	7	24.5109	23.0521	25.4402	21.923	22.3319	22.0396	21.482	20.8504	21.4684	21.573	21.6578	22.0688
	0.656726	0.327358	E9Q7S1;O88466;E9QAI7;O88466-3;O88466-2	E9Q7S1;O88466;E9QAI7;O88466-3;O88466-2	Zinc finger protein 106	Zfp106;Znf106	Color [A=255, R=64, G=128, B=128]	9	8				19618000	4	2	2	20.9836	20.9065	21.539	21.6813	20.9323	21.3188	20.4449	20.4966	20.5416	21.0925	20.8697	20.988
	0.768661	0.325572	Q3U781;P84104-2;P84104;B2KF41;A2A4X6	Q3U781;P84104-2;P84104;B2KF41;A2A4X6	Serine/arginine-rich splicing factor 3	Srsf3;Gm12355	Color [A=255, R=64, G=128, B=128]	9	8				1128100000	66	6	7	26.495	25.7587	26.0464	26.7351	26.9427	26.3897	26.3833	26.4911	26.977	26.5102	26.149	26.4315
	0.553274	0.316819	Q7TSZ0;P38647	Q7TSZ0;P38647	Stress-70 protein, mitochondrial	Hspa9	Color [A=255, R=64, G=128, B=128]	9	8				569910000	40	10	10	25.4071	25.9772	25.2427	26.0663	25.3297	25.952	24.9604	25.3337	25.2845	25.3072	25.6755	25.4148
	0.769886	0.312049	Q99M28;Q99M28-2;E9PVX3	Q99M28;Q99M28-2;E9PVX3	RNA-binding protein with serine-rich domain 1	Rnps1	Color [A=255, R=64, G=128, B=128]	9	8				98762000	13	3	3	22.7443	22.5093	22.7685	23.2309	23.4534	23.0644	22.8514	22.8586	22.9553	23.0205	22.6485	23.1435
	0.358676	0.30978	Q58E35;P47955;E9Q3T0	Q58E35;P47955;E9Q3T0	60S acidic ribosomal protein P1	Rplp1;Gm10073	Color [A=255, R=64, G=128, B=128]	9	8				134520000	9	3	3	22.4067	22.6663	23.0859	22.1163	22.0136	21.6978	25.2239	23.113	23.3936	21.1315	22.2738	21.493
	0.255033	0.304904	P21619;Q3V159;P21619-2	P21619;Q3V159;P21619-2	Lamin-B2	Lmnb2	Color [A=255, R=64, G=128, B=128]	9	8				110440000	14	11	16	20.9446	20.9281	20.789	21.9108	21.5333	21.8054	23.2703	22.1209	25.4403	21.2237	22.3316	20.7795
	0.454205	0.299959	P62264;D3YVF4;D3Z7I1;D3Z1P6	P62264;D3YVF4;D3Z7I1;D3Z1P6	40S ribosomal protein S14	Rps14	Color [A=255, R=64, G=128, B=128]	9	8				369060000	22	7	7	24.988	25.3122	24.9162	24.9731	24.4306	24.6942	24.9902	25.1855	24.6476	24.3092	24.8486	24.0403
	0.323425	0.297341	Q8K019-3;H7BX81;F8WI22;Q8K019-2;Q8K019;E9Q5V0	Q8K019-3;H7BX81;F8WI22;Q8K019-2;Q8K019	Bcl-2-associated transcription factor 1	Bclaf1	Color [A=255, R=64, G=128, B=128]	9	8				135910000	11	5	5	23.7428	23.3355	24.2831	23.1781	23.5304	23.4004	22.7239	23.4255	23.3133	23.7985	22.7196	22.6988
	0.439049	0.293247	Q6P4S8	Q6P4S8	Integrator complex subunit 1	Ints1	Color [A=255, R=64, G=128, B=128]	9	8				28674000	5	2	2	21.6499	21.8777	21.5557	21.9775	21.12	21.9588	21.156	21.0315	21.0601	21.4766	21.3188	21.3812
	0.103301	0.277931	P26369;Q3KQM4	P26369;Q3KQM4	Splicing factor U2AF 65 kDa subunit	U2af2	Color [A=255, R=64, G=128, B=128]	9	8				137030000	14	6	6	23.4876	22.5664	23.4635	23.741	23.6232	22.4669	23.7362	23.7612	23.6472	23.7002	21.253	24.0442
	0.271184	0.262706	P35601-2;G3UWX1;P35601;G3X8Z6;Q5U4B1;G3UXL4;E9PX26	P35601-2;G3UWX1;P35601;G3X8Z6;Q5U4B1;G3UXL4;E9PX26	Replication factor C subunit 1	Rfc1	Color [A=255, R=64, G=128, B=128]	9	8				163670000	25	7	7	23.6811	23.8219	23.5223	23.9847	22.7907	23.068	23.6061	23.9826	23.6867	23.3016	22.9122	22.8416
	0.388558	0.261607	P10639;A2AV97	P10639;A2AV97	Thioredoxin	Txn	Color [A=255, R=64, G=128, B=128]	9	8				180520000	7	2	2	22.9027	22.9589	22.9414	23.3836	22.9115	23.6297	24.9919	23.5793	24.4611	22.6692	23.1965	23.2743
	0.186185	0.261213	Q9WUA2;E9PXM4	Q9WUA2;E9PXM4	Phenylalanine--tRNA ligase beta subunit	Farsb	Color [A=255, R=64, G=128, B=128]	9	8				37456000	7	4	4	20.8099	21.0491	20.7077	22.7538	21.0338	21.3807	21.8859	21.3189	22.2923	21.3477	21.6731	21.3639
	0.32075	0.254812	P97929;F8VPU5	P97929;F8VPU5	Breast cancer type 2 susceptibility protein homolog	Brca2	Color [A=255, R=64, G=128, B=128]	9	8				27178000	4	4	4	22.3104	22.1664	22.9198	21.9596	21.7082	20.9679	20.5657	20.839	20.8927	21.0865	21.2461	21.5386
	0.132663	0.248094	Q9CRB2;A2AA61	Q9CRB2;A2AA61	H/ACA ribonucleoprotein complex subunit 2	Nhp2	Color [A=255, R=64, G=128, B=128]	9	8				65183000	11	2	2	22.2959	20.2321	22.3216	22.1339	21.1804	22.2502	23.0121	22.3726	22.4991	21.8897	20.4567	22.4737
	0.0905059	0.242744	Q5BLK0;P35979;D3YX33;F8VQK7	Q5BLK0;P35979	60S ribosomal protein L12	Rpl12	Color [A=255, R=64, G=128, B=128]	9	8				427800000	29	8	8	24.7826	24.4914	25.2615	22.705	24.6576	22.0738	26.6622	23.4906	25.2138	21.795	23.4916	23.4216
	0.260648	0.232695	Q99ME9	Q99ME9	Nucleolar GTP-binding protein 1	Gtpbp4	Color [A=255, R=64, G=128, B=128]	9	8				305590000	18	9	9	25.1351	25.3497	25.3959	24.6733	24.8206	23.7461	25.0223	23.9651	23.3281	24.2996	23.9488	24.2935
	0.599229	0.230498	A2AP40;Q8JZX4	A2AP40;Q8JZX4	Splicing factor 45	Rbm17	Color [A=255, R=64, G=128, B=128]	9	8				200380000	10	4	4	24.1511	24.4296	24.0809	24.7061	24.1999	24.1975	23.6455	23.3051	23.3333	24.0849	24.1319	24.1952
	0.262488	0.220767	Q9CQS2	Q9CQS2	H/ACA ribonucleoprotein complex subunit 3	Nop10	Color [A=255, R=64, G=128, B=128]	9	8				37540000	4	2	2	21.7939	22.0774	21.4504	22.2516	21.2723	21.7306	22.3256	21.6794	21.7793	21.1776	21.77	21.6447
	0.113657	0.22008	P57784;G5E883	P57784	U2 small nuclear ribonucleoprotein A	Snrpa1	Color [A=255, R=64, G=128, B=128]	9	8				265540000	26	8	8	23.7638	23.2921	24.5518	25.4488	25.2736	24.9304	23.3414	24.4399	24.4635	23.6698	25.9597	25.3631
	0.408973	0.218609	A2BH40-4;A2BH40-2;A2BH40-3;A2BH40;E9QAQ7	A2BH40-4;A2BH40-2;A2BH40-3;A2BH40;E9QAQ7	AT-rich interactive domain-containing protein 1A	Arid1a	Color [A=255, R=64, G=128, B=128]	9	8				80457000	11	5	5	24.1476	23.8194	23.983	22.2462	21.5728	21.8948	21.0833	21.0342	21.0597	21.4783	21.6963	21.8833
	0.209559	0.21535	F2Z455;Q9R059;A6H6N4;D6RJ68	F2Z455;Q9R059;A6H6N4;D6RJ68	Four and a half LIM domains protein 3	Fhl3	Color [A=255, R=64, G=128, B=128]	9	8				49994000	9	4	4	21.6648	20.8083	21.9502	22.1547	22.4487	21.9179	22.4313	22.061	22.0284	21.2462	22.159	22.4701
	0.704766	0.19883	Q8BTI8;Q8BTI8-2;Q8BTI8-3;D3Z2W6	Q8BTI8;Q8BTI8-2;Q8BTI8-3	Serine/arginine repetitive matrix protein 2	Srrm2	Color [A=255, R=64, G=128, B=128]	9	8				3161500000	151	44	44	28.0416	28.2144	27.9079	28.5399	28.8378	28.6776	27.444	27.8285	27.7858	28.6469	28.3157	28.4961
	0.136022	0.197034	E9Q1Y2;Q8BZ47	E9Q1Y2;Q8BZ47	Zinc finger protein 609	Znf609	Color [A=255, R=64, G=128, B=128]	9	8				71893000	10	4	4	24.3001	24.0416	23.6663	21.9966	20.4685	22.0972	20.5088	20.5943	20.7279	21.1585	21.3448	21.4679
	0.155389	0.193293	P20263;E2JL30;G3UZG9;E2JL33	P20263;E2JL30;G3UZG9	POU domain, class 5, transcription factor 1	Pou5f1	Color [A=255, R=64, G=128, B=128]	9	8				747400000	44	10	10	26.0795	25.1958	26.0795	25.0225	26.0562	25.0276	25.6094	26.2075	26.4463	25.5163	24.5487	25.4614
	0.241738	0.185362	O08784;H3BL37;E9PYV2;H3BIX0;Q05CS0;F8WIZ3;H3BK88	O08784;H3BL37;E9PYV2;H3BIX0;Q05CS0;F8WIZ3	Treacle protein	Tcof1	Color [A=255, R=64, G=128, B=128]	9	8				698730000	44	14	14	25.9536	26.3602	25.5085	25.9374	26.228	26.441	25.3649	25.7682	24.8905	26.3452	25.4924	26.2127
	0.140324	0.180176	F6SBK0;P10755;Q6P9Y7-2;Q6P9Y7	F6SBK0;P10755;Q6P9Y7-2;Q6P9Y7	Zinc finger protein 14;Zinc finger protein 82	Zfp14;Zfp82	Color [A=255, R=64, G=128, B=128]	9	8				105930000	11	2	2	23.1043	21.9955	22.9664	22.3067	22.9153	22.1937	23.4939	23.837	23.3545	22.7534	21.4549	22.6669
	0.0975759	0.178436	Q5M9L7;P63276;F7BBI3;D3Z173	Q5M9L7;P63276;F7BBI3	40S ribosomal protein S17	Rps17	Color [A=255, R=64, G=128, B=128]	9	8				106500000	8	4	4	23.0284	22.3096	23.7994	22.9479	21.7687	22.3908	23.6991	22.9852	22.4998	23.0823	22.3304	21.1595
	0.531387	0.159728	Q925I1-2;F8WI53;Q925I1;A2AD89;H3BKA4;H3BKI6	Q925I1-2;F8WI53;Q925I1;A2AD89;H3BKA4;H3BKI6	ATPase family AAA domain-containing protein 3	Atad3;Atad3a	Color [A=255, R=64, G=128, B=128]	9	8				13230000	2	2	2	21.7575	21.001	21.54	21.6172	21.6065	21.3386	20.0836	19.9647	20.0944	21.2226	21.5456	21.3149
	0.149698	0.157089	Q8K363;B2RUM8	Q8K363;B2RUM8	ATP-dependent RNA helicase DDX18	Ddx18	Color [A=255, R=64, G=128, B=128]	9	8				67645000	6	2	2	22.7895	21.7548	23.3102	22.4613	22.9662	22.4105	22.094	22.7731	20.2819	22.6854	21.7708	22.9105
	0.239302	0.147076	Q3UHX0;E9QKD1	Q3UHX0;E9QKD1	Nucleolar protein 8	Nol8	Color [A=255, R=64, G=128, B=128]	9	8				13534000	3	2	2	20.5508	20.9723	20.0672	21.6811	21.1984	21.2759	21.9953	20.5406	20.571	21.6022	21.1522	20.9599
	0.0671675	0.139132	Q6A026;E9QPI5	Q6A026;E9QPI5	Sister chromatid cohesion protein PDS5 homolog A	Pds5a	Color [A=255, R=64, G=128, B=128]	9	8				57009000	4	3	3	19.7017	23.391	22.574	21.4815	21.6321	22.8965	22.4474	22.8146	22.2447	21.4803	21.1331	22.9794
	0.15462	0.137989	P62849-2;P62849-3;E9Q3V8;Q9D7P1;Q5M9M7;P62849	P62849-2;P62849-3;E9Q3V8;Q9D7P1;Q5M9M7;P62849	40S ribosomal protein S24	Rps24	Color [A=255, R=64, G=128, B=128]	9	8				76628000	12	4	4	22.9054	22.4305	22.9573	23.0461	22.2578	22.0912	22.5514	22.4528	22.1234	22.5513	22.0245	22.4053
	0.0647473	0.128398	B2RUG7;O88532;D3Z5G4;D3Z7V6;F6QJP7	B2RUG7;O88532	Zinc finger RNA-binding protein	Zfr	Color [A=255, R=64, G=128, B=128]	9	8				93913000	17	5	5	23.6342	23.6328	23.42	22.5617	23.1788	22.2367	22.0595	22.6703	22.2075	23.1195	21.2664	23.206
	0.261679	0.126247	Q4VAF2;P61514;E9Q2Z2	Q4VAF2;P61514;E9Q2Z2	60S ribosomal protein L37a	Rpl37a	Color [A=255, R=64, G=128, B=128]	9	8				500950000	15	5	5	25.3439	25.264	25.4077	24.9325	24.8153	24.4029	25.9237	25.2196	24.8656	24.5764	24.7807	24.4149
	0.0504394	0.124175	Q5YLW3;P62908;D3YV43	Q5YLW3;P62908;D3YV43	40S ribosomal protein S3	Rps3	Color [A=255, R=64, G=128, B=128]	9	8				132130000	12	8	8	23.6684	23.0718	23.659	22.9612	21.1414	22.2394	23.6532	23.7182	23.717	21.8647	20.9151	23.1897
	0.0249224	0.113375	P62830;A2A6F9;A2A6F8	P62830;A2A6F9	60S ribosomal protein L23	Rpl23	Color [A=255, R=64, G=128, B=128]	9	8				540240000	13	5	5	25.5447	25.5928	26.3796	22.6857	25.4769	22.5267	25.3089	25.2555	25.2025	24.7129	21.0839	24.5525
	0.0354613	0.100634	G5E8J8;O88286-2;F6ZBR8;D3Z195;O88286-3;E9QNI7;O88286;E9QLK4	G5E8J8;O88286-2;F6ZBR8;D3Z195;O88286-3;E9QNI7;O88286;E9QLK4	Protein Wiz	Wiz	Color [A=255, R=64, G=128, B=128]	9	8				17592000	3	3	3	20.3087	21.1156	20.7455	22.6653	19.89	22.4322	21.6486	21.2746	21.3086	21.3844	22.2619	21.0393
	0.0400196	0.0954291	Q99JF8;A2BI12;Q99JF8-2;F6RB63;A2BI13	Q99JF8;A2BI12;Q99JF8-2;F6RB63;A2BI13	PC4 and SFRS1-interacting protein	Psip1	Color [A=255, R=64, G=128, B=128]	9	8				74382000	6	6	6	22.5777	23.1641	20.776	22.7621	20.9469	21.6845	22.4031	23.9567	22.5477	20.8839	21.3141	22.9091
	0.860338	0.0949764	E9Q7G0;E9Q7Z9;F6ZQA3;E9QAZ0	E9Q7G0;E9Q7Z9;F6ZQA3		Numa1	Color [A=255, R=64, G=128, B=128]	9	8				1432500000	150	34	34	26.6308	26.7867	26.8533	27.3567	27.3961	27.4863	25.8789	26.5754	26.1277	27.2519	27.3369	27.3654
	0.09535	0.0892398	Q3U1C2;P60122;D3YW60	Q3U1C2;P60122	RuvB-like 1	Ruvbl1	Color [A=255, R=64, G=128, B=128]	9	8				473300000	36	10	10	25.4611	25.25	25.6707	25.5907	24.6562	24.8468	25.179	24.6212	25.2787	24.8769	25.2727	24.6765
	0.0492092	0.0880362	Q8CJF7	Q8CJF7	Protein ELYS	Ahctf1	Color [A=255, R=64, G=128, B=128]	9	8				48894000	14	5	5	22.255	22.9358	22.2139	22.0145	20.5793	22.1759	21.5223	21.9082	22.0418	21.8147	20.8125	21.8784
	0.068593	0.0846036	P49312;Q5EBP8;P49312-2	P49312;Q5EBP8;P49312-2	Heterogeneous nuclear ribonucleoprotein A1	Hnrnpa1	Color [A=255, R=64, G=128, B=128]	9	8				1347000000	51	12	12	25.2821	28.1294	25.4796	27.1135	26.5721	27.2762	24.5995	27.6317	25.8398	27.5115	26.2201	26.9764
	0.112497	0.0809383	Q8BPW9;Q9Z2W0	Q8BPW9;Q9Z2W0	Aspartyl aminopeptidase	Dnpep	Color [A=255, R=64, G=128, B=128]	9	8				69854000	10	4	4	21.8908	21.7682	21.9214	21.5392	21.2938	21.7679	22.5695	23.0298	23.8744	21.0351	21.7921	21.5309
	0.0383824	0.0778395	B2RY56-2;B2RY56;B2RY56-3	B2RY56-2;B2RY56	RNA-binding protein 25	Rbm25	Color [A=255, R=64, G=128, B=128]	9	8				99308000	10	5	5	23.1899	23.3639	23.4397	22.8343	23.1967	21.4899	22.424	23.2055	22.9587	22.7322	21.54	23.015
	0.0399061	0.0699539	O70445	O70445	BRCA1-associated RING domain protein 1	Bard1	Color [A=255, R=64, G=128, B=128]	9	8				40791000	5	4	4	20.3048	21.635	21.6248	22.8435	21.1114	21.2715	21.8152	21.7462	21.9412	21.9157	21.8739	21.2269
	0.03636	0.0666822	Q9ESV0;F8WJA0	Q9ESV0;F8WJA0	ATP-dependent RNA helicase DDX24	Ddx24	Color [A=255, R=64, G=128, B=128]	9	8				69519000	16	3	3	23.1056	22.3832	22.7806	22.3241	23.0264	21.8421	22.3618	22.1227	22.2392	22.6357	21.322	23.0348
	0.0670956	0.0608037	Q921M3-2;F8WHW1;Q921M3;B2RSV4	Q921M3-2;F8WHW1;Q921M3;B2RSV4	Splicing factor 3B subunit 3	Sf3b3	Color [A=255, R=64, G=128, B=128]	9	8				178110000	17	8	8	23.8986	24.0448	23.821	24.3597	23.8512	23.562	23.6429	23.1633	23.775	23.6632	24.2902	23.6371
	0.0458661	0.0597617	Q9CSN1	Q9CSN1	SNW domain-containing protein 1	Snw1	Color [A=255, R=64, G=128, B=128]	9	8				167350000	19	6	6	24.2952	24.6705	23.6231	23.7857	24.0865	23.6642	23.2015	23.5559	23.4451	23.0175	24.4948	23.8448
	0.241653	0.0592531	Q501J6;Q3U741;Q501J6-2	Q501J6;Q3U741;Q501J6-2	Probable ATP-dependent RNA helicase DDX17	Ddx17	Color [A=255, R=64, G=128, B=128]	9	8				745870000	49	12	19	26.4714	26.2335	26.393	25.2574	25.253	25.0526	25.7489	25.7469	26.1096	24.9963	25.2302	25.1588
	0.0278088	0.0571232	Q6A068;Q3UCF2;E9Q5F8	Q6A068;Q3UCF2;E9Q5F8	Cell division cycle 5-like protein	Cdc5l	Color [A=255, R=64, G=128, B=128]	9	8				49068000	5	6	6	22.7563	22.7616	23.0838	23.0514	20.9513	21.3425	20.8136	21.9392	21.9703	22.2056	21.5638	21.4044
	0.0189005	0.0544338	Q9CWB7	Q9CWB7	Glutaredoxin-like protein C5orf63 homolog		Color [A=255, R=64, G=128, B=128]	9	8				45906000	4	2	2	20.2675	20.8348	20.7648	22.1266	21.227	22.5754	22.5906	22.4662	23.3038	21.4188	23.6199	20.7272
	0.0301506	0.0537186	E9QNN1;O70133-2	E9QNN1;O70133-2	ATP-dependent RNA helicase A	Dhx9	Color [A=255, R=64, G=128, B=128]	9	8				4303900000	125	2	62	26.0012	25.5524	26.2029	27.1399	26.467	25.5435	30.8786	25.1443	25.9251	27.0332	26.2339	25.7222
	0.0076283	0.0400022	E9PZM7;F7BGY9	E9PZM7;F7BGY9		Scaf11	Color [A=255, R=64, G=128, B=128]	9	8				339910000	3	2	2	25.2769	21.5472	24.8399	25.586	25.1531	21.4215	24.7902	25.3689	25.5499	25.3856	21.8272	24.8277
	0.0275154	0.0399342	Q9D8E6;Q564E8	Q9D8E6;Q564E8	60S ribosomal protein L4	Rpl4	Color [A=255, R=64, G=128, B=128]	9	8				2683700000	90	24	24	28.249	27.5271	27.9911	26.2616	27.1044	26.2244	28.3278	27.7314	27.4634	26.7475	25.7176	27.0055
	0.0129929	0.0325591	D3YYT1;Q922P9	D3YYT1;Q922P9	Putative oxidoreductase GLYR1	Glyr1	Color [A=255, R=64, G=128, B=128]	9	8				369440000	48	15	15	23.6078	24.1015	24.9498	23.3519	23.3628	22.1666	25.5418	25.081	25.9377	23.6606	21.474	23.649
	0.0116048	0.0310504	Q99KE8-3;E9QM84;A2AQR4;Q99KE8-2;A2AQR5;F7BTA8;Q99KE8;A2AQR3	Q99KE8-3;E9QM84;A2AQR4;Q99KE8-2;A2AQR5;F7BTA8;Q99KE8;A2AQR3	Zinc finger protein 64	Zfp64	Color [A=255, R=64, G=128, B=128]	9	8				60659000	5	3	3	21.1086	22.0209	22.2002	22.9101	20.3714	21.1627	22.7014	23.152	22.6029	20.5388	21.7381	22.0743
	0.0281599	0.0264912	Q6DFW4	Q6DFW4	Nucleolar protein 58	Nop58	Color [A=255, R=64, G=128, B=128]	9	8				355540000	38	9	9	24.9714	24.62	25.1311	24.4096	24.8842	24.2036	24.8165	24.729	24.5096	24.189	24.2718	24.9571
	0.0228352	0.0215492	D3Z3R1;Q6ZWZ4;D3YW41;P47964;D3Z7M8;D3YX71	D3Z3R1;Q6ZWZ4;D3YW41;P47964;D3Z7M8	60S ribosomal protein L36	Gm5745;Rpl36;Rpl36-ps3	Color [A=255, R=64, G=128, B=128]	9	8				130590000	8	6	6	23.1495	22.9975	23.0101	22.0903	23.0106	22.603	24.6299	23.2204	22.7469	22.8838	22.369	22.3865
	0.0317853	0.0186176	Q62315-2;Q62315;G3UZT8;G3UZW3	Q62315-2;Q62315;G3UZT8;G3UZW3	Protein Jumonji	Jarid2	Color [A=255, R=64, G=128, B=128]	9	8				75004000	8	4	4	20.4215	22.713	22.4293	23.635	23.4759	23.5178	20.2292	22.2307	21.7414	23.3581	23.3083	23.9066
	0.0213427	0.0180575	Q922R8;Q3TML0	Q922R8;Q3TML0	Protein disulfide-isomerase A6	Pdia6	Color [A=255, R=64, G=128, B=128]	9	8				142950000	21	8	8	22.7344	22.3353	23.5195	21.8712	22.7107	21.9839	23.8371	23.5464	24.6533	22.0533	22.3737	22.0846
	0.0026778	0.00337919	Q6ZWX1;O55142;D3Z2T7;E9PXU5;F8VQL4	Q6ZWX1;O55142;D3Z2T7;E9PXU5	60S ribosomal protein L35a	Rpl35a	Color [A=255, R=64, G=128, B=128]	9	8				98219000	11	4	4	22.7405	22.8098	23.4378	21.6187	22.9067	22.4705	24.1514	22.5118	23.0571	22.5265	22.0028	22.4565
	0.00303377	0.00209936	G5E870	G5E870	E3 ubiquitin-protein ligase TRIP12	Trip12	Color [A=255, R=64, G=128, B=128]	9	8				858060000	79	21	21	25.515	26.0169	25.3487	26.8078	26.109	26.469	25.6861	26.0545	26.2592	26.5584	26.5656	26.2555
	0.000153319	-0.000209173	Q8CCS6-2;Q8CCS6;G3UY42;G3UX74;D3YUB9;D3Z055;G3UWS5;D3Z5F7	Q8CCS6-2;Q8CCS6;G3UY42;G3UX74;D3YUB9;D3Z055;G3UWS5;D3Z5F7	Polyadenylate-binding protein 2	Pabpn1;Gm20521	Color [A=255, R=64, G=128, B=128]	9	8				703330000	27	4	4	26.2341	27.5543	25.1418	26.0491	25.1542	26.2114	25.4327	25.3333	25.8862	25.3804	26.3824	25.6526
	0.00224803	-0.00379944	Q8BFR5;D3YVN7;Q8BFR5-2	Q8BFR5;D3YVN7;Q8BFR5-2	Elongation factor Tu, mitochondrial;Elongation factor Tu	Tufm;Gm9755	Color [A=255, R=64, G=128, B=128]	9	8				300960000	23	8	8	24.1057	23.7836	24.9202	22.2591	24.118	23.4847	24.6427	24.9613	25.2411	23.3195	23.4188	23.1349
	0.00731619	-0.00864029	Q5M9N8;P14148;D3Z6N4;F6XI62;F6ZA13	Q5M9N8;P14148;D3Z6N4;F6XI62	60S ribosomal protein L7	Rpl7	Color [A=255, R=64, G=128, B=128]	9	8				1318900000	40	9	9	26.8522	25.9808	27.1808	26.0386	26.5702	26.0467	27.0589	26.6591	26.2938	26.7905	25.5983	26.2925
	0.00296835	-0.0106354	Q8CGY8;Q8CGY8-2	Q8CGY8;Q8CGY8-2	UDP-N-acetylglucosamine--peptide N-acetylglucosaminyltransferase 110 kDa subunit	Ogt	Color [A=255, R=64, G=128, B=128]	9	8				51723000	9	3	3	22.7325	22.4518	20.0198	22.5523	21.9894	20.9153	22.342	22.245	22.8234	20.6916	23.9641	20.8331
	0.00415016	-0.012736	Q5BLK1;P62754;D3Z6N6;D3YX41	Q5BLK1;P62754;D3Z6N6;D3YX41	40S ribosomal protein S6	Rps6	Color [A=255, R=64, G=128, B=128]	9	8				269880000	18	8	8	24.6496	24.1671	24.7475	21.7536	24.0639	22.2641	25.1849	24.5782	24.3391	21.7353	22.2728	24.1118
	0.0164775	-0.0160516	Q9JIX8-3;B8JJ95;B8JJ92;Q9JIX8-2;B8JJ93;B8JJ91;Q9JIX8-4;Q9JIX8;Q52KR6;F6RJ39;B8JJ90;F6Q8C0	Q9JIX8-3;B8JJ95;B8JJ92;Q9JIX8-2;B8JJ93;B8JJ91;Q9JIX8-4;Q9JIX8;Q52KR6;F6RJ39	Apoptotic chromatin condensation inducer in the nucleus	Acin1	Color [A=255, R=64, G=128, B=128]	9	8				352920000	39	10	10	25.0262	24.9105	24.7452	24.3728	24.7887	24.8589	24.1648	24.6301	24.3871	25.0808	24.134	24.8537
	0.0161678	-0.0160828	Q61656;Q8BTS0;B1ARB9;B1ARB8;B1ARC0	Q61656;Q8BTS0	Probable ATP-dependent RNA helicase DDX5	Ddx5	Color [A=255, R=64, G=128, B=128]	9	8				1566900000	92	18	25	27.2332	26.8826	27.6045	26.4264	27.3272	26.3248	26.4651	26.8971	27.1384	26.6802	26.5767	26.8698
	0.00350471	-0.0187613	O35691;Q3TUQ5	O35691;Q3TUQ5	Pinin	Pnn	Color [A=255, R=64, G=128, B=128]	9	8				320060000	16	10	10	25.0648	24.6852	24.5841	22.8964	25.3551	22.1277	24.6176	24.7817	24.5763	25.1626	20.5809	24.6918
	0.0109639	-0.024648	Q9D0T1;E9PZS4	Q9D0T1;E9PZS4	NHP2-like protein 1;NHP2-like protein 1, N-terminally processed	Nhp2l1	Color [A=255, R=64, G=128, B=128]	9	8				130240000	12	4	4	23.2239	22.6064	24.1227	21.8894	23.0695	21.7934	23.7944	23.138	23.8929	22.6533	21.0682	23.1047
	0.0730079	-0.0328757	Q61103;D3Z5N6;F8WIP7	Q61103;D3Z5N6;F8WIP7	Zinc finger protein ubi-d4	Dpf2	Color [A=255, R=64, G=128, B=128]	9	8				32518000	2	2	2	22.6687	22.3164	23.5438	21.9097	21.4244	21.8203	21.2686	20.9535	20.8853	21.7576	21.8375	21.6579
	0.03678	-0.0378227	Q99LT0	Q99LT0	Protein dpy-30 homolog	Dpy30	Color [A=255, R=64, G=128, B=128]	9	8				124900000	8	2	2	23.7262	24.1456	23.4782	23.7767	23.42	23.3207	23.1577	23.0982	22.6638	23.5789	24.079	22.9729
	0.0788923	-0.0403703	Q9D1R9;D3Z4H3;D3YZW2;D3YWC0	Q9D1R9;D3Z4H3;D3YZW2	60S ribosomal protein L34	Rpl34	Color [A=255, R=64, G=128, B=128]	9	8				869410000	40	9	9	26.6102	26.6927	26.045	25.421	25.8996	25.6598	26.8603	25.916	25.6784	25.8447	25.7857	25.471
	0.0408611	-0.0480881	D3Z315;O89079;E9Q6I5;F6YFR7	D3Z315;O89079;E9Q6I5;F6YFR7	Coatomer subunit epsilon	Cope	Color [A=255, R=64, G=128, B=128]	9	8				17708000	6	2	2	20.6686	20.8496	21.6388	22.3391	20.9892	21.7745	20.5992	20.1715	21.1843	21.7909	21.87	21.5862
	0.030779	-0.0588576	Q8CI11;Q8CI11-2	Q8CI11;Q8CI11-2	Guanine nucleotide-binding protein-like 3	Gnl3	Color [A=255, R=64, G=128, B=128]	9	8				121920000	16	8	8	23.865	23.1787	23.9448	22.1584	23.3192	21.4934	23.1123	23.2473	22.9975	22.9305	21.7018	22.5153
	0.146464	-0.0593808	P62862;Q642K5	P62862;Q642K5	40S ribosomal protein S30	Fau	Color [A=255, R=64, G=128, B=128]	9	8				113310000	11	2	2	23.2954	24.5475	23.114	23.0136	22.705	22.7932	23.1073	23.2486	22.5799	22.9017	23.1012	22.687
	0.0233269	-0.0751648	Q811L7;O35737;Q8C2Q7;P70333;A2BDV8	Q811L7;O35737;Q8C2Q7	Heterogeneous nuclear ribonucleoprotein H;Heterogeneous nuclear ribonucleoprotein H, N-terminally processed	Hnrnph1	Color [A=255, R=64, G=128, B=128]	9	8				296570000	18	8	10	24.7032	25.0624	25.3177	25.0621	21.6845	24.5304	24.6746	23.6895	24.5501	23.3847	24.2299	23.888
	0.10087	-0.0797838	Q99P88;Q6ZQ45	Q99P88;Q6ZQ45	Nuclear pore complex protein Nup155	Nup155	Color [A=255, R=64, G=128, B=128]	9	8				114860000	16	7	7	22.79	23.2008	22.6747	22.9644	23.0222	22.9185	23.3805	23.0392	23.7011	22.5339	23.5079	23.1027
	0.180628	-0.0808576	A2AU60;A2AU61;Q64012-2;Q3U3F6;A2AU62;Q64012	A2AU60;A2AU61;Q64012-2;Q3U3F6;A2AU62;Q64012	RNA-binding protein Raly	Raly	Color [A=255, R=64, G=128, B=128]	9	8				225830000	16	4	4	24.7655	24.5043	24.6261	23.9995	24.3755	23.9936	23.8201	23.845	23.4722	24.2305	23.9939	24.3869
	0.0597373	-0.0859903	Q9Z2N8;Q505L1;D3YVN1	Q9Z2N8;Q505L1;D3YVN1	Actin-like protein 6A	Actl6a	Color [A=255, R=64, G=128, B=128]	9	8				113090000	14	6	6	23.2208	23.4117	23.7127	22.4795	21.4644	22.025	23.8398	22.4733	23.5637	21.6603	22.8819	21.6846
	0.0415426	-0.0932147	Q61033	Q61033	Lamina-associated polypeptide 2, isoforms alpha/zeta	Tmpo	Color [A=255, R=64, G=128, B=128]	9	8				192090000	23	8	11	23.6423	23.841	23.1092	22.3825	23.9458	22.6312	24.695	24.0462	24.5812	23.6259	21.9001	23.7131
	0.123971	-0.097304	Q7TNC4-2;E9PZ93;Q7TNC4-3;Q7TNC4;E9Q715;E9PX54;E9PXU4;Q05CX5;E9QNA0	Q7TNC4-2;E9PZ93;Q7TNC4-3;Q7TNC4;E9Q715;E9PX54;E9PXU4;Q05CX5;E9QNA0	Putative RNA-binding protein Luc7-like 2	Luc7l2	Color [A=255, R=64, G=128, B=128]	9	8				169340000	14	3	7	23.2498	22.8889	22.8201	24.4609	23.9971	23.7249	23.9828	23.4449	23.9032	23.7779	24.362	24.335
	0.0706897	-0.0997187	Q99LH1;B1ASC2	Q99LH1	Nucleolar GTP-binding protein 2	Gnl2	Color [A=255, R=64, G=128, B=128]	9	8				38284000	5	3	3	23.0942	22.9259	22.5511	21.9732	20.3731	21.5806	22.2391	19.8065	20.8929	21.3748	21.2386	21.6126
	0.12573	-0.106377	E9QKW3;Q640L9;Q9D8S5;O35326	E9QKW3;Q640L9;Q9D8S5;O35326	Serine/arginine-rich splicing factor 5	Srsf5	Color [A=255, R=64, G=128, B=128]	9	8				341720000	23	5	6	24.665	23.9183	24.5311	24.9621	25.0114	24.3734	24.7969	24.7441	24.8371	25.0991	24.4246	25.1423
	0.0401369	-0.11776	P70399-2;P70399-3;E9QL34;A2AU89;P70399;A2AU91;F6ZRL3	P70399-2;P70399-3;E9QL34;A2AU89;P70399;A2AU91	Tumor suppressor p53-binding protein 1	Tp53bp1;Trp53bp1	Color [A=255, R=64, G=128, B=128]	9	8				47299000	9	4	4	21.3375	22.2325	21.7741	22.649	20.5474	22.5443	21.8939	22.5387	22.1914	22.7721	20.5786	22.7434
	0.0798113	-0.120172	O70325-2;O70325;Q76LV0;Q91XR9	O70325-2;O70325;Q76LV0;Q91XR9	Phospholipid hydroperoxide glutathione peroxidase, mitochondrial;Glutathione peroxidase;Phospholipid hydroperoxide glutathione peroxidase, nuclear	Gpx4	Color [A=255, R=64, G=128, B=128]	9	8				177270000	15	7	7	21.6187	21.4625	22.5459	22.1704	21.434	21.7751	23.1548	25.5204	25.0701	21.9364	21.059	22.7447
	0.0521964	-0.122441	G3UZW2;Q561N5;P62270;F5H8M6;F6YVP7;D3YWV7	G3UZW2;Q561N5;P62270;F5H8M6	40S ribosomal protein S18	Rps18;Rps18-ps3	Color [A=255, R=64, G=128, B=128]	9	8				88603000	10	3	3	23.4229	22.0659	23.2778	22.1995	20.1695	22.4433	23.478	23.4061	21.8852	21.054	21.8257	22.3
	0.0986927	-0.132315	B0QZF8;B1AQJ2	B0QZF8;B1AQJ2	Ubiquitin carboxyl-terminal hydrolase 36	Usp36	Color [A=255, R=64, G=128, B=128]	9	8				34732000	6	2	2	21.5937	20.2309	21.4407	22.8707	21.2925	21.6812	21.538	21.5931	21.747	22.2095	22.0821	21.9497
	0.255611	-0.133494	Q8BK67;A2AWQ2	Q8BK67	Protein RCC2	Rcc2	Color [A=255, R=64, G=128, B=128]	9	8				1903900000	110	23	23	26.0608	25.6118	26.0317	26.8622	27.095	27.2445	27.5692	27.0584	27.9867	27.4927	27.2225	26.8869
	0.0721713	-0.134506	Q3U6X7;P97377-2;Q3UGB9;P97377;Q80YP0-2;Q80YP0	Q3U6X7;P97377-2;Q3UGB9;P97377	Cyclin-dependent kinase 2	Cdk2	Color [A=255, R=64, G=128, B=128]	9	8				48301000	5	5	5	20.8971	21.4053	22.0604	21.9815	20.2155	21.9552	22.8887	22.4657	23.2475	21.9725	21.609	20.9742
	0.438747	-0.139056	P83870	P83870	PHD finger-like domain-containing protein 5A	Phf5a	Color [A=255, R=64, G=128, B=128]	9	8				177100000	24	6	6	23.5701	24.0141	23.8761	23.9466	23.7643	23.8047	24.2147	23.7889	23.6593	23.8233	24.2233	23.8862
	0.134715	-0.147706	Q9EPU4	Q9EPU4	Cleavage and polyadenylation specificity factor subunit 1	Cpsf1	Color [A=255, R=64, G=128, B=128]	9	8				36650000	8	4	4	22.8106	22.2149	23.0825	22.1281	20.9441	21.3099	21.5534	19.6751	21.5277	21.6183	21.2533	21.9535
	0.125562	-0.149896	E9PXC7;Q91VN1	E9PXC7;Q91VN1	Zinc finger protein 24	Znf24	Color [A=255, R=64, G=128, B=128]	9	8				37914000	10	2	2	21.777	21.203	21.4142	22.9915	21.7803	21.6129	22.1971	19.6764	22.4056	22.2926	22.355	22.1867
	0.142819	-0.151202	P68372;Q9D6F9;Q922F4;Q3UMM1	P68372;Q9D6F9	Tubulin beta-4B chain;Tubulin beta-4A chain	Tubb4b;Tubb4a	Color [A=255, R=64, G=128, B=128]	9	8				90154000	18	3	16	22.7132	22.4276	23.5531	21.8043	22.512	22.2205	23.1622	22.1959	22.8506	21.6752	22.7767	22.5385
	0.362238	-0.159608	Q8CB58;Q8BGJ5;Q922I7;E9Q4L8;P17225;Q8C2R5;E9QMW9;F7DCW4;E9Q279;F7AXP1;G3UXZ8;G3UZ01;Q8BHD7-2;Q8BHD7	Q8CB58;Q8BGJ5;Q922I7;E9Q4L8;P17225	Polypyrimidine tract-binding protein 1	Ptbp1	Color [A=255, R=64, G=128, B=128]	9	8				419980000	32	8	9	25.0224	25.3181	24.7652	24.1725	24.6445	24.7628	24.929	24.8275	25.1306	24.6163	24.7079	24.7344
	0.23654	-0.166362	Q5SZ98;P43275	Q5SZ98;P43275	Histone H1.1	Hist1h1a	Color [A=255, R=64, G=128, B=128]	9	8				3872800000	104	8	11	28.2914	28.4494	28.5508	27.5508	27.841	27.5029	28.7883	28.4165	27.7689	27.7091	27.4062	28.2785
	0.104372	-0.166587	E9Q7H5;B2RXM2;Q8BG05-2;Q0VG47;A2AL12;Q8BG05;Q5FB19;F8VPW0;A2AL13	E9Q7H5;B2RXM2;Q8BG05-2;Q0VG47;A2AL12;Q8BG05;Q5FB19;F8VPW0	Heterogeneous nuclear ribonucleoprotein A3	Gm8991;Gm6793;Hnrnpa3	Color [A=255, R=64, G=128, B=128]	9	8				1315200000	88	13	13	25.824	27.22	26.6146	25.1898	26.2273	25.6719	26.4125	27.5893	26.9087	25.8189	25.0362	26.7336
	0.229766	-0.168925	Q9CR57;Q9CWK0	Q9CR57;Q9CWK0	60S ribosomal protein L14	Rpl14	Color [A=255, R=64, G=128, B=128]	9	8				1364000000	44	9	9	26.9258	27.3908	26.2774	26.988	26.4068	26.5662	27.2356	25.9632	25.597	26.6039	27.2826	26.5813
	0.51337	-0.181558	Q921F2;Q544R5;F8WIJ9;E9Q830;Q8R0B4;Q8BLD4;Q6VYI5;Q6VYI4	Q921F2;Q544R5;F8WIJ9;E9Q830;Q8R0B4;Q8BLD4;Q6VYI5;Q6VYI4	TAR DNA-binding protein 43	Tardbp	Color [A=255, R=64, G=128, B=128]	9	8				253140000	17	4	4	24.4468	25.0232	24.1985	24.4444	24.2812	24.3588	23.7981	24.5323	24.2588	24.8105	24.3006	24.5178
	0.0632127	-0.189194	Q91YZ2;Q3UGL5;P56546;P56546-2;E9Q0T4;E9PWQ9;O88712-3;O88712-2;O88712	Q91YZ2;Q3UGL5;P56546;P56546-2;E9Q0T4;E9PWQ9;O88712-3;O88712-2;O88712	C-terminal-binding protein 2;C-terminal-binding protein 1	Ctbp2;Ctbp1	Color [A=255, R=64, G=128, B=128]	9	8				54948000	4	2	2	22.4581	20.939	20.8329	21.8385	22.6617	21.571	22.2969	22.4116	22.0795	23.137	20.2397	23.262
	0.107549	-0.200209	Q9D883;Q14C24;G3UW94;E9Q5Y2;E9PUZ3;E9Q1I7;Q8BGJ9;E9PWX6;E9PWM2;E9Q809;F8WH71;E9PXR5;E9Q5J3;E9PWA1	Q9D883;Q14C24;G3UW94	Splicing factor U2AF 35 kDa subunit	U2af1	Color [A=255, R=64, G=128, B=128]	9	8				302440000	30	7	7	24.3298	23.1229	24.4842	22.9004	24.9851	23.3005	25.0058	24.7511	24.8784	23.6901	23.7504	24.3461
	0.110662	-0.206923	O88569-2;F6U106;O88569;O88569-3	O88569-2;F6U106;O88569;O88569-3	Heterogeneous nuclear ribonucleoproteins A2/B1	Hnrnpa2b1	Color [A=255, R=64, G=128, B=128]	9	8				678140000	47	10	10	25.1276	26.7717	24.8969	24.2384	25.8319	25.9409	24.5408	26.6746	24.6157	25.6369	24.8197	26.1755
	0.289339	-0.227699	Q5M9J8;P41105;F6Z0X0	Q5M9J8;P41105	60S ribosomal protein L28	Rpl28	Color [A=255, R=64, G=128, B=128]	9	8				982190000	53	13	13	26.2992	26.7344	25.841	26.217	25.5372	25.6204	26.928	25.7277	25.4842	25.9173	26.468	25.6724
	0.287993	-0.230391	Q62376;A2RS68;Q6ZWP0;Q62376-2	Q62376;A2RS68;Q6ZWP0;Q62376-2	U1 small nuclear ribonucleoprotein 70 kDa	Snrnp70	Color [A=255, R=64, G=128, B=128]	9	8				54212000	14	3	3	21.4826	23.1058	21.7554	22.392	21.9623	21.4356	21.6696	22.1324	22.352	22.0847	21.9162	22.4801
	0.185622	-0.23113	Q9D2E2;A2AGE2;Q9D2E2-2;A2AGE1	Q9D2E2;A2AGE2	Target of EGR1 protein 1	Toe1	Color [A=255, R=64, G=128, B=128]	9	8				51801000	11	3	3	21.4446	21.8432	21.4669	22.1571	20.9653	21.1117	22.3666	22.3083	22.6498	21.1287	21.66	22.1386
	0.0849151	-0.232794	A2RTQ7;E9QKA2;G5E8P8;D3YW03;Q61539;P62509-2;P62509;O08580	A2RTQ7;E9QKA2;G5E8P8;D3YW03;Q61539	Steroid hormone receptor ERR2	Esrrb	Color [A=255, R=64, G=128, B=128]	9	8				214160000	17	6	6	23.8736	23.5905	23.7634	21.1984	21.3374	23.4746	24.7484	24.4694	24.7201	21.9098	21.3395	23.4595
	0.196769	-0.233731	Q5PSV9;E9QK89	Q5PSV9;E9QK89	Mediator of DNA damage checkpoint protein 1	Mdc1	Color [A=255, R=64, G=128, B=128]	9	8				77900000	9	3	3	22.3173	23.3664	22.1156	22.576	21.2088	22.5472	22.6657	23.1558	23.2446	22.4783	22.3184	22.2366
	0.267906	-0.238735	P20029;A2AUF6	P20029;A2AUF6	78 kDa glucose-regulated protein	Hspa5	Color [A=255, R=64, G=128, B=128]	9	8				110960000	18	8	9	23.4269	23.0595	23.5089	22.1468	22.8467	21.9608	23.2846	22.363	23.2565	22.2521	23.0145	22.4038
	0.512133	-0.246186	E9QAS4;Q6PDQ2;E9QAS5;E9PYU4;A2A8L1;E9PYL1;F6WR45;F6SLC9;F7C528;E9Q614;B1AR17	E9QAS4;Q6PDQ2;E9QAS5;E9PYU4;A2A8L1;E9PYL1	Chromodomain-helicase-DNA-binding protein 4	Chd4;Chd5	Color [A=255, R=64, G=128, B=128]	9	8				251520000	24	7	7	23.6368	24.5948	23.7177	24.0383	23.8522	23.8327	24.3206	24.4427	24.4955	24.2588	23.7667	24.4361
	0.100127	-0.247447	D3Z659;Q58EU3;P25444;D3YWA0;D3YVC1;D3YWJ3;E9Q1N8;F6YTZ4;E9PV46;F8VQ36;D3Z536	D3Z659;Q58EU3;P25444;D3YWA0;D3YVC1;D3YWJ3;E9Q1N8;F6YTZ4;E9PV46	40S ribosomal protein S2	Rps2-ps6;Rps2;Gm18025;Gm6576	Color [A=255, R=64, G=128, B=128]	9	8				125350000	17	5	5	22.7038	22.4726	23.6883	22.8636	22.9902	21.874	23.4701	23.6604	23.3695	23.6036	21.1963	23.6702
	0.543852	-0.251753	Q8K310;Q5BL18;Q6ZQ61	Q8K310;Q5BL18;Q6ZQ61	Matrin-3	Matr3	Color [A=255, R=64, G=128, B=128]	9	8				551620000	42	11	11	25.9363	26.433	25.7929	25.3351	25.802	25.34	24.7852	24.809	24.7941	25.5404	25.996	25.696
	0.235815	-0.252172	Q99NB9;G5E866	Q99NB9;G5E866	Splicing factor 3B subunit 1	Sf3b1	Color [A=255, R=64, G=128, B=128]	9	8				545060000	60	13	13	25.4471	25.4541	25.5431	24.6525	25.5892	25.3831	24.6795	25.704	25.0531	25.7634	24.8407	25.7772
	0.276237	-0.253091	E9PYJ8;B2RWS6	E9PYJ8;B2RWS6	Histone acetyltransferase p300	Ep300	Color [A=255, R=64, G=128, B=128]	9	8				55948000	8	1	2	22.383	23.1445	22.0974	22.3367	21.221	22.1501	21.768	22.282	22.0458	22.3886	22.1307	21.9478
	0.04687	-0.253289	Q4FZH7;P84089;G3UW85;Q9D9P6	Q4FZH7;P84089;G3UW85	Enhancer of rudimentary homolog	Erh	Color [A=255, R=64, G=128, B=128]	9	8				1037500000	38	4	4	26.1562	27.382	26.5223	27.3176	21.8825	27.3043	26.2381	26.0565	26.0919	25.5387	26.5002	25.2253
	0.286297	-0.262061	P62918	P62918	60S ribosomal protein L8	Rpl8	Color [A=255, R=64, G=128, B=128]	9	8				1275900000	56	13	13	26.8399	26.2952	26.9302	25.8315	26.3763	25.4693	27.1329	26.6302	26.296	26.5506	25.6678	26.2449
	0.100922	-0.27319	Q9CPP0	Q9CPP0	Nucleoplasmin-3	Npm3	Color [A=255, R=64, G=128, B=128]	9	8				314910000	15	2	2	25.4585	26.4087	24.6891	22.3256	21.7808	21.029	23.738	24.3449	23.8593	21.225	20.9584	23.7715
	0.273051	-0.273725	Q8C854-1;Q8C854-2;A2ATP5;A2ATP6;Q8C854-3;Q8C854;F6XJA1;G8JL68	Q8C854-1;Q8C854-2;A2ATP5;A2ATP6;Q8C854-3;Q8C854;F6XJA1	Myelin expression factor 2	Myef2	Color [A=255, R=64, G=128, B=128]	9	8				101600000	9	4	4	23.4995	23.6316	23.7816	22.1368	23.3355	22.4815	22.4204	22.7744	22.2761	23.1029	22.5529	23.1192
	0.301928	-0.274144	Q9CQU0;A2A7Z2	Q9CQU0;A2A7Z2	Thioredoxin domain-containing protein 12	Txndc12	Color [A=255, R=64, G=128, B=128]	9	8				118610000	6	5	5	22.9491	21.9818	20.5975	22.399	21.5995	21.1638	23.6108	23.488	24.318	22.1348	21.9662	21.8837
	0.282482	-0.28298	A2ALR8;A2ALR9;Q3V0C5;A2ALS0;Q3V0C5-5;Q3V0C5-2;A2ALS8;A2ALS9;B7ZNK5;Q3V0C5-4;Q3V0C5-3	A2ALR8;A2ALR9;Q3V0C5;A2ALS0;Q3V0C5-5;Q3V0C5-2;A2ALS8;A2ALS9	Ubiquitin carboxyl-terminal hydrolase 48	Usp48	Color [A=255, R=64, G=128, B=128]	9	8				35538000	6	3	3	20.2502	21.4364	21.326	21.6654	20.6176	21.2739	22.0706	21.8178	21.9778	21.5753	21.8621	20.9684
	0.958823	-0.313594	Q5M8M8;P47915;F6QL70;F6WZ54;G3UWG9;D3Z1N9;D3YTZ1;D3YU65;F6YH22;F6VZG1	Q5M8M8;P47915;F6QL70;F6WZ54;G3UWG9;D3Z1N9;D3YTZ1;D3YU65;F6YH22	60S ribosomal protein L29	Rpl29;Gm17669;Gm10709;Gm5218	Color [A=255, R=64, G=128, B=128]	9	8				1733300000	76	9	9	27.4967	27.3675	26.7273	26.7976	26.5569	27.0476	27.7493	26.6776	26.129	27.2304	27.0507	27.0618
	0.258052	-0.315471	Q8VE97;E9Q4U8;Q542V3;A2A837	Q8VE97;E9Q4U8;Q542V3;A2A837	Serine/arginine-rich splicing factor 4	Srsf4	Color [A=255, R=64, G=128, B=128]	9	8				46254000	8	2	3	21.9959	21.4292	21.6909	22.5943	21.27	21.8574	22.2623	22.6028	22.2273	22.669	21.6529	22.3462
	0.305192	-0.320684	Q9D2H6-2;Q8BNQ4;Q9D2H6;Q8C5J0;Q9DCC0;Q8CEC4;O35739;Q9ESX2;A2A708;Q640M8;Q64HY3-2;Q9QX13;F8WIB4;O89091;Q64HY3;Q8BMJ8;Q5QR90;Q8K1S5;Q62445	Q9D2H6-2;Q8BNQ4;Q9D2H6;Q8C5J0	Transcription factor Sp2	Sp2	Color [A=255, R=64, G=128, B=128]	9	8				126720000	22	4	6	22.6544	22.6821	22.2528	23.3749	22.8762	21.9225	23.7412	24.148	23.6576	23.0023	23.0102	23.1232
	0.259168	-0.325668	Q9D903;A2ACZ1	Q9D903;A2ACZ1	Probable rRNA-processing protein EBP2	Ebna1bp2	Color [A=255, R=64, G=128, B=128]	9	8				205820000	36	7	7	23.8659	24.1078	23.7511	22.4744	24.0381	23.8156	24.5874	23.4958	23.0366	23.6977	23.9815	23.6258
	0.992924	-0.335965	Q920B9;G3X956	Q920B9;G3X956	FACT complex subunit SPT16	Supt16h;Supt16	Color [A=255, R=64, G=128, B=128]	9	8				338560000	25	8	8	23.9597	24.3378	23.5162	24.7891	24.4049	24.4027	25.3794	24.5181	25.1475	25.046	24.731	24.8276
	0.0954905	-0.34001	Q08288;D6RDT2;D3Z009;D3YU83;D3Z5X8;D3Z7N3;D3Z345	Q08288	Cell growth-regulating nucleolar protein	Lyar	Color [A=255, R=64, G=128, B=128]	9	8				386930000	37	9	9	24.7005	24.9076	25.7485	23.0111	24.7479	24.4702	24.1015	25.0689	23.6505	24.1716	22.5521	26.5256
	0.191576	-0.342745	E9QN31;Q922K7	E9QN31;Q922K7	Putative ribosomal RNA methyltransferase NOP2	Nop2	Color [A=255, R=64, G=128, B=128]	9	8				214930000	18	9	9	23.6096	23.907	24.7701	22.932	22.9694	21.7075	23.7755	24.831	24.2302	23.0446	21.8616	23.7309
	0.146248	-0.347666	Q8C6P8-2;Q8C6P8	Q8C6P8-2;Q8C6P8	Zinc finger protein 57	Zfp57	Color [A=255, R=64, G=128, B=128]	9	8				69236000	6	2	2	21.3771	20.9013	21.3884	22.9988	20.5448	21.4237	22.9186	23.3737	23.7825	21.9767	22.9092	21.1243
	0.200816	-0.350285	Q5SZV3;Q497E9;P62242;G3XA55;D3YW44	Q5SZV3;Q497E9;P62242;G3XA55	40S ribosomal protein S8	Rps8	Color [A=255, R=64, G=128, B=128]	9	8				738980000	51	10	10	25.7535	25.6186	26.1703	24.3056	25.5036	24.4879	26.3512	26.0938	25.9039	25.6266	23.9987	25.7226
	0.190772	-0.351687	Q545A2;P51881;Q3V132;B2RTC8	Q545A2;P51881	ADP/ATP translocase 2;ADP/ATP translocase 2, N-terminally processed	Slc25a5	Color [A=255, R=64, G=128, B=128]	9	8				1050700000	53	9	14	26.2667	24.868	26.8276	25.95	27.0756	24.7336	26.1589	26.2775	26.3181	26.5537	25.8786	26.3819
	0.20742	-0.355398	Q7TSZ8;Q9DCM7;A2ARL2	Q7TSZ8	Nucleus accumbens-associated protein 1	Nacc1	Color [A=255, R=64, G=128, B=128]	9	8				268680000	17	10	10	25.9172	24.0027	26.1816	22.3134	22.5533	22.5371	22.9441	23.3331	23.0897	23.5212	21.5075	23.4413
	0.416257	-0.360486	Q6PAL7	Q6PAL7	AT-hook DNA-binding motif-containing protein 1	Ahdc1	Color [A=255, R=64, G=128, B=128]	9	8				143640000	21	11	11	24.6791	24.6378	24.8511	21.8919	22.3845	21.7732	22.7438	22.1469	22.2946	22.0857	23.0115	22.0339
	0.110172	-0.365021	A2AW05;Q08943;A2AW06;Q08943-2;F8WGL8	A2AW05;Q08943;A2AW06;Q08943-2;F8WGL8	FACT complex subunit SSRP1	Ssrp1	Color [A=255, R=64, G=128, B=128]	9	8				246640000	14	4	4	23.908	23.9253	23.9935	22.4931	20.4854	21.6622	25.1071	23.8954	25.3123	20.4652	23.9482	21.3223
	0.315722	-0.369187	Q9ERU9	Q9ERU9	E3 SUMO-protein ligase RanBP2;Putative peptidyl-prolyl cis-trans isomerase	Ranbp2	Color [A=255, R=64, G=128, B=128]	9	8				364640000	49	18	18	24.6289	23.6781	24.9247	23.5155	24.5574	23.3708	25.1017	25.0549	25.2474	24.0026	23.7814	24.7672
	0.780818	-0.392832	Q9CY58-4;Q9CY58-3;Q9CY58-2;Q9CY58	Q9CY58-4;Q9CY58-3;Q9CY58-2;Q9CY58	Plasminogen activator inhibitor 1 RNA-binding protein	Serbp1	Color [A=255, R=64, G=128, B=128]	9	8				70306000	9	2	2	22.7753	23.1119	19.9967	22.3806	22.3155	21.685	22.1177	23.5071	22.3879	22.5423	22.3925	22.6248
	0.794423	-0.402502	Q9CXW4;E9PYL9;A2BH07;D3Z3K1;A2BH06;D3YW69;E9PZB3;E9Q0L4	Q9CXW4;E9PYL9;A2BH07;D3Z3K1;A2BH06;D3YW69;E9PZB3	60S ribosomal protein L11	Rpl11;Gm10036;Gm10288;Gm7589;Gm5093	Color [A=255, R=64, G=128, B=128]	9	8				721210000	38	10	10	25.3089	25.6947	25.9019	25.089	24.8371	24.6445	26.8636	25.4779	25.4939	25.5263	25.3732	24.8786
	0.414053	-0.407373	G3UY65;Q3TQW9;P24860;Q68EM3	G3UY65;Q3TQW9;P24860;Q68EM3	G2/mitotic-specific cyclin-B1	Ccnb1	Color [A=255, R=64, G=128, B=128]	9	8				76545000	13	3	3	20.2915	22.4895	22.3203	22.7936	22.2009	21.6462	23.1697	22.8166	23.0724	22.3537	23.132	22.377
	0.548236	-0.420057	D3Z2L1;E9Q3B0;D3Z7I0;Q8BL74;Q3UU56	D3Z2L1;E9Q3B0;D3Z7I0;Q8BL74;Q3UU56	General transcription factor 3C polypeptide 2	Gtf3c2	Color [A=255, R=64, G=128, B=128]	9	8				26116000	3	2	2	20.249	20.7846	21.0821	22.0461	21.1523	21.8015	21.9315	21.624	21.35	22.1933	22.3838	21.683
	1.67513	-0.421619	Q3U0V1	Q3U0V1	Far upstream element-binding protein 2	Khsrp	Color [A=255, R=64, G=128, B=128]	9	8				1911300000	121	25	28	27.2695	27.4675	26.8735	26.5818	26.6633	26.9404	26.8868	27.3308	27.4227	27.1538	27.211	27.0856
	0.886122	-0.434959	Q58DZ3;P62889;D3YU37;F7CZ57;D3Z2H8;D3YU72	Q58DZ3;P62889;D3YU37	60S ribosomal protein L30	Rpl30	Color [A=255, R=64, G=128, B=128]	9	8				4185800000	128	14	14	27.2889	26.9578	27.7724	27.6465	28.1259	27.4109	28.6183	28.8914	29.0761	28.0858	28.3416	28.0607
	0.829337	-0.445373	Q58ET1;P12970;D3Z3R0;D3YVE6;F6TJZ4;D3YXT4;F6YI27;D3YU93;F6U2H0;F6TIC7;F6ZVW4;F6VBB8;F7AMA9;F6SSI5	Q58ET1;P12970;D3Z3R0;D3YVE6;F6TJZ4;D3YXT4;F6YI27;D3YU93;F6U2H0	60S ribosomal protein L7a	Rpl7a;Rpl7a-ps10;Gm5619;Gm17415;Rpl7a-ps3;Rpl7a-ps5	Color [A=255, R=64, G=128, B=128]	9	8				1092900000	45	9	9	26.9376	26.3465	26.5951	26.2301	25.6855	25.8297	26.7278	26.3553	25.5204	26.2871	26.717	26.0773
	0.115099	-0.446302	Q60972;E9PYH8	Q60972;E9PYH8	Histone-binding protein RBBP4	Rbbp4	Color [A=255, R=64, G=128, B=128]	9	8				293990000	23	3	3	20.8014	24.8466	25.108	22.6282	24.0229	21.9451	24.6682	24.6626	25.2472	21.0125	25.3912	23.5314
	0.490459	-0.448484	Q8BFR1;B9EHM1;Q8BFR1-2	Q8BFR1;B9EHM1	Zinc finger CCCH-type antiviral protein 1-like	Zc3hav1l	Color [A=255, R=64, G=128, B=128]	9	8				51097000	9	3	3	21.43	21.1614	21.3233	21.4416	20.7229	22.0059	22.7534	22.5934	22.8099	21.7605	22.1186	21.6367
	0.675945	-0.459899	Q7TSY8	Q7TSY8	Shugoshin-like 2	Sgol2	Color [A=255, R=64, G=128, B=128]	9	8				115480000	11	6	6	23.5713	23.3894	23.1087	22.3601	23.2794	23.2859	22.6154	22.8092	22.7207	23.377	23.4788	23.4492
	0.156323	-0.459916	Q5SFM8-3;Q5SFM8;Q5SFM8-2	Q5SFM8-3;Q5SFM8;Q5SFM8-2	RNA-binding protein 27	Rbm27	Color [A=255, R=64, G=128, B=128]	9	8				72125000	6	3	3	21.5313	22.7668	22.536	22.9626	20.9737	22.1435	22.5379	22.9086	22.7126	23.4762	20.6112	23.3723
	1.11429	-0.464892	F6QZU8;Q9Z1N2;E9PX49	F6QZU8;Q9Z1N2;E9PX49	Origin recognition complex subunit 1	Orc1	Color [A=255, R=64, G=128, B=128]	9	8				211000000	35	11	11	23.3381	23.9015	23.1367	24.1206	23.7666	23.738	23.8629	24.1716	23.9958	24.2367	24.6407	24.1424
	0.864194	-0.471799	P97329	P97329	Kinesin-like protein KIF20A	Kif20a	Color [A=255, R=64, G=128, B=128]	9	8				78799000	17	5	5	21.922	22.2434	21.6321	21.9555	22.6636	22.7482	22.689	22.6938	22.8144	22.961	22.9665	22.8552
	0.233984	-0.478591	Q3TZX8-3;Q3TZX8-2;Q3TZX8	Q3TZX8-3;Q3TZX8-2;Q3TZX8	Polynucleotide 5-hydroxyl-kinase NOL9	Nol9	Color [A=255, R=64, G=128, B=128]	9	8				208340000	9	6	6	24.3483	25.3412	26.0635	21.6894	23.3969	20.979	21.7681	22.2227	21.8897	22.9102	21.7795	22.8114
	0.444592	-0.479338	Q8K1N4;Q8K1N4-2	Q8K1N4;Q8K1N4-2	Spermatogenesis-associated serine-rich protein 2	Spats2	Color [A=255, R=64, G=128, B=128]	9	8				41667000	8	3	3	21.6182	21.6111	21.3967	22.4767	20.953	21.4339	21.569	22.1715	22.014	22.3208	21.9628	22.018
	1.3772	-0.483655	Q5M9M5;P62751;D3YWP3;F8WH61;D3Z1D6;D3Z5J9;D3Z5J8;D3YU45;D3YU46;D3YW72;D3YW68;D3YTY6;D3Z2I1;D3YTY5	Q5M9M5;P62751;D3YWP3;F8WH61;D3Z1D6;D3Z5J9;D3Z5J8;D3YU45;D3YU46	60S ribosomal protein L23a	Rpl23a;Rpl23a-ps3;Gm10335;Gm3940;Gm10923	Color [A=255, R=64, G=128, B=128]	9	8				559140000	30	10	10	25.8238	25.6021	25.4323	24.4635	24.695	24.2107	26.1788	25.7978	24.9168	25.068	24.7778	24.9743
	0.149253	-0.503793	Q5BLK2;P60867	Q5BLK2;P60867	40S ribosomal protein S20	Rps20	Color [A=255, R=64, G=128, B=128]	9	8				173220000	12	3	3	24.1185	21.6022	24.2153	24.2957	21.1831	22.2879	24.1055	23.8138	24.0555	24.1372	21.3723	23.7686
	1.9001	-0.504672	Q921K2;P11103;P11103-2	Q921K2;P11103	Poly [ADP-ribose] polymerase 1	Parp1	Color [A=255, R=64, G=128, B=128]	9	8				1448500000	106	22	22	27.1085	27.2384	27.1301	26.069	26.453	26.3687	26.3194	26.9689	26.7783	26.7983	26.8249	26.7813
	0.511691	-0.512518	B7ZP47;Q65Z40	B7ZP47;Q65Z40	Wings apart-like protein homolog	Wapal	Color [A=255, R=64, G=128, B=128]	9	8				155340000	22	7	7	23.4542	23.693	22.944	22.7141	24.1386	23.8257	23.0443	23.3909	22.9658	24.1088	23.9249	24.1823
	2.44328	-0.514397	Q5T003;P43276	Q5T003;P43276	Histone H1.5	Hist1h1b	Color [A=255, R=64, G=128, B=128]	9	8				849530000	37	8	11	25.7749	26.0643	25.8644	25.5338	25.671	25.5409	26.4988	25.956	25.0749	25.954	26.1696	26.1653
	0.537156	-0.514737	E9Q8F0;Q8VH51-2;Q3U313;Q8VH51;Q8VH51-3;Q0VGU9;F7AA45;B7ZD61;B7ZD63	E9Q8F0;Q8VH51-2;Q3U313;Q8VH51;Q8VH51-3;Q0VGU9;F7AA45;B7ZD61	RNA-binding protein 39	Rbm39	Color [A=255, R=64, G=128, B=128]	9	8				593250000	64	11	11	25.4298	24.7776	25.3598	25.1791	26.0911	24.7403	25.3868	25.4949	25.5396	25.6853	25.7332	26.1363
	0.20405	-0.516633	D3Z1X8;P97496-2;Q3UNN4;P97496;Q6PDG5-2;Q3UID0;Q6PDG5;Q3UZD0	D3Z1X8;P97496-2;Q3UNN4;P97496;Q6PDG5-2;Q3UID0;Q6PDG5	SWI/SNF complex subunit SMARCC1;SWI/SNF complex subunit SMARCC2	Smarcc1;Smarcc2	Color [A=255, R=64, G=128, B=128]	9	8				291890000	27	11	11	24.8839	25.4838	25.8983	22.2185	23.4273	22.4732	24.516	24.0676	24.487	21.413	24.1883	24.0675
	0.243585	-0.51919	E9QAY3;Q8CAQ8-2;Q8CAQ8;Q8CAQ8-5;E9QLA0;E9Q800;Q8CAQ8-3;E9QAY6;Q3TZK4;E9PVS5;Q8CAQ8-4;E9Q0J9	E9QAY3;Q8CAQ8-2;Q8CAQ8;Q8CAQ8-5;E9QLA0;E9Q800;Q8CAQ8-3;E9QAY6;Q3TZK4	Mitochondrial inner membrane protein	Immt	Color [A=255, R=64, G=128, B=128]	9	8				140710000	16	11	11	21.5623	19.6823	20.5435	22.2872	21.0695	21.7675	24.4058	22.5522	25.5148	21.7625	23.7206	21.1987
	0.657619	-0.52201	Q7TPV4;Q3U2W2;Q3TLF6	Q7TPV4;Q3U2W2;Q3TLF6	Myb-binding protein 1A	Mybbp1a	Color [A=255, R=64, G=128, B=128]	9	8				4167000000	195	38	38	28.7242	28.4609	28.9492	27.7223	28.2105	27.8285	27.1359	28.4293	27.7277	28.588	27.8168	28.9225
	1.32122	-0.531236	P48678;B3RH23;P48678-2;B3RH24;P48678-3;D3YUF7	P48678;B3RH23;P48678-2;B3RH24;P48678-3	Prelamin-A/C;Lamin-A/C	Lmna	Color [A=255, R=64, G=128, B=128]	9	8				59674000	9	5	6	20.8366	21.1913	19.9393	21.7131	21.7149	22.1123	23.4864	22.0932	23.4529	22.3037	22.6372	22.1932
	0.700678	-0.535945	Q61164	Q61164	Transcriptional repressor CTCF	Ctcf	Color [A=255, R=64, G=128, B=128]	9	8				242310000	29	8	8	24.3343	23.6076	24.1204	23.5941	23.7427	23.817	24.6257	24.5636	23.7048	24.3774	23.6085	24.7758
	0.411474	-0.539181	A2A547;Q5I0T8;P84099	A2A547;Q5I0T8;P84099	Ribosomal protein L19;60S ribosomal protein L19	Rpl19	Color [A=255, R=64, G=128, B=128]	9	8				1184500000	50	8	8	26.2157	26.4206	26.9434	25.3519	26.5514	24.8726	27.324	26.7248	25.7985	26.4624	25.6492	26.2819
	1.92632	-0.555303	A2APB8	A2APB8	Targeting protein for Xklp2	Tpx2	Color [A=255, R=64, G=128, B=128]	9	8				732490000	78	21	21	24.9807	25.56	24.5658	26.3726	26.1323	26.2283	25.3178	25.6589	25.3391	26.976	26.8126	26.6105
	0.770227	-0.557656	E9Q6W4;D3YWY2	E9Q6W4;D3YWY2		Zfp296	Color [A=255, R=64, G=128, B=128]	9	8				364480000	23	10	10	24.2712	24.6301	24.2274	25.1177	24.1554	24.841	24.9512	24.9084	24.4488	25.4609	25.4051	24.9212
	0.179539	-0.559277	P63038;P63038-2;D3Z7J9;D3Z2F2	P63038;P63038-2	60 kDa heat shock protein, mitochondrial	Hspd1	Color [A=255, R=64, G=128, B=128]	9	8				1694000000	94	23	23	28.7712	28.8141	28.4843	24.5122	21.5682	21.6167	23.7502	25.7232	24.4575	23.1309	21.9531	24.2909
	0.526313	-0.561015	Q91ZW3;F6Z6F4;B1AUP8;B1AUP9;Q6PGB8;Q6PGB8-2	Q91ZW3	SWI/SNF-related matrix-associated actin-dependent regulator of chromatin subfamily A member 5	Smarca5	Color [A=255, R=64, G=128, B=128]	9	8				207920000	24	10	10	23.7698	23.755	24.1601	22.4166	23.8423	23.3564	24.461	24.1592	24.4045	23.6006	23.5114	24.1864
	0.982177	-0.564738	Q7TMB8;Q7TMB8-2;F6QD74;E9Q594;Q5SQX6;E9Q245;E9PZS0	Q7TMB8;Q7TMB8-2;F6QD74;E9Q594;Q5SQX6	Cytoplasmic FMR1-interacting protein 1;Cytoplasmic FMR1-interacting protein 2	Cyfip1;Cyfip2	Color [A=255, R=64, G=128, B=128]	9	8				126580000	9	6	6	22.7977	22.5464	22.7082	22.498	22.981	22.1252	23.7969	23.5622	23.7529	22.9938	22.9928	23.3117
	0.676843	-0.566825	P62717;F6YJW4;D3YVT7	P62717	60S ribosomal protein L18a	Rpl18a	Color [A=255, R=64, G=128, B=128]	9	8				868250000	43	11	11	26.2964	25.7073	26.1975	25.2218	25.8503	24.556	26.7236	25.9967	25.4836	25.8885	25.796	25.6442
	0.388556	-0.570282	Q07231	Q07231	Zinc finger and SCAN domain-containing protein 21	Zscan21	Color [A=255, R=64, G=128, B=128]	9	8				93555000	10	2	4	20.695	22.4041	22.1897	22.3811	21.0406	21.2562	22.9883	23.5703	22.7159	22.7242	21.2285	22.436
	0.172227	-0.570609	Q61464-4;E9QML5;Q61464;F8WGM9;Q61464-7;E9QKZ8;Q61464-2;Q61464-5;E9QKZ7;Q61464-3	Q61464-4;E9QML5;Q61464;F8WGM9;Q61464-7;E9QKZ8;Q61464-2;Q61464-5;E9QKZ7	Zinc finger protein 638	Znf638;Zfml	Color [A=255, R=64, G=128, B=128]	9	8				168290000	16	2	6	23.5421	23.2991	23.5512	22.345	23.5672	21.941	23.672	23.968	23.7221	24.6163	20.903	24.0458
	1.67508	-0.571383	G3X8Q0;O89090;O89090-2	G3X8Q0;O89090;O89090-2	Transcription factor Sp1	Sp1	Color [A=255, R=64, G=128, B=128]	9	8				680400000	49	8	9	24.535	24.751	24.2306	25.6943	25.4558	25.4716	26.0055	26.39	25.951	26.2828	25.8463	26.2067
	0.965787	-0.578491	P47963;D3YX54;E9PZ94	P47963;D3YX54;E9PZ94	60S ribosomal protein L13	Rpl13;Rpl13-ps3	Color [A=255, R=64, G=128, B=128]	9	8				1413000000	59	14	14	26.7817	26.7646	26.8497	25.9478	26.1658	25.3895	27.5844	26.8206	26.2253	26.6499	26.1109	26.4777
	0.587398	-0.594224	Q3UCH0;P47911;D3Z4I7;E9PUX4	Q3UCH0;P47911;D3Z4I7;E9PUX4	60S ribosomal protein L6	Rpl6;Gm5428	Color [A=255, R=64, G=128, B=128]	9	8				771830000	59	11	11	26.2104	25.1696	26.3467	24.6193	25.727	24.4344	26.3725	25.9137	25.7879	25.7814	25.1221	25.6599
	0.225659	-0.609677	Q642L7;P62983;E9Q0Z8;E9Q4P0;E9Q5F6;Q5SX22;Q78XY9;P0CG49;Q922Z8;Q8VC46;P0CG50	Q642L7;P62983	Ubiquitin-40S ribosomal protein S27a;Ubiquitin;40S ribosomal protein S27a	Rps27a	Color [A=255, R=64, G=128, B=128]	9	8				344770000	32	3	5	25.0096	24.9135	24.9438	21.492	24.8172	24.4528	24.9041	24.8157	24.8477	24.0401	24.2199	24.331
	0.605936	-0.614613	D3YYM6;Q91V55;P97461	D3YYM6;Q91V55;P97461	40S ribosomal protein S5;40S ribosomal protein S5, N-terminally processed	Rps5	Color [A=255, R=64, G=128, B=128]	9	8				198310000	18	6	6	23.9274	23.1728	24.1516	22.833	23.4978	22.2738	24.5456	24.3913	23.9876	23.6456	23.8754	22.9274
	1.16923	-0.629445	Q8BX22;Q8BX22-2;A2AUZ8;A2AUZ7;A2AUZ6;Q8BX22-3;A2AUZ9	Q8BX22;Q8BX22-2;A2AUZ8	Sal-like protein 4	Sall4	Color [A=255, R=64, G=128, B=128]	9	8				469720000	45	15	15	24.4828	24.8606	24.6645	25.2646	25.0807	24.9577	25.3227	24.8297	25.4238	25.5683	26.1971	25.426
	1.35019	-0.630966	E9Q557;E9PZW0	E9Q557;E9PZW0	Desmoplakin	Dsp	Color [A=255, R=64, G=128, B=128]	9	8				149690000	19	11	11	22.6744	21.9481	22.6359	22.4	21.7676	21.7938	24.1162	23.4107	24.961	22.5081	22.5948	22.7514
	0.735022	-0.640085	O88491;G5E842;E9QAE4	O88491;G5E842;E9QAE4	Histone-lysine N-methyltransferase, H3 lysine-36 and H4 lysine-20 specific	Nsd1	Color [A=255, R=64, G=128, B=128]	9	8				114600000	12	9	9	22.5608	23.0087	22.9124	22.528	23.5111	22.1828	23.1053	23.3228	23.2801	23.4353	23.3268	23.3801
	0.438814	-0.641647	Q9CQM8;O09167;D3Z422;D3YY19;D3Z1Q1;D3Z5J6;D3Z248;D3YX83;D3YWQ7;D3YX47;D3YWP4;D3Z3K3;D3Z4H4;D3YVN8;F8VQF1;D3Z4H9;D3Z3D4;D3YZW4;D3Z4H7	Q9CQM8;O09167;D3Z422;D3YY19;D3Z1Q1;D3Z5J6;D3Z248;D3YX83;D3YWQ7;D3YX47;D3YWP4;D3Z3K3;D3Z4H4	60S ribosomal protein L21	Rpl21;Rpl21-ps6	Color [A=255, R=64, G=128, B=128]	9	8				842380000	38	9	9	25.795	25.4166	26.5339	24.2606	25.4509	23.6748	26.9681	26.3205	25.8395	25.6544	24.4633	25.1935
	0.458638	-0.645096	P16858;D2KHZ9;E9PX72;E9Q9E5;E9PX42;E9QAC7;F8WJL5;E9Q5U3;E9Q0E3;E9PZH9;E9Q1S8;E9PZL2;D3YYI5;F6ZQM8;E9PXL6;D3YUV0;D3Z1B7;D3YU05;E9PYX4;D3Z0Z9;E9PZP4;D3YV03;E9Q1F8;E9PX99;F6QXU4;Q64467;E9QP42;F7D6E8;Q8BJ40;F6UT49	P16858;D2KHZ9;E9PX72;E9Q9E5;E9PX42;E9QAC7;F8WJL5;E9Q5U3;E9Q0E3;E9PZH9;E9Q1S8;E9PZL2;D3YYI5;F6ZQM8;E9PXL6;D3YUV0;D3Z1B7;D3YU05;E9PYX4;D3Z0Z9	Glyceraldehyde-3-phosphate dehydrogenase	Gapdh;Gm7293;Gm6316;Gm5069	Color [A=255, R=64, G=128, B=128]	9	8				742430000	33	13	13	25.2797	25.1163	26.0266	25.4647	25.9197	25.8895	25.5925	25.821	26.4312	25.6612	27.5664	25.9815
	0.67232	-0.656166	Q9JM05;Q3ULQ6;D6RGB7	Q9JM05;Q3ULQ6;D6RGB7	E3 SUMO-protein ligase PIAS4	Pias4	Color [A=255, R=64, G=128, B=128]	9	8				84299000	10	5	5	20.5352	22.689	22.3738	21.6472	22.8519	21.47	23.3628	22.9147	23.2767	22.5705	22.8217	22.5454
	0.314916	-0.676294	Q564F3;P97351;D3Z6C3;D3Z7W7	Q564F3;P97351;D3Z6C3;D3Z7W7	40S ribosomal protein S3a	Rps3a1;Rps3a;Rps3a2;Rps3a3	Color [A=255, R=64, G=128, B=128]	9	8				483300000	54	10	10	25.3547	24.947	25.456	24.8913	25.1323	22.6362	25.5328	25.3513	24.8869	25.4555	24.1874	25.0458
	0.82188	-0.6778	Q9WTM5;Q3TXT7;D3YXQ8	Q9WTM5;Q3TXT7	RuvB-like 2	Ruvbl2	Color [A=255, R=64, G=128, B=128]	9	8				716860000	47	14	14	25.9163	25.9746	26.1912	25.5204	25.1844	25.3166	25.2927	25.4956	25.5697	25.6885	26.7556	25.6108
	0.826691	-0.688595	E9Q6A7;A2A655;A2A654;F6QGR3;A2A653	E9Q6A7;A2A655;A2A654		Bptf	Color [A=255, R=64, G=128, B=128]	9	8				196470000	22	9	9	24.0113	24.1212	23.4313	22.9528	23.7929	24.27	23.5282	23.7203	23.3189	24.4	24.375	24.3065
	0.430207	-0.697083	A2AWT6;P25976-2;A2AWT7;A2AWT5;P25976;G3UZW9	A2AWT6;P25976-2;A2AWT7;A2AWT5;P25976	Nucleolar transcription factor 1	Ubtf	Color [A=255, R=64, G=128, B=128]	9	8				399800000	28	9	9	23.9415	23.7092	24.0785	23.1365	24.1257	23.778	25.7646	25.5224	25.1071	24.0207	23.5097	25.6011
	0.810732	-0.701259	Q3US17	Q3US17	Zinc finger protein 48	Znf48	Color [A=255, R=64, G=128, B=128]	9	8				455840000	44	12	12	23.618	24.5363	24.1225	22.2416	22.8796	21.4977	26.0302	26.3113	25.9972	22.9183	22.8571	22.9474
	2.19673	-0.703506	P70372	P70372	ELAV-like protein 1	Elavl1	Color [A=255, R=64, G=128, B=128]	9	8				66509000	9	4	4	21.5554	23.1381	22.9247	21.611	21.759	21.7127	22.115	22.2287	22.3264	22.5897	22.4458	22.1576
	0.513775	-0.707194	P33174	P33174	Chromosome-associated kinesin KIF4	Kif4	Color [A=255, R=64, G=128, B=128]	9	8				43447000	9	3	3	21.7893	21.6705	21.4321	21.8374	20.5496	21.1132	21.8932	21.8703	22.0786	20.9583	22.5495	22.114
	1.23507	-0.710084	Q91VM5;Q9WV02;Q9WV02-2;A2AFI3;A2AFI4	Q91VM5;Q9WV02	RNA binding motif protein, X-linked-like-1;RNA-binding motif protein, X chromosome;RNA-binding motif protein, X chromosome, N-terminally processed	Rbmxl1;Rbmx	Color [A=255, R=64, G=128, B=128]	9	8				406710000	31	13	13	24.492	25.3758	24.1938	24.9099	24.7224	24.9208	24.0466	25.3156	24.8422	25.8088	25.037	25.8377
	0.927231	-0.723274	Q9DC23	Q9DC23	DnaJ homolog subfamily C member 10	Dnajc10	Color [A=255, R=64, G=128, B=128]	9	8				2901200000	129	36	36	26.3753	26.8164	26.5764	27.2539	26.2014	26.864	28.3024	28.1545	28.6061	27.5901	27.7796	27.1194
	0.243763	-0.727502	Q9CXL3;G5E8F7	Q9CXL3;G5E8F7	Uncharacterized protein C7orf50 homolog		Color [A=255, R=64, G=128, B=128]	9	8				127750000	6	4	4	23.543	23.2917	23.2222	22.4198	20.8643	22.294	23.9978	23.5916	23.119	23.5449	23.7609	20.4548
	2.06793	-0.736809	Q8C6B9	Q8C6B9	Active regulator of SIRT1	Rps19bp1	Color [A=255, R=64, G=128, B=128]	9	8				58503000	7	4	4	22.302	22.133	22.0337	22.2015	21.8086	21.9446	22.1863	23.0615	22.1384	22.754	22.8778	22.5333
	0.554574	-0.766541	Q5XJF6;P53026;D6RE43;D3YXT2	Q5XJF6;P53026	Ribosomal protein;60S ribosomal protein L10a	Rpl10a	Color [A=255, R=64, G=128, B=128]	9	8				362810000	26	7	7	25.1754	24.5337	25.4291	22.1775	23.9753	22.3252	25.8449	24.7863	24.2744	23.4018	23.3691	24.0068
	1.19779	-0.770882	P99024	P99024	Tubulin beta-5 chain	Tubb5	Color [A=255, R=64, G=128, B=128]	9	8				737680000	72	3	16	25.9305	25.3408	25.818	24.3147	25.2557	24.558	26.2128	25.9168	26.3376	25.2621	25.5751	25.604
	0.784044	-0.787927	Q3TZI5;P43247;G3UXD8	Q3TZI5;P43247	DNA mismatch repair protein Msh2	Msh2	Color [A=255, R=64, G=128, B=128]	9	8				491180000	68	16	16	25.1617	25.4513	25.5414	23.1282	24.6771	24.0663	25.4528	24.9396	25.718	24.5278	24.8783	24.8293
	0.88262	-0.810558	F6SRV1	F6SRV1		Sf1	Color [A=255, R=64, G=128, B=128]	9	8				63785000	13	3	3	22.1623	21.5004	21.8114	23.2149	22.1301	21.8214	21.5769	22.6739	22.6075	23.3283	23.1046	23.1653
	1.11044	-0.812768	Q3TKT4;Q3TKT4-2;Q3URH5;G3UX35;E9QAB8;Q6DIC0;F2Z4A9;H3BLH0;H3BJK2	Q3TKT4;Q3TKT4-2;Q3URH5;G3UX35	Transcription activator BRG1	Smarca4	Color [A=255, R=64, G=128, B=128]	9	8				503150000	61	16	16	26.1367	25.7602	26.0615	24.0825	24.2534	24.5937	24.9421	24.8708	24.4378	25.3849	24.5056	25.4774
	0.490152	-0.821578	Q7TNV0;E9Q8Y1;E9Q8P4;D3YVJ6	Q7TNV0;E9Q8Y1;E9Q8P4;D3YVJ6	Protein DEK	Dek	Color [A=255, R=64, G=128, B=128]	9	8				106020000	7	5	5	22.4918	20.4039	22.9312	22.6401	23.4595	21.0195	22.7278	23.9534	23.1784	23.4039	22.9324	23.2475
	0.628537	-0.853717	P14115;D3Z6J9;E9QP28;D3YZN6;D3Z4H8	P14115;D3Z6J9;E9QP28	60S ribosomal protein L27a	Rpl27a	Color [A=255, R=64, G=128, B=128]	9	8				432410000	29	5	5	25.3912	24.9274	25.3095	22.7597	24.8396	23.6003	25.8213	24.9404	24.672	24.5938	24.4185	24.7484
	1.3403	-0.855584	Q58EW0;P35980;G3UZK4;G3UZJ6;G3UYV6;G3UX28	Q58EW0;P35980;G3UZK4	60S ribosomal protein L18	Rpl18	Color [A=255, R=64, G=128, B=128]	9	8				1166100000	54	11	11	26.2774	26.3864	26.3464	25.4176	25.9232	25.0296	27.2985	26.5972	25.8353	26.3465	26.5518	26.0388
	0.911747	-0.872955	E9Q317;D3YY73;D3Z2N9;Q4FZH3;O55128;D3YY55	E9Q317;D3YY73;D3Z2N9;Q4FZH3;O55128	Histone deacetylase complex subunit SAP18	Gm10094;Sap18	Color [A=255, R=64, G=128, B=128]	9	8				120930000	15	4	4	23.3781	23.2918	23.5212	21.7723	23.2405	22.3221	22.9252	23.2595	23.2188	23.4884	23.3981	23.0674
	0.752664	-0.887761	P62267;Q9CZI5;D3YXF9	P62267;Q9CZI5	40S ribosomal protein S23	Rps23	Color [A=255, R=64, G=128, B=128]	9	8				280180000	17	5	5	23.8899	23.5104	24.9165	22.639	23.9918	22.2688	25.2324	24.906	24.5634	23.9176	23.5872	24.0581
	2.50492	-0.912572	E9PVX6	E9PVX6		Mki67	Color [A=255, R=64, G=128, B=128]	9	8				1089100000	93	29	29	25.4016	26.3093	24.9413	26.1324	26.2767	26.4723	26.005	26.5969	26.1277	27.2966	27.3241	26.9985
	1.36654	-0.926144	Q4FZH2;P61255;B1ARA3;B1ARA5;D3Z3Q9;G3UW96	Q4FZH2;P61255;B1ARA3;B1ARA5	60S ribosomal protein L26	Rpl26	Color [A=255, R=64, G=128, B=128]	9	8				856130000	40	11	11	25.539	26.2379	25.8708	24.7486	25.0753	24.2425	27.0796	26.2831	25.7236	25.7153	25.2227	25.9068
	2.20087	-0.943051	Q58E64;P10126;D3YZ68;D3Z3I8;P62631;B7ZBW3	Q58E64;P10126;D3YZ68;D3Z3I8	Elongation factor 1-alpha;Elongation factor 1-alpha 1	Eef1a1	Color [A=255, R=64, G=128, B=128]	9	8				7535000000	191	26	26	28.6299	28.7777	29.0204	28.3702	28.1909	28.1595	29.6316	29.2702	29.9919	29.1514	29.4874	28.9108
	1.15143	-0.944653	O54941;A2A4L8;C0IMW9	O54941;A2A4L8	SWI/SNF-related matrix-associated actin-dependent regulator of chromatin subfamily E member 1	Smarce1	Color [A=255, R=64, G=128, B=128]	9	8				111090000	16	5	5	23.7183	23.8037	24.0889	22.2009	21.0422	21.73	23.2194	22.6943	22.6437	22.2423	22.8814	22.6834
	1.03943	-0.953529	E9QA25;E9Q2Z1;F7B218	E9QA25;E9Q2Z1;F7B218		Cecr2	Color [A=255, R=64, G=128, B=128]	9	8				31653000	4	2	2	21.4016	21.3163	20.1424	22.2362	20.7817	21.748	21.7158	21.886	21.9578	22.6475	22.4637	22.5153
	1.27274	-0.959417	D3YXK2;E9PZM6	D3YXK2;E9PZM6	Scaffold attachment factor B1	Safb	Color [A=255, R=64, G=128, B=128]	9	8				157120000	22	5	9	23.8767	23.9092	23.578	22.2683	23.3826	22.4012	23.3188	23.9585	23.6092	23.5666	23.6639	23.6998
	1.24355	-0.964414	Q6PCM1;Q6PCM1-2	Q6PCM1;Q6PCM1-2	Lysine-specific demethylase 3A	Kdm3a	Color [A=255, R=64, G=128, B=128]	9	8				180870000	21	9	9	22.6923	22.5283	22.4835	22.6217	22.6077	21.5905	24.0625	24.3663	25.0726	23.0744	23.4869	23.1518
	1.19578	-0.978669	G3X9I0	G3X9I0		Zfp105	Color [A=255, R=64, G=128, B=128]	9	8				349420000	44	13	13	23.7187	23.6604	23.5876	23.1118	24.3519	23.5051	25.3527	25.3537	25.3789	24.6588	24.8277	24.4182
	2.00376	-0.987783	Q6P5B0;Q3UJA1	Q6P5B0;Q3UJA1	RRP12-like protein	Rrp12	Color [A=255, R=64, G=128, B=128]	9	8				319280000	27	11	11	24.6846	24.5318	24.6775	24.2479	24.3209	24.3435	24.1029	24.5656	23.963	25.6955	24.9772	25.203
	0.604306	-1.02509	E9PW15;Q80U70	E9PW15;Q80U70	Polycomb protein Suz12	Suz12	Color [A=255, R=64, G=128, B=128]	9	8				256140000	21	7	7	23.7178	23.7868	24.4454	21.8127	23.7983	21.566	24.4404	24.6324	24.4479	22.8607	23.6441	23.7476
	2.01763	-1.02975	Q6DID5;D3Z468	Q6DID5	PWWP domain-containing protein MUM1	Mum1	Color [A=255, R=64, G=128, B=128]	9	8				496820000	42	9	9	24.8122	25.0788	24.6269	24.8396	24.2864	24.6267	25.2939	25.4847	25.5156	25.7602	25.7705	25.3113
	0.641274	-1.03522	Q5M9K9;P62900;D3YVU2;E9Q4I3;D3YY62	Q5M9K9;P62900;D3YVU2;E9Q4I3	60S ribosomal protein L31	Rpl31	Color [A=255, R=64, G=128, B=128]	9	8				271170000	15	4	4	24.6056	24.3447	25.0111	22.4761	24.0029	21.9379	24.977	25.1285	23.536	24.1057	23.0819	24.335
	0.893429	-1.0762	Q5SZA3;P15864	Q5SZA3;P15864	Histone H1.2	Hist1h1c	Color [A=255, R=64, G=128, B=128]	9	8				4169800000	99	4	15	28.251	27.6801	28.538	26.4582	28.2014	27.0239	28.8524	28.5779	27.4891	28.3738	27.8797	28.6586
	3.03205	-1.07793	E9Q6S4;F8VQ38;F6RGF2;A2AQA1;E9QAG4	E9Q6S4		Gm17067	Color [A=255, R=64, G=128, B=128]	9	8				1218900000	73	12	16	25.4242	25.3166	25.1277	25.0547	25.0135	25.0112	27.047	27.5308	27.1905	26.3467	25.9585	26.008
	0.612845	-1.08355	Q8BVY0;Q3UL54;E9Q0A1	Q8BVY0;Q3UL54;E9Q0A1		Rsl1d1	Color [A=255, R=64, G=128, B=128]	9	8				311740000	20	8	8	24.5399	24.4128	24.4282	22.2618	24.752	24.2175	24.9159	24.428	23.9622	25.0521	24.3506	25.0793
	1.13637	-1.08828	Q91YK2;D6RDD0;F7AGW8	Q91YK2	Ribosomal RNA processing protein 1 homolog B	Rrp1b	Color [A=255, R=64, G=128, B=128]	9	8				610870000	57	14	14	25.4389	25.692	25.538	23.8965	25.3189	24.9458	25.7647	25.7251	25.2284	25.8623	26.0318	25.5319
	1.05522	-1.09921	P62996;F8WJG3;P62996-2;Q3TAP5;Q6PFR5;E9QP00	P62996;F8WJG3	Transformer-2 protein homolog beta	Tra2b	Color [A=255, R=64, G=128, B=128]	9	8				255240000	17	5	5	23.9427	24.0606	24.0132	23.5634	24.1966	23.943	24.129	24.1565	24.3169	25.782	24.2108	25.0077
	1.07008	-1.19822	Q99K95	Q99K95	Protein RTF2 homolog	Rtfdc1	Color [A=255, R=64, G=128, B=128]	9	8				123220000	14	5	5	22.8739	22.903	22.6134	21.6825	23.276	23.1562	23.1341	23.4913	23.3378	23.9669	23.6702	24.0721
	0.412902	-1.20072	P61965;A2AKB1;F6Q3W0	P61965;A2AKB1;F6Q3W0	WD repeat-containing protein 5	Wdr5	Color [A=255, R=64, G=128, B=128]	9	8				367130000	24	3	3	25.0375	25.8572	24.5861	21.7164	24.3225	25.9387	24.2431	24.4444	24.5133	25.1933	25.4101	24.9764
	2.0159	-1.23317	Q8K284-2;E9QLY6;Q8K284	Q8K284-2;E9QLY6;Q8K284	General transcription factor 3C polypeptide 1	Gtf3c1	Color [A=255, R=64, G=128, B=128]	9	8				141760000	20	9	9	21.3319	20.8056	22.9393	22.2626	23.1238	22.6255	23.3861	23.6635	23.9066	23.7315	23.9507	24.0292
	0.546202	-1.25349	Q8VIG1;Q8VIG1-2;Q8VIG1-3;E9QLW1	Q8VIG1	RE1-silencing transcription factor	Rest	Color [A=255, R=64, G=128, B=128]	9	8				336180000	30	14	14	24.797	24.5531	24.4871	21.8043	25.0558	23.9607	24.4844	24.7297	24.4916	25.0929	24.186	25.3023
	3.24894	-1.26716	Q9WV68;Q3UVJ7	Q9WV68;Q3UVJ7	Peroxisomal 2,4-dienoyl-CoA reductase	Decr2	Color [A=255, R=64, G=128, B=128]	9	8				147010000	15	4	4	22.9255	22.8488	22.9681	22.0692	21.6875	21.9915	23.9894	24.2575	24.3041	23.2401	23.2265	23.0831
	1.08235	-1.29856	Q9CZX8;F8VQH5;D3Z722;D3YUG3;F6Q5Z8;D3Z5R8;D3YUT3;F8VQL3	Q9CZX8;F8VQH5;D3Z722;D3YUG3;F6Q5Z8;D3Z5R8	40S ribosomal protein S19	Rps19	Color [A=255, R=64, G=128, B=128]	9	8				196040000	21	4	4	24.4361	24.4425	23.9876	22.0269	23.6162	21.8441	24.1413	24.059	23.294	23.8272	23.7173	23.8384
	1.141	-1.31015	Q3UI74;Q8VDF2;Q3ULF2	Q3UI74;Q8VDF2;Q3ULF2	E3 ubiquitin-protein ligase UHRF1	Uhrf1	Color [A=255, R=64, G=128, B=128]	9	8				72044000	8	4	4	20.9741	20.9577	20.5406	22.6522	20.8769	21.3098	22.8626	23.2486	23.0718	22.8085	23.0706	22.8902
	0.984896	-1.3369	F8WGW3;Q497V5;Q497V5-2;Q8CHZ0;B7ZWI7;B7ZWI4	F8WGW3;Q497V5;Q497V5-2	S1 RNA-binding domain-containing protein 1	Srbd1	Color [A=255, R=64, G=128, B=128]	9	8				210650000	16	11	11	23.7948	20.5935	23.8706	22.1413	24.1474	22.5995	23.7667	24.5445	24.2988	24.5523	23.9248	24.4218
	0.776934	-1.33797	Q05DR9	Q05DR9		Maz	Color [A=255, R=64, G=128, B=128]	9	8				1061000000	66	2	12	24.0095	24.3869	25.5225	24.7539	25.048	23.7678	26.5886	27.4281	27.0361	26.6036	24.4766	26.5034
	3.37928	-1.36905	P53996-2;Q3ULK8;P53996-3;D3YYF6	P53996-2;Q3ULK8;P53996-3;D3YYF6	Cellular nucleic acid-binding protein	Cnbp	Color [A=255, R=64, G=128, B=128]	9	8				10356000000	161	2	16	27.1987	27.2393	27.1718	29.0396	29.3319	29.2725	29.981	30.2042	29.9783	30.7576	30.5381	30.4555
	0.54426	-1.38792	Q61191;B1AUX2;F6SJS2	Q61191;B1AUX2	Host cell factor 1;HCF N-terminal chain 1;HCF N-terminal chain 2;HCF N-terminal chain 3;HCF N-terminal chain 4;HCF N-terminal chain 5;HCF N-terminal chain 6;HCF C-terminal chain 1;HCF C-terminal chain 2;HCF C-terminal chain 3;HCF C-terminal chain 4;HCF C-terminal chain 5;HCF C-terminal chain 6	Hcfc1	Color [A=255, R=64, G=128, B=128]	9	8				108040000	17	4	4	20.1925	21.4341	23.434	22.6791	20.9686	22.0823	22.9111	23.4624	23.2339	21.3359	24.6908	23.867
	3.31573	-1.39507	P60335	P60335	Poly(rC)-binding protein 1	Pcbp1	Color [A=255, R=64, G=128, B=128]	9	8				981310000	63	9	13	25.1274	24.8484	25.1029	24.7476	24.9307	24.9654	26.4921	26.6003	27.0725	26.4222	26.3594	26.0473
	0.530642	-1.44996	Q6ZPI0	Q6ZPI0	Protein Jade-1	Phf17	Color [A=255, R=64, G=128, B=128]	9	8				185940000	23	5	5	20.6	20.8889	22.6461	21.8531	21.5123	21.3295	24.4215	25.0438	24.5987	24.6869	23.6547	20.7032
	0.589865	-1.45856	F8WI35;P84244;P84228;P68433;P02301;E9PV77;B9EI85;A2A852;E0CZ27;E0CYN1;E0CYR7	F8WI35;P84244;P84228;P68433;P02301;E9PV77;B9EI85;A2A852;E0CZ27	Histone H3;Histone H3.3;Histone H3.2;Histone H3.1;Histone H3.3C	H3f3a;Hist1h3b;Hist1h3a;H3f3c;Hist2h3b	Color [A=255, R=64, G=128, B=128]	9	8				726080000	11	3	3	25.0664	24.5322	25.3806	22.6918	25.5211	24.4157	25.8954	25.7614	25.8063	25.8518	24.311	26.8416
	1.72866	-1.47584	A2A432-2;A2A432;E9PXY1	A2A432-2;A2A432	Cullin-4B	Cul4b	Color [A=255, R=64, G=128, B=128]	9	8				146920000	18	4	4	22.7239	22.8657	21.9407	22.6266	21.5315	22.1811	23.8122	24.5511	24.2469	23.9958	23.2479	23.523
	0.800611	-1.48538	Q6ZWV3;P86048;B7FAU6	Q6ZWV3;P86048	60S ribosomal protein L10;60S ribosomal protein L10-like	Rpl10;Rpl10l	Color [A=255, R=64, G=128, B=128]	9	8				680420000	41	11	11	25.6608	24.948	26.0302	22.9038	24.9093	22.5225	26.5664	26.2541	25.4452	25.7138	24.2199	24.8579
	1.25547	-1.48636	Q01320;H9KV22;Q64511	Q01320	DNA topoisomerase 2-alpha	Top2a	Color [A=255, R=64, G=128, B=128]	9	8				1068600000	99	21	21	25.9678	25.6948	25.8537	24.4644	26.0824	25.3069	25.8464	27.1906	26.9432	26.8782	26.2045	27.2301
	0.89684	-1.49909	Q9CPR4;Q6ZWZ7;D3Z3R2;F8VQL2;F6VWT4;B2RY53;F8VQM6;F6YKV1;E9PWX3	Q9CPR4;Q6ZWZ7;D3Z3R2;F8VQL2;F6VWT4	60S ribosomal protein L17	Rpl17	Color [A=255, R=64, G=128, B=128]	9	8				591040000	23	11	11	25.3934	24.9204	25.4313	22.2843	24.8803	24.0839	26.2475	25.8928	25.4059	25.4445	24.9913	25.3099
	0.926898	-1.51638	Q3UJB0	Q3UJB0		Sf3b2	Color [A=255, R=64, G=128, B=128]	9	8				223600000	20	10	10	23.9218	23.8978	24.5243	22.918	23.6193	21.105	24.4853	24.3099	23.6814	23.9515	23.8739	24.366
	0.68879	-1.52343	P14733	P14733	Lamin-B1	Lmnb1	Color [A=255, R=64, G=128, B=128]	9	8				2511300000	101	36	41	24.5709	24.5356	24.6793	24.1674	25.9493	23.0634	28.5564	26.2893	29.4555	25.7354	26.9535	25.0615
	1.85804	-1.5271	Q9WTJ4;Q3TRV0	Q9WTJ4;Q3TRV0	Flt3-interacting zinc finger protein 1	Fiz1	Color [A=255, R=64, G=128, B=128]	9	8				190050000	20	7	7	21.8664	22.6485	22.5218	22.1887	21.3247	22.5356	24.1517	25.0517	24.8278	23.4291	23.6304	23.5708
	0.681354	-1.5591	D3Z1Z9;D3Z0C1;Q8C8M1;D3YVY1	D3Z1Z9;D3Z0C1;Q8C8M1	Protein FAM60A	Fam60a	Color [A=255, R=64, G=128, B=128]	9	8				231790000	27	6	6	23.7541	23.5564	23.597	23.0562	25.2485	21.7917	24.0137	24.5084	23.9216	24.6286	25.4207	24.7244
	1.49283	-1.58722	Q58EU6;P47962;D3YYV8	Q58EU6;P47962;D3YYV8	60S ribosomal protein L5	Rpl5	Color [A=255, R=64, G=128, B=128]	9	8				164920000	9	8	8	23.9883	23.5266	24.2569	22.3971	21.271	22.4109	24.7887	23.1932	23.3412	23.2179	23.3852	24.2376
	0.884914	-1.65671	Q4KL81;P63260;E9Q607;F8WI82;G3UYG0;B1ATY1;E9Q606;G3UZ07;F8WGM8	Q4KL81;P63260;E9Q607;F8WI82;G3UYG0;B1ATY1	Actin, cytoplasmic 2;Actin, cytoplasmic 2, N-terminally processed	Actg1	Color [A=255, R=64, G=128, B=128]	9	8				2179100000	112	1	11	26.5806	27.0168	26.9963	27.7478	26.2995	26.1892	27.4712	26.9062	27.6246	27.5943	29.8243	27.7882
	1.52947	-1.66235	Q8CIB9	Q8CIB9	N-acetyltransferase ESCO2	Esco2	Color [A=255, R=64, G=128, B=128]	9	8				73328000	14	5	5	20.9179	20.3564	19.9827	22.447	20.7634	21.4027	23.0262	22.9293	22.8154	23.4007	23.1492	23.0502
	2.27408	-1.68831	Q52KC3;P49718	Q52KC3;P49718	DNA replication licensing factor MCM5	Mcm5	Color [A=255, R=64, G=128, B=128]	9	8				812560000	77	20	20	24.818	25.0064	25.6092	24.0004	23.1847	23.7193	26.6031	26.648	26.9214	25.088	25.7038	25.1774
	3.36038	-1.69375	Q8K298	Q8K298	Actin-binding protein anillin	Anln	Color [A=255, R=64, G=128, B=128]	9	8				908820000	55	14	14	25.2311	25.7439	24.8312	25.4942	25.4943	25.6132	25.8219	26.2401	26.1155	27.5064	27.2001	26.9764
	0.691303	-1.70822	Q5BLJ9;P61358;G3UWF4;A2A4Q0	Q5BLJ9;P61358;G3UWF4;A2A4Q0	60S ribosomal protein L27	Rpl27	Color [A=255, R=64, G=128, B=128]	9	8				381700000	18	5	5	23.2099	23.001	26.054	22.1845	21.4182	21.485	24.7471	25.9924	24.5482	24.5202	21.208	24.4842
	2.06306	-1.71598	A2A8V8;A2A8V9;E9PUK6;Q52KI8;Q52KI8-2;E9QKA4;F6T4M4;A2A983	A2A8V8;A2A8V9;E9PUK6;Q52KI8;Q52KI8-2;E9QKA4	Serine/arginine repetitive matrix protein 1	Srrm1	Color [A=255, R=64, G=128, B=128]	9	8				615750000	45	9	9	24.8712	24.8122	25.0457	24.3367	24.7794	24.0148	25.8763	26.109	25.3349	26.4028	25.533	26.3431
	1.38409	-1.77461	H7BXC3;P17751	H7BXC3;P17751	Triosephosphate isomerase	Tpi1	Color [A=255, R=64, G=128, B=128]	9	8				71861000	15	4	4	20.9043	21.6038	20.5186	21.7981	20.7076	21.8606	23.2731	22.5815	23.3303	22.8947	24.152	22.6433
	1.66872	-1.82532	P27546-2;P27546;F7CK47;P27546-4;E9PWC0;E9QKJ8;E9PZ43;P27546-3;E9QPW8;F6XPV7;F6V4Z1	P27546-2;P27546;F7CK47;P27546-4;E9PWC0;E9QKJ8;E9PZ43;P27546-3;E9QPW8	Microtubule-associated protein 4;Microtubule-associated protein	Map4	Color [A=255, R=64, G=128, B=128]	9	8				149860000	19	8	8	22.9633	23.5336	22.2259	22.7275	21.0829	21.5063	23.7848	24.6065	24.2378	23.7287	23.498	23.5659
	0.765308	-1.84093	E9PZV5;Q5FWJ3;P20152;A2AKJ2;Q3V1K9;P31001	E9PZV5;Q5FWJ3;P20152	Vimentin	Vim	Color [A=255, R=64, G=128, B=128]	9	8				2815500000	98	31	33	20.659	20.5334	21.0579	24.4054	23.449	21.6354	29.3856	27.5737	29.5011	25.3496	26.0995	23.5635
	0.87878	-1.85784	Q6ZWV7;G3UWD7	Q6ZWV7	60S ribosomal protein L35	Rpl35	Color [A=255, R=64, G=128, B=128]	9	8				604440000	31	5	5	25.5639	25.2124	25.9555	22.7869	25.1444	22.0252	26.4244	25.9806	24.4773	25.6485	24.6305	25.251
	1.70571	-1.8904	P48962	P48962	ADP/ATP translocase 1	Slc25a4	Color [A=255, R=64, G=128, B=128]	9	8				125730000	12	2	7	23.0998	22.4249	22.9992	22.6816	22.0781	21.9421	22.8455	23.0458	22.4531	24.5316	23.23	24.6114
	2.46722	-1.9228	Q3TTL2;Q922S8;Q8C0N1;A2RSC8	Q3TTL2;Q922S8	Kinesin-like protein KIF2C	Kif2c	Color [A=255, R=64, G=128, B=128]	9	8				567330000	43	12	14	24.0732	24.3968	24.3122	24.3049	24.6453	23.7152	25.5267	25.7493	25.8499	26.4273	25.9276	26.0789
	0.613565	-1.93087	Q91VC3;A2AFK7;D3YU49;D6RJ60;D6RJ11;Q3TSJ4;Q8BTU6;Q52KC1;P10630;P10630-2;E9PV04	Q91VC3;A2AFK7;D3YU49	Eukaryotic initiation factor 4A-III;Eukaryotic initiation factor 4A-III, N-terminally processed	Eif4a3	Color [A=255, R=64, G=128, B=128]	9	8				271000000	11	2	3	21.8668	24.6189	20.9182	21.8864	20.7996	21.8987	24.6637	23.7544	23.4748	20.7295	24.8506	24.7972
	1.82617	-1.95517	O70333;F6TQQ9	O70333;F6TQQ9	Cysteine-rich PDZ-binding protein	Cript	Color [A=255, R=64, G=128, B=128]	9	8				77066000	7	2	2	21.266	21.4214	21.471	22.1217	20.865	21.1794	22.6966	23.3443	23.1678	23.9222	23.129	22.9804
	0.72298	-1.96822	Q04750;F8WIA2	Q04750	DNA topoisomerase 1	Top1	Color [A=255, R=64, G=128, B=128]	9	8				272930000	22	9	9	23.337	23.8781	24.6724	22.4476	23.2736	21.7159	24.1377	24.7622	23.1789	23.3222	23.2495	26.77
	1.38313	-1.97636	P62806;B2RTM0	P62806;B2RTM0	Histone H4	Hist1h4a;Gm11275	Color [A=255, R=64, G=128, B=128]	9	8				513680000	35	4	4	23.525	23.2244	24.6485	21.9742	23.8763	22.4398	26.4225	25.4776	26.2657	25.4056	24.2719	24.542
	1.61795	-1.98558	E9Q9Y4;Q3URK3;G3UXI7;G3UZ35	E9Q9Y4;Q3URK3	Methylcytosine dioxygenase TET1	Tet1	Color [A=255, R=64, G=128, B=128]	9	8				259080000	22	11	11	24.1132	23.4057	23.855	22.8741	24.088	22.5678	23.4708	24.4717	24.359	25.6762	24.5867	25.2236
	2.68066	-1.99593	Q62167;Q3TQX5;P16381;B9EIA2;Q61496;Q3V086	Q62167;Q3TQX5;P16381;B9EIA2	ATP-dependent RNA helicase DDX3X;Putative ATP-dependent RNA helicase Pl10	Ddx3x;D1Pas1	Color [A=255, R=64, G=128, B=128]	9	8				855320000	55	6	15	24.575	24.051	25.2434	24.5532	24.8746	24.1009	26.2869	26.7752	26.8241	26.7549	26.1813	26.5803
	1.17206	-2.00291	Q9QXS1-3;E9QMZ5;E9Q3W4;Q9QXS1-15;E9QK01;Q9QXS1-10;E9Q153;Q9QXS1-9;Q9QXS1-12;E9QKX4;Q9QXS1-11;Q9QXS1-13;E9QLJ5;Q9QXS1-5;E9PY96;Q9QXS1-16;Q9QXS1-4;E9QL05;Q9QXS1-14;E9QQ00;Q9QXS1-6;Q9QXS1-7;Q9QXS1-8;E9QK43;Q9QXS1-2;E9QPE8;Q9QXS1;E9QN87;F6R059;E9PW24;E9Q9J6	Q9QXS1-3;E9QMZ5;E9Q3W4;Q9QXS1-15;E9QK01;Q9QXS1-10;E9Q153;Q9QXS1-9;Q9QXS1-12;E9QKX4;Q9QXS1-11;Q9QXS1-13;E9QLJ5;Q9QXS1-5;E9PY96;Q9QXS1-16;Q9QXS1-4;E9QL05;Q9QXS1-14;E9QQ00;Q9QXS1-6;Q9QXS1-7;Q9QXS1-8;E9QK43;Q9QXS1-2;E9QPE8;Q9QXS1;E9QN87	Plectin	Plec	Color [A=255, R=64, G=128, B=128]	9	8				278100000	35	29	29	21.0842	21.2782	19.938	22.8246	20.4816	21.1795	25.8446	23.6854	25.8533	23.1902	24.2991	23.0051
	1.33817	-2.01142	Q58E49;O09106;D3YYI8;Q8BQ10;P70288;E9PXS3	Q58E49;O09106;D3YYI8;Q8BQ10;P70288	Histone deacetylase;Histone deacetylase 1;Histone deacetylase 2	Hdac1;Gm10093;Hdac2	Color [A=255, R=64, G=128, B=128]	9	8				194030000	20	4	4	23.5361	24.5181	24.019	22.2428	23.4009	21.2132	23.902	23.7562	24.1046	24.0651	24.908	23.9181
	1.54281	-2.03412	A2A813;Q99LX0;A2A815;A2A817;A2A816	A2A813;Q99LX0;A2A815;A2A817;A2A816	Protein DJ-1	Park7	Color [A=255, R=64, G=128, B=128]	9	8				197830000	14	9	9	20.8764	21.7429	22.6065	22.3211	20.428	21.94	24.7487	24.0403	25.5632	23.4701	23.9666	23.3547
	2.96752	-2.08273	P97314;Q6QMT3	P97314;Q6QMT3	Cysteine and glycine-rich protein 2	Csrp2	Color [A=255, R=64, G=128, B=128]	9	8				4606400000	128	17	17	28.1276	27.9703	27.8431	27.0886	27.8395	27.656	28.0983	28.5464	28.3044	29.8084	29.5094	29.5145
	0.748164	-2.11375	Q9CZM2;Q5M8Q0;E9QAZ2;E9PWH9;B8JKK2;F8WI79;D3Z0H4;E9Q1X1	Q9CZM2;Q5M8Q0;E9QAZ2;E9PWH9;B8JKK2;F8WI79	60S ribosomal protein L15;Ribosomal protein L15	Rpl15;Gm10020	Color [A=255, R=64, G=128, B=128]	9	8				726360000	34	3	3	25.3743	25.3305	26.0367	21.965	25.7948	21.8765	26.7674	26.2964	25.9298	25.1404	25.5558	25.2814
	1.84531	-2.1619	Q8BJ05;Q8BJ05-4;Q8BJ05-2;Q8BJ05-3	Q8BJ05;Q8BJ05-4;Q8BJ05-2;Q8BJ05-3	Zinc finger CCCH domain-containing protein 14	Zc3h14	Color [A=255, R=64, G=128, B=128]	9	8				187850000	11	5	5	21.8029	20.5827	22.9421	22.0598	20.3567	21.7053	24.389	25.2006	24.2201	23.6164	23.5444	23.4467
	1.30649	-2.20148	Q3UI57;P25206	Q3UI57;P25206	DNA replication licensing factor MCM3	Mcm3	Color [A=255, R=64, G=128, B=128]	9	8				2377700000	105	33	33	26.3827	26.4708	26.6849	24.0035	26.405	24.2908	27.9108	28.0323	28.6855	27.4623	26.6931	27.1483
	2.52693	-2.3023	Q3TQF0	Q3TQF0	F-box only protein 31	Fbxo31	Color [A=255, R=64, G=128, B=128]	9	8				145930000	14	5	5	21.0384	20.6779	20.7154	22.4793	23.3936	23.2605	22.8613	22.2129	23.5657	25.3294	25.7267	24.9842
	0.652954	-2.37869	Q5M9M0;P19253;E9Q5A0;Q3TDS9;D3YY61	Q5M9M0;P19253;E9Q5A0;Q3TDS9	60S ribosomal protein L13a	Rpl13a	Color [A=255, R=64, G=128, B=128]	9	8				1143700000	34	12	12	26.5204	24.8012	26.9554	22.1155	26.1404	21.263	27.0774	27.0184	26.6641	26.4004	24.2219	26.0327
	1.89401	-2.39167	Q5QJQ9;P53996;Q9D548	Q5QJQ9;P53996	Cellular nucleic acid-binding protein	Cnbp	Color [A=255, R=64, G=128, B=128]	9	8				113910000	10	2	16	20.9554	21.6381	21.0762	21.9728	20.445	22.1125	23.2257	19.8831	23.5923	24.141	23.5963	23.968
	1.86235	-2.41371	P62911;A2AD25;F6WJV0;P17932	P62911;A2AD25	60S ribosomal protein L32	Rpl32;Gm4987	Color [A=255, R=64, G=128, B=128]	9	8				334890000	13	3	3	23.8325	24.7002	25.2592	22.3453	20.4449	21.8697	26.0721	24.5653	24.688	24.0408	23.8291	24.0311
	0.868874	-2.47351	P27659;D3YZ47;Q9CQ09;E9PWZ3	P27659;D3YZ47	60S ribosomal protein L3	Rpl3	Color [A=255, R=64, G=128, B=128]	9	8				957700000	64	14	14	26.2633	25.5827	26.4459	21.9696	25.9639	22.2822	26.8348	26.3031	26.0333	26.4655	25.3184	25.8523
	0.963958	-2.49966	P54276	P54276	DNA mismatch repair protein Msh6	Msh6	Color [A=255, R=64, G=128, B=128]	9	8				798850000	22	8	8	27.4415	27.4057	25.1303	22.4768	25.8085	21.9594	26.1219	25.6627	26.4746	26.1722	25.8885	25.6829
	0.919295	-2.61042	Q3TWW8	Q3TWW8		Srsf6	Color [A=255, R=64, G=128, B=128]	9	8				470000000	34	3	4	25.2169	24.5373	24.6757	22.1831	25.3273	20.9895	25.2309	25.53	25.3335	25.8858	24.8918	25.5537
	1.14867	-2.63002	Q60749;Q9WU01;Q9WU01-2	Q60749	KH domain-containing, RNA-binding, signal transduction-associated protein 1	Khdrbs1	Color [A=255, R=64, G=128, B=128]	9	8				1361100000	57	7	7	26.9399	26.4787	26.8389	22.678	26.3109	25.2009	26.7133	26.8789	26.4934	27.3495	27.4755	27.2548
+	2.92676	-2.69684	Q9Z2V5;Q3UG37;B1AUA8	Q9Z2V5;Q3UG37	Histone deacetylase 6	Hdac6	Color [A=255, R=64, G=128, B=128]	9	8				3694100000	136	31	31	25.3363	25.2775	25.726	25.9206	26.3758	25.2584	29.0053	28.7225	28.8457	28.56	28.6176	28.4677
	0.999372	-3.08711	Q8CGP1;Q6ZWY9;Q64478;P10853;B2RVD5;Q8CBB6;Q921L4;Q8CGP2;Q64525;Q64475;P10854;B2RTK3;Q8CGP2-2;G3X9D5;Q9D2U9;Q8CGP0;Q64524;A2AB77;P70696	Q8CGP1;Q6ZWY9;Q64478;P10853;B2RVD5;Q8CBB6;Q921L4;Q8CGP2;Q64525;Q64475;P10854;B2RTK3;Q8CGP2-2;G3X9D5;Q9D2U9;Q8CGP0;Q64524;A2AB77;P70696	Histone H2B type 1-K;Histone H2B type 1-C/E/G;Histone H2B type 1-H;Histone H2B type 1-F/J/L;Histone H2B;Histone H2B type 1-P;Histone H2B type 2-B;Histone H2B type 1-B;Histone H2B type 1-M;Histone H2B type 3-A;Histone H2B type 3-B;Histone H2B type 2-E;Histone H2B type 1-A	Hist1h2bk;Hist1h2bc;Hist1h2bh;Hist1h2bf;Gm13646;Hist1h2bp;Hist2h2bb;Hist1h2bb;Hist1h2bm;Hist3h2ba;Hist3h2bb;Hist2h2be;Hist1h2ba	Color [A=255, R=64, G=128, B=128]	9	8				1151900000	39	8	8	26.6292	26.0562	26.404	22.3458	25.9604	21.2012	26.5786	26.8268	26.9311	26.3565	25.8598	26.5525
