# Supplementary material for: Spic regulates one-carbon metabolism and histone methylation in ground-state pluripotency
Source: Sci Adv. 2023 Aug 18;9(33):eadg7997. doi: 10.1126/sciadv.adg7997 (PMC11801372; doi:10.1126/sciadv.adg7997)
Supplement: Supplementary file 2 — Data S1 to S4 [file sciadv.adg7997_data_s1_to_s4.zip › adg7997_Data_S3.xlsx]

## Sheet: Spic_peaks_2id3
chr5	126711204	126711566	197.708
chr7	97171629	97172028	173.557
chr3	146784750	146785142	173.474
chr13	62960557	62960924	169.65
chr5	56183000	56183378	153.634
chrUn_random	5249207	5249654	151.263
chr1	182854822	182855166	147.018
chr1	46978453	46978865	143.977
chr18	39284330	39284689	140.76
chr16	69784969	69785316	140.127
chr1_random	272488	272918	138.962
chr13	11004675	11005000	137.156
chr13	44800861	44801266	136.461
chr10	98924224	98924602	135.464
chr10	6056638	6056987	131.041
chr17	88371409	88371746	129.463
chr2	15954512	15954839	128.745
chr18	73373236	73373574	124.141
chr17	31939541	31939912	117.204
chr13	66811889	66812228	117.042
chr13	24929687	24930083	116.769
chr7	90958280	90958614	112.365
chr16	35830230	35830561	111.187
chr17	80053661	80053987	111.117
chr2	154932958	154933315	110.043
chr16	48125368	48125694	108.924
chr4	145743396	145743773	108.761
chr7	103778989	103779366	107.03
chr16	48869821	48870164	106.22
chr12	6602259	6602606	105.827
chr3	16841350	16841655	105.82
chr2	119170400	119170766	104.669
chr15	7031909	7032247	104.636
chr9	40592169	40592500	102.262
chr16	40621137	40621480	101.196
chr13	80006765	80007085	100.618
chr4	134407173	134407518	99.0831
chr19	10204057	10204438	98.8184
chr2	153116946	153117296	98.8024
chr4	119076063	119076426	97.9055
chr8	111253838	111254166	97.5011
chr10	66563038	66563378	97.1652
chr19	4976640	4976962	96.8116
chr3	19797128	19797459	96.5532
chr5	39144072	39144387	96.1811
chr11	60253438	60253755	95.6844
chr6	119862154	119862485	94.593
chr3	64039476	64039836	94.1621
chr11	33478951	33479272	93.8277
chr4	144701598	144701923	92.9661
chr8	73142747	73143094	92.4341
chr2	86015719	86016020	91.6799
chr7	29324041	29324367	91.5825
chr16	13748896	13749209	91.04
chr4	123344560	123344864	90.6803
chr11	20131169	20131498	89.2425
chr9	56725127	56725456	88.9132
chr17	29497701	29498062	88.8611
chr9	31226424	31226740	88.7016
chr14	55704830	55705194	88.2049
chr14	117297162	117297493	88.1481
chr8	40898770	40899141	87.2267
chr18	56626064	56626451	87.1903
chr18	47074029	47074401	86.7779
chr4	9553928	9554233	86.5689
chr4	135063373	135063706	85.3801
chr10	15305888	15306218	84.991
chrUn_random	5495624	5497150	82.9057
chr1	184111905	184112221	81.8995
chr2	29675975	29676270	81.7638
chr19	38488412	38488716	81.1536
chr6	127422036	127422413	80.7433
chr13	17277221	17277549	79.6237
chr1	158219201	158219531	75.7677
chr5	18194354	18194672	75.6196
chr1	185849111	185849426	74.4563
chr5	18305467	18305788	73.9604
chr9	30826355	30826687	73.953
chr16	25038678	25039057	73.8627
chr10	36342884	36343202	73.1644
chr18	40393063	40393345	73.1234
chr4	115230856	115231163	72.8681
chr1	17240824	17241333	72.8193
chr1	148274068	148274374	72.5534
chr11	113450308	113450636	72.5534
chrX	161441144	161441464	72.4176
chr14	54196720	54197014	72.1057
chr6	142945343	142945634	71.4348
chr8	64443335	64443788	71.2914
chr8	58730559	58730838	70.7007
chr2	28997868	28998175	70.6791
chr8	13594856	13595159	70.6138
chr17	13820822	13821156	69.9678
chr15	84066152	84066451	69.9286
chr17	27638652	27638949	69.9217
chr9	72635628	72635930	69.7357
chr17	17371204	17371555	69.631
chr18	34110237	34110547	69.6207
chr10	115949615	115949927	69.0851
chr1	3435978	3436345	68.6871
chr11	10998371	10998751	68.6871
chr18	47652515	47652849	68.2192
chr2	131959184	131959493	68.1581
chr17	88746278	88746622	68.0864
chr3	76543133	76543429	67.9849
chr10	110291777	110292072	67.7816
chr13	98091451	98091782	67.6108
chr16	84769348	84769829	67.2363
chr12	87897897	87898207	67.1347
chr18	13045457	13045773	67.0147
chr11	103305206	103305544	66.55
chr1	48709490	48709800	66.3963
chr5	39089347	39089678	66.1816
chr5	147967078	147967377	65.8704
chr11	69377872	69378189	64.6924
chr18	34292223	34292526	64.5074
chr19	35252543	35252824	64.4839
chr6	59146215	59146503	64.4576
chr1	133786829	133787210	63.8952
chr5	128771552	128771882	63.6823
chr5	99382576	99382881	63.4839
chrX	100859718	100859994	63.4765
chr10	21920076	21920415	63.3918
chr9	55063941	55064241	63.2777
chr18	21219928	21220230	63.2285
chr13	92942669	92942961	63.1506
chr2	154905614	154905911	62.5081
chr13	49108867	49109175	62.2254
chr4	68475064	68475352	62.2123
chr5	132325579	132325879	61.9972
chr3	104618406	104618731	61.9812
chr3	75455687	75455964	61.7498
chr13	6921565	6921947	61.5303
chr8	123327639	123327933	61.0273
chr5	27078243	27078505	60.9273
chr6	60997702	60998001	60.453
chr11	77269555	77269848	60.4194
chr16	36167966	36168256	60.3408
chr9	22029990	22030334	60.2702
chr8	44701369	44701653	60.193
chr13	109006221	109006528	60.0731
chr9	44689362	44689716	59.9964
chr8	31087448	31087784	59.8349
chr6	98957555	98957869	59.7196
chr3	83675955	83676234	59.6712
chr14	77650617	77650959	59.5817
chr18	21580491	21580801	59.4326
chrX	50417664	50417948	59.234
chr17	52868089	52868465	59.2223
chr8	74858234	74858584	59.201
chr15	63944723	63945014	59.1043
chr2	121339214	121339489	58.8803
chr6	128697061	128697340	58.6843
chrX	159194123	159194429	58.5644
chr18	3690427	3690719	58.5245
chr6	72432245	72432530	58.3552
chr9	111782240	111782566	58.2058
chr7	20456680	20456988	58.051
chr3	8005612	8005958	57.9553
chr13	44817468	44817970	57.8415
chr12	55203518	55203829	57.839
chr8	114172690	114173138	57.6732
chr1	121350346	121350635	57.6668
chr2	141404005	141404323	57.5863
chr10	110292713	110292995	57.3386
chr17	29002614	29002884	57.2168
chr12	4904825	4905119	56.9716
chr2	119447148	119447432	56.934
chr15	100105255	100105522	56.5871
chr8	66408475	66408751	56.5153
chr3	16624397	16624671	56.4521
chr10	22110425	22110689	56.4419
chr5	13614640	13614956	56.367
chr10	94537884	94538192	56.367
chr4	116398000	116398302	56.1875
chr11	97687781	97688109	56.1694
chr19	40663715	40664016	56.0951
chr5	31735477	31735800	55.8452
chr15	97424174	97424491	55.3197
chr7	133469452	133469738	55.187
chr1	37186987	37187277	55.0086
chr2	91984365	91984673	54.9269
chr3	15056851	15057148	54.7275
chr10	94720784	94721130	54.7112
chr8	23022450	23022770	54.6404
chr17	53218695	53218979	54.6221
chr11	20012284	20012564	54.3956
chr3	9057759	9058040	54.3612
chr10	57995003	57995274	54.2247
chr2	128098543	128098871	54.1719
chr16	73096822	73097339	53.6858
chr6	20637167	20637477	53.5589
chr11	77795304	77795618	53.4329
chr14	68378652	68378971	53.1828
chr18	38509606	38509918	53.0468
chr13	40231436	40231728	53.0393
chr19	28442730	28443013	52.8928
chr19	24096898	24097174	52.6534
chr15	28000798	28001129	52.5668
chr7	31613907	31614405	52.5653
chr2	16733317	16733597	52.4586
chr1	118018175	118018490	52.421
chr14	50439440	50439697	52.3268
chr13	67753548	67753834	52.3106
chr8	38560545	38560826	52.2622
chr3	46674870	46675150	51.975
chr3	154294182	154294573	51.975
chr11	54772200	54772470	51.5819
chr5	73154301	73154600	51.513
chr1	188187244	188187592	51.513
chr1	7116139	7116428	51.4301
chr7	25063866	25064160	51.3389
chr7	117260397	117260703	51.2681
chr5	107646263	107646581	51.2633
chr1	127429849	127430148	51.0485
chr2	142943391	142943754	50.9143
chr7	86804874	86805150	50.8117
chr2	90315023	90315312	50.676
chr2	116528656	116528999	50.5917
chr7	119692823	119693103	50.4977
chr10	111279059	111279351	50.2289
chr17	34740684	34740983	50.2158
chr11	100237318	100237604	50.2068
chr12	32621688	32622007	50.0863
chr8	46960666	46960961	50.0111
chr4	43808806	43809073	49.8332
chr3	34368953	34369240	49.802
chr8	82318552	82319021	49.6129
chr16	62755149	62755486	49.5435
chr2	161219854	161220162	49.3023
chr9	23367962	23368338	49.2038
chr9	59875627	59875923	49.0002
chr4	126143020	126143314	49.0002
chr1	11268015	11268315	48.771
chr1	132560079	132560550	48.7576
chr8	66018114	66018388	48.7556
chr12	73846360	73846754	48.7256
chr14	75771196	75771653	48.6801
chr4	136994766	136995065	48.5393
chr18	59186029	59186306	48.5393
chr7	14596249	14596568	48.3995
chr5	36905786	36906080	48.3919
chr3	46673947	46674209	48.3409
chr8	125394257	125394555	48.2886
chr7	111973554	111973838	48.251
chr1	102076703	102076961	48.251
chr10	28739675	28739944	48.2074
chr15	100104286	100104596	48.1784
chr15	102223987	102224311	48.1582
chr6	99565437	99565753	48.1259
chr6	60944232	60944528	48.0797
chr3	30623341	30623692	48.0525
chr7	75404626	75404956	48.0189
chr3	22193056	22193350	47.9435
chr2	72892157	72892570	47.8265
chr1	64168696	64168996	47.8265
chr8	125977864	125978179	47.825
chr11	73132073	73132499	47.825
chr7	113711737	113712042	47.568
chr17	85055977	85056281	47.5611
chr9	20999622	20999881	47.4315
chr3	91767818	91768109	47.22
chr8	128223428	128223733	47.1445
chr4	54622899	54623180	47.1061
chr14	107847552	107847853	47.0311
chr3	24050470	24050726	47.0109
chr10	13795575	13795867	46.9624
chr6	104934007	104934374	46.8625
chr18	82946310	82946604	46.8258
chr18	44525562	44525926	46.741
chr8	120271419	120271699	46.7175
chr5	119265924	119266211	46.6604
chr7	57188770	57189064	46.5935
chr8	119197378	119197685	46.524
chr5	53946854	53947152	46.4342
chr16	46101903	46102202	46.3425
chr8	114461071	114461426	46.3211
chr10	4181818	4182180	46.274
chr3	95449227	95449501	46.1056
chr1	134238304	134238627	45.9514
chr8	122039692	122039992	45.9432
chr11	4280009	4280300	45.9027
chr16	81481273	81481611	45.8988
chr4	55477140	55477461	45.8891
chr10	21159128	21159410	45.6692
chr10	19633665	19633957	45.5042
chr1	30605597	30605936	45.4685
chr9	96387896	96388360	45.3658
chr1	84202387	84202665	45.2429
chr5	143508977	143509293	45.1855
chr1	154679472	154679746	45.1134
chr7	86799726	86800036	44.9947
chr18	44002407	44002701	44.9681
chr13	57290683	57290952	44.9681
chr7	53871008	53871304	44.8171
chr15	5980436	5980769	44.8142
chr14	39103375	39103711	44.751
chr5	100896377	100896689	44.6966
chr10	70303974	70304261	44.5536
chr10	33517038	33517344	44.5536
chr3	11211487	11211749	44.4801
chr16	32666421	32666703	44.478
chr10	21609283	21609571	44.4633
chr4	133371675	133372011	44.4067
chr17	16907674	16907969	44.3597
chr8	5433664	5433947	44.3532
chr12	66675811	66676137	44.3532
chr1	16814579	16814854	44.3356
chr8	116038986	116039238	44.3222
chr8	58731153	58731429	44.239
chr11	77487138	77487448	44.0976
chr17	78806996	78807280	43.8923
chr4	57793670	57794007	43.7786
chr1	119354821	119355093	43.7535
chr10	21712188	21712440	43.7482
chr10	129441205	129441490	43.7482
chr7	26315902	26316226	43.5331
chr1	77450273	77450776	43.5162
chr6	96998452	96998738	43.5122
chr19	53603288	53603606	43.4476
chr11	62797370	62797633	43.3865
chr8	34664987	34665260	43.2915
chr6	5526858	5527152	43.2856
chr3	117831288	117831710	43.1894
chr6	60167836	60168146	43.1722
chr17	27720135	27720455	43.1722
chr12	72449406	72449703	43.0593
chr14	106027933	106028221	42.9536
chr5	33196770	33197021	42.9471
chr2	65287626	65287858	42.8505
chrM	10964	16189	42.8361
chr6	94340354	94340641	42.8174
chr3	96658411	96658693	42.8174
chr8	58697637	58697951	42.6397
chr8_random	674747	675895	42.6213
chr13	105701778	105702049	42.5041
chr10	92704927	92705298	42.4328
chr1	122377583	122377878	42.39
chr17	90789767	90790049	42.2276
chr4	4477572	4477820	42.2219
chr18	43381032	43381281	42.1504
chr2	50380419	50380699	42.0688
chr10	87148714	87149007	42.0688
chr7	87160301	87160582	41.9847
chr15	52768938	52769241	41.9664
chr3	153418889	153419197	41.7102
chr3	133195626	133195902	41.5934
chr6	39840903	39841170	41.4744
chr18	33572198	33572448	41.4744
chr18	18769568	18769843	41.4194
chr17	82705793	82706064	41.396
chr8	124788189	124788470	41.3603
chr3	153816638	153816949	41.3534
chr2	27401136	27401526	41.2425
chr3	11212445	11212738	41.2319
chr10	129442151	129442402	41.099
chr16	8778807	8779133	41.0869
chr4	130413692	130413993	40.9946
chr3	10361774	10362036	40.9649
chr19	14910146	14910428	40.9241
chr5	120030052	120030320	40.8968
chr11	77493641	77493927	40.8192
chr13	117600249	117600524	40.7949
chr5	64266098	64266393	40.7886
chr12	77866196	77866490	40.7368
chr5	75933690	75933985	40.712
chr6	50074254	50074554	40.7084
chr7	82272946	82273212	40.6382
chr5	147723687	147723951	40.6382
chr16	87691313	87691625	40.611
chr7	125313753	125314299	40.6086
chr15	25620111	25620365	40.5076
chr1	158198765	158199050	40.4535
chr16	86187890	86188176	40.4164
chr2	22346228	22346487	40.3638
chrM	10964	16189	40.3499
chr15	36757831	36758103	40.2965
chr2	90910708	90911024	40.2918
chr2	122177689	122177990	40.1825
chr10	109461980	109462230	40.1595
chr15	3627100	3627350	40.1526
chr8	81037114	81037376	40.0496
chr2	18009208	18009530	39.9232
chr7	141138853	141139300	39.8986
chr1	174452665	174452953	39.8892
chr4	8081631	8081929	39.7858
chr1	53807689	53807945	39.7084
chr13	5690028	5690293	39.6996
chr15	100610443	100610737	39.6814
chr8	101150205	101150535	39.63
chr3	134995720	134996024	39.5868
chr3	93359971	93360249	39.5617
chr1	136281222	136281517	39.4811
chr3	32604780	32605014	39.4789
chr8	78279555	78279797	39.4351
chr6	86898779	86899066	39.3777
chr6	61232759	61233021	39.3746
chr10	34419339	34419634	39.3746
chr6	116306704	116306954	39.3499
chr7	26050802	26051130	39.2666
chr4	81274539	81274804	39.207
chr9	99065342	99065635	39.0902
chr1	112800879	112801153	39.0786
chr4	55000249	55000548	39.064
chr5	120035094	120035397	38.9879
chr13	26206313	26206646	38.9879
chr3	86997784	86998061	38.8046
chr4	149940344	149940612	38.792
chr10	125621039	125621345	38.7569
chr6	133937259	133937595	38.6557
chr7	114492641	114493058	38.6073
chr5	21051192	21051483	38.5734
chr3	65333287	65333544	38.5734
chr16	36874956	36875226	38.5734
chr18	77511402	77511703	38.4743
chr19	45865084	45865406	38.465
chr8	52262806	52263077	38.4467
chr8	34554009	34554350	38.4455
chr7	131782322	131782604	38.4077
chr16	24891618	24891913	38.3716
chr7	29748435	29748734	38.355
chr7	120340714	120340986	38.1539
chr2	160277782	160278057	38.0875
chr1	90509656	90509910	38.0558
chr2	167404074	167404358	38.0283
chr11	6783113	6783374	38.0254
chr19	12805576	12805836	37.9391
chr6	60359142	60359417	37.91
chrX	17298996	17299276	37.8089
chr14	52459461	52459740	37.8089
chr1	135236974	135237316	37.7673
chr15	59530683	59530951	37.6473
chr16	9149916	9150241	37.6389
chr16	9132878	9133231	37.6389
chr2	71652147	71652461	37.636
chr5	14473075	14473394	37.5377
chr14	48192441	48192786	37.517
chr14	92055309	92055624	37.4615
chr1	184093237	184093510	37.4221
chr5	12872857	12873140	37.3668
chr4	128492414	128492691	37.2932
chr2	73638132	73638388	37.2727
chr15	22696448	22696740	37.1174
chr13	21957293	21957732	37.1018
chr6	108048511	108048819	36.9428
chr12	32796428	32796701	36.9428
chr18	3481329	3481621	36.9425
chr15	91086605	91086876	36.8198
chr7	97146106	97146384	36.7949
chr2	4999194	4999439	36.7411
chr6	54617670	54618091	36.7004
chr16	38443901	38444161	36.6148
chr5	115117506	115117745	36.5876
chr2	41015149	41015437	36.5198
chr11	61342875	61343221	36.4202
chr7	125423077	125423368	36.2882
chr13	31065817	31066097	36.2783
chr2	45591812	45592067	36.2452
chr7	24255376	24255644	36.1758
chr7	114483078	114483345	36.1758
chr19	21969318	21969619	36.1758
chr4	65340826	65341106	36.0198
chr2	160713782	160714092	35.9848
chr14	118896045	118896304	35.9848
chr13	21077416	21077667	35.8927
chr6	39380741	39381068	35.8682
chr15	33956945	33957191	35.8612
chr11	40551013	40551277	35.7422
chr10	38329716	38329968	35.7406
chr12	85626208	85626498	35.6391
chr3	95454611	95454852	35.6219
chr5	24193603	24193887	35.5254
chr5	149306799	149307096	35.5254
chr10	95086738	95087024	35.5254
chr19	53534901	53535154	35.4662
chr3	83676882	83677120	35.4276
chr11	12906617	12906889	35.3955
chr11	98063797	98064109	35.3687
chr6	24983171	24983508	35.3639
chr18	16279926	16280235	35.3639
chr17	25023281	25023605	35.2666
chr10	35555021	35555317	35.2666
chr8	89259420	89259699	35.2101
chr18	53202518	53202986	35.1566
chr15	66578120	66578383	35.1456
chr15	24265633	24266099	35.1288
chr3	19134517	19134784	35.073
chr7	119985528	119985791	35.0446
chr11	16982061	16982361	35.0446
chr19	47207635	47207921	35.0444
chr6	7893781	7894108	34.9436
chr5	92864221	92864500	34.9041
chr7	37429265	37429538	34.8587
chr9	118447119	118447395	34.835
chr16	17978061	17978321	34.835
chr18	65746854	65747144	34.8073
chr13	108621555	108621822	34.8056
chr17	55357194	55357497	34.7846
chr13	71684900	71685167	34.7846
chr10	62823314	62823561	34.7846
chr3	87282532	87282781	34.6587
chr11	100256757	100256994	34.6084
chr17	84754439	84754711	34.5692
chr11	59914395	59914665	34.5529
chr6	54032657	54032934	34.5349
chr11	116975925	116976213	34.4915
chr15	12205052	12205330	34.4681
chr10	88933666	88933950	34.4233
chr8	86773551	86773827	34.3919
chr13	99872112	99872382	34.3507
chr14	13669622	13669876	34.3224
chr3	75454778	75455005	34.2279
chr4	44568463	44568732	34.2211
chr15	12437377	12437625	34.1126
chr14	47032215	47032459	34.0859
chr11	113478953	113479250	34.0859
chr8	128868906	128869191	34.0609
chr4	10970293	10970541	34.0609
chr5	22211919	22212154	34.0517
chr4	89936496	89936760	34.0517
chr13	13266050	13266296	34.0517
chr12	100306249	100306523	34.0347
chr9	24622954	24623219	34.0087
chr14	58351552	58351887	33.9485
chr4	118755459	118755721	33.8594
chr10	40529412	40529672	33.8594
chr18	64862617	64862913	33.8385
chr18	21192266	21192511	33.7258
chr10	98728075	98728307	33.7258
chr2	160998651	160998949	33.7062
chr10	35198665	35198964	33.7062
chr7	117145664	117145916	33.6717
chr12	109972786	109973064	33.6717
chr2	124124595	124124879	33.6284
chr18	56913255	56913539	33.5316
chr16	22517616	22517919	33.5316
chr10	115859717	115859984	33.4948
chr14	9826074	9826318	33.4809
chr18	82404353	82404768	33.4055
chr4	48494177	48494439	33.3902
chr3	107055070	107055355	33.3662
chr1	166427511	166427769	33.3137
chr10	4782164	4782408	33.2861
chr4	66398494	66398741	33.2522
chr10	6606047	6606311	33.2311
chr19	5224685	5224964	33.1828
chr9	43078974	43079255	33.1125
chr14	117268701	117269026	33.0801
chr16	63468692	63468950	33.0004
chr7	140306619	140307044	32.99
chr17	71215614	71215945	32.9677
chr4	83074889	83075160	32.9151
chr8	40123038	40123295	32.9068
chr5	116906932	116907199	32.8779
chr6	102696508	102696791	32.8765
chr4	147739960	147740206	32.8204
chr10	8272107	8272364	32.7552
chr17	64280985	64281273	32.6465
chr2	71557106	71557387	32.5927
chr3	16025507	16025773	32.5851
chr12	31862790	31863110	32.5759
chr1	6448075	6448331	32.4601
chr11	99798906	99799162	32.4601
chr11	29542209	29542577	32.4577
chr4	126904457	126904810	32.4278
chr7	89066344	89066664	32.4111
chr4	53872981	53873232	32.3785
chr2	65989566	65989816	32.3573
chr6	37162973	37163226	32.306
chr13	74660456	74660743	32.306
chr5	45817149	45817416	32.2618
chr6	114825192	114825507	32.0831
chr12	46715762	46716169	32.0782
chr1	178550936	178551218	32.0498
chr7	75159417	75159698	32.0395
chr14	124432507	124432791	31.9631
chr8	70771822	70772117	31.8785
chr5	18071015	18071261	31.8717
chr10	29575744	29576019	31.8407
chr9	58128305	58128560	31.8246
chr9	18901735	18901986	31.7902
chr12	98841396	98841755	31.7372
chr1	77443745	77444015	31.7034
chr4	125155375	125155645	31.6983
chr13	52289036	52289303	31.6904
chr1	62725196	62725902	31.6344
chr14	49371737	49371982	31.612
chrX	114332698	114332938	31.6001
chr13	30552606	30552865	31.6001
chr5	23425806	23426103	31.5583
chr8	42048403	42048696	31.531
chr7	89933897	89934267	31.4924
chr11	36255761	36256018	31.4475
chr10	8084125	8084382	31.4307
chr1	26396811	26397074	31.3299
chr3	103644906	103645139	31.3272
chr1	105465362	105465621	31.324
chr11	59373918	59374196	31.2682
chr5	20216701	20217006	31.2457
chr2	121468788	121469072	31.2297
chr2	116225681	116226104	31.1728
chr10	56126463	56126753	31.1728
chr12	87735674	87735949	31.1179
chr17	66835861	66836141	31.1078
chr7	28362020	28362282	31.0861
chr11	30344316	30344604	31.0712
chr5	87286801	87287061	31.0599
chr11	12905657	12905934	31.0117
chr8	82888049	82888348	30.9435
chr6	121027249	121027520	30.9328
chr10	84017389	84017644	30.9262
chr5	121303193	121303549	30.89
chr9	14529720	14529978	30.8646
chr18	58117329	58117650	30.8646
chr6	42330799	42331143	30.8404
chr3	129276671	129276934	30.8128
chr10	58863225	58863481	30.8092
chr6	70914279	70914576	30.7042
chr8	95960592	95960844	30.695
chr15	46159969	46160240	30.6404
chr8	9340836	9341080	30.6139
chr3	86967186	86967446	30.6045
chr9	113367695	113368001	30.5457
chr11	8466566	8466842	30.5328
chr1	181653233	181653480	30.5066
chr1	121244395	121244662	30.5066
chr4	134208614	134208899	30.4879
chr15	10426451	10426769	30.4745
chr10	61937722	61937991	30.4745
chr13	8646026	8646356	30.407
chr11	8830062	8830427	30.3909
chr3	15055917	15056165	30.3809
chr8	24864434	24864713	30.308
chr6	134193685	134194012	30.2491
chr9	8733616	8733878	30.202
chr16	91811651	91811928	30.202
chr6	14449921	14450222	30.1883
chr5	37330336	37330698	30.18
chr10	75496848	75497111	30.18
chr13	119054663	119054912	30.086
chr15	100458135	100458401	30.0152
chr17	75853132	75853396	29.9876
chr15	99871971	99872221	29.9825
chr1	51592942	51593210	29.9825
chr17	35640855	35641131	29.8481
chr12	110763881	110764162	29.823
chr7	88972780	88973064	29.7992
chr13	115866492	115866830	29.7992
chr7	31959555	31959793	29.7763
chr2	4496265	4496516	29.7382
chr8	4791095	4791351	29.6838
chr16	83538251	83538496	29.6718
chr16	31070793	31071030	29.6525
chr15	101107622	101107897	29.6333
chr13	113145220	113145463	29.6333
chr10	10277909	10278184	29.5882
chr5	135442236	135442513	29.5393
chr16	32656341	32656609	29.5283
chr13	6888727	6888978	29.465
chr1	180290884	180291169	29.4616
chr1	95094296	95094517	29.4458
chr5	13982528	13982787	29.3627
chr6	67118768	67119071	29.2922
chr19	3321687	3321973	29.2607
chr1	135294280	135294578	29.2607
chr6	34666543	34666799	29.1959
chr11	113613604	113613869	29.1959
chr15	60368124	60368390	29.1933
chr14	51193024	51193264	29.1933
chr11	21156482	21156698	29.1844
chr1	68380377	68380613	29.1669
chr1	112671525	112671762	29.1602
chr19	24107222	24107486	29.1003
chr9	3872069	3872320	29.0244
chr15	79366367	79366626	28.9872
chr3	35099650	35099898	28.9756
chr3	56631125	56631587	28.9579
chr14	103501563	103501820	28.9328
chr16	20191207	20191467	28.8972
chr4	149363250	149363528	28.8659
chr13	19662124	19662363	28.8659
chr11	71315634	71315980	28.8659
chr4	34962503	34962844	28.8286
chr1	155163460	155163754	28.7936
chr12	64111929	64112178	28.7635
chr1	162240236	162240463	28.7433
chr11	10629607	10629942	28.7186
chr9	88227364	88227704	28.666
chr5	92924443	92924680	28.666
chr12	8562168	8562466	28.6491
chr1	116746256	116746523	28.6491
chr10	7181316	7181554	28.6393
chr7	20408825	20409102	28.6302
chr2	55074460	55074721	28.5742
chr8	99706263	99706505	28.5419
chr3	41494195	41494481	28.5419
chr17	91112825	91113120	28.5419
chr13	45695992	45696241	28.5376
chr6	65715135	65715396	28.473
chr8	121301410	121301698	28.47
chr15	9769937	9770214	28.4548
chr10	127532158	127532472	28.4001
chr18	31348598	31348862	28.3774
chr16	9230213	9230512	28.3644
chr11	52297044	52297378	28.3365
chr8	94446016	94446313	28.3238
chr16	18486336	18486564	28.2814
chr1	64348057	64348347	28.2478
chr16	23927820	23928086	28.2416
chr11	94441687	94441949	28.237
chr6	113636613	113636883	28.2318
chr3	116359205	116359476	28.2318
chr10	119959919	119960239	28.2318
chr12	81217706	81218026	28.1882
chr17	45592677	45593029	28.1487
chr17	88307964	88308193	28.1436
chr4	84854521	84854797	28.1101
chr18	65743467	65743753	28.1065
chr16	10216583	10216833	28.0944
chr3	89700100	89700473	28.0869
chr12	21468541	21468810	28.0869
chr4	140424553	140424777	28.0344
chrX	153883426	153883672	28.0076
chrX	12873407	12873651	28.0076
chr8	96029207	96029536	28.0076
chr6	6578951	6579203	28.0076
chr5	57813529	57813792	28.0076
chr8	124495597	124495856	27.9981
chr1	179917684	179917966	27.9968
chr6	134364320	134364548	27.8223
chr9	48111777	48112020	27.817
chr6	34891986	34892273	27.7732
chr13	75060270	75060536	27.7559
chr6	108021036	108021264	27.7499
chr3	121505907	121506149	27.7499
chr4	25253041	25253357	27.7351
chr14	68330491	68330768	27.7351
chr8	119198373	119198651	27.735
chr11	13932510	13932786	27.7257
chr13	44774591	44774844	27.7126
chr2	168586654	168586885	27.6765
chr8	42024516	42024936	27.6544
chr13	110051961	110052234	27.6349
chr10	79685985	79686236	27.6349
chr9	83051612	83051921	27.6129
chr14	58527294	58527574	27.6075
chr9	107457552	107457825	27.5623
chr16	8739733	8739982	27.5448
chr7	151078300	151078576	27.5314
chr12	4095528	4095798	27.5314
chr1	138850094	138850358	27.5254
chr15	102062224	102062464	27.5189
chr9	94575219	94575452	27.5018
chr12	65943466	65943718	27.3977
chr5	29900847	29901141	27.3916
chr13	98035415	98035654	27.3166
chr10	92882415	92882714	27.3117
chr5	136411725	136412004	27.2955
chr6	87495779	87496026	27.2944
chr14	35173123	35173395	27.2818
chr4	140461238	140461510	27.279
chr7	29000545	29000891	27.2777
chr19	17212712	17213003	27.1919
chr16	83905817	83906134	27.1919
chr8	83435411	83435695	27.1897
chr15	57977231	57977490	27.1897
chr14	21036711	21037049	27.151
chr9	79934462	79934718	27.1226
chr6	87622095	87622315	27.1226
chr16	14194697	14194981	27.1226
chr6	6057449	6057717	27.1023
chr8	36480737	36480989	27.0556
chr2	90326409	90326634	27.0266
chr1	25238769	25239094	27.0266
chr3	58765226	58765482	27.0155
chr2	180462263	180462560	26.9798
chr15	54859636	54859941	26.9313
chr8	95615245	95615511	26.8912
chr2	118413400	118413866	26.8433
chr7	56717921	56718186	26.8341
chr19	40045584	40045831	26.8341
chr13	51791974	51792196	26.8341
chr6	86437203	86437485	26.8235
chr1	184293718	184293969	26.8235
chr2	169744741	169745131	26.8062
chr5	25032009	25032254	26.8021
chr17	65571062	65571434	26.8021
chr1	78116534	78116795	26.7781
chr13	23592365	23592635	26.7285
chr9	21259709	21260218	26.6803
chr7	125260787	125261038	26.6732
chr6	29738870	29739125	26.6454
chr18	74961372	74961615	26.6454
chr13	52657568	52657824	26.6454
chr2	50353884	50354143	26.593
chr13	104029008	104029263	26.5889
chr5	96765349	96765650	26.5706
chr8	72525131	72525358	26.5587
chr18	34938330	34938661	26.5328
chr6	140568319	140568602	26.5052
chr19	58780759	58781003	26.4957
chr8	119829457	119829690	26.4695
chr6	94902287	94902537	26.4644
chr5	121344770	121345253	26.4219
chr5	99871635	99871874	26.3991
chr4	53440026	53440297	26.3991
chr3	65779359	65779616	26.3824
chr15	13024793	13025055	26.373
chr10	10983709	10983962	26.3391
chr9	53742192	53742463	26.2653
chr12	17270747	17270982	26.2653
chr7	87158796	87159080	26.2318
chr4	132303608	132303882	26.2081
chr19	23357665	23357914	26.2081
chr11	88929301	88929554	26.1918
chr10	111291278	111291583	26.1918
chr3	20178373	20178610	26.1652
chr17	3516535	3516796	26.1595
chr8	116717263	116717542	26.1244
chr14	26683893	26684133	26.1136
chr11	54944981	54945266	26.1136
chr3	40903533	40903797	26.1022
chr12	76533556	76533796	26.0543
chr2	19524150	19524647	26.0465
chr12	87486307	87486703	26.0465
chr15	79265879	79266136	26.0166
chr2	67085289	67085570	26.0131
chr14	31420934	31421181	26.0131
chr17	27146392	27146672	26.0128
chr5	38999500	38999740	25.9671
chr10	99864979	99865232	25.9671
chr9	59460249	59460484	25.955
chr3	66491204	66491450	25.95
chr9	37055109	37055345	25.9323
chr9	116193333	116193560	25.9265
chr10	33739563	33739805	25.9265
chr5	106127719	106127977	25.9246
chr10	84964981	84965233	25.8711
chr12	32609325	32609565	25.8466
chr16	84880326	84880715	25.7876
chr8	14340076	14340348	25.7729
chr6	129035138	129035374	25.772
chr17	7097432	7097703	25.7493
chr3	105628700	105628941	25.744
chr14	45609500	45609733	25.6938
chr13	120086208	120086538	25.6938
chr6	84443311	84443544	25.6731
chr6	32152800	32153041	25.6731
chr2	133700870	133701117	25.6731
chr15	35216808	35217093	25.6731
chr10	19750602	19750843	25.6731
chr2	8420025	8420297	25.649
chr7	126181115	126181369	25.5797
chr4	133397029	133397306	25.5797
chr11	27975635	27975930	25.5602
chr15	95680221	95680505	25.5419
chr15	61863765	61863993	25.5419
chr3	10305661	10306033	25.5404
chr2	24766061	24766350	25.4906
chr3	102931088	102931363	25.4867
chr14	41705726	41705972	25.4867
chr8	80542480	80542702	25.4711
chr2	64875755	64876022	25.4702
chr8	27044844	27045115	25.4662
chr3	14446743	14446986	25.441
chr11	63347275	63347530	25.441
chr1	14085807	14086050	25.4356
chr13	41038474	41038716	25.4126
chr8	67838466	67839052	25.3952
chr13	63196320	63196582	25.3903
chr13	89377363	89377636	25.3808
chr18	38000385	38000629	25.378
chr13	18577701	18577949	25.3416
chr2	117020040	117020298	25.3303
chr11	6080893	6081145	25.2368
chr4	62322607	62322843	25.2287
chr11	88719085	88719325	25.2038
chr9	49559586	49559820	25.2037
chr8	85560758	85561041	25.2005
chr6	141545668	141545915	25.1526
chr16	73495862	73496179	25.138
chr11	22361253	22361620	25.1336
chr10	18735043	18735327	25.1224
chr10	66921377	66921622	25.077
chr10	75530549	75530834	25.0291
chr9	19874778	19875031	25.0197
chr3	17749991	17750254	25.0197
chr1	122656060	122656295	25.0197
chr8	119866673	119867174	24.9811
chr7	16610063	16610293	24.9517
chr1	62353810	62354060	24.9287
chrX	104493202	104493488	24.9179
chr9	20008148	20008398	24.9057
chr6	136446396	136446641	24.9057
chr11	76164827	76165060	24.8568
chr16	22116140	22116389	24.8383
chr1	4962606	4962869	24.8242
chr10	52616604	52616838	24.8169
chr8	67588124	67588377	24.7918
chr15	74834429	74834773	24.7485
chr2	20644352	20644599	24.7432
chr8	86262092	86262350	24.7405
chr7	134352261	134352549	24.6922
chr3	16652136	16652351	24.5735
chr3	68698477	68698734	24.5709
chr19	32402667	32402927	24.5709
chr8	42891375	42891582	24.5704
chrX	71515906	71516137	24.525
chr5	115349016	115349248	24.525
chr2	77060529	77060871	24.525
chr2	178399757	178399970	24.525
chr2	92509854	92510083	24.5188
chr11	29553868	29554117	24.518
chr17	76188590	76188830	24.5017
chr5	150372247	150372502	24.483
chr8	93346312	93346563	24.4816
chr7	117309760	117310018	24.4356
chr11	4183605	4183828	24.421
chr10	36116421	36116657	24.421
chr5	65003344	65003606	24.3957
chr4	98589842	98590108	24.3957
chr19	51371079	51371445	24.3957
chr6	134213011	134213262	24.3886
chr5	20436230	20436471	24.3674
chr1	119355798	119356003	24.3594
chr4	116393160	116393421	24.3544
chr15	41022462	41022701	24.309
chr3	102950276	102950534	24.2927
chr1	88405950	88406320	24.2927
chr8	3100459	3100746	24.2715
chr8	109620408	109620657	24.2715
chr4	146953458	146953707	24.2285
chr4	98828106	98828318	24.2064
chr7	81832318	81832573	24.1934
chr13	90947171	90947384	24.1934
chr1	135977860	135978106	24.1445
chr2	65250140	65250384	24.1123
chr12	29411996	29412236	24.1082
chr4	20899720	20899966	24.0375
chr6	26247498	26247749	23.9922
chr2	77424669	77424917	23.9592
chr11	61391591	61391825	23.9592
chrX	123628623	123628839	23.938
chr3	98999878	99000231	23.938
chr1	154568806	154569029	23.938
chr9	74885387	74885613	23.8841
chr9	72719728	72719965	23.8841
chr6	143119170	143119404	23.853
chr16	6842618	6842881	23.8502
chr13	62180279	62180690	23.8502
chr12	84947504	84947739	23.8502
chr1	157005631	157005870	23.8502
chr7	100025180	100025414	23.8498
chr14	64119187	64119416	23.808
chr1	135277240	135277448	23.7944
chr9	44042994	44043234	23.7622
chr18	35258352	35258571	23.7622
chr5	21508285	21508521	23.7576
chr11	14989030	14989261	23.7576
chr4	140838613	140838914	23.7328
chr15	35095272	35095485	23.6657
chr11	29586221	29586515	23.6384
chr7	129775182	129775408	23.6359
chr3	28525848	28526084	23.6359
chr16	93816743	93816985	23.6359
chr17	17633107	17633544	23.6117
chr5	112986543	112986769	23.5889
chr15	80559983	80560245	23.5889
chr15	37011553	37011951	23.5889
chr5	66461107	66461333	23.5745
chr11	55428249	55428512	23.5745
chr6	92445670	92445969	23.5677
chr18	65961917	65962216	23.5542
chr17	17877006	17877242	23.5542
chr6	60596911	60597360	23.5103
chr4	123731453	123731830	23.5031
chr13	97485201	97485447	23.484
chrX	148721605	148721842	23.3902
chr1	3333621	3333885	23.3902
chr1	22473508	22473821	23.3902
chr11	87067772	87068029	23.3677
chr3	103019492	103019712	23.364
chr7	27768222	27768485	23.3137
chrM	131	4944	23.3082
chr4	146791384	146791763	23.3073
chr1	110459701	110459932	23.305
chr14	32137176	32137424	23.2675
chr4	127085056	127085278	23.2494
chr16	9267310	9267606	23.2194
chr2	57108922	57109136	23.2165
chr1	178278346	178278590	23.1268
chr19	12806506	12806769	23.1125
chr1	135607471	135607687	23.0981
chr11	102563614	102563877	23.0981
chr1	153140867	153141123	23.0831
chr12	29635227	29635488	23.0697
chr5	100767068	100767312	23.0236
chr8	118010864	118011133	22.9969
chr4	4477183	4477398	22.9927
chr15	76199213	76199466	22.9548
chr14	84647932	84648198	22.9428
chr16	7425867	7426135	22.919
chr1	108175135	108175371	22.8759
chr5	62961682	62961913	22.8753
chr6	148547440	148547731	22.8688
chr8	123014694	123014942	22.8645
chr11	12357627	12357904	22.8645
chr8	80622464	80622729	22.8535
chr2	148524396	148524646	22.8518
chr8	19515667	19516063	22.8133
chr7	115822494	115822747	22.7834
chr8	16077321	16077549	22.7616
chr1	87633075	87633324	22.7616
chr15	25758304	25758571	22.7616
chr12	77650310	77650532	22.757
chr8	120224625	120224876	22.7253
chr18	22961107	22961477	22.6986
chr12	112540250	112540476	22.6841
chr10	110878326	110878524	22.6721
chr4	133672893	133673124	22.6636
chr7	87988899	87989115	22.6575
chr16	96183177	96183452	22.6562
chr11	49553348	49553618	22.6562
chr10	75490896	75491139	22.6148
chr9	75130813	75131033	22.5897
chr13	96304258	96304559	22.5876
chrX	85828666	85828897	22.5832
chr3	23978735	23978964	22.5832
chr11	30388063	30388335	22.5192
chr19	34748086	34748369	22.4961
chr18	16271009	16271252	22.495
chr2	25178731	25179199	22.4755
chr8	76291121	76291376	22.4479
chr7	27492286	27492503	22.3721
chr9	105501729	105502021	22.3654
chr1	51987506	51987733	22.3206
chr13	9404779	9404996	22.3111
chr1	133036311	133036586	22.2838
chrX	65765423	65765722	22.2691
chrX	147558501	147558761	22.2691
chrX	101310600	101310923	22.2691
chr6	56242287	56242544	22.2691
chr6	40980405	40980653	22.2691
chr2	93625617	93625829	22.2691
chr17	90670939	90671145	22.2691
chr12	16283126	16283334	22.2691
chr1	175441825	175442028	22.2691
chr14	122662476	122662730	22.2318
chr2	57084890	57085141	22.2022
chr13	34201589	34201951	22.1829
chr2	29904366	29904696	22.1684
chr14	73247166	73247432	22.1684
chr15	7663214	7663441	22.1487
chr16	15890061	15890301	22.1301
chr10	21708322	21708571	22.1255
chr8	33154842	33155199	22.0998
chr3	137443101	137443320	22.0957
chr18	62508848	62509089	22.0548
chr5	114422562	114422877	22.0509
chr13	42011273	42011492	22.0391
chr3	87283506	87283714	22.0193
chr8	114137137	114137369	21.9742
chr4	15474045	15474486	21.9517
chr6	83371800	83372052	21.9499
chr10	57994105	57994300	21.9208
chr11	78061287	78061513	21.8825
chr16	31424460	31424832	21.8671
chr13	13539066	13539493	21.8656
chr15	87060458	87060721	21.8613
chr13	118811726	118812013	21.8199
chr8	72684069	72684280	21.8094
chr3	148882848	148883180	21.7258
chr2	83564445	83564649	21.7258
chr19	34297429	34297705	21.7258
chr14	8684307	8684576	21.7258
chr8_random	674747	675895	21.6811
chr8	23339145	23339414	21.6687
chr13	98222364	98222615	21.6687
chr5	3333087	3333344	21.648
chr5	12566660	12566913	21.648
chr18	77448645	77449061	21.6069
chr15	100089186	100089413	21.6069
chr1	178783432	178783701	21.5876
chr7	26541100	26541318	21.5711
chr1	17424350	17424595	21.5711
chr8	74050255	74050509	21.5666
chr6	91576135	91576374	21.5666
chr2	118255154	118255369	21.5666
chr18	67427428	67427891	21.5358
chr4	101118988	101119300	21.534
chr15	10602771	10603016	21.5296
chr14	27807399	27807625	21.5296
chr1	172178732	172178959	21.514
chr1	141273558	141273785	21.514
chr18	12899204	12899435	21.4946
chr4	133215685	133215973	21.4868
chr10	107723779	107724141	21.4212
chr4	128929127	128929373	21.356
chr8	47728946	47729169	21.3479
chr1	105697225	105697456	21.3442
chr6	34935533	34935831	21.2678
chr19	17098517	17098746	21.2603
chr15	7035158	7035387	21.2464
chr8	28350903	28351286	21.234
chr5	76477224	76477735	21.2276
chr3	101966126	101966426	21.2242
chr8	14014712	14015002	21.1959
chr10	101834912	101835158	21.1932
chr4	138336354	138336585	21.177
chrY_random	39676139	39676383	21.1622
chrX	7305259	7305508	21.1622
chr7	3849765	3849995	21.1622
chr7	19340552	19340773	21.1622
chr5	137178257	137178541	21.1622
chr3	66908464	66908782	21.1622
chr3	61963044	61963315	21.1622
chr2	139543583	139543792	21.1622
chr18	19884441	19884657	21.1622
chr1	193149549	193149786	21.1622
chr1	191616545	191616759	21.1622
chr18	63398507	63398721	21.1412
chr12	119779000	119779215	21.1394
chr4	11073812	11074077	21.1055
chr1	15805184	15805390	21.1055
chr11	45559547	45559750	21.0943
chr9	121523523	121523741	21.09
chr3	101887816	101888083	21.0519
chr5	143739242	143739447	21.048
chr14	101731740	101731940	21.048
chr8	72673942	72674152	21.0356
chr3	15156853	15157094	21.0356
chr3	83784394	83784685	21.0124
chr13	106029427	106029626	21.0122
chr1	165951071	165951313	20.9885
chr7	133647102	133647319	20.9661
chr5	129893299	129893593	20.9651
chr2	112772033	112772303	20.9354
chr7	136573452	136573802	20.8569
chr6	70053868	70054095	20.8569
chr7	104747169	104747399	20.8498
chr18	17723856	17724106	20.8498
chr8_random	674747	675895	20.817
chr5	67310611	67310900	20.7936
chr1	120930516	120930736	20.7936
chr14	16625140	16625379	20.7829
chr8	92347539	92347755	20.781
chr9	66447439	66447721	20.7732
chr2	147948359	147948576	20.7732
chr15	42352367	42352602	20.7732
chr11	60955868	60956084	20.7732
chr16	94771486	94771709	20.7552
chr12	74186942	74187189	20.7412
chr17	95234275	95234546	20.7219
chrX	85825405	85825639	20.7088
chr5	21157778	21158024	20.7074
chr4	151373616	151373946	20.7074
chr2	155395018	155395266	20.7074
chr11	115675197	115675433	20.6898
chr4	61967463	61967687	20.6838
chr4	15170387	15170858	20.6838
chr1	115861120	115861359	20.6838
chr10	86323290	86323592	20.6831
chr8	119499013	119499233	20.6603
chr10	34001837	34002048	20.6324
chr14	64903352	64903605	20.6247
chr7	118064438	118064670	20.6106
chrX	95741144	95741436	20.5938
chr4	135230897	135231128	20.5938
chr1	57533532	57533827	20.5648
chr4	16015288	16015574	20.5579
chr17	79742109	79742335	20.5579
chr8	71547768	71547970	20.5573
chr10	14398690	14398924	20.5412
chr5	114034321	114034575	20.532
chr4	115410262	115410525	20.5053
chr5	91899200	91899717	20.4905
chr5	138867172	138867637	20.4722
chr7	73040198	73040421	20.4584
chr7	36181849	36182092	20.4584
chr5	61731065	61731287	20.4584
chr14	31145152	31145373	20.4584
chr7	102628729	102629061	20.4174
chr5	116295055	116295284	20.4174
chr1	108461106	108461349	20.4174
chr7	152037380	152037665	20.4025
chr1	138775484	138775740	20.3764
chr16	50482556	50482756	20.3762
chr13	64317385	64317620	20.3762
chr2	179971322	179971518	20.3373
chr11	109335005	109335270	20.3332
chr5	30968909	30969132	20.3303
chr13	91916634	91916918	20.3303
chr17	14336727	14336946	20.2994
chr4	101061330	101061759	20.2819
chr15	59443498	59443699	20.2647
chr16	14562788	14563046	20.2643
chr7	137977946	137978139	20.244
chr17	24276367	24276793	20.223
chr12	52448847	52449116	20.2136
chr16	42501361	42501563	20.1781
chr18	75370159	75370371	20.1578
chr12	34090192	34090468	20.1209
chr11	98820727	98820950	20.1209
chr16	84779412	84779636	20.1191
chr12	72609449	72609677	20.0733
chr5	72856281	72856567	20.0717
chr14	79535011	79535218	20.0717
chrX	8953162	8953380	20.0699
chrX	7745022	7745244	20.0699
chrX	35684171	35684373	20.0699
chrX	163595619	163595836	20.0699
chrX	12993508	12993742	20.0699
chr9	18732458	18732679	20.0699
chr9	13345361	13345582	20.0699
chr7	120521606	120521836	20.0699
chr4	3187298	3187492	20.0699
chr13	4465006	4465225	20.0699
chr11	115070645	115070865	20.0699
chr1	110225244	110225441	20.0699
chr10	79565340	79565547	20.0699
chr10	35660631	35660832	20.0699
chr3	47480175	47480374	20.0497
chr10	104959861	104960066	20.0497
chr1	72874659	72874917	19.9968
chr6	122939509	122939773	19.989
chr15	4299260	4299510	19.989
chr11	47309365	47309623	19.989
chr11	28071281	28071518	19.989
chr11	118412570	118412839	19.989
chrM	5756	6470	19.9462
chr8	82861888	82862112	19.9261
chr7	133535737	133535978	19.9134
chr15	88723390	88723648	19.9086
chr15	36892183	36892458	19.9086
chr1	14733232	14733603	19.9086
chr3	21739799	21740020	19.9053
chr2	121310254	121310470	19.9053
chr11	100460275	100460525	19.8957
chr6	124683061	124683299	19.8711
chr13	95677815	95678040	19.8711
chr1	20964861	20965102	19.8711
chr2	77344686	77344892	19.8485
chr2	156590740	156591020	19.8485
chr5	73293584	73293828	19.8387
chr4	57854881	57855105	19.8387
chr8	107104203	107104500	19.8286
chr6	88433169	88433449	19.8223
chr7	53776741	53777002	19.8177
chr13	98052880	98053134	19.8177
chr11	4395038	4395259	19.8177
chr15	7082846	7083044	19.7752
chr17	82778945	82779190	19.7402
chr9	108990485	108990717	19.74
chr18	75244848	75245076	19.6955
chr6	144199668	144199888	19.6633
chr17	50890130	50890349	19.6633
chr1	170325751	170325977	19.6633
chr5	12868558	12868839	19.6149
chr18	75198196	75198437	19.5869
chr16	21807903	21808294	19.5869
chr3	120546642	120546910	19.5773
chr5	8424273	8424482	19.5579
chr10	60543531	60543747	19.5579
chr6	134763372	134763609	19.5228
chr5	126818363	126818652	19.5228
chr17	29536243	29536460	19.5228
chr16	53659529	53659773	19.5228
chr9	44675017	44675256	19.4968
chr9	105543831	105544070	19.4968
chr3	19400676	19401160	19.4968
chr3	114879323	114879547	19.4968
chr17	40620615	40620839	19.4968
chr9	10540891	10541113	19.4865
chr4	135055785	135056019	19.4865
chr1	119354472	119354694	19.4489
chr6	24146398	24146600	19.4376
chr14	73619777	73620022	19.4376
chr7	52494130	52494360	19.4358
chr7	147263692	147263924	19.4358
chr9	4192847	4193237	19.4284
chr4	154537397	154537624	19.4284
chr2	71704746	71704949	19.4284
chr9	22612293	22612512	19.417
chr5	33088980	33089214	19.4155
chr15	81552905	81553104	19.3614
chr15	33563163	33563363	19.3378
chr17	46949451	46949712	19.3226
chr11	64691308	64691619	19.2868
chrUn_random	3497203	3497580	19.2749
chr5	151047899	151048125	19.2692
chr12	96983276	96983506	19.2692
chr4	152715091	152715315	19.2592
chr19	55717999	55718196	19.2592
chr8	26558436	26558716	19.2287
chr18	81130753	81130981	19.213
chr4	141121231	141121545	19.2092
chr4	44864740	44864951	19.2052
chr3	83555295	83555637	19.1861
chr18	44302156	44302399	19.1861
chr6	83741353	83741583	19.1812
chr15	39478202	39478492	19.1812
chr8	46060644	46060858	19.1586
chr17	46930058	46930271	19.136
chr5	61369999	61370230	19.1037
chr4	88299617	88299850	19.1037
chr7	31392833	31393068	19.1036
chr10	20508737	20508946	19.1036
chr11	22995750	22996024	19.0909
chr4	40180145	40180576	19.0269
chr3	82161914	82162149	19.0218
chrX	39785272	39785492	18.9928
chrX	18918769	18918973	18.9928
chr8	40414771	40415035	18.9928
chr7	143303924	143304133	18.9928
chr7	121210319	121210513	18.9928
chr4	143809385	143809668	18.9928
chr3	11374247	11374468	18.9928
chr18	49681305	49681506	18.9928
chr1	84546272	84546468	18.9928
chr5	35341488	35341724	18.9734
chr1	105750831	105751033	18.9734
chr8	101176254	101176594	18.968
chr15	88625584	88625892	18.968
chr10	80754299	80754545	18.968
chr13	105701187	105701399	18.9677
chr6	7703207	7703488	18.9406
chr6	76589785	76590000	18.9406
chr2	165747971	165748271	18.9232
chr9	45157354	45157715	18.9066
chr4	11504813	11505015	18.9066
chr2	71582988	71583210	18.9066
chr1	12116841	12117068	18.8871
chr10	96214206	96214508	18.8636
chr13	120122973	120123189	18.8601
chr1	39577755	39577991	18.84
chr9	29730544	29730757	18.8016
chr4	148499462	148499743	18.7997
chr4	132588721	132588967	18.7812
chr11	30191221	30191474	18.7812
chr6	89348018	89348233	18.7803
chr13	43001275	43001505	18.7803
chr10	4488162	4488483	18.7803
chr5	122504590	122504825	18.725
chr13	34062365	34062564	18.725
chr11	57917924	57918182	18.725
chr9	82945386	82945597	18.7169
chr15	30069455	30069746	18.7169
chr8	75045916	75046115	18.7074
chr8	113043725	113043957	18.7074
chr1	53806829	53807045	18.7074
chr1	8548051	8548249	18.701
chr13	59160461	59160724	18.701
chr13	104822675	104822940	18.701
chr12	57389015	57389225	18.6638
chr3	84618237	84618494	18.6509
chr18	7416589	7416837	18.6509
chr15	81801107	81801314	18.6506
chr5	143670878	143671094	18.641
chr6	117887259	117887487	18.6224
chr2	13689656	13689903	18.598
chr14	114246981	114247320	18.598
chr8	93889826	93890073	18.5903
chr8	116013448	116013667	18.5903
chr4	57703828	57704040	18.5773
chr1	162554892	162555090	18.5773
chr3	9524425	9524647	18.5717
chr16	26962154	26962453	18.5717
chr5	23590675	23590932	18.5495
chr4	128335039	128335250	18.5495
chr15	84145167	84145387	18.5444
chr9	19498893	19499095	18.5027
chr8	116963225	116963472	18.5027
chr11	88489736	88489942	18.5027
chr8	97951637	97951914	18.4675
chr4	126801511	126801718	18.4675
chr2	128255018	128255220	18.467
chr12	15122317	15122588	18.467
chr4	32651981	32652186	18.4669
chr17	35803084	35803301	18.4669
chr12	113998781	113998985	18.4669
chr10	70204816	70205031	18.4343
chr1	134316482	134316702	18.4318
chr11	107008761	107009011	18.4318
chr6	71217375	71217625	18.4221
chr12	100304663	100304909	18.4032
chr15	65727723	65728013	18.4029
chr10	110795368	110795802	18.4029
chr6	28679259	28679470	18.3902
chr12	81471809	81472018	18.3902
chr11	49121957	49122160	18.3902
chr10	30347467	30347698	18.314
chr17	29144969	29145230	18.3134
chr12	29418162	29418678	18.3113
chr4	74880588	74880804	18.2883
chr6	35186273	35186549	18.2749
chr1	89127178	89127382	18.2563
chr5	75972657	75972900	18.2384
chr5	123608118	123608351	18.2384
chr12	77441472	77441731	18.2384
chr12	106982820	106983095	18.2384
chr11	70169638	70169869	18.2384
chr11	34685884	34686130	18.2384
chr15	100309493	100309749	18.2316
chr7	148711172	148711407	18.2232
chr16	58621162	58621359	18.2232
chr4	151569050	151569274	18.2172
chr10	62358267	62358497	18.1743
chr3	157644130	157644356	18.1633
chr3	88379521	88379761	18.1612
chr1	138899597	138899881	18.1483
chr4	101561940	101562230	18.1467
chr4	13493116	13493455	18.1433
chr4	115838719	115838930	18.1433
chr10	58177043	58177244	18.1433
chr8	26855547	26855751	18.093
chr13	97430211	97430443	18.0888
chr6	3627877	3628141	18.0767
chr15	9064769	9064974	18.0767
chr11	116955642	116955867	18.0767
chr18	78059563	78059784	18.0327
chr1	35928450	35928828	18.0327
chr11	3372648	3372930	18.0149
chr10	79677904	79678143	18.0149
chr4	134394149	134394405	18.0071
chr3	132973498	132973724	17.9854
chr14	32485070	32485278	17.9854
chr12	12587549	12587747	17.9854
chr4	14421040	14421287	17.9415
chr19	24251285	24251480	17.9415
chr15	61220236	61220486	17.9415
chr12	101406774	101407074	17.9415
chr7	98025441	98025644	17.9314
chr7	135381467	135381693	17.9314
chr6	59849963	59850178	17.9314
chr6	127300156	127300372	17.9314
chr4	61901708	61901905	17.9314
chr4	38466214	38466406	17.9314
chr15	96552706	96552923	17.9314
chr14	70790376	70790574	17.9314
chr1	4204045	4204243	17.9314
chr13	67673894	67674099	17.9314
chr12	43092522	43092716	17.9314
chr7	134103417	134103611	17.9127
chr2	90681426	90681640	17.9074
chr14	23973340	23973544	17.9074
chr14	122805182	122805416	17.8694
chr13	56713273	56713484	17.8694
chr9	96503888	96504106	17.8686
chr19	23542382	23542618	17.8376
chr16	3532044	3532285	17.83
chr15	85373155	85373398	17.83
chr8	90405116	90405312	17.8013
chr5	54065194	54065392	17.8013
chr2	164692473	164692686	17.8013
chr2	106591012	106591237	17.8013
chr6	113346832	113347045	17.7963
chr11	14059423	14059652	17.7963
chr1	140755842	140756083	17.7533
chr15	76790723	76791016	17.7504
chr2	115194242	115194450	17.7479
chr1	39896718	39896932	17.7479
chr16	37651781	37651975	17.7336
chr1	103813554	103813811	17.7096
chr10	67554605	67554796	17.7096
chr4	18395410	18395792	17.6929
chr18	7004717	7004935	17.6772
chr15	31342735	31342957	17.6772
chr14	83157039	83157343	17.6772
chr14	49249286	49249512	17.6772
chr8	42124908	42125174	17.6687
chr6	97052278	97052513	17.6687
chr16	87625634	87625860	17.6666
chr15	99762598	99762835	17.6666
chr15	88539391	88539601	17.6412
chr2	17949245	17949499	17.6358
chr1	181777909	181778128	17.6017
chr11	60166760	60166998	17.6017
chr11	102111154	102111345	17.5995
chr5	33878299	33878513	17.5969
chr11	55137385	55137611	17.5824
chr13	9389648	9389914	17.5332
chr13	64352866	64353059	17.5267
chr5	28147261	28147464	17.5204
chr8	99190034	99190232	17.5122
chr5	65690925	65691137	17.5122
chr12	42818020	42818222	17.5122
chr5	124626882	124627098	17.506
chr1	63185217	63185433	17.4782
chr17	35323120	35323404	17.4672
chr8	67473285	67473482	17.4624
chr12	94873996	94874419	17.4524
chr12	88829326	88829568	17.4424
chr1	108693176	108693457	17.4267
chr8	108489915	108490120	17.426
chr6	5069275	5069471	17.4017
chr15	6696628	6696826	17.4017
chr12	34091948	34092154	17.4017
chr1	121972171	121972361	17.3786
chr6	34294294	34294671	17.3731
chr4	129008343	129008546	17.3731
chr6	83840371	83840561	17.3728
chr18	62868543	62868835	17.3347
chr1	120304410	120304636	17.3347
chr5	136409768	136409967	17.3216
chr9	115355811	115356048	17.3054
chr4	144967507	144967848	17.3054
chr2	113281029	113281262	17.3054
chr9	48983762	48983970	17.3043
chr14	71151339	71151562	17.3043
chr10	79635711	79636007	17.3043
chr3	51012654	51012852	17.272
chr16	4586806	4587055	17.272
chr15	98355785	98356026	17.272
chr11	117774046	117774243	17.2701
chr10	114726092	114726288	17.2701
chr8	77549935	77550186	17.26
chr8	33666698	33666919	17.236
chr18	36712203	36712440	17.236
chr7	36120132	36120487	17.2127
chr19	55301619	55301857	17.2078
chr13	4125232	4125426	17.1928
chr10	22790466	22790662	17.1928
chr6	120062554	120062803	17.1682
chr18	25548084	25548327	17.1682
chr12	73750775	73751050	17.1682
chr5	83966155	83966346	17.1606
chr2	119289687	119289900	17.1523
chr18	36575192	36575465	17.1523
chr13	113252704	113252936	17.1523
chr12	101772303	101772496	17.1523
chr3	89887899	89888133	17.135
chr1	75518167	75518407	17.1162
chr15	7387839	7388061	17.1162
chr5	76532850	76533072	17.1009
chr8	72240358	72240576	17.0922
chr7	125964804	125965048	17.0806
chr8	128189861	128190089	17.0594
chr14	78213959	78214191	17.0401
chr8	108888245	108888481	17.034
chr4	130681970	130682202	17.034
chr4	146910105	146910313	17.0291
chr11	115560781	115560991	17.018
chr10	78959509	78959734	17.018
chr7	20401744	20401939	17.0176
chr17	32747332	32747629	17.0176
chr5	116832683	116833157	16.9731
chr14	59404825	59405068	16.9675
chr5	149191154	149191462	16.9475
chr3	153580202	153580481	16.9475
chr10	11755073	11755282	16.9475
chr8	107945763	107946000	16.9198
chr6	125452077	125452325	16.914
chr2	32392581	32392777	16.914
chr3	154044508	154044746	16.9015
chr11	97390917	97391127	16.8951
chr4	132061907	132062121	16.8927
chr11	62141639	62141878	16.8927
chr19	42966228	42966422	16.8899
chr9	8442516	8442706	16.8862
chr6	58706720	58706911	16.8862
chr4	39060386	39060587	16.8862
chr4	3295314	3295523	16.8862
chr4	140142432	140142641	16.8862
chr2	168710183	168710381	16.8862
chr18	54687546	54687747	16.8862
chr17	72262611	72262801	16.8862
chr15	77926062	77926268	16.8862
chr14	46861436	46861649	16.8862
chr1	3390030	3390296	16.8862
chr12	95310832	95311069	16.8862
chr12	69464946	69465151	16.8862
chr11	65192451	65192658	16.8862
chr9	45817825	45818031	16.8775
chr8	23816845	23817101	16.8554
chr15	5941993	5942234	16.836
chr7	35251453	35251733	16.8157
chr16	63669243	63669540	16.808
chr16	36684371	36684579	16.7891
chr7	80998575	80998771	16.7709
chr3	105229443	105229638	16.7421
chr2	157073993	157074230	16.7421
chr16	45158789	45158999	16.7421
chr1	153063307	153063506	16.7421
chr3	11083484	11083706	16.7105
chr1	7661769	7661959	16.7105
chr6	120257418	120257608	16.7062
chr15	73244668	73244880	16.7062
chr6	39396233	39396472	16.6831
chr13	15914173	15914627	16.6831
chr14	39134564	39134818	16.6706
chr17	61722034	61722285	16.6691
chr8	3400626	3400831	16.6551
chr2	146128175	146128374	16.642
chr15	79481159	79481384	16.6325
chr13	34346712	34346926	16.6325
chr18	77277123	77277315	16.6239
chr10	120264008	120264216	16.6026
chr8	87025557	87025774	16.5966
chr19	53230731	53230943	16.5966
chr15	21174485	21174688	16.5966
chr1	168055130	168055358	16.5874
chr4	56927255	56927462	16.5782
chr1	51477900	51478298	16.5782
chr8	107694277	107694476	16.5669
chr6	60313973	60314211	16.5351
chr4	117970155	117970372	16.5247
chr7	71984750	71984963	16.5148
chr11	53613716	53613962	16.5102
chr5	65155763	65156002	16.4787
chr2	108993106	108993309	16.4787
chr18	12186938	12187149	16.4787
chr17	87131553	87131791	16.4787
chr12	72561852	72562070	16.4681
chr11	106570616	106570833	16.4681
chr10	82784407	82784628	16.4534
chr6	108057489	108057702	16.4086
chr18	17577598	17577793	16.4028
chr1	73569873	73570098	16.4016
chr4	84174409	84174671	16.3893
chr19	4044263	4044507	16.3893
chr16	64766834	64767024	16.3893
chr2	96615746	96615980	16.3826
chr2	60511660	60511886	16.3826
chr2	26298406	26298611	16.3826
chr1	72613767	72613965	16.3826
chr7	3522368	3522559	16.3275
chr4	141430743	141430937	16.3275
chr17	3054902	3055121	16.3275
chr1	181162257	181162470	16.3275
chr3	108059855	108060057	16.3124
chr6	10042024	10042230	16.2912
chr18	83686849	83687155	16.2912
chr8	82328438	82328671	16.2865
chr19	7657766	7658000	16.2865
chr7	147131502	147131718	16.27
chr16	13739243	13739438	16.27
chr14	49336279	49336507	16.27
chr12	56416306	56416512	16.27
chr8	128441120	128441315	16.2654
chr3	65288491	65288691	16.2654
chr14	28487358	28487563	16.2549
chr12	87845521	87845784	16.2549
chr14	31982723	31982913	16.2528
chr3	87281950	87282140	16.2494
chr7	95705657	95705977	16.2427
chr10	62746590	62746804	16.2427
chr4	6895917	6896187	16.233
chr15	55093768	55093975	16.2314
chr7	87014040	87014302	16.2048
chr7	146762798	146763031	16.2048
chr13	48255548	48255827	16.2048
chr3	18256950	18257425	16.204
chr18	34050142	34050338	16.204
chr6	143105227	143105464	16.1996
chr6	48816320	48816526	16.1788
chr1	74863444	74863679	16.1788
chr16	16473544	16473772	16.1788
chr1	166433665	166433859	16.1752
chr1	39585167	39585503	16.1506
chr3	129235059	129235251	16.143
chr11	51451422	51451924	16.122
chr4	53366430	53366623	16.1177
chr9	109425946	109426178	16.1053
chr3	23555314	23555557	16.1053
chr2	21966775	21967001	16.1053
chr17	37299760	37299997	16.1053
chr12	116228031	116228279	16.1053
chr9	72806476	72806722	16.1049
chr10	41898621	41898866	16.1049
chr10	104945427	104945650	16.1049
chr10	20821794	20822007	16.0825
chr7	121884167	121884424	16.0759
chr6	33720103	33720304	16.0759
chr13	20182281	20182494	16.0759
chr4	146792598	146792804	16.0645
chr8_random	772546	772749	16.0606
chr10	115999263	115999480	16.0606
chr11	97401556	97401774	16.0516
chr2	144100719	144100918	16.0368
chr16	82577083	82577275	16.0368
chr11	63163720	63163916	16.0368
chr10	84361773	84361983	16.0368
chr1	62806799	62807014	16.0325
chr10	127344606	127344803	16.0223
chr1	75506782	75506999	16.0121
chr5	49001061	49001419	15.9692
chr5	111492373	111492564	15.9692
chr17	85542088	85542327	15.9692
chr17	22543293	22543532	15.9692
chr4	59828410	59828604	15.9603
chr11	50270735	50270941	15.9603
chr13	5696670	5696860	15.9602
chr6	22534926	22535135	15.8886
chr19	11054389	11054615	15.8886
chr12	111621801	111622026	15.8886
chr8	89223493	89223690	15.8858
chr1	78598684	78598878	15.8858
chrX	98282048	98282246	15.858
chrX	49508640	49508845	15.858
chr9	97840076	97840266	15.858
chr8	83911357	83911582	15.858
chr7	24993069	24993259	15.858
chr7	115745524	115745714	15.858
chr6	6492239	6492435	15.858
chr6	32462086	32462304	15.858
chr5	44535193	44535396	15.858
chr5	142463357	142463621	15.858
chr4	65081653	65081864	15.858
chr3	122223893	122224083	15.858
chr2	156359035	156359236	15.858
chr19	46413068	46413271	15.858
chr17	57129534	57129724	15.858
chr16	85449266	85449506	15.858
chr13	6828258	6828460	15.858
chr13	118012025	118012252	15.858
chr12	72214992	72215183	15.858
chr1	195483229	195483420	15.858
chr1	153391302	153391494	15.858
chr10	35718825	35719049	15.858
chr10	111666592	111666810	15.858
chr7	147705957	147706400	15.8409
chr11	88882765	88882976	15.8353
chr3	82241644	82241878	15.8176
chr16	20325495	20325687	15.8176
chr8	91150428	91150671	15.7798
chr8	129540501	129540694	15.7798
chr5	136214149	136214339	15.7651
chr8	107626363	107626560	15.7612
chr5	122964246	122964464	15.7612
chr7	13656857	13657063	15.7471
chr4	34982010	34982242	15.7471
chr1	63184709	63184980	15.7246
chr1	89123087	89123302	15.7142
chr5	104242148	104242358	15.7036
chr4	33910921	33911168	15.7036
chr4	26871842	26872035	15.7036
chr12	41634723	41635059	15.7036
chr11	63044338	63044542	15.6899
chr10	88228779	88228977	15.6845
chr5	59840877	59841094	15.6772
chr18	24552776	24553016	15.6772
chr18	75504598	75505096	15.6697
chr14	10151660	10151939	15.6689
chr10	94918982	94919218	15.6442
chr9	9027632	9027825	15.6385
chr6	35489744	35489949	15.6385
chr16	18491071	18491261	15.6383
chr5	135782269	135782522	15.6154
chr1	135760336	135760526	15.6154
chr18	69941929	69942134	15.6152
chr17	66829106	66829296	15.6152
chr10	41483565	41483760	15.6113
chr1	191993392	191993602	15.6078
chr5	104164851	104165075	15.5775
chr14	29051987	29052237	15.5775
chr7	86893218	86893410	15.5738
chr3	26819989	26820191	15.5738
chr2	167944794	167945011	15.554
chr3	66250379	66250589	15.5415
chr15	11513913	11514113	15.5415
chr1	100774213	100774485	15.5415
chr6	37327968	37328214	15.539
chr3	16382983	16383195	15.539
chr17	31444835	31445061	15.517
chr11	31882693	31882888	15.517
chr9	27692825	27693086	15.5095
chr7	107644388	107644583	15.5095
chr7	104038765	104038975	15.5095
chr4	45667359	45667586	15.5095
chr2	58333250	58333440	15.5095
chr18	75159983	75160214	15.5095
chr17	75920602	75920807	15.5095
chr11	116003624	116003869	15.5095
chr10	60704907	60705140	15.5095
chr8	86590243	86590433	15.507
chr7	19866357	19866563	15.4707
chr4	48523889	48524081	15.4707
chr14	47011523	47011740	15.4707
chr15	13323144	13323345	15.4683
chr11	109212883	109213093	15.4405
chr8	47531271	47531475	15.4011
chr6	100340293	100340495	15.3973
chr7	17588535	17588733	15.3957
chr15	6945603	6945794	15.3957
chr11	95549831	95550045	15.3957
chr8	24678364	24678579	15.3885
chr8	120933407	120933597	15.3843
chr4	108480062	108480459	15.3843
chr8	88917810	88918045	15.3382
chr5	143562452	143562694	15.338
chr1	62783205	62783419	15.338
chr15	18738902	18739092	15.3357
chr10	19611566	19611776	15.3357
chr8	91690949	91691237	15.3284
chr14	121687732	121688192	15.3284
chr4	138536793	138537007	15.3237
chr4	107891634	107891914	15.3195
chr11	97532637	97532836	15.3166
chr2	165683059	165683271	15.2791
chr12	41584159	41584349	15.2791
chr4	135135695	135135893	15.2728
chr4	10895055	10895259	15.2571
chr18	49386871	49387139	15.2571
chr4	24364399	24364634	15.2523
chr11	52347718	52347976	15.2523
chr8	25681811	25682028	15.2383
chr8	64124657	64124857	15.2206
chr8	98133470	98133676	15.2176
chr9	110437739	110437947	15.1951
chr6	83788336	83788545	15.1951
chr5	113251519	113251738	15.1951
chr11	71411299	71411540	15.1951
chr12	64585205	64585395	15.1816
chr8	87174040	87174487	15.1376
chr2	157793682	157793907	15.137
chr12	68813346	68813599	15.1335
chr9	64209477	64209675	15.1114
chr6	18722804	18723092	15.1114
chr8	24716049	24716273	15.0724
chr6	113550697	113550918	15.0724
chr10	39338287	39338499	15.0718
chr8	72634457	72634679	15.0116
chr2	172370158	172370364	15.0116
chr1	155928317	155928521	15.0116
chr7	77749753	77749976	15.0071
chr12	68962402	68962854	15.0071
chr7	86439653	86439873	14.9999
chr2	25121867	25122072	14.9902
chr8	109488624	109488934	14.977
chr6	117986223	117986413	14.9727
chr5	114041812	114042043	14.9513
chr16	10217226	10217420	14.9513
chr2	176864579	176864769	14.9428
chr14	121728688	121728907	14.9428
chr6	5167009	5167233	14.8914
chr3	79335711	79335948	14.8914
chr18	38788516	38788729	14.8914
chr9	92730975	92731177	14.8791
chr7	77384065	77384402	14.8791
chr3	18480985	18481242	14.8791
chr18	53374549	53374748	14.8791
chr11	93948231	93948486	14.8791
chr1	135058184	135058375	14.8791
chrX	20508592	20508782	14.8473
chrX	18440932	18441125	14.8473
chr9	88471154	88471344	14.8473
chr5	57144175	57144365	14.8473
chr5	31814934	31815133	14.8473
chr5	23713926	23714124	14.8473
chr3	65933657	65933851	14.8473
chr3	15899708	15899906	14.8473
chr2	181283021	181283225	14.8473
chr18	77649822	77650031	14.8473
chr1	68684137	68684327	14.8473
chr15	41183753	41183943	14.8473
chr1	42688662	42688852	14.8473
chr11	85511139	85511331	14.8473
chr11	35986050	35986247	14.8473
chr11	18825016	18825222	14.8473
chr10	122498269	122498482	14.8473
chr14	122687032	122687227	14.8363
chr13	32145458	32145691	14.8363
chr19	14860317	14860583	14.8319
chr9	69220766	69220960	14.831
chr6	112553989	112554198	14.831
chr19	21892576	21892766	14.831
chr4	48588922	48589169	14.8212
chr16	42782280	42782499	14.8158
chr6	18434227	18434417	14.7871
chr12	88658976	88659184	14.7821
chr4	103132419	103132713	14.769
chr16	87131043	87131243	14.769
chr10	53245506	53245696	14.769
chr10	43757859	43758099	14.769
chr9	80132417	80132650	14.7656
chr9	17362171	17362467	14.7656
chr6	10041056	10041246	14.7656
chr5	126559613	126559869	14.7586
chr3	37102975	37103183	14.7586
chr15	60993136	60993326	14.7586
chr12	104559058	104559248	14.7586
chr13	94418777	94418968	14.7529
chr7	89383290	89383499	14.7141
chr3	65256727	65256972	14.7141
chr7	59419361	59419558	14.7021
chr6	108778557	108778809	14.7021
chr14	49775219	49775479	14.7021
chr12	62572009	62572248	14.7021
chr4	96908501	96908929	14.6906
chr4	57176312	57176502	14.6826
chr1	36070662	36070886	14.6826
chr4	29018949	29019353	14.6557
chr2	20418191	20418402	14.6553
chr3	51402992	51403210	14.6358
chr8	106900794	106901006	14.6308
chr7	119969059	119969287	14.6308
chr1	9357378	9357638	14.6286
chr4	108645955	108646145	14.6158
chr5	75100839	75101045	14.6007
chr11	8535909	8536101	14.6007
chr1	141396597	141396796	14.6007
chr14	58156143	58156401	14.5978
chr7	50506177	50506373	14.5672
chr5	63957240	63957451	14.5672
chr8	35030113	35030305	14.5514
chr5	38311645	38311850	14.5453
chr18	7811231	7811435	14.5453
chr17	59125669	59126032	14.5453
chr10	17248247	17248437	14.5453
chr10	59031849	59032050	14.5403
chr7	13882925	13883317	14.5061
chr16	91905506	91905730	14.5061
chr5	143690841	143691038	14.5048
chr1	63488850	63489063	14.5048
chr13	64377087	64377286	14.5048
chr1	60914572	60914815	14.4925
chr8	87965578	87965800	14.4825
chr5	38912249	38912439	14.4755
chr5	101109274	101109470	14.4755
chr18	55039007	55039207	14.4755
chr9	44728739	44728969	14.4455
chr7	147365925	147366187	14.4401
chr16	48422596	48422892	14.4401
chr10	13989910	13990103	14.4401
chr5	104450919	104451126	14.4388
chr5	39077607	39077797	14.4263
chr12	89494419	89494616	14.4263
chr19	23162097	23162314	14.3917
chr5	92541652	92541943	14.3853
chr11	53607591	53607781	14.3853
chr9	48647734	48647924	14.3758
chr2	9456692	9456904	14.3758
chr16	92466558	92466748	14.3699
chr5	127235563	127235777	14.3376
chr19	32247032	32247226	14.3376
chr7	87947370	87947623	14.3256
chr15	41016853	41017078	14.3256
chr17	47736979	47737172	14.3138
chr11	72242995	72243191	14.3121
chr5	30261438	30261676	14.2695
chr19	36089399	36089590	14.2695
chr18	73975120	73975318	14.2695
chr11	113345931	113346140	14.2695
chr9	121244844	121245048	14.2488
chr7	19857520	19857759	14.2488
chr1	87921084	87921285	14.2488
chr13	5444140	5444435	14.2488
chr11	63084549	63084787	14.2488
chr19	47525257	47525489	14.2275
chr12	85959918	85960181	14.2275
chr16	13056036	13056248	14.2073
chr7	28357313	28357523	14.2027
chr8	3862782	3863182	14.2025
chr8	94926657	94926866	14.202
chr19	47252607	47252798	14.202
chr10	11845844	11846052	14.202
chr15	35300827	35301017	14.186
chr11	27158601	27158841	14.186
chr11	109533004	109533238	14.186
chr17	93875375	93875805	14.1754
chr10	25107223	25107428	14.1488
chr15	99554214	99554426	14.135
chr9	57851184	57851389	14.1237
chr2	140502529	140502830	14.1237
chr8	36558603	36558814	14.0931
chr8	44406025	44406235	14.0907
chr10	56094073	56094284	14.0907
chr6	102261681	102261936	14.0686
chr17	32690035	32690252	14.0619
chr6	35025231	35025422	14.033
chr1	63248262	63248508	14.033
chr14	33009040	33009303	14.0308
chr5	89105093	89105338	14.021
chr13	67653902	67654173	14.0028
chr9	96299876	96300108	14.0005
chr9	44894463	44894680	14.0005
chr13	24604054	24604280	14.0005
chr1	13931810	13932204	13.9848
chr8	77550252	77550467	13.9824
chr3	8988994	8989205	13.9757
chr1	158599930	158600169	13.9757
chr18	83685188	83685396	13.9312
chr2	156025692	156025883	13.9188
chr1	13653587	13653790	13.9188
chr2	109783393	109783583	13.8791
chr13	114362338	114362528	13.8791
chr9	65477561	65477751	13.8779
chr15	76736245	76736435	13.8779
chr3	52217358	52217548	13.8727
chr12	100735282	100735740	13.8727
chr2	32930531	32930735	13.8693
chr11	62659373	62659625	13.8622
chrX	75447636	75447831	13.8549
chrX	57441019	57441214	13.8549
chrX	138902512	138902715	13.8549
chr9	39862745	39862939	13.8549
chr9	24865315	24865564	13.8549
chr7	29996406	29996598	13.8549
chr7	14606714	14606906	13.8549
chr7	133299175	133299366	13.8549
[truncated: 380 more rows]

## Sheet: Spic_peaks_2id25
chr	start	end
chr10	101386156	101386415
chr10	101834888	101835214
chr10	102174955	102175204
chr10	10277772	10278212
chr10	102795507	102795745
chr10	102816250	102816644
chr10	102831684	102831924
chr10	104088057	104088481
chr10	104581508	104581765
chr10	104945351	104945763
chr10	104959866	104960180
chr10	104972017	104972257
chr10	105097902	105098169
chr10	10716583	10716888
chr10	107723749	107724315
chr10	108009868	108010238
chr10	108958821	108959086
chr10	10919971	10920224
chr10	109461938	109462197
chr10	10975979	10976222
chr10	10983654	10984017
chr10	110291773	110292125
chr10	110292679	110293039
chr10	110511195	110511524
chr10	110556280	110556545
chr10	110773256	110773575
chr10	110795334	110795850
chr10	110848621	110848944
chr10	110878311	110878621
chr10	110908262	110908490
chr10	111013165	111013452
chr10	111176920	111177173
chr10	111279027	111279406
chr10	111291257	111291642
chr10	111666567	111666840
chr10	112098577	112098960
chr10	112160178	112160464
chr10	112180614	112181016
chr10	11260286	11260644
chr10	112869915	112870221
chr10	112998788	112999075
chr10	114045543	114045885
chr10	114621861	114622198
chr10	114725986	114726341
chr10	11552468	11552743
chr10	115628747	115629134
chr10	115725261	115725591
chr10	115738350	115738590
chr10	115859726	115860058
chr10	115942432	115942704
chr10	115949502	115949952
chr10	115999163	115999567
chr10	116078848	116079179
chr10	116561626	116561920
chr10	117282361	117282687
chr10	117481979	117482263
chr10	117489143	117489407
chr10	11755039	11755307
chr10	118241652	118241944
chr10	11845776	11846063
chr10	118681323	118681683
chr10	119573168	119573543
chr10	119670745	119671043
chr10	119814271	119814534
chr10	119835913	119836289
chr10	119871540	119871774
chr10	119922699	119922963
chr10	119959834	119960581
chr10	120030893	120031347
chr10	120047132	120047382
chr10	120258908	120259250
chr10	120263952	120264337
chr10	120294662	120295058
chr10	120428154	120428568
chr10	120453554	120453719
chr10	120526307	120526848
chr10	120811758	120812081
chr10	120892035	120892464
chr10	120931157	120931446
chr10	121130327	121130574
chr10	121139053	121139301
chr10	121159315	121159720
chr10	121449999	121450263
chr10	12193300	12193557
chr10	12209487	12209858
chr10	122115839	122116144
chr10	122242985	122243281
chr10	122498210	122498604
chr10	12292625	12292910
chr10	12299019	12299316
chr10	12328358	12328732
chr10	12334299	12334552
chr10	124622545	124622856
chr10	124651581	124651973
chr10	125162606	125162930
chr10	125375113	125375440
chr10	125620959	125621302
chr10	126200029	126200293
chr10	126244188	126244439
chr10	126382352	126382575
chr10	126563767	126564016
chr10	126584324	126584666
chr10	126787709	126788039
chr10	126797841	126798149
chr10	127079391	127079720
chr10	127182989	127183224
chr10	127193112	127193361
chr10	12728152	12728414
chr10	127344524	127344834
chr10	127531916	127532461
chr10	127650212	127650443
chr10	127668685	127669023
chr10	127684047	127684374
chr10	127984418	127984723
chr10	128063575	128063903
chr10	128142151	128142422
chr10	128337874	128338143
chr10	128468964	128469241
chr10	128793594	128793854
chr10	129441158	129441512
chr10	129442140	129442445
chr10	129960998	129961292
chr10	13274210	13274528
chr10	13311969	13312191
chr10	13795467	13796032
chr10	13989795	13990164
chr10	14007417	14007679
chr10	14012785	14013066
chr10	14305713	14306082
chr10	14398634	14399044
chr10	15305828	15306263
chr10	16957187	16957489
chr10	17112782	17113016
chr10	17248154	17248500
chr10	17667104	17667524
chr10	17742589	17743115
chr10	18038143	18038566
chr10	18108704	18109036
chr10	18126985	18127242
chr10	18189011	18189282
chr10	18479026	18479270
chr10	18734940	18735403
chr10	18824885	18825246
chr10	19458024	19458514
chr10	19555769	19556086
chr10	19611615	19611860
chr10	19633556	19634007
chr10	19750559	19750894
chr10	19824353	19824689
chr10	20268737	20269139
chr10	20508664	20508981
chr10	20671929	20672234
chr10	20776637	20776933
chr10	20810670	20811026
chr10	20821748	20822074
chr10	21096591	21096852
chr10	21139087	21139339
chr10	21159069	21159478
chr10	21214277	21214609
chr10	21546825	21547143
chr10	21609192	21609633
chr10	21610271	21610537
chr10	21627677	21627990
chr10	21708279	21708569
chr10	21712125	21712561
chr10	21862360	21862809
chr10	21919939	21920443
chr10	22021440	22021749
chr10	22026175	22026537
chr10	22077909	22078150
chr10	22419799	22420082
chr10	22451224	22451551
chr10	22782698	22782965
chr10	22790387	22790723
chr10	22800894	22801134
chr10	23506965	23507222
chr10	23526071	23526344
chr10	23621036	23621312
chr10	23697809	23698126
chr10	23787533	23787896
chr10	23852926	23853285
chr10	24118631	24118895
chr10	24276969	24277331
chr10	24957000	24957239
chr10	25063813	25064043
chr10	25107212	25107443
chr10	25147223	25147657
chr10	25397724	25398076
chr10	25427690	25427982
chr10	25914679	25914953
chr10	26091161	26091421
chr10	26678359	26678690
chr10	26879292	26879607
chr10	27905243	27905538
chr10	28100228	28100747
chr10	28739573	28740001
chr10	28863544	28863931
chr10	28956079	28956503
chr10	29194045	29194650
chr10	29575679	29576089
chr10	29652217	29652460
chr10	29833490	29833802
chr10	29841051	29841302
chr10	29910594	29910834
chr10	30347343	30347799
chr10	31032739	31033172
chr10	32677343	32677577
chr10	32797309	32797564
chr10	32808438	32808612
chr10	33072866	33073195
chr10	33095457	33095638
chr10	33483061	33483385
chr10	33516032	33516320
chr10	33517029	33517471
chr10	33680975	33681290
chr10	33739485	33739888
chr10	33927020	33927301
chr10	34001754	34002040
chr10	34138036	34138279
chr10	34419243	34419792
chr10	34515743	34516032
chr10	34607493	34607743
chr10	34720413	34720793
chr10	34777059	34777369
chr10	34895026	34895335
chr10	34984943	34985418
chr10	35198611	35199017
chr10	35555005	35555369
chr10	35660524	35660916
chr10	35718790	35719099
chr10	35807530	35807844
chr10	36116370	36116731
chr10	36331339	36331600
chr10	36342850	36343260
chr10	36565708	36566015
chr10	36655758	36656245
chr10	36720696	36721022
chr10	36810280	36810537
chr10	36943145	36943467
chr10	36951763	36952115
chr10	36955865	36956188
chr10	36962956	36963187
chr10	36981050	36981329
chr10	37345857	37346081
chr10	37561711	37561974
chr10	37832901	37833153
chr10	38329672	38330021
chr10	38571978	38572354
chr10	38597425	38597778
chr10	38685153	38685340
chr10	38826873	38827113
chr10	39089033	39089328
chr10	39272822	39273082
chr10	39312414	39312790
chr10	39338223	39338525
chr10	3976695	3977035
chr10	3987971	3988387
chr10	40162038	40162391
chr10	40446094	40446377
chr10	40529365	40529708
chr10	40536226	40536639
chr10	40718243	40718495
chr10	40986756	40987076
chr10	41022413	41022702
chr10	41040241	41040547
chr10	41155091	41155398
chr10	41483529	41483902
chr10	41546458	41546679
chr10	41717556	41717934
chr10	4181770	4182220
chr10	41833937	41834194
chr10	41898578	41898905
chr10	42481424	42481769
chr10	42813070	42813329
chr10	42946282	42946570
chr10	43260837	43261041
chr10	43560829	43561201
chr10	43658948	43659387
chr10	43757810	43758165
chr10	43988113	43988436
chr10	44128980	44129255
chr10	44148003	44148216
chr10	44154414	44154736
chr10	44178569	44178894
chr10	44202959	44203232
chr10	44665025	44665422
chr10	44768459	44768742
chr10	44792231	44792470
chr10	44812060	44812357
chr10	44841429	44841708
chr10	4488153	4488523
chr10	45015086	45015310
chr10	4581803	4582077
chr10	46441780	46442122
chr10	46461017	46461268
chr10	4782132	4782421
chr10	48563226	48563758
chr10	49627995	49628313
chr10	49836267	49836508
chr10	50957924	50958188
chr10	51173783	51174144
chr10	51997905	51998214
chr10	51998644	51999008
chr10	52616576	52616896
chr10	53245312	53245770
chr10	54416015	54416274
chr10	5445784	5446204
chr10	55864656	55864979
chr10	56094047	56094432
chr10	56099733	56100038
chr10	56126411	56126884
chr10	56954750	56955126
chr10	57211854	57212272
chr10	57256716	57257079
chr10	57717983	57718360
chr10	57915513	57915766
chr10	57994035	57994356
chr10	57994966	57995324
chr10	58165533	58165853
chr10	58177018	58177345
chr10	5853220	5853692
chr10	58745976	58746265
chr10	58772943	58773470
chr10	59031806	59032100
chr10	59049688	59049991
chr10	59108030	59108286
chr10	59454979	59455203
chr10	59610240	59610468
chr10	59625098	59625433
chr10	59657114	59657405
chr10	59668702	59669092
chr10	5970957	5971275
chr10	59731690	59731975
chr10	60465112	60465462
chr10	60486841	60487162
chr10	60543193	60543821
chr10	6056572	6057042
chr10	60596766	60597067
chr10	60704822	60705184
chr10	60844735	60844981
chr10	60846306	60846757
chr10	60885675	60885913
chr10	60920445	60920758
chr10	61291761	61292082
chr10	61750381	61750735
chr10	61937716	61938038
chr10	62006159	62006544
chr10	62348747	62349016
chr10	62358223	62358525
chr10	62383142	62383407
chr10	6238573	6238847
chr10	6246114	6246383
chr10	6266300	6266697
chr10	62706330	62706606
chr10	6273693	6274049
chr10	62746555	62746820
chr10	62823280	62823713
chr10	62828988	62829233
chr10	6404849	6405305
chr10	6454336	6454620
chr10	6605957	6606368
chr10	66280718	66281045
chr10	66327163	66327460
chr10	66374289	66374557
chr10	66382964	66383286
chr10	66399820	66400158
chr10	66432444	66432912
chr10	66445832	66446064
chr10	66466804	66467099
chr10	66488341	66488664
chr10	66532605	66532939
chr10	66546584	66546950
chr10	66563004	66563419
chr10	66649968	66650265
chr10	66835901	66836134
chr10	66843014	66843422
chr10	66921382	66921868
chr10	67491252	67491598
chr10	67506770	67507098
chr10	67554552	67554797
chr10	67694106	67694387
chr10	67726698	67727057
chr10	67847272	67847726
chr10	68258302	68258597
chr10	68790341	68790582
chr10	69369878	69370192
chr10	69402684	69402950
chr10	69554433	69554884
chr10	69707774	69708044
chr10	69788312	69788635
chr10	69822183	69822507
chr10	70204782	70205055
chr10	70303954	70304279
chr10	70304981	70305252
chr10	70340788	70341131
chr10	73275156	73275409
chr10	74485646	74485883
chr10	74751317	74751710
chr10	74892191	74892793
chr10	75243971	75244305
chr10	75490780	75491171
chr10	75496783	75497267
chr10	75530519	75530863
chr10	7561629	7561880
chr10	75648032	75648333
chr10	75837266	75837533
chr10	7799641	7799936
chr10	78662752	78663086
chr10	78959458	78959868
chr10	79229830	79230228
chr10	79303579	79303936
chr10	79496270	79496570
chr10	79538065	79538369
chr10	79565221	79565619
chr10	79611764	79612052
chr10	79621237	79621455
chr10	79630160	79630424
chr10	79635601	79635996
chr10	79677824	79678269
chr10	79685897	79686327
chr10	80141297	80141581
chr10	80155104	80155451
chr10	80260512	80260927
chr10	80684157	80684430
chr10	80720117	80720332
chr10	80754291	80754591
chr10	80757269	80757589
chr10	80828847	80829028
chr10	8084055	8084429
chr10	81117887	81118287
chr10	82115313	82115741
chr10	82236278	82236553
chr10	82301002	82301299
chr10	8255275	8255615
chr10	8272046	8272404
chr10	82784389	82784714
chr10	82806742	82806999
chr10	83028319	83028559
chr10	83124727	83125005
chr10	83868061	83868334
chr10	83920669	83921147
chr10	84017249	84017735
chr10	84078147	84078402
chr10	84103121	84103392
chr10	84167985	84168271
chr10	84361750	84362027
chr10	84373331	84374041
chr10	84379820	84380123
chr10	84501388	84501786
chr10	84672006	84672311
chr10	84914636	84914907
chr10	84964907	84965322
chr10	85002258	85002578
chr10	86190414	86190783
chr10	86210645	86210892
chr10	86323185	86323635
chr10	87148705	87149197
chr10	88010399	88010769
chr10	8805235	8805607
chr10	88145513	88146022
chr10	88147736	88148127
chr10	88166821	88167323
chr10	88179995	88180381
chr10	88193530	88194406
chr10	88202644	88202981
chr10	88204166	88204547
chr10	88209819	88210251
chr10	88228722	88229047
chr10	88423461	88423744
chr10	88933476	88933986
chr10	89312536	89312790
chr10	89927696	89927988
chr10	9015773	9016117
chr10	90524946	90525340
chr10	90644319	90644561
chr10	91346095	91346355
chr10	92704927	92705331
chr10	92848982	92849247
chr10	92882381	92882724
chr10	93370692	93371049
chr10	93371877	93372171
chr10	93545022	93545418
chr10	93556278	93556497
chr10	93762056	93762307
chr10	94480702	94480981
chr10	94537826	94538213
chr10	94575678	94576030
chr10	94683224	94683568
chr10	94698849	94699222
chr10	94720782	94721190
chr10	94784956	94785155
chr10	94820337	94820719
chr10	94918849	94919321
chr10	94924104	94924348
chr10	95086643	95087034
chr10	95105715	95105949
chr10	95140059	95140416
chr10	95152652	95152873
chr10	95208476	95208772
chr10	95354022	95354765
chr10	95559404	95559701
chr10	95701693	95702049
chr10	96072134	96072437
chr10	96214125	96214659
chr10	98303161	98303404
chr10	98320070	98320374
chr10	98570767	98571009
chr10	98728026	98728341
chr10	98923438	98923800
chr10	98924129	98924610
chr10	99501164	99501414
chr10	99864917	99865375
chr1	100773984	100774575
chr1	101560263	101560604
chr1	103813569	103813843
chr1	104160184	104160442
chr1	105465308	105465664
chr1	105697163	105697540
chr1	105750757	105751097
chr1	106676123	106676588
chr1	106800259	106800513
chr1	107388020	107388294
chr1	107656401	107656665
chr1	108175081	108175519
chr1	10842956	10843318
chr1	108461117	108461376
chr1	108693024	108693501
chr1	10892993	10893383
chr1	109113785	109114087
chr1	109491963	109492249
chr11	100237288	100237655
chr11	100251195	100251441
chr11	100256677	100257066
chr11	100257573	100257901
chr11	100395312	100395698
chr11	100460252	100460608
chr11	100487922	100488305
chr11	100586226	100586558
chr11	100599291	100599569
chr11	100813454	100813709
chr11	100818804	100819089
chr11	100852462	100852782
chr11	101010570	101010856
chr11	101093476	101093854
chr11	101235914	101236154
chr11	101303510	101303883
chr11	102071120	102071382
chr11	10209986	10210220
chr11	102111024	102111345
chr11	102129016	102129518
chr11	102158134	102158372
chr11	102190817	102191147
chr1	110225183	110225516
chr11	102268829	102269076
chr11	10237794	10238186
chr11	102563503	102563903
chr11	102623643	102623934
chr11	102680879	102681180
chr11	102888966	102889331
chr11	102937516	102937844
chr11	103110869	103111167
chr11	103153838	103154106
chr11	103199625	103199906
chr11	103268151	103268424
chr11	103305177	103305581
chr11	103312006	103312290
chr11	103425367	103425766
chr11	103447419	103447719
chr11	103467995	103468391
chr11	104156984	104157254
chr11	104167053	104167337
chr11	104224015	104224369
chr11	104457759	104458012
chr11	104556327	104556634
chr1	110459646	110460029
chr11	104894442	104894670
chr11	104987436	104987694
chr11	105035776	105036086
chr11	105321260	105321585
chr11	105760767	105761027
chr11	106053103	106053371
chr11	106054921	106055216
chr11	106134415	106134660
chr11	10629576	10630065
chr11	106404799	106405039
chr11	106424230	106424533
chr11	106536619	106536965
chr11	106570566	106570949
chr11	106623601	106623861
chr11	106650219	106650554
chr11	106818770	106819070
chr11	106898614	106898913
chr11	106975266	106975484
chr11	107002122	107002403
chr11	107008691	107009132
chr11	107102974	107103284
chr11	107302322	107302699
chr11	107371015	107371286
chr11	107400251	107400560
chr11	107772701	107773051
chr11	108017469	108017717
chr11	108723653	108724049
chr11	108771679	108772031
chr11	108872859	108873441
chr11	109212804	109213156
chr11	109281412	109281802
chr11	109335000	109335374
chr11	109344665	109344899
chr11	109532889	109533257
chr11	109584012	109584383
chr11	10998314	10998823
chr11	110255550	110255896
chr11	111705242	111705549
chr11	112470606	112471036
chr11	113283693	113283997
chr11	113345911	113346221
chr11	113450275	113450685
chr11	113478923	113479314
chr11	113527966	113528207
chr11	113613559	113613959
chr11	114415890	114416150
chr11	114545842	114546137
chr11	114712179	114712442
chr11	114751484	114751754
chr11	114856211	114856657
chr11	114980825	114981111
chr11	114995105	114995485
chr11	115024265	115024602
chr11	115070539	115070912
chr11	115108936	115109230
chr11	115374021	115374364
chr11	115492289	115492530
chr11	115500314	115500567
chr11	115502526	115502779
chr11	115560616	115561058
chr11	115573738	115574011
chr11	115675139	115675399
chr11	115701086	115701356
chr11	11586005	11586348
chr11	116003578	116003993
chr11	116167913	116168212
chr11	116190567	116190863
chr11	116298093	116298409
chr11	116714530	116714947
chr11	116943722	116943969
chr11	116955543	116955827
chr11	116970883	116971255
chr11	116975900	116976306
chr11	117169220	117169423
chr11	117184290	117184547
chr11	11733189	11733438
chr11	117344201	117344623
chr11	117386878	117387177
chr11	117526519	117526827
chr11	117652213	117652431
chr11	117671894	117672116
chr11	117773971	117774333
chr11	117808319	117808589
chr11	117991650	117991885
chr11	118002259	118002580
chr11	11805049	11805384
chr11	118280138	118280506
chr11	11840951	11841145
chr11	118412591	118412905
chr11	118649631	118649881
chr11	119230185	119230469
chr11	119387611	119387959
chr11	119433831	119434146
chr11	119654928	119655168
chr11	119816886	119817156
chr11	120092584	120092871
chr11	120098766	120098928
chr11	120442715	120443062
chr11	120495105	120495417
chr11	120524995	120525253
chr11	120548044	120548290
chr11	120609405	120609734
chr11	120852408	120852780
chr11	121201723	121201994
chr11	121408559	121408906
chr11	121563479	121563753
chr11	121708901	121709302
chr11	12357568	12357914
chr11	12367255	12367582
chr11	12421622	12422318
chr1	112671464	112671811
chr1	11267970	11268397
chr1	112800838	112801198
chr11	12905201	12905969
chr11	12906608	12906878
chr1	11320415	11320756
chr1	11386051	11386384
chr11	13932459	13932812
chr11	14059336	14059694
chr1	11451777	11452026
chr1	114676204	114676557
chr1	11483234	11483546
chr1	11491789	11492175
chr11	14988999	14989316
chr1	115843957	115844266
chr1	115854963	115855314
chr1	115855934	115856189
chr1	115861060	115861392
chr1	115975438	115975773
chr11	16013939	16014179
chr11	16140614	16140833
chr11	16245200	16245863
chr11	16434726	16435024
chr1	11644820	11645086
chr1	116531552	116531792
chr1	116746192	116746586
chr11	16849485	16849964
chr11	16982012	16982377
chr11	17072179	17072422
chr11	17783012	17783607
chr1	118018190	118018531
chr11	18824918	18825303
chr11	18857307	18857948
chr1	119206183	119206540
chr1	119354469	119355150
chr1	119355749	119355991
chr1	119409631	119409884
chr1	119570942	119571250
chr1	119588314	119588624
chr11	19654560	19654829
chr11	19711294	19711681
chr11	19767024	19767330
chr1	119811704	119812004
chr11	19826112	19826501
chr11	19838448	19838717
chr11	19855702	19856014
chr1	119941641	119941923
chr11	20012209	20012828
chr11	20017549	20017814
chr11	20038556	20038806
chr1	12010740	12011006
chr11	20131006	20131571
chr11	20296443	20296751
chr1	120304325	120304712
chr11	20364699	20365064
chr11	20368669	20368992
chr11	20476188	20476478
chr1	120522056	120522546
chr1	120559704	120559976
chr11	20641833	20642208
chr11	20773342	20773668
chr11	20827813	20828221
chr1	120930425	120930842
chr1	120951866	120952232
chr1	120972416	120972768
chr1	121049063	121049555
chr1	121086202	121086464
chr11	21156421	21156780
chr11	21165428	21165742
chr1	12116765	12117149
chr1	121177568	121177839
chr1	121244339	121244694
chr1	121295131	121295600
chr1	121350307	121350628
chr1	121400859	121401275
chr1	121733290	121733603
chr1	121785896	121786194
chr11	21888402	21888927
chr1	121972119	121972412
chr11	22357907	22358159
chr11	22361196	22361638
chr1	122377507	122377907
chr11	22379898	22380194
chr11	22420316	22420587
chr11	22496433	22496735
chr11	22522669	22522943
chr1	122656026	122656343
chr1	122667992	122668312
chr11	22699941	22700337
chr11	22751390	22751713
chr1	122827371	122827642
chr11	22885632	22885906
chr11	22948394	22948736
chr11	22980480	22980726
chr1	122983705	122983994
chr11	22995664	22996148
chr11	23020551	23020890
chr11	23157243	23157510
chr11	23553686	23554022
chr11	23599729	23600028
chr11	23671216	23671602
chr11	23701856	23702128
chr1	12384789	12385143
chr11	25337189	25337500
chr1	12564434	12564754
chr1	125656835	125657314
chr11	25676335	25676588
chr11	26029059	26029330
chr11	26067289	26067748
chr11	26345664	26346028
chr11	26965159	26965404
chr11	27080882	27081198
chr1	12708688	12708915
chr11	27122011	27122300
chr11	27158605	27158897
chr11	27329572	27329811
chr1	127331936	127332253
chr1	12734650	12735133
chr11	27348804	27349204
chr1	127423919	127424152
chr1	127429797	127430202
chr1	127584755	127585052
chr1	12793171	12793496
chr1	12800457	12800704
chr1	128025772	128026013
chr11	28071212	28071516
chr1	12865573	12865789
chr1	129012948	129013145
chr11	29072679	29073102
chr1	129091007	129091184
chr11	29197793	29198016
chr11	29274122	29274377
chr1	129359216	129359589
chr11	29414336	29414559
chr11	29497157	29497444
chr11	29542207	29542653
chr11	29553764	29554244
chr11	29586171	29586563
chr1	129636590	129636867
chr1	129670742	129670978
chr1	129677529	129677773
chr11	29764290	29764613
chr11	29886326	29886572
chr11	29957311	29957626
chr11	29960513	29960819
chr11	30077262	30077519
chr11	30191138	30191533
chr1	130288895	130289278
chr11	30344301	30344697
chr11	30387914	30388472
chr11	3045497	3045864
chr1	13049662	13050201
chr1	13055524	13055773
chr11	30568436	30568726
chr11	3057613	3057958
chr1	13074932	13075375
chr1	130756775	130757123
chr11	3093056	3093669
chr1	13118147	13118532
chr1	13122280	13122526
chr11	31627060	31627304
chr11	3178492	3178723
chr11	31882652	31882946
chr11	3189714	3190107
chr1	132083367	132083827
chr11	32231093	32231426
chr1	132248527	132248899
chr1	132359415	132359695
chr1	132445831	132446078
chr1	13246288	13246533
chr1	132463483	132463717
chr11	32465176	32465447
chr1	132556387	132556658
chr1	132560053	132560643
chr11	32950682	32950946
chr11	33027115	33027361
chr1	133036203	133036579
chr1	133042696	133042998
chr11	33079834	33080105
chr11	33174397	33174675
chr11	33236511	33236848
chr1	13326051	13326329
chr11	33283692	33283970
chr1	133367209	133367497
chr11	33437461	33437725
chr11	33478926	33479333
chr1	133510115	133510520
chr1	133786792	133787249
chr1	133830163	133830379
chr11	33908285	33908550
chr11	33931334	33931664
chr1	133951002	133951265
chr11	33972383	33972676
chr1	134097487	134097778
chr1	134115875	134116187
chr11	34129129	34129491
chr1	134238275	134238715
chr11	34597226	34597479
chr1	134645861	134646094
chr11	34685822	34686204
chr1	134717561	134717845
chr1	134747488	134747749
chr1	134775594	134775947
chr1	134790054	134790292
chr11	34820796	34821036
chr1	134908948	134909420
chr1	134925187	134925421
chr1	135058100	135058443
chr1	135105606	135105942
chr1	135124036	135124297
chr11	35139976	35140230
chr11	35203966	35204241
chr1	135236934	135237359
chr1	135277160	135277443
chr1	135294202	135294635
chr11	35301522	35301811
chr1	135331316	135331627
chr1	135345011	135345298
chr1	135390041	135390320
chr1	135467878	135468230
chr1	135568491	135568746
chr1	135591029	135591246
chr1	135607379	135607802
chr11	3567648	3567878
chr11	3571143	3571565
chr1	135752914	135753259
chr1	135760242	135760589
chr11	35761935	35762246
chr11	35769117	35769393
chr11	35965977	35966242
chr1	135977764	135978159
chr11	35985991	35986278
chr1	136085609	136085957
chr11	36255777	36256044
chr1	136281112	136281555
chr1	136302713	136302919
chr1	136323785	136324018
chr1	13635285	13635560
chr1	136354882	136355121
chr1	136431684	136432103
chr1	136438064	136438404
chr1	136446334	136446744
chr1	13653517	13653789
chr1	136616249	136616620
chr11	36923473	36923695
chr1	137413544	137413818
chr1	137516419	137516777
chr1	137530121	137530474
chr1	137628043	137628277
chr1	137704231	137704561
chr1	13785161	13785605
chr1	13836594	13836912
chr1	138462907	138463198
chr1	138489446	138489706
chr1	138591573	138591958
chr1	138775402	138775796
chr1	138850002	138850416
chr1	138877222	138877544
chr1	138899561	138900081
chr1	138905473	138905775
chr11	3898048	3898463
chr11	3915879	3916166
chr1	139302548	139302886
chr1	13931690	13932261
chr11	39491923	39492251
chr11	39864048	39864285
chr11	4023249	4023491
chr11	40291769	40292049
chr11	4029956	4030213
chr11	40382231	40382505
chr1	140446872	140447079
chr1	140500536	140500862
chr1	140515827	140516113
chr11	40550972	40551293
chr11	40568807	40569060
chr1	140755631	140756214
chr1	140826756	140827031
chr1	140852069	140852399
chr1	140853139	140853443
chr1	14085752	14086164
chr1	140859971	140860318
chr1	140870129	140870362
chr1	14095534	14095855
chr1	141273495	141273806
chr1	141396433	141396831
chr11	4183506	4183877
chr11	41923244	41923853
chr11	4196991	4197264
chr1	142079739	142080033
chr1	142085099	142085475
chr1	142101899	142102210
chr1	14221394	14221636
chr1	142325984	142326256
chr11	4279955	4280379
chr1	14282351	14282644
chr11	43198652	43198941
chr11	4323175	4323422
chr11	43341795	43342048
chr11	43359362	43359707
chr11	44051637	44052055
chr1	14411235	14411537
chr11	44212366	44212637
chr11	44228432	44228715
chr11	44259065	44259523
chr11	44342876	44343134
chr11	4448510	4448766
chr11	44580849	44581115
chr11	45237569	45238005
chr1	145402696	145403201
chr11	45559457	45559828
chr11	45649108	45649348
chr11	45665317	45665597
chr11	45805410	45805746
chr11	45882270	45882560
chr1	14603412	14603701
chr11	46100306	46100593
chr11	46178669	46178933
chr11	46241724	46241973
chr1	14658035	14658441
chr11	46660277	46660605
chr11	4703465	4703660
chr11	47309300	47309728
chr1	14733080	14733596
chr1	14771200	14771546
chr1	147848615	147848975
chr1	147849065	147849226
chr1	14791154	14791394
chr1	148170052	148170377
chr1	148274021	148274441
chr1	148508435	148508699
chr11	48520647	48520937
chr1	148534768	148535058
chr11	48564599	48564948
chr11	48613122	48613503
chr11	48651959	48652214
chr11	48667235	48667660
chr11	49009590	49009926
chr1	149047114	149047377
chr11	49121844	49122251
chr11	49553189	49553693
chr11	49578055	49578288
chr11	49821648	49821964
chr11	49834592	49834863
chr11	49852337	49852657
chr11	49861239	49861499
chr11	50037930	50038231
chr11	50049989	50050243
chr11	50183077	50183406
chr11	50244682	50244938
chr11	50270693	50271016
chr11	50678002	50678256
chr11	50692308	50692608
chr11	50710895	50711217
chr11	51027659	51027971
chr11	51451369	51451954
chr11	51631185	51631515
chr11	5172848	5173133
chr11	51745220	51745580
chr11	51799363	51799577
chr11	52037869	52038221
chr1	152141288	152141577
chr11	52181779	52182053
chr1	152197917	152198156
chr1	152239845	152240403
chr11	52262379	52262698
chr11	52297000	52297427
chr1	152344134	152344391
chr11	52347698	52348055
chr11	52405425	52405749
chr11	5269262	5269524
chr1	152872361	152872597
chr1	152921613	152921876
chr1	152965725	152965992
chr1	153063227	153063590
chr11	53114014	53114251
chr1	153117749	153118141
chr1	153140799	153141189
chr11	53149472	53149814
chr1	153304320	153304616
chr11	53322101	53322341
chr1	153391229	153391610
chr11	5345589	5345915
chr1	153508844	153509058
chr11	53607516	53607858
chr11	53613630	53614041
chr11	53717652	53717931
chr1	153844787	153845101
chr11	53905213	53905552
chr11	53953440	53954309
chr11	54015510	54015986
chr1	154233599	154233840
chr11	5430397	5430658
chr1	154420283	154420660
chr1	154568759	154569082
chr1	154613637	154613989
chr1	154645308	154645574
chr1	154679397	154679834
chr1	154749923	154750393
chr1	154762985	154763257
chr11	54772149	54772521
chr11	54787460	54787648
chr1	154839452	154839738
chr1	154870642	154870889
chr11	54920228	54920576
chr11	54934333	54934643
chr11	54944866	54945339
chr1	155135167	155135438
chr11	55137350	55137696
chr1	155163415	155163808
chr1	155223489	155223729
chr1	155232255	155232500
chr1	155261535	155261817
chr1	155340249	155340544
chr11	55428191	55428555
chr1	155883936	155884189
chr1	155928068	155928568
chr1	156860949	156861261
chr1	156906627	156906900
chr1	156930714	156930983
chr1	156958698	156958990
chr1	157005587	157005975
chr11	5737316	5738062
chr11	57768926	57769234
chr11	57784094	57784428
chr11	57830125	57830446
chr1	157882864	157883253
chr11	57917679	57918264
chr1	157923594	157923968
chr1	15805111	15805480
chr1	158198719	158199117
chr1	158218994	158219576
chr1	158367461	158367772
chr11	5849589	5849881
chr1	158599936	158600192
chr1	158851687	158852062
chr1	158965581	158965861
chr11	59095686	59096042
chr1	159342634	159342943
chr11	59373890	59374208
chr11	59553458	59553798
chr1	159870499	159870915
chr11	59873560	59873870
chr11	59914386	59914666
chr11	60061928	60062212
chr1	160156860	160157219
chr11	60166715	60166993
chr11	6023696	6024082
chr11	60253423	60253849
chr11	60512408	60512690
chr11	60590623	60590873
chr11	6080840	6081181
chr11	60929644	60930009
chr11	60955821	60956188
chr11	61080523	61080890
chr11	61260800	61260999
chr11	61299836	61300085
chr11	61342772	61343289
chr11	61391527	61391870
chr11	61541639	61541945
chr11	61796084	61796457
chr1	162075643	162075945
chr11	62141609	62141938
chr1	162240189	162240519
chr11	62416416	62416761
chr11	62575432	62575665
chr11	62659335	62659745
chr11	6268145	6268388
chr11	62797339	62797633
chr11	63044229	63044602
chr11	63084464	63084891
chr1	163090433	163090809
chr11	63163591	63163986
chr1	163209382	163209640
chr11	63347197	63347566
chr11	63711432	63711754
chr11	63765537	63765778
chr1	163807753	163808039
chr11	63831737	63831999
chr11	6446553	6446905
chr11	6462421	6462713
chr11	64691359	64691804
chr11	6486711	6487063
chr11	64960862	64961136
chr1	16508941	16509185
chr11	6524686	6524956
chr1	165313802	165314042
chr1	165951021	165951372
chr1	166237363	166237620
chr1	166427461	166427866
chr1	166433632	166433862
chr1	16646937	16647217
chr1	16659144	16659499
chr11	6673293	6673637
chr1	16678253	16678626
chr1	166800934	166801177
chr11	66831544	66831854
chr11	67193332	67193729
chr11	67295686	67295942
chr1	167316055	167316314
chr11	67367454	67367623
chr1	167517998	167518248
chr11	67675274	67675484
chr11	67779880	67780134
chr11	6783062	6783419
chr11	6795171	6795415
chr11	67964595	67964927
chr1	168055022	168055468
chr1	16814425	16814892
chr11	68200758	68200983
chr11	68214291	68214534
chr11	68504564	68504867
chr11	68849312	68849646
chr1	168951861	168952260
chr1	169152622	169152914
chr11	69223072	69223339
chr11	69223869	69224108
chr1	169307856	169308096
chr11	6934146	6934467
chr11	69377809	69378232
chr1	169378711	169378985
chr11	69394921	69395140
chr11	69395416	69395703
chr11	69468099	69468414
chr11	69479525	69479761
chr11	69517461	69517843
chr1	169548501	169548753
chr11	69598533	69598778
chr11	69600838	69601108
chr1	169638911	169639211
chr11	69775376	69775645
chr11	69794244	69794491
chr11	69804919	69805316
chr11	69898076	69898405
chr11	70169639	70169939
chr11	70260227	70260538
chr11	70266865	70267125
chr11	70291321	70291612
chr1	170325693	170326063
chr1	170332298	170332656
chr11	70353720	70354110
chr11	70577579	70577804
chr11	71315548	71316056
chr1	17135398	17135640
chr11	71411235	71411577
chr1	171481733	171482020
chr11	71564480	71564762
chr1	171824215	171824538
chr11	71855299	71855673
chr1	172033017	172033298
chr1	17203931	17204230
chr11	72165832	72166086
chr1	172178643	172179008
chr11	72242882	72243284
chr11	72308413	72308867
chr11	72351673	72352040
chr1	17240774	17241426
chr1	172639716	172639939
chr11	72759872	72760145
chr1	172890022	172890281
chr1	172897695	172898013
chr1	172906040	172906397
chr1	173118371	173118630
chr11	73132041	73132521
chr1	173224775	173225020
chr1	173309941	173310187
chr1	173369617	173369988
chr1	173396669	173397108
chr1	173407212	173407507
chr1	173424457	173424778
chr1	173481450	173481898
chr1	173488718	173489153
chr1	173879148	173879629
chr1	174241389	174241712
chr1	17424213	17424678
chr1	174306436	174306676
chr1	174356737	174356995
chr1	174388150	174388432
chr1	174452605	174453003
chr11	74527049	74527295
chr11	74643438	74643740
chr1	17479866	17480202
chr11	75028116	75028487
chr11	75065261	75065570
chr11	75228702	75229010
chr11	75346490	75346825
chr11	75406302	75406537
chr11	75434917	75435291
chr1	175441787	175442076
chr11	75444128	75444374
chr11	75467329	75467675
chr11	75493212	75493574
chr11	75546359	75546615
chr11	75749391	75749639
chr11	75992885	75993238
chr11	76009836	76010121
chr11	76038163	76038466
chr11	76164773	76165146
chr1	176214634	176215010
chr11	76308024	76308367
chr11	76394821	76395070
chr11	76578615	76578867
chr11	76703048	76703299
chr11	76759119	76759376
chr11	76939661	76940030
chr1	176954301	176954564
chr11	76979044	76979292
chr11	77269492	77269886
chr11	77480202	77480627
chr11	77487055	77487527
chr11	77493587	77493986
chr11	77599182	77599739
chr11	77606855	77607103
chr11	77761157	77761424
chr11	77761617	77761819
chr11	77795320	77795847
chr11	77982704	77983009
chr11	78061239	78061581
chr11	78166606	78166958
chr1	178278285	178278660
chr11	78288832	78289134
chr11	78440872	78441135
chr1	178550898	178551263
chr1	178560324	178560681
chr1	178654349	178654627
chr1	178654861	178655187
chr1	178783368	178783820
chr11	78844234	78844456
chr11	78966277	78966503
chr1	179611380	179611606
chr11	79795575	79796141
chr11	79894169	79894420
chr11	79894619	79894875
chr1	179917574	179918055
chr11	79982141	79982440
chr1	180239022	180239312
chr1	180246332	180246610
chr1	180290777	180291215
chr1	180474796	180475054
chr11	80559604	80559850
chr1	180678446	180678667
chr11	80781014	80781338
chr1	181066734	181067010
chr1	181162157	181162503
chr1	181197077	181197401
chr1	181207190	181207531
chr1	181364887	181365188
chr11	81434018	81434258
chr1	181476241	181476653
chr1	181653234	181653559
chr1	181767118	181767440
chr1	181777845	181778258
chr1	182071892	182072179
chr1	182314376	182314646
chr1	182321396	182321788
chr1	18235665	18236090
chr1	182430160	182430515
chr11	82444905	82445467
chr1	182449660	182450010
chr11	82476335	82476575
chr11	82765965	82766411
chr1	182818895	182819217
chr1	182819906	182820172
chr11	82833690	82833983
chr11	82853861	82854188
chr1	182854788	182855190
chr11	82891592	82891950
chr1	182896001	182896241
chr1	183160892	183161151
chr11	83240674	83240921
chr11	83309087	83309430
chr11	83401500	83401746
chr11	83788123	83788328
chr1	183878376	183878638
chr11	84090432	84090685
chr1	184093159	184093540
chr1	184100359	184100610
chr1	184111872	184112288
chr1	184175077	184175465
chr1	184185247	184185637
chr1	184201985	184202288
chr1	184293643	184294020
chr1	184458606	184458978
chr1	184574412	184574667
chr1	184616544	184616805
chr11	8466499	8466904
chr11	8475666	8475922
chr1	184858697	184859021
chr11	85188348	85188576
chr11	8529864	8530100
chr11	8535879	8536198
chr11	8541794	8542105
chr11	85504851	85505158
chr11	85511030	85511436
chr11	85548265	85548722
chr11	85721521	85721761
chr1	185849053	185849445
chr11	86022674	86022938
chr11	86514683	86514972
chr11	8654571	8654892
chr11	86571014	86571256
chr1	186574147	186574391
chr11	86621007	86621478
chr1	186677234	186677534
chr1	186688364	186688672
chr11	86721466	86721782
chr11	86751498	86751817
chr1	186928963	186929215
chr1	187032532	187032844
chr11	87067716	87068091
chr11	87257081	87257325
chr1	187272313	187272581
chr11	87303883	87304156
chr1	187357414	187357771
chr11	87666745	87666999
chr11	87829119	87829413
chr11	87978426	87978772
chr11	88001306	88001718
chr11	88121364	88121604
chr1	188187207	188187608
chr11	88217864	88218146
chr11	8829999	8830617
chr1	188334488	188334743
chr1	18836027	18836369
chr11	88396564	88396946
chr1	188481601	188481900
chr11	88489682	88490028
chr11	88678635	88678909
chr11	88719039	88719361
chr11	88759219	88759516
chr11	88882534	88883056
chr11	88889296	88889540
chr11	88928880	88929677
chr11	88961666	88961968
chr1	189106311	189106604
chr1	189170809	189171134
chr11	89187858	89188108
chr1	189477438	189477646
chr11	89857307	89857573
chr1	191034606	191034868
chr1	191616440	191616856
chr1	191740977	191741320
chr1	191993280	191993693
chr1	192455874	192456150
chr11	9274553	9274851
chr1	192888983	192889313
chr1	193149465	193149823
chr1	193399476	193399744
chr1	193548513	193548841
chr1	193752695	193752935
chr1	193770189	193770478
chr11	93857055	93857356
chr1	193894649	193894963
chr1	193902347	193902768
chr11	93948205	93948485
chr11	94425808	94426061
chr11	94441626	94442062
chr11	94482154	94482485
chr1	194485633	194485900
chr11	94622313	94622564
chr11	94939593	94939941
chr11	94966824	94967134
chr11	95085783	95086120
chr1	195292555	195292795
chr11	95364943	95365268
chr1	195384370	195384639
chr11	95549725	95550112
chr11	95573358	95573685
chr11	95666361	95666625
chr11	95688380	95688725
chr11	95720958	95721252
chr11	95868358	95868617
chr11	95925770	95926105
chr11	95975481	95975718
chr11	96120973	96121214
chr11	96236181	96236459
chr11	96777476	96777777
chr11	96801522	96801771
chr1	196812032	196812314
chr11	96843618	96843991
chr11	96902747	96902991
chr11	96928167	96928457
chr1	197002830	197003104
chr11	97042321	97042640
chr11	97048283	97048517
chr1	197067605	197068135
chr11	97197822	97198305
chr11	97255529	97255848
chr11	97273356	97273762
chr11	97340531	97340751
chr11	97373377	97373759
chr11	97390904	97391243
chr11	97401525	97401854
chr11	9743677	9743989
chr11	97460527	97460835
chr11	97503059	97503328
chr11	97523255	97523951
chr11	97532529	97532876
chr11	97606272	97606555
chr11	97643482	97643796
chr11	97681340	97681615
chr11	97687693	97688164
chr11	97702377	97702644
chr11	97710360	97710594
chr11	97912987	97913492
chr11	97983016	97983368
chr11	98054482	98054778
chr11	98063717	98064189
chr11	98158951	98159296
chr11	98204094	98204356
chr11	98219767	98219964
chr11	98261478	98261799
chr11	98273725	98273969
chr11	98441992	98442327
chr11	98537299	98537616
chr11	98651199	98651447
chr11	98820675	98820998
chr11	98966322	98966704
chr11	9896687	9896895
chr11	98984097	98984411
chr11	98997786	98998026
chr11	99798885	99799245
chr1	20945019	20945228
chr1	20964876	20965150
chr12	100297179	100297453
chr12	100304639	100304974
chr12	100306206	100306603
chr12	100400515	100400789
chr12	100502617	100502902
chr12	100564366	100564583
chr12	100599341	100599666
chr12	100699018	100699305
chr12	100735237	100735786
chr12	100765013	100765261
chr12	101122523	101122766
chr12	101321955	101322207
chr12	101397929	101398174
chr12	101406627	101407132
chr12	101677657	101677977
chr12	101772293	101772551
chr12	102046710	102047042
chr12	102116968	102117224
chr12	102996920	102997204
chr12	103070368	103070703
chr12	103131264	103131605
chr12	103151353	103151693
chr12	103194061	103194402
chr12	103945363	103945652
chr12	103969080	103969446
chr12	104558962	104559381
chr12	104581779	104582008
chr12	105485824	105486067
chr12	10561481	10561823
chr12	105691063	105691553
chr12	106320065	106320346
chr12	106506178	106506649
chr12	106958385	106958696
chr12	106982827	106983117
chr12	107023115	107023427
chr12	107248312	107248614
chr12	107896447	107896806
chr12	109742006	109742222
chr12	109972741	109973068
chr12	109977376	109977705
chr12	11059689	11059933
chr12	110613752	110614171
chr12	110763799	110764237
chr12	111186674	111186996
chr12	111260387	111260627
chr12	111621709	111622081
chr12	111656233	111656517
chr12	111685331	111685670
chr12	111718917	111719201
chr12	111829689	111829953
chr12	111924460	111924711
chr12	111952473	111952764
chr12	112075650	112076059
chr12	112127170	112127447
chr12	112404438	112404794
chr12	112411009	112411313
chr12	112534814	112535054
chr12	112540157	112540535
chr12	11264039	11264319
chr12	11272807	11273294
chr12	112752345	112752685
chr12	112908998	112909257
chr12	112913425	112913677
chr12	112951121	112951460
chr12	112966204	112966549
chr12	112975610	112975908
chr12	113184918	113185199
chr12	113998686	113999083
chr12	114180402	114180646
chr12	114252457	114252856
chr12	114787839	114788248
chr12	11617658	11617995
chr12	116228000	116228255
chr12	116863668	116864004
chr12	118528240	118528529
chr12	118642823	118643128
chr12	119082240	119082536
chr12	119477687	119478036
chr12	119483725	119484095
chr12	119778978	119779325
chr12	12184195	12184586
chr12	12285494	12285774
chr12	12308510	12309021
chr1	21250086	21250428
chr12	12587399	12587837
chr12	12795312	12795542
chr12	12810508	12810866
chr12	12838408	12838679
chr12	12950018	12950411
chr12	13351954	13352462
chr12	13365617	13365892
chr12	14095817	14096151
chr12	15122248	15122669
chr12	15448235	15448669
chr12	15456395	15456691
chr12	15462708	15462947
chr12	16142782	16143089
chr12	16283043	16283335
chr12	16590940	16591226
chr12	16872722	16872998
chr12	16874252	16874537
chr12	16904117	16904360
chr12	17270684	17271056
chr12	17754941	17755183
chr12	17888676	17888951
chr12	18290028	18290359
chr12	19136388	19136647
chr12	19198938	19199176
chr12	20318087	20318560
chr1	22040022	22040263
chr12	20849522	20849875
chr12	20953442	20953834
chr12	21140120	21140345
chr12	21178013	21178316
chr12	21434974	21435233
chr12	21468453	21468909
chr12	21588381	21588702
chr12	22752281	22752526
chr1	22473479	22473863
chr12	25201546	25201795
chr12	25226553	25226975
chr12	25443338	25443596
chr12	25660217	25660449
chr12	25720991	25721255
chr12	25781167	25781433
chr12	27103291	27103599
chr12	28537188	28537432
chr12	29411950	29412302
chr12	29417540	29417838
chr12	29418292	29418814
chr12	29436581	29436903
chr12	29635179	29635506
chr12	29780788	29781119
chr12	29794822	29795087
chr12	30801097	30801329
chr12	3109796	3110252
chr12	31862851	31863114
chr12	32184429	32184722
chr12	32313347	32313609
chr12	3235404	3235691
chr12	32411581	32411888
chr12	32621659	32622061
chr12	32796385	32796756
chr12	33860982	33861404
chr12	33905275	33905583
chr12	33921650	33921916
chr12	33954333	33954552
chr12	33998986	33999301
chr12	34090120	34090514
chr12	34091885	34092191
chr12	34118773	34119044
chr12	36277728	36278035
chr12	36327292	36327556
chr12	36799420	36799720
chr12	36891947	36892242
chr12	3691177	3691417
chr12	37806702	37806995
chr12	38227656	38227979
chr12	38380867	38381133
chr1	23910194	23910420
chr1	23933301	23933685
chr12	39456422	39456664
chr12	39504796	39505206
chr12	39505937	39506220
chr12	39570580	39570982
chr12	40722939	40723307
chr12	4095457	4095826
chr12	41005818	41006061
chr12	41172541	41172831
chr12	41198717	41199101
chr12	41205565	41205851
chr12	41380868	41381256
chr12	41435711	41436091
chr12	41584036	41584422
chr12	41585328	41585607
chr12	41591164	41591448
chr12	41614222	41614566
chr12	41624891	41625153
chr12	41634716	41635068
chr12	4208777	4208998
chr12	4218394	4218643
chr12	42817958	42818274
chr12	42830880	42831204
chr12	43092430	43092778
chr12	44313234	44313539
chr12	44334275	44334530
chr12	45021489	45021748
chr12	45311091	45311386
chr12	4563865	4564218
chr12	4599194	4599575
chr12	46715674	46716184
chr12	46934409	46934733
chr12	47556910	47557143
chr12	4891887	4892261
chr12	4904766	4905180
chr12	49612585	49612861
chr12	49954371	49954960
chr12	50211983	50212237
chr1	25069602	25069916
chr1	25238731	25239076
chr12	52448791	52449274
chr12	52622487	52622938
chr12	52869716	52870030
chr12	52959066	52959408
chr12	53285696	53285993
chr12	54173183	54173561
chr12	55203511	55203851
chr12	55292274	55292475
chr12	55455942	55456202
chr12	55861716	55862054
chr12	56416204	56416545
chr12	56490656	56491096
chr12	56499375	56499804
chr12	56768467	56768741
chr12	57381770	57382055
chr12	57388964	57389291
chr12	57796609	57796876
chr12	57819106	57819484
chr12	58320063	58320355
chr12	58673300	58673630
chr1	25888172	25888499
chr12	59315495	59315795
chr12	59574089	59574522
chr12	59652453	59652705
chr12	62572015	62572324
chr12	62711026	62711434
chr12	63118585	63119033
chr12	63956959	63957198
chr1	26396780	26397132
chr1	26397395	26397701
chr12	64111869	64112245
chr12	64266447	64266824
chr12	64305591	64305851
chr12	64585121	64585458
chr12	65943451	65943731
chr12	6602221	6602642
chr12	66066433	66066717
chr12	66215957	66216461
chr12	66273372	66273704
chr12	66305737	66306061
chr12	66345170	66345461
chr12	66529370	66529624
chr12	66675766	66676219
chr12	67105455	67105774
chr12	67487453	67487988
chr1	26796621	26797137
chr12	68713821	68714102
chr12	68813382	68813664
chr12	68962360	68962941
chr12	69464908	69465185
chr12	69527675	69528111
chr12	70342855	70343212
chr12	70475437	70475745
chr12	70639521	70639867
chr12	70790299	70790629
chr12	71206009	71206290
chr12	71553934	71554275
chr12	71811967	71812223
chr12	71868922	71869278
chr12	72069487	72069912
chr12	72137717	72137997
chr12	72141381	72141670
chr12	72214906	72215224
chr12	72449361	72449765
chr12	72561832	72562127
chr12	72609457	72609710
chr12	73462803	73463155
chr12	73565411	73565716
chr12	73710596	73710836
chr12	73750686	73751128
chr12	73846329	73846785
chr12	73945103	73945460
chr12	74186892	74187279
chr12	74285006	74285328
chr12	74423177	74423410
chr12	74583961	74584232
chr12	75207107	75207385
chr12	75261748	75262109
chr12	76533422	76533845
chr12	76612558	76612830
chr12	76723271	76723527
chr12	76788408	76788692
chr12	77187094	77187483
chr12	77226315	77226644
chr12	77315863	77316129
chr12	77317535	77317905
chr12	77419893	77420229
chr12	77441434	77441798
chr12	77600519	77600775
chr12	77650307	77650552
chr12	77796010	77796632
chr12	77866137	77866530
chr12	77959743	77960079
chr12	78044129	78044415
chr12	78161035	78161371
chr12	79071078	79071364
chr12	7939424	7939728
chr12	80273041	80273343
chr12	80316968	80317295
chr12	80349645	80349939
chr12	8075458	8075753
chr12	80999337	80999634
chr12	81111383	81111618
chr12	81124230	81124656
chr12	81142706	81142940
chr12	81217636	81218093
chr12	81318187	81318478
chr12	81471751	81472092
chr12	81716811	81717059
chr12	81728210	81728525
chr12	81939817	81940245
chr12	8195559	8196102
chr12	81986342	81986577
chr12	82090154	82090461
chr12	82120340	82120595
chr12	82135894	82136254
chr12	82208594	82208892
chr12	82585901	82586184
chr12	83326742	83327010
chr12	83406326	83406604
chr12	83421178	83421460
chr12	83526887	83527155
chr12	84175029	84175330
chr12	84779795	84780051
chr12	84947390	84947730
chr12	84973103	84973411
chr12	8528295	8528613
chr12	85543668	85543934
chr12	85584125	85584376
chr12	8562139	8562461
chr12	85626134	85626543
chr12	85959898	85960174
chr12	86199233	86199461
chr12	86434921	86435301
chr12	86940061	86940482
chr12	87046172	87046692
chr12	87051618	87051947
chr12	87094118	87094400
chr12	87154596	87154874
chr12	87486308	87486730
chr12	87516330	87516717
chr12	87545681	87545958
chr12	87582533	87582883
chr12	87735610	87736014
chr12	87807140	87807572
chr12	87839829	87840152
chr12	87845371	87845889
chr12	87897881	87898286
chr12	88067124	88067445
chr12	88157695	88158086
chr12	88165016	88165490
chr12	88173020	88173308
chr12	88225672	88225960
chr12	88283534	88283883
chr12	88628968	88629288
chr12	88658927	88659238
chr12	88669039	88669454
chr12	88748483	88748771
chr12	88829315	88830062
chr12	8948707	8949189
chr12	89494362	89494674
chr12	91873164	91873520
chr12	92543531	92543776
chr12	92622460	92622826
chr12	92974691	92975053
chr12	93343450	93343746
chr12	94400783	94401317
chr12	94873851	94874439
chr12	95310769	95311080
chr12	96675521	96675805
chr12	96932168	96932406
chr12	96983219	96983581
chr12	98841360	98841791
chr12	99497646	99497987
chr1	30035333	30035701
chr1	30471911	30472145
chr1	30605536	30605950
chr13	100104028	100104307
chr13	101919130	101919541
chr13	102007445	102007708
chr13	102489398	102489621
chr13	102571208	102571570
chr13	103483426	103483704
chr13	104028985	104029288
chr13	104493586	104493882
chr13	104822652	104823000
chr13	105018692	105018834
chr13	105354078	105354317
chr13	105451292	105451533
chr13	105701164	105701466
chr13	105701738	105702084
chr13	106046935	106047319
chr13	107563243	107563431
chr13	107788766	107789020
chr13	107875927	107876187
chr13	107914315	107914577
chr13	107958792	107959091
chr13	108449528	108449925
chr13	108467157	108467430
chr13	108500006	108500551
chr13	108621504	108621869
chr13	108709910	108710361
chr13	108834426	108834836
chr13	109006180	109006581
chr13	109029917	109030223
chr13	109087696	109087936
chr13	109128757	109128997
chr13	10950120	10950373
chr13	11004622	11005100
chr13	110051906	110052218
chr13	110475520	110475759
chr13	111506183	111506688
chr13	111516069	111516354
chr13	111537904	111538144
chr13	112510025	112510331
chr13	112702189	112702494
chr13	112726122	112726438
chr13	112729219	112729503
chr13	112927133	112927480
chr13	113145148	113145506
chr13	113158580	113158842
chr13	113203123	113203464
chr13	113217710	113218005
chr13	113229633	113230466
chr13	113252628	113252962
chr13	113589998	113590321
chr13	114078293	114078673
chr13	114305434	114305659
chr13	114362284	114362687
chr13	114426239	114426479
chr13	114478448	114478687
chr13	114546082	114546348
chr13	114621060	114621328
chr13	114640913	114641166
chr13	114993120	114993501
chr13	115087912	115088367
chr13	115866393	115866941
chr13	117600245	117600574
chr13	118811573	118812072
chr13	119054610	119055052
chr13	119154615	119154848
chr13	120086035	120086573
chr13	120122915	120123256
chr13	120251475	120251767
chr13	12164353	12164688
chr13	12228521	12228890
chr13	12533207	12533540
chr13	12560824	12561064
chr13	12742506	12742753
chr13	13485690	13485961
chr13	13538972	13539588
chr13	13615909	13616268
chr13	14061122	14061403
chr13	14131694	14132008
chr13	15487193	15487454
chr13	15554700	15555021
chr13	15914081	15914687
chr13	17277150	17277632
chr13	17786906	17787189
chr13	17896618	17896897
chr13	18041314	18041566
chr13	18247906	18248169
chr13	18550758	18551128
chr13	18577639	18577986
chr13	18667679	18668176
chr13	18738798	18739049
chr13	18793070	18793361
chr13	18818047	18818247
chr13	19124229	19124501
chr13	19294197	19294441
chr13	19660921	19661237
chr13	19662105	19662380
chr13	19726067	19726346
chr13	20108516	20108764
chr13	20182253	20182648
chr13	20191479	20191739
chr13	20219496	20219707
chr13	20615235	20615472
chr13	21028007	21028359
chr13	21077342	21077758
chr13	21332762	21333004
chr13	21345922	21346152
chr13	21594182	21594422
chr13	21851568	21851857
chr13	21957301	21957845
chr13	21981144	21981366
chr13	22097923	22098177
chr13	22133182	22133435
chr13	23390775	23391047
chr13	23562667	23563018
chr13	23592344	23592792
[truncated: 7,394 more rows]

## Sheet: NANOG_ChIP_2id3_DESEQ
chr	start	end	Peak	wt1	wt2	oe1	oe2	ko1	ko2	Avg_WT	AVG_OE	AVG_KO	FC_OE_vs_WT	FC_KO_vs_WT	FC_OE_vs_KO	pval_KO_vs_WT	FDR_KO_vs_WT	pval_oe_vs_wt	FDR_oe_vs_wt	pvalue_oe_vs_ko	FDR_oe_vs_ko
chr1	3052826	3053240	peak1	5.62213	5.70672	6.29549	6.04466	5.87174	6.08047	5.66442	6.17008	5.9761	0.505655	0.311683	0.193973	0.265498	0.584804	0.0558466	0.231281	0.468574	0.658045
chr1	3333637	3333977	peak2	5.28708	5.2323	5.35938	5.50722	4.55593	5.04673	5.25969	5.4333	4.80133	0.173616	-0.458358	0.631974	0.230012	0.545495	0.596661	0.804146	0.088332	0.228102
chr1	3390012	3390335	peak3	2.90603	4.12645	5.23432	5.33448	2.85919	3.31831	3.51624	5.2844	3.08875	1.76816	-0.427494	2.19565	0.356055	NA	0.00086459	0.0163427	0.000104608	0.00160002
chr1	3435668	3436384	peak4	6.94822	6.6276	7.5051	7.55718	5.80873	5.67252	6.78791	7.53114	5.74062	0.743228	-1.04729	1.79051	6.05e-06	0.000562365	8.39e-05	0.00321371	1.97e-15	9.21e-13
chr1	3671575	3671913	peak5	4.28974	4.2001	4.6358	4.59075	5.48518	5.10163	4.24492	4.61327	5.29341	0.368353	1.04849	-0.680134	0.008766	0.088869	0.363932	0.637989	0.074471	0.203729
chr1	3937087	3937428	peak6	4.59684	4.63133	5.52873	5.27197	5.26815	5.10163	4.61408	5.40035	5.18489	0.786268	0.570809	0.21546	0.123737	0.398189	0.0249538	0.144505	0.53332	0.709265
chr1	4140897	4141268	peak7	5.70145	5.93956	5.50185	6.09968	5.90224	6.16022	5.82051	5.80077	6.03123	-0.01974	0.210728	-0.230468	0.471509	0.753575	0.984459	0.99321	0.479964	0.666652
chr1	4437993	4438389	peak8	5.28708	5.30086	5.52873	5.42343	5.26815	5.30247	5.29397	5.47608	5.28531	0.182115	-0.00865742	0.190772	0.97942	0.993428	0.563974	0.784216	0.562797	0.73195
chr1	4461979	4462314	peak9	4.28974	4.46202	5.06102	4.82647	4.70178	4.98965	4.37588	4.94375	4.84572	0.567867	0.469839	0.0980283	0.255779	0.573929	0.1513	0.403578	0.80841	0.896482
chr1	4588514	4588754	peak10	4.28974	4.27017	4.23998	3.78987	5.22053	4.24412	4.27995	4.01492	4.73232	-0.265032	0.452369	-0.717402	0.261515	NA	0.605771	0.809991	0.103181	0.253097
chr1	4650281	4650635	peak11	5.06513	5.45923	5.79543	5.42343	5.70873	5.47873	5.26218	5.60943	5.59373	0.347252	0.331554	0.0156979	0.328199	0.638727	0.275064	0.554417	0.943968	0.973891
chr1	4792578	4792992	peak12	5.80085	6.00267	5.75046	6.20381	6.52886	6.50382	5.90176	5.97713	6.51634	0.0753731	0.614579	-0.539206	0.0185783	0.138467	0.729999	0.877121	0.041241	0.134319
chr1	4809542	4809964	peak13	6.60741	6.76742	6.56588	6.54513	6.50918	6.44134	6.68741	6.55551	6.47526	-0.131905	-0.212153	0.0802485	0.331781	0.641387	0.518719	0.754369	0.718172	0.839968
chr1	4832369	4832664	peak14	5.18037	5.16031	4.98542	5.02904	4.55593	4.80348	5.17034	5.00723	4.6797	-0.163112	-0.490636	0.327524	0.203131	0.514402	0.643049	0.831335	0.398296	0.599001
chr1	4845502	4845942	peak15	6.43246	6.31596	6.23149	6.30092	6.56744	6.52406	6.37421	6.2662	6.54575	-0.108004	0.171542	-0.279546	0.459652	0.745509	0.629779	0.824935	0.226284	0.423786
chr1	4852889	4853187	peak16	5.06513	4.78283	5.47446	5.42343	4.55593	4.98965	4.92398	5.44895	4.77279	0.524966	-0.151191	0.676157	0.707032	0.889875	0.133365	0.37884	0.0718651	0.198829
chr1	4962460	4962865	peak17	5.53819	5.75639	6.14727	6.18697	5.638	5.81075	5.64729	6.16712	5.72437	0.519827	0.0770831	0.442744	0.798231	0.928756	0.0568236	0.233368	0.116852	0.275125
chr1	5098780	5099126	peak18	3.98613	4.57707	5.35938	5.33448	3.4607	3.91681	4.2816	5.34693	3.68876	1.06533	-0.592844	1.65817	0.213093	0.524846	0.0123936	0.0937978	0.000476428	0.00510677
chr1	5124944	5125187	peak19	4.48172	4.96288	4.30362	4.24518	4.76953	4.42722	4.7223	4.2744	4.59837	-0.447899	-0.123925	-0.323975	0.761656	0.910686	0.275343	0.554691	0.455025	0.647848
chr1	5127202	5127442	peak20	4.59684	4.82999	3.95298	4.6897	4.6307	4.33857	4.71342	4.32134	4.48463	-0.392075	-0.228781	-0.163294	0.619014	0.845063	0.421157	0.683981	0.78458	0.881419
chr1	5148767	5149033	peak21	3.70743	3.96682	4.58548	4.6897	4.39365	3.64838	3.83712	4.63759	4.02101	0.800469	0.18389	0.616579	0.663551	NA	0.103496	0.328527	0.257431	0.460914
chr1	5222237	5222685	peak22	6.12241	5.75639	6.18155	5.92789	5.40225	5.30247	5.9394	6.05472	5.35236	0.115319	-0.58704	0.702359	0.0508469	0.24769	0.688877	0.855727	0.0193966	0.0786975
chr1	5251377	5251643	peak23	4.70344	4.12645	4.53334	4.73675	4.70178	4.66452	4.41495	4.63505	4.68315	0.220096	0.268201	-0.0481053	0.584691	0.824318	0.643254	0.831508	0.917374	0.959397
chr1	5768672	5769045	peak24	4.70344	4.04884	5.09739	4.64107	4.47707	4.86824	4.37614	4.86923	4.67266	0.493086	0.296512	0.196574	0.535672	0.794884	0.255221	0.533491	0.634444	0.784664
chr1	6025064	6025352	peak25	3.48636	3.58221	4.77701	4.30883	3.0887	2.88961	3.53429	4.54292	2.98915	1.00864	-0.545136	1.55377	0.387544	NA	0.0608177	0.241834	0.0103529	0.0503573
chr1	6049079	6049597	peak26	7.42408	7.0523	7.5051	7.54401	6.97867	7.38955	7.23819	7.52455	7.18411	0.286362	-0.0540851	0.340447	0.77526	0.918105	0.107845	0.335699	0.0670496	0.189108
chr1	6132937	6133258	peak27	4.42052	4.27017	4.73146	4.95139	5.01258	5.20554	4.34535	4.84143	5.10906	0.49608	0.763716	-0.267636	0.0582094	0.266116	0.205733	0.475792	0.490047	0.675081
chr1	6178309	6178780	peak28	5.10457	4.68362	5.20129	4.99074	3.88395	4.58967	4.89409	5.09601	4.23681	0.201918	-0.657285	0.859203	0.139959	0.425408	0.615788	0.816157	0.0513259	0.156833
chr1	6272382	6272748	peak29	5.28708	5.30086	5.23432	5.39439	5.80873	6.08047	5.29397	5.31435	5.9446	0.0203882	0.650632	-0.630244	0.0354702	0.201478	0.942583	0.975516	0.0400781	0.131667
chr1	6438794	6439316	peak30	6.60741	6.61419	5.68027	5.90747	6.67734	6.9847	6.6108	5.79387	6.83102	-0.816928	0.220221	-1.03715	0.306924	0.62245	0.000453113	0.0104158	1e-05	0.000252898
chr1	6448024	6448581	peak31	5.87115	5.73177	5.77312	5.68566	5.40225	5.70834	5.80146	5.72939	5.55529	-0.0720697	-0.246167	0.174097	0.427516	0.723353	0.798089	0.91036	0.579131	0.744547
chr1	6974348	6974700	peak32	4.89559	4.91993	4.58548	4.82647	3.0887	4.14305	4.90776	4.70598	3.61587	-0.201784	-1.29189	1.0901	0.0138013	0.116128	0.640301	0.830052	0.0396755	0.130896
chr1	7058800	7059140	peak33	3.89908	4.40086	5.06102	5.06635	4.30511	4.73567	4.14997	5.06368	4.52039	0.913713	0.370418	0.543295	0.419114	0.716343	0.0331726	0.171211	0.212568	0.407162
chr1	7095863	7096237	peak34	5.70145	4.82999	5.32912	4.78231	4.55593	4.58967	5.26572	5.05571	4.5728	-0.210008	-0.692922	0.482914	0.0634189	0.279126	0.506143	0.745907	0.213971	0.409181
chr1	7114888	7115415	peak35	6.19729	6.55927	6.29549	6.59704	6.64163	6.71222	6.37828	6.44627	6.67693	0.0679862	0.298645	-0.230658	0.214735	0.526655	0.776794	0.9002	0.328958	0.535137
chr1	7116109	7116470	peak36	6.25101	6.2993	6.6043	6.49127	6.76294	7.02786	6.27515	6.54779	6.8954	0.272633	0.620245	-0.347612	0.00448305	0.0581225	0.206066	0.476309	0.0995253	0.247397
chr1	7164015	7164444	peak37	5.56671	5.60192	5.16748	5.63689	5.52493	5.15452	5.58432	5.40218	5.33973	-0.182136	-0.244593	0.0624569	0.486531	0.764366	0.604712	0.809487	0.83792	0.914005
chr1	7191656	7192129	peak38	5.53819	5.42891	5.88136	5.86575	6.42765	6.28407	5.48355	5.87356	6.35586	0.390005	0.872308	-0.482303	0.00154157	0.0291133	0.154882	0.408429	0.0674089	0.189847
chr1	7303476	7303876	peak39	6.23333	6.04326	6.51302	6.25318	6.22538	6.2358	6.13829	6.3831	6.23059	0.244806	0.092299	0.152507	0.72247	0.895857	0.297591	0.577718	0.519776	0.698019
chr1	7309270	7309681	peak40	5.53819	5.51801	4.53334	5.30356	5.06745	5.81075	5.5281	4.91845	5.4391	-0.609648	-0.0890027	-0.520646	0.902056	0.965205	0.111529	0.342551	0.155512	0.332924
chr1	7441734	7442148	peak41	5.91618	6.17695	6.4299	6.67157	6.42765	6.05287	6.04657	6.55074	6.24026	0.504171	0.193692	0.310478	0.432121	0.726689	0.0362619	0.180291	0.219418	0.415085
chr1	7484223	7484544	peak42	4.70344	4.82999	5.20129	5.58641	3.88395	3.91681	4.76672	5.39385	3.90038	0.62713	-0.866341	1.49347	0.0514073	0.248972	0.0862483	0.295591	0.000518951	0.00545552
chr1	7523585	7523965	peak43	4.42052	4.57707	4.6358	5.02904	5.01258	4.98965	4.49879	4.83242	5.00112	0.333625	0.502323	-0.168698	0.215746	0.528001	0.378313	0.64866	0.690914	0.821382
chr1	7661583	7662190	peak44	7.60687	7.47949	7.78141	7.71234	7.54055	7.46477	7.54318	7.74688	7.50266	0.203696	-0.0405193	0.244215	0.791703	0.925598	0.160949	0.417122	0.108336	0.261519
chr1	7722738	7723296	peak45	6.77569	6.68002	6.87955	6.8954	6.93508	6.50382	6.72785	6.88748	6.71945	0.159622	-0.00840628	0.168029	0.968381	0.99033	0.424102	0.686661	0.466792	0.656879
chr1	8087063	8087428	peak46	5.44906	5.33395	5.72744	5.73283	5.638	5.5594	5.39151	5.73014	5.5987	0.338629	0.207188	0.131441	0.510308	0.780625	0.257194	0.535599	0.668821	0.806923
chr1	8486391	8486822	peak47	5.89384	5.51801	5.68027	5.84443	6.296	6.02474	5.70593	5.76235	6.16037	0.0564243	0.454442	-0.398018	0.112218	0.37821	0.866104	0.941667	0.150301	0.325545
chr1	8529277	8529560	peak48	4.65112	3.87985	5.16748	4.82647	5.01258	4.98965	4.26549	4.99698	5.00112	0.73149	0.735631	-0.00414127	0.10021	0.356873	0.0849361	0.293328	0.988065	0.994268
chr1	8548007	8548278	peak49	4.21961	4.78283	4.47925	4.5386	4.00131	4.24412	4.50122	4.50892	4.12272	0.00770025	-0.378508	0.386208	0.404183	NA	0.964123	0.984927	0.425584	0.622698
chr1	8571905	8572420	peak50	6.71326	6.61419	6.52642	6.46357	6.92025	6.84687	6.66373	6.495	6.88356	-0.168732	0.219833	-0.388565	0.288939	0.606517	0.407148	0.672799	0.0617276	0.178288
chr1	8926095	8926435	peak51	5.70145	5.45923	5.77312	5.47983	6.17631	6.44134	5.58034	5.62647	6.30882	0.0461363	0.728482	-0.682346	0.0100703	0.0962341	0.863263	0.940335	0.0150489	0.0656401
chr1	8930934	8931222	peak52	5.47939	5.30086	5.70405	5.68566	6.04577	5.70834	5.39012	5.69485	5.87705	0.304731	0.486932	-0.182202	0.105112	0.365701	0.308763	0.588717	0.515664	0.694826
chr1	8932610	8932936	peak53	4.48172	5.04512	5.98205	5.98745	5.22053	4.80348	4.76342	5.98475	5.012	1.22133	0.248584	0.972745	0.518662	0.785491	0.000338361	0.00853232	0.00513598	0.0299943
chr1	9046326	9046689	peak54	5.21682	5.16031	5.38902	5.02904	4.95555	5.63579	5.18857	5.20903	5.29567	0.0204638	0.107103	-0.0866387	0.684661	0.8785	0.926721	0.969567	0.748702	0.859474
chr1	9096499	9096795	peak55	4.06823	4.63133	4.77701	4.82647	4.39365	3.64838	4.34978	4.80174	4.02101	0.451965	-0.328765	0.78073	0.529853	NA	0.341063	0.61822	0.125883	0.289564
chr1	9135524	9135790	peak56	4.48172	4.46202	4.53334	3.25614	3.0887	3.11982	4.47187	3.89474	3.10426	-0.577129	-1.36761	0.790479	0.0259197	NA	0.415838	0.679351	0.131795	0.298446
chr1	9314167	9314500	peak57	5.25238	5.2323	4.6358	4.30883	4.95555	4.66452	5.24234	4.47232	4.81003	-0.770019	-0.432302	-0.337717	0.269596	0.588413	0.0420219	0.196514	0.398776	0.599419
chr1	9348844	9349195	peak58	5.28708	5.19675	4.30362	4.78231	5.17129	5.20554	5.24191	4.54296	5.18841	-0.698952	-0.0535015	-0.645451	0.881327	0.957903	0.0606134	0.241445	0.0962212	0.241619
chr1	9357303	9357800	peak59	6.44787	6.50218	6.83717	6.63479	6.38509	6.56371	6.47503	6.73598	6.4744	0.260952	-0.000631696	0.261584	0.995734	0.998107	0.210638	0.482446	0.232553	0.430843
chr1	9383531	9383789	peak60	4.65112	3.78729	4.6358	4.10878	3.28666	2.27692	4.21921	4.37229	2.78179	0.153079	-1.43742	1.5905	0.0252286	NA	0.829567	0.924619	0.0150237	0.0655671
chr1	9433045	9433383	peak61	5.28708	5.08455	5.20129	4.82647	5.52493	5.67252	5.18581	5.01388	5.59872	-0.171933	0.412911	-0.584845	0.224913	0.539491	0.629476	0.824722	0.0912068	0.232924
chr1	9460306	9460970	peak62	7.09253	7.3879	7.66508	7.64612	6.84374	6.81437	7.24022	7.6556	6.82905	0.415384	-0.411162	0.826546	0.0217837	0.152591	0.0120022	0.0918465	3.25e-06	0.000100999
chr1	9508055	9508496	peak63	5.72695	6.02311	6.44409	6.25318	4.39365	4.93022	5.87503	6.34864	4.66194	0.473607	-1.21309	1.6867	0.0003728	0.0116048	0.0872062	0.297437	4.39e-07	1.95e-05
chr1	9510424	9510829	peak64	5.77663	5.51801	6.21503	6.18697	4.6307	4.66452	5.64732	6.201	4.64761	0.553676	-0.999715	1.55339	0.00356235	0.0509478	0.0537442	0.225915	3.86e-06	0.00011695
chr1	9525736	9526094	peak65	5.21682	5.16031	4.94607	5.20663	5.60128	5.47873	5.18857	5.07635	5.54001	-0.112213	0.351441	-0.463654	0.296163	0.612321	0.749319	0.886178	0.173289	0.356904
chr1	9562180	9562563	peak66	4.89559	4.96288	5.32912	4.91094	4.89617	4.03436	4.92924	5.12003	4.46526	0.190795	-0.463971	0.654765	0.334134	0.643765	0.584087	0.796302	0.136938	0.305772
chr1	9692086	9692361	peak67	5.14297	5.04512	4.42305	4.59075	4.95555	4.93022	5.09404	4.5069	4.94289	-0.587149	-0.151158	-0.43599	0.690275	0.881291	0.117822	0.353466	0.268773	0.473293
chr1	9735825	9736070	peak68	4.80271	4.46202	4.30362	4.5386	4.21078	4.58967	4.63237	4.42111	4.40022	-0.21126	-0.232144	0.0208841	0.612349	NA	0.617392	0.816848	0.974915	0.987525
chr1	9807135	9807411	peak69	4.75393	4.46202	4.42305	4.30883	3.88395	4.58967	4.60798	4.36594	4.23681	-0.242037	-0.371168	0.129131	0.474575	NA	0.578967	0.79332	0.849914	0.921292
chr1	9838236	9838598	peak70	5.25238	5.48892	4.94607	5.47983	5.80873	6.10755	5.37065	5.21295	5.95814	-0.157695	0.58749	-0.745185	0.0641073	0.28058	0.665526	0.843622	0.0223989	0.0873494
chr1	9879532	9879999	peak71	6.89297	7.06221	6.59161	6.57132	7.03481	7.09705	6.97759	6.58146	7.06593	-0.396128	0.0883378	-0.484466	0.655456	0.86485	0.0363063	0.180345	0.013562	0.06102
chr1	9899167	9899597	peak72	5.47939	5.26698	5.20129	4.64107	5.01258	4.93022	5.37319	4.92118	4.9714	-0.452005	-0.401783	-0.0502226	0.269769	0.588581	0.218958	0.492441	0.949029	0.974692
chr1	10021631	10022151	peak73	6.95902	6.89487	6.83717	6.885	7.03481	6.9847	6.92694	6.86108	7.00975	-0.0658599	0.0828092	-0.148669	0.66413	0.869218	0.72025	0.872199	0.434183	0.629726
chr1	10029970	10030210	peak74	4.21961	4.73408	3.87132	3.87644	4.70178	5.34859	4.47685	3.87388	5.02519	-0.602961	0.548344	-1.15131	0.203241	0.514402	0.168873	0.428919	0.00932439	0.0464255
chr1	10161236	10161476	peak75	4.06823	4.04884	4.73146	4.24518	3.88395	3.64838	4.05854	4.48832	3.76616	0.429785	-0.292374	0.72216	0.593033	NA	0.358182	0.633445	0.160135	0.339085
chr1	10385687	10386052	peak76	5.35407	5.39795	5.29821	5.63689	5.40225	5.51963	5.37601	5.46755	5.46094	0.0915375	0.0849274	0.00661002	0.795135	0.927458	0.747736	0.885335	0.96179	0.982056
chr1	10390095	10390335	peak77	3.07441	3.46759	4.90563	4.86933	3.61599	3.11982	3.271	4.88748	3.36791	1.61648	0.0969068	1.51957	0.857188	NA	0.00244698	0.0327023	0.0069327	0.0374757
chr1	10593434	10593957	peak78	5.59469	5.60192	5.81739	5.61187	5.99006	5.77741	5.5983	5.71463	5.88374	0.116328	0.285432	-0.169104	0.327384	0.638547	0.67548	0.848784	0.55979	0.729623
chr1	10640712	10641139	peak79	5.32096	5.19675	5.79543	5.77851	5.48518	5.39329	5.25886	5.78697	5.43924	0.528113	0.18038	0.347733	0.5799	0.821326	0.0833167	0.289973	0.268136	0.472916
chr1	10671966	10672263	peak80	3.80643	5.00459	4.47925	4.3698	3.75618	4.03436	4.40551	4.42452	3.89527	0.0190106	-0.51024	0.52925	0.233874	NA	0.833325	0.926616	0.318136	0.524497
chr1	10842922	10843560	peak81	6.77569	6.73061	7.41432	7.50378	6.38509	6.30762	6.75315	7.45905	6.34635	0.705903	-0.406795	1.1127	0.0516613	0.249946	9.34e-05	0.00343106	2.56e-08	1.76e-06
chr1	10868202	10868744	peak82	6.62107	6.89487	6.69014	6.78783	6.85937	6.78112	6.75797	6.73898	6.82024	-0.0189857	0.0622726	-0.0812583	0.785774	0.923657	0.899224	0.957838	0.692293	0.822401
chr1	10949816	10950073	peak83	3.48636	4.27017	3.59434	4.64107	4.21078	4.24412	3.87827	4.1177	4.22745	0.239436	0.34918	-0.109743	0.590534	NA	0.599217	0.80575	0.974606	0.987494
chr1	11014645	11015090	peak84	5.82467	5.87357	5.86035	5.92789	5.48518	6.13413	5.84912	5.89412	5.80965	0.0450024	-0.0394625	0.0844649	0.985134	0.995534	0.871859	0.943856	0.861818	0.927322
chr1	11072196	11072603	peak85	5.18037	5.57449	5.92248	5.98745	5.56361	5.5594	5.37743	5.95497	5.5615	0.577539	0.184076	0.393463	0.589694	0.827739	0.0552845	0.229711	0.193385	0.383509
chr1	11110730	11111043	peak86	3.70743	4.04884	5.09739	4.73675	4.10984	4.03436	3.87814	4.91707	4.0721	1.03893	0.193965	0.844966	0.71456	NA	0.0243966	0.142767	0.072829	0.200644
chr1	11241192	11241608	peak87	5.752	5.73177	5.44654	5.20663	5.96138	5.93688	5.74189	5.32659	5.94913	-0.4153	0.207245	-0.622545	0.47931	0.759233	0.162089	0.418793	0.0391266	0.129597
chr1	11267914	11268483	peak88	7.01184	6.95992	7.24635	7.33059	6.60501	6.08047	6.98588	7.28847	6.34274	0.302593	-0.643141	0.945734	0.00333146	0.0489063	0.101506	0.324677	7.94e-06	0.000209089
chr1	11288283	11288611	peak89	5.14297	5.33395	5.35938	5.61187	4.70178	4.73567	5.23846	5.48563	4.71873	0.247166	-0.519732	0.766898	0.157481	0.450246	0.450162	0.705387	0.033654	0.116601
chr1	11320229	11320741	peak90	6.57968	6.26539	6.4299	6.49127	6.81196	6.60229	6.42253	6.46059	6.70713	0.0380546	0.284592	-0.246538	0.212292	0.524173	0.890188	0.953258	0.261031	0.465011
chr1	11385591	11385889	peak91	4.8499	4.96288	5.26662	5.63689	5.31425	4.86824	4.90639	5.45175	5.09124	0.545363	0.184855	0.360509	0.583112	0.823123	0.107016	0.334128	0.317833	0.524368
chr1	11385930	11386484	peak92	5.41809	5.70672	5.72744	6.09968	5.80873	5.77741	5.5624	5.91356	5.79307	0.351159	0.230668	0.120491	0.460213	0.74564	0.21602	0.488698	0.652619	0.796409
chr1	11417560	11417816	peak93	4.75393	3.96682	4.82117	5.06635	4.70178	4.51073	4.36038	4.94376	4.60626	0.583386	0.245882	0.337504	0.653526	0.8641	0.195239	0.463078	0.425846	0.622933
chr1	11451777	11452020	peak94	3.60113	4.2001	5.09739	4.6897	3.61599	3.78883	3.90061	4.89354	3.70241	0.99293	-0.198203	1.19113	0.668933	NA	0.0407804	0.193257	0.0189856	0.077347
chr1	11457135	11457581	peak95	6.41687	6.36481	6.47206	6.54513	7.12809	6.9847	6.39084	6.50859	7.05639	0.11775	0.665551	-0.547801	0.00145174	0.0281745	0.572277	0.789288	0.00755801	0.0399303
chr1	11483130	11483526	peak96	4.21961	4.27017	5.16748	4.91094	4.21078	4.51073	4.24489	5.03921	4.36075	0.794317	0.11586	0.678457	0.787328	0.92427	0.0549894	0.229051	0.117259	0.275889
chr1	11491672	11492235	peak97	7.25033	7.19424	7.31745	7.33824	7.30973	7.31018	7.22228	7.32784	7.30996	0.105561	0.0876737	0.0178873	0.605846	0.837572	0.513233	0.75087	0.914539	0.957802
chr1	11601692	11602099	peak98	5.62213	5.36631	4.86402	5.20663	4.21078	4.58967	5.49422	5.03533	4.40022	-0.45889	-1.09399	0.635102	0.00527245	0.0650062	0.188078	0.454894	0.108632	0.262019
chr1	11738095	11738405	peak99	5.25238	5.45923	4.42305	5.10272	4.10984	4.73567	5.3558	4.76288	4.42276	-0.592919	-0.933046	0.340127	0.0263475	0.171089	0.135458	0.381361	0.401805	0.602038
chr1	11738515	11738905	peak100	5.72695	5.75639	5.16748	4.95139	5.17129	5.67252	5.74167	5.05943	5.4219	-0.682233	-0.319766	-0.362467	0.357179	0.664676	0.0335652	0.172439	0.261154	0.465121
chr1	11807449	11807689	peak101	3.80643	4.63133	2.3953	3.12082	3.0887	1.83361	4.21888	2.75806	2.46115	-1.46082	-1.75773	0.296904	0.0202346	NA	0.0262224	0.149012	0.778376	0.87722
chr1	12010673	12011039	peak102	4.65112	4.87566	5.83903	5.58641	4.76953	4.86824	4.76339	5.71272	4.81889	0.949328	0.0554929	0.893836	0.892307	0.961801	0.00532642	0.0547884	0.0118645	0.0555725
chr1	12015878	12016281	peak103	6.00224	5.68122	5.70405	5.73283	5.90224	5.90637	5.84173	5.71844	5.9043	-0.123291	0.0625736	-0.185865	0.850243	0.948267	0.635245	0.82737	0.517368	0.696201
chr1	12116774	12117077	peak104	4.14591	4.2001	4.73146	5.27197	2.85919	3.91681	4.173	5.00172	3.388	0.828711	-0.785005	1.61372	0.197038	NA	0.0657093	0.252407	0.00314628	0.021092
chr1	12155888	12156133	peak105	3.98613	4.63133	3.48878	3.25614	3.28666	4.24412	4.30873	3.37246	3.76539	-0.936271	-0.543341	-0.39293	0.377436	NA	0.0846536	0.292638	0.432386	0.628112
chr1	12269473	12269713	peak106	4.35661	4.52069	3.78477	4.24518	4.00131	4.51073	4.43865	4.01498	4.25602	-0.423674	-0.18263	-0.241044	0.739507	NA	0.394209	0.662054	0.626267	0.779743
chr1	12285941	12286476	peak107	6.52258	6.71813	5.98205	5.92789	6.07284	5.81075	6.62035	5.95497	5.94179	-0.665388	-0.67856	0.0131717	0.00774422	0.0827688	0.005236	0.0543047	0.979824	0.989891
chr1	12682033	12682347	peak108	5.41809	5.65527	4.36457	5.39439	5.40225	5.63579	5.53668	4.87948	5.51902	-0.657203	-0.0176629	-0.63954	0.95769	0.986435	0.102633	0.32672	0.125722	0.289341
chr1	12734619	12735374	peak109	7.98526	7.87199	7.93499	7.96537	8.22901	8.13189	7.92863	7.95018	8.18045	0.0215532	0.251821	-0.230268	0.0574253	0.26423	0.872534	0.944237	0.0782327	0.210567
chr1	12781207	12781655	peak110	5.77663	6.19508	6.18155	5.77851	5.87174	5.84333	5.98586	5.98003	5.85754	-0.00582516	-0.12832	0.122495	0.616139	0.843152	0.978397	0.991155	0.632185	0.783314
chr1	12786572	12786904	peak111	4.65112	4.40086	5.35938	4.59075	4.95555	4.42722	4.52599	4.97506	4.69138	0.449069	0.165389	0.283681	0.666333	0.870367	0.223608	0.497685	0.459437	0.650817
chr1	12797345	12797868	peak112	7.20568	7.02216	6.77117	6.59704	6.296	6.6765	7.11392	6.68411	6.48625	-0.429816	-0.627669	0.197853	0.00341919	0.0497846	0.0292041	0.158972	0.379055	0.58139
chr1	12805010	12805277	peak113	4.06823	4.91993	4.90563	4.5386	5.17129	5.5594	4.49408	4.72211	5.36534	0.228034	0.871261	-0.643227	0.038629	0.211298	0.655849	0.837792	0.097177	0.243317
chr1	12865475	12865865	peak114	4.59684	4.57707	5.06102	5.47983	4.30511	5.15452	4.58695	5.27042	4.72982	0.683472	0.142862	0.540609	0.622585	0.84724	0.0674152	0.255695	0.205624	0.398413
chr1	12944338	12944729	peak115	5.47939	5.54653	4.68442	4.86933	4.6307	4.73567	5.51296	4.77687	4.68318	-0.736084	-0.829774	0.0936899	0.0257454	0.168472	0.0342102	0.17388	0.802533	0.893088
chr1	13005903	13006191	peak116	5.06513	5.33395	4.58548	4.78231	4.95555	5.04673	5.19954	4.68389	5.00114	-0.515646	-0.198401	-0.317244	0.580548	0.821657	0.149948	0.401617	0.40745	0.606866
chr1	13008582	13008822	peak117	5.06513	4.73408	4.42305	4.30883	4.89617	4.24412	4.8996	4.36594	4.57014	-0.533663	-0.329458	-0.204204	0.483574	0.762211	0.191435	0.45871	0.581074	0.74564
chr1	13049731	13050416	peak118	6.90419	6.92776	7.27044	7.06167	7.1663	6.7642	6.91598	7.16606	6.96525	0.250082	0.0492732	0.200809	0.742096	0.903738	0.169123	0.429153	0.321839	0.528553
chr1	13064491	13065160	peak119	7.31901	7.22984	7.06543	7.12493	7.47103	7.60439	7.27442	7.09518	7.53771	-0.179245	0.263285	-0.44253	0.111203	0.377019	0.273028	0.552316	0.00775892	0.0406553
chr1	13074827	13075483	peak120	8.43929	8.3954	8.39556	8.48265	8.82635	8.92377	8.41734	8.4391	8.87506	0.0217621	0.457718	-0.435956	6.98e-05	0.00350244	0.845146	0.932143	0.000134087	0.00192975
chr1	13084657	13085004	peak121	5.32096	4.96288	5.23432	5.36474	5.22053	5.5594	5.14192	5.29953	5.38996	0.157612	0.248043	-0.0904311	0.4766	0.757088	0.656122	0.837856	0.773551	0.874402
chr1	13094113	13094460	peak122	5.72695	5.42891	5.13286	5.50722	6.1255	6.13413	5.57793	5.32004	6.12981	-0.257891	0.551882	-0.809773	0.0656751	0.284372	0.398646	0.666384	0.00762105	0.0401125
chr1	13118063	13118391	peak123	5.77663	5.60192	5.96246	5.90747	6.38509	6.39813	5.68928	5.93497	6.39161	0.245688	0.702327	-0.456639	0.00840153	0.0865101	0.354001	0.629386	0.0772187	0.20874
chr1	13122151	13122552	peak124	5.64905	5.48892	6.29549	6.59704	6.24931	6.30762	5.56899	6.44627	6.27846	0.877282	0.709475	0.167807	0.0084699	0.0869294	0.000567589	0.0121187	0.483908	0.669659
chr1	13267163	13267508	peak125	4.75393	4.73408	4.98542	5.02904	4.95555	5.30247	4.74401	5.00723	5.12901	0.263222	0.385004	-0.121782	0.295616	0.611727	0.46919	0.719876	0.721366	0.841804
chr1	13287669	13288033	peak126	5.50909	5.19675	5.38902	5.68566	4.39365	4.80348	5.35292	5.53734	4.59856	0.184419	-0.754357	0.938776	0.0458711	0.234314	0.576406	0.791577	0.0117419	0.0551308
chr1	13299143	13299383	peak127	4.54042	4.63133	3.95298	3.69776	4.39365	3.64838	4.58588	3.82537	4.02101	-0.760505	-0.564862	-0.195643	0.309718	NA	0.123609	0.36307	0.645877	0.791857
chr1	13445646	13446136	peak128	6.89297	6.92776	7.15442	7.10714	6.52886	6.10755	6.91036	7.13078	6.3182	0.220413	-0.592162	0.812574	0.00706811	0.078247	0.244479	0.522042	0.000150172	0.00210304
chr1	13563574	13563928	peak129	5.21682	5.68122	5.26662	5.45191	4.76953	3.91681	5.44902	5.35926	4.34317	-0.0897583	-1.10585	1.01609	0.00714005	0.0788467	0.756939	0.890047	0.0153536	0.0665104
chr1	13607355	13607731	peak130	5.56671	5.19675	5.65609	5.50722	5.90224	5.51963	5.38173	5.58166	5.71094	0.199924	0.329202	-0.129278	0.298297	0.614913	0.536816	0.765511	0.651864	0.795819
chr1	13650534	13650991	peak131	5.91618	5.98194	5.98205	5.68566	6.42765	5.5981	5.94906	5.83385	6.01287	-0.11521	0.0638109	-0.179021	0.67093	0.872014	0.705088	0.86445	0.42693	0.623476
chr1	13669081	13669429	peak132	4.65112	5.19675	4.1734	4.17859	3.61599	4.42722	4.92394	4.176	4.02161	-0.747944	-0.902334	0.15439	0.0679013	NA	0.0849768	0.293425	0.837494	0.913843
chr1	13761836	13762121	peak133	4.06823	3.87985	4.73146	4.91094	3.75618	3.64838	3.97404	4.8212	3.70228	0.847163	-0.271758	1.11892	0.604274	NA	0.071591	0.265761	0.0275608	0.100868
chr1	13778192	13778469	peak134	4.42052	4.40086	5.09739	4.91094	4.89617	5.39329	4.41069	5.00416	5.14473	0.593472	0.734039	-0.140567	0.0567214	0.262348	0.120167	0.357651	0.675374	0.811065
chr1	13785148	13785611	peak135	4.80271	5.2323	6.5788	6.51845	4.47707	4.33857	5.0175	6.54863	4.40782	1.53112	-0.609685	2.14081	0.0932376	0.34402	4.76e-07	6.44e-05	1.01e-09	1.15e-07
chr1	13836592	13836980	peak136	4.8499	4.91993	5.75046	5.47983	4.95555	4.86824	4.88492	5.61515	4.9119	0.73023	0.026981	0.703249	0.941039	0.980851	0.0290728	0.158623	0.0449247	0.142993
chr1	13931707	13932187	peak137	5.18037	5.57449	5.26662	5.42343	4.47707	4.42722	5.37743	5.34503	4.45214	-0.0324027	-0.925286	0.892883	0.0147125	0.120879	0.894821	0.955294	0.0196523	0.0793789
chr1	13991095	13991535	peak138	6.19729	6.17695	5.90207	6.06323	6.27284	6.30762	6.18712	5.98265	6.29023	-0.20447	0.103109	-0.307579	0.68172	0.877813	0.410007	0.675284	0.227226	0.424699
chr1	13992776	13993019	peak139	4.75393	5.26698	4.98542	4.82647	3.28666	4.03436	5.01046	4.90594	3.66051	-0.104514	-1.34995	1.24544	0.00507979	0.0635381	0.753272	0.888384	0.0110888	0.0528719
chr1	14176901	14177141	peak140	4.89559	5.16031	3.69269	3.87644	4.30511	3.91681	5.02795	3.78457	4.11096	-1.24338	-0.916992	-0.326391	0.0526985	NA	0.00621228	0.0606751	0.494351	0.678572
chr1	14179743	14180024	peak141	4.98285	4.87566	4.90563	4.99074	5.22053	4.66452	4.92926	4.94818	4.94252	0.018928	0.0132674	0.00566058	0.914984	0.970386	0.959148	0.983351	0.953468	0.976966
chr1	14215573	14216041	peak142	6.31966	6.41207	6.19839	6.30092	6.24931	6.83071	6.36587	6.24965	6.54001	-0.116214	0.174143	-0.290357	0.406421	0.706351	0.623865	0.821062	0.189959	0.379222
chr1	14223388	14223754	peak143	5.8481	5.39795	5.32912	5.77851	5.90224	6.02474	5.62302	5.55382	5.96349	-0.069207	0.340467	-0.409674	0.285441	0.602894	0.818289	0.919014	0.194054	0.384346
chr1	14280955	14281195	peak144	4.80271	5.04512	4.82117	5.42343	4.89617	4.93022	4.92392	5.1223	4.9132	0.198384	-0.0107221	0.209106	0.966547	0.989633	0.537125	0.765671	0.52622	0.703501
chr1	14282209	14282710	peak145	6.02298	6.10208	6.24776	5.84443	6.07284	6.65831	6.06253	6.04609	6.36557	-0.0164326	0.303046	-0.319479	0.215197	0.527382	0.991185	0.996357	0.207933	0.401174
chr1	14284376	14284715	peak146	5.87115	5.54653	5.09739	5.23967	6.17631	6.13413	5.70884	5.16853	6.15522	-0.540311	0.446376	-0.986687	0.130054	0.408006	0.0664489	0.25408	0.000997352	0.00891824
chr1	14302619	14303030	peak147	5.82467	5.75639	6.07616	5.82279	6.50918	6.65831	5.79053	5.94948	6.58374	0.158949	0.793215	-0.634266	0.00191332	0.0338264	0.521692	0.756577	0.0118155	0.0554097
chr1	14382331	14382581	peak148	3.36167	4.27017	4.58548	4.5386	4.00131	3.31831	3.81592	4.56204	3.65981	0.746115	-0.156113	0.902229	0.741115	NA	0.189907	0.457034	0.115298	0.272838
chr1	14411082	14411530	peak149	6.10306	5.93956	6.31106	6.67157	6.58635	6.62121	6.02131	6.49132	6.60378	0.470006	0.582466	-0.112459	0.0165733	0.129578	0.0409813	0.193738	0.662599	0.80281
chr1	14603292	14603653	peak150	4.59684	5.12293	5.50185	5.66148	5.77616	5.90637	4.85988	5.58166	5.84126	0.721781	0.981381	-0.2596	0.00404198	0.054614	0.0319906	0.168076	0.409161	0.608425
chr1	14678187	14678514	peak151	5.28708	4.91993	5.58103	5.5605	4.89617	4.93022	5.1035	5.57076	4.9132	0.46726	-0.190307	0.657567	0.579406	0.821001	0.166658	0.426065	0.0621131	0.179026
chr1	14732982	14733608	peak152	7.71914	7.75468	7.88905	7.86836	8.10992	8.22756	7.73691	7.87871	8.16874	0.141799	0.431829	-0.290031	0.00145674	0.0282424	0.286254	0.565334	0.029042	0.1047
chr1	14892393	14892700	peak153	5.21682	5.19675	4.36457	4.64107	4.10984	4.86824	5.20679	4.50282	4.48904	-0.703966	-0.717745	0.0137781	0.102041	0.360094	0.0726606	0.26798	0.949986	0.975199
chr1	15019642	15019984	peak154	5.28708	5.12293	4.6358	4.42829	5.26815	5.10163	5.205	4.53204	5.18489	-0.67296	-0.0201128	-0.652847	0.957459	0.986435	0.0641975	0.249369	0.0828139	0.218366
chr1	15744914	15745274	peak155	4.70344	4.96288	5.09739	5.1382	3.75618	3.49276	4.83316	5.11779	3.62447	0.284628	-1.20869	1.49332	0.0107896	0.0997235	0.474591	0.723763	0.0014895	0.0120068
chr1	15760865	15761172	peak156	4.28974	4.82999	4.53334	4.5386	4.47707	4.14305	4.55987	4.53597	4.31006	-0.0238955	-0.249807	0.225911	0.567326	NA	0.90884	0.962778	0.640861	0.78854
chr1	15781704	15782138	peak157	5.50909	5.54653	5.38902	5.36474	5.26815	5.67252	5.52781	5.37688	5.47033	-0.150925	-0.0574737	-0.0934517	0.890071	0.961127	0.62755	0.823675	0.743355	0.85556
chr1	15805014	15805439	peak158	4.42052	5.26698	4.58548	5.1382	5.22053	5.51963	4.84375	4.86184	5.37008	0.0180868	0.526328	-0.508242	0.218823	0.532354	0.961556	0.984015	0.198432	0.38949
chr1	15818890	15819206	peak159	4.98285	4.2001	3.95298	3.95812	3.88395	3.64838	4.59148	3.95555	3.76616	-0.635929	-0.825314	0.189385	0.100683	NA	0.165132	0.423387	0.733777	0.849635
chr1	15825265	15825659	peak160	6.19729	6.23066	5.88136	6.20381	6.17631	5.96677	6.21398	6.04258	6.07154	-0.171392	-0.14244	-0.028952	0.598299	0.833061	0.515805	0.752858	0.92562	0.963158
chr1	15898711	15898976	peak161	5.14297	5.04512	4.68442	4.4845	4.95555	4.58967	5.09404	4.58446	4.77261	-0.509585	-0.321434	-0.188151	0.429469	0.724584	0.179105	0.443089	0.622001	0.776398
chr1	15899256	15899741	peak162	6.49316	6.41207	6.05782	6.00678	5.52493	5.5594	6.45262	6.0323	5.54216	-0.420318	-0.910453	0.490134	0.000856055	0.0203127	0.0868822	0.296764	0.0770322	0.208469
chr1	16011739	16012029	peak163	3.80643	4.73408	3.59434	4.10878	3.88395	3.49276	4.27026	3.85156	3.68835	-0.4187	-0.581901	0.163202	0.259721	NA	0.380196	0.649983	0.765568	0.869705
chr1	16120055	16120738	peak164	7.48513	7.06221	6.86907	6.87452	7.40866	7.37847	7.27367	6.8718	7.39357	-0.401877	0.119894	-0.52177	0.55792	0.808901	0.0197035	0.126462	0.00443048	0.0270369
chr1	16644980	16645443	peak165	6.25101	6.26539	6.26384	6.3919	6.07284	6.02474	6.2582	6.32787	6.04879	0.0696766	-0.20941	0.279086	0.408563	0.70828	0.762871	0.893222	0.262904	0.467351
chr1	16659193	16659563	peak166	3.60113	3.68839	5.60649	5.10272	3.4607	3.11982	3.64476	5.3546	3.29026	1.70984	-0.354497	2.06434	0.53374	NA	0.000223537	0.00627389	7.62e-05	0.0012552
chr1	16677371	16677750	peak167	6.3028	6.17695	5.72744	5.80082	5.60128	5.74329	6.23988	5.76413	5.67229	-0.475744	-0.56759	0.0918466	0.0425371	0.223991	0.069656	0.261137	0.74988	0.860152
chr1	16783022	16783291	peak168	4.75393	4.87566	4.68442	4.5386	4.6307	4.58967	4.8148	4.61151	4.61018	-0.203287	-0.204613	0.00132617	0.621647	0.846704	0.608536	0.811509	0.99438	0.997078
chr1	16814112	16814493	peak169	5.87115	6.00267	5.70405	5.77851	5.44431	5.34859	5.93691	5.74128	5.39645	-0.19563	-0.540458	0.344829	0.0751145	0.305712	0.481607	0.728502	0.259464	0.463277
chr1	17165546	17165950	peak170	4.8499	4.63133	5.41807	5.58641	4.21078	4.86824	4.74061	5.50224	4.53951	0.761626	-0.201104	0.96273	0.671178	0.872037	0.0339062	0.173137	0.0153437	0.066492
chr1	17197541	17198018	peak171	6.38519	6.21298	6.09427	6.04466	6.38509	6.08047	6.29908	6.06946	6.23278	-0.229621	-0.0663071	-0.163314	0.812173	0.934368	0.339437	0.616706	0.496429	0.68014
chr1	17230314	17230652	peak172	5.18037	4.96288	4.90563	5.30356	4.89617	5.04673	5.07162	5.1046	4.97145	0.0329731	-0.100174	0.133148	0.783201	0.922377	0.90303	0.95939	0.693785	0.823373
chr1	17240361	17241354	peak173	7.13124	7.27314	7.84696	7.79801	7.60687	7.61386	7.20219	7.82249	7.61037	0.620294	0.408174	0.212119	0.0102828	0.0973765	3.39e-05	0.00171489	0.157103	0.335067
chr1	17327926	17328251	peak174	5.18037	5.16031	5.16748	5.33448	4.83424	4.86824	5.17034	5.25098	4.85124	0.0806375	-0.319099	0.399736	0.385602	0.689892	0.8061	0.91358	0.268875	0.473377
chr1	17424243	17424769	peak175	5.53819	5.65527	6.31106	6.46357	5.06745	5.39329	5.59673	6.38732	5.23037	0.790588	-0.366361	1.15695	0.248692	0.565867	0.00373335	0.0436431	0.000116047	0.0017253
chr1	17677155	17677395	peak176	4.54042	4.27017	4.1036	3.95812	4.30511	4.14305	4.4053	4.03086	4.22408	-0.37444	-0.18122	-0.193219	0.708914	NA	0.427275	0.688979	0.697732	0.826255
chr1	17922165	17922664	peak177	5.87115	6.28244	6.02043	5.94802	6.56744	6.58313	6.0768	5.98422	6.57528	-0.0925718	0.498488	-0.59106	0.0516758	0.249952	0.665364	0.843622	0.0173373	0.0726039
chr1	18095487	18095908	peak178	5.06513	5.08455	5.13286	5.10272	4.95555	4.58967	5.07484	5.11779	4.77261	0.0429496	-0.302229	0.345178	0.444979	0.735414	0.902386	0.959005	0.375941	0.57813
chr1	18213476	18213896	peak179	5.80085	6.00267	6.02043	6.33189	5.87174	5.5981	5.90176	6.17616	5.73492	0.2744	-0.166841	0.441241	0.568594	0.8156	0.292403	0.57183	0.11467	0.271918
chr1	18236277	18236681	peak180	5.02457	4.78283	5.20129	4.82647	4.70178	4.33857	4.9037	5.01388	4.52018	0.110176	-0.383526	0.493703	0.358779	0.665819	0.753119	0.888293	0.22236	0.418945
chr1	18258908	18259276	peak181	5.50909	5.39795	5.23432	5.20663	5.80873	5.70834	5.45352	5.22048	5.75853	-0.233041	0.305014	-0.538055	0.330322	0.640279	0.453251	0.707904	0.0882081	0.227857
chr1	18277437	18277773	peak182	5.02457	5.19675	5.16748	4.78231	4.6307	4.33857	5.11066	4.97489	4.48463	-0.135771	-0.626029	0.490259	0.122431	0.395944	0.730401	0.877193	0.217797	0.413389
chr1	18629427	18629763	peak183	5.06513	4.63133	4.82117	4.42829	4.76953	5.10163	4.84823	4.62473	4.93558	-0.223498	0.0873544	-0.310852	0.840444	0.94488	0.561974	0.783109	0.445936	0.640245
chr1	18836026	18836490	peak184	5.32096	5.2323	5.92248	5.92789	5.26815	5.25482	5.27663	5.92518	5.26148	0.648555	-0.0151446	0.6637	0.962283	0.98871	0.0312913	0.16593	0.0358816	0.121938
chr1	19102828	19103122	peak185	3.22518	2.47866	5.16748	5.10272	2.85919	2.27692	2.85192	5.1351	2.56805	2.28318	-0.283872	2.56705	0.650473	NA	6.82e-05	0.00274547	6.56e-05	0.00112409
chr1	19234719	19235044	peak186	4.28974	3.96682	4.94607	5.50722	4.70178	4.51073	4.12828	5.22665	4.60626	1.09837	0.47798	0.620392	0.283527	0.601121	0.0065263	0.0626841	0.118029	0.277142
chr1	19965604	19965983	peak187	4.93988	4.63133	4.77701	4.91094	4.47707	4.66452	4.7856	4.84398	4.57079	0.0583752	-0.21481	0.273185	0.595889	0.831331	0.892812	0.954497	0.507789	0.688607
chr1	20750361	20750861	peak188	6.31966	6.34871	6.47206	6.31649	6.84374	6.58313	6.33419	6.39427	6.71343	0.0600866	0.379247	-0.31916	0.088907	0.335563	0.77982	0.901562	0.148272	0.32277
chr1	20751533	20751863	peak189	6.12241	6.31596	5.92248	5.88676	6.52886	6.54402	6.21918	5.90462	6.53644	-0.314559	0.317259	-0.631817	0.194928	0.503232	0.190229	0.457236	0.0101698	0.0496833
chr1	20764197	20764565	peak190	5.47939	4.63133	4.86402	4.6897	5.01258	4.33857	5.05536	4.77686	4.67558	-0.278496	-0.379781	0.101285	0.333795	0.643241	0.390757	0.659415	0.880028	0.938373
chr1	20810295	20810664	peak191	4.89559	5.12293	5.09739	5.17282	4.6307	5.04673	5.00926	5.1351	4.83871	0.125843	-0.170547	0.29639	0.66969	0.871611	0.731003	0.877466	0.44896	0.642753
chr1	20857435	20857842	peak192	5.72695	5.16031	5.29821	4.91094	5.48518	5.39329	5.44363	5.10457	5.43924	-0.339057	-0.00439342	-0.334663	0.929591	0.976138	0.292124	0.571523	0.352984	0.557242
chr1	20858076	20858432	peak193	5.91618	5.68122	5.44654	4.73675	5.93211	5.5981	5.7987	5.09164	5.76511	-0.707059	-0.0335972	-0.673462	0.930868	0.976798	0.0357836	0.178955	0.0512115	0.156647
chr1	20898642	20898989	peak194	5.18037	4.82999	4.77701	4.73675	5.52493	5.67252	5.00518	4.75688	5.59872	-0.248299	0.593544	-0.841843	0.0925332	0.342669	0.464928	0.716671	0.0164833	0.0701192
chr1	20944962	20945455	peak195	6.10306	6.15859	6.16451	6.3919	5.56361	5.87519	6.13083	6.27821	5.7194	0.14738	-0.411424	0.558804	0.141189	0.427372	0.54495	0.771272	0.0402426	0.132097
chr1	20964768	20965290	peak196	7.47011	7.44203	7.37783	7.29174	7.37643	7.38955	7.45607	7.33478	7.38299	-0.121286	-0.0730817	-0.0482046	0.653076	0.863807	0.437002	0.695997	0.770471	0.872406
chr1	21035621	21035884	peak197	4.21961	4.87566	3.78477	4.03541	3.75618	3.49276	4.54764	3.91009	3.62447	-0.637546	-0.923166	0.28562	0.0800792	NA	0.183556	0.448934	0.607971	0.766381
chr1	21087131	21087485	peak198	4.70344	5.12293	4.90563	4.5386	4.55593	4.58967	4.91319	4.72211	4.5728	-0.191072	-0.340387	0.149315	0.391226	0.694474	0.616601	0.816447	0.699045	0.827224
chr1	21221811	21222236	peak199	5.10457	4.87566	5.02371	3.69776	5.22053	5.67252	4.99012	4.36074	5.44652	-0.629379	0.456407	-1.08579	0.385224	0.689652	0.370798	0.643048	0.0800299	0.213861
chr1	21244083	21244323	peak200	5.47939	4.82999	5.29821	5.20663	4.95555	5.51963	5.15469	5.25242	5.23759	0.0977281	0.0828979	0.0148302	0.839858	0.944777	0.855899	0.936396	0.977399	0.988594
chr1	21246661	21247082	peak201	5.752	6.06313	5.83903	6.02584	6.22538	6.56371	5.90757	5.93244	6.39454	0.0248682	0.486975	-0.462107	0.0650895	0.282793	0.942257	0.975455	0.0734479	0.201678
chr1	21250104	21250429	peak202	5.02457	5.00459	6.29549	5.84443	4.95555	5.51963	5.01458	6.06996	5.23759	1.05538	0.223009	0.832374	0.476631	0.757088	0.000809979	0.0156082	0.011923	0.0557218
chr1	21314299	21314689	peak203	6.00224	6.08274	5.75046	5.98745	5.60128	5.15452	6.04249	5.86896	5.3779	-0.173532	-0.664587	0.491055	0.0326211	0.191404	0.538861	0.766931	0.115698	0.27337
chr1	21376676	21377012	peak204	5.32096	4.96288	4.53334	4.82647	5.22053	5.5594	5.14192	4.67991	5.38996	-0.462014	0.248043	-0.710056	0.489524	0.765565	0.195069	0.463078	0.0515163	0.157236
chr1	21706923	21707370	peak205	5.95985	5.51801	5.06102	5.02904	5.26815	5.67252	5.73893	5.04503	5.47033	-0.693903	-0.268598	-0.425305	0.405636	0.705846	0.0275969	0.154054	0.196099	0.386858
chr1	21726281	21726521	peak206	4.59684	4.27017	3.87132	4.03541	3.75618	3.91681	4.4335	3.95337	3.8365	-0.480136	-0.597008	0.116872	0.251564	NA	0.3257	0.603938	0.825834	0.906652
chr1	21770921	21771211	peak207	3.60113	3.68839	4.30362	4.78231	3.0887	3.31831	3.64476	4.54296	3.2035	0.898202	-0.441256	1.33946	0.467346	NA	0.0857441	0.29451	0.0208974	0.0831383
chr1	21795184	21795494	peak208	4.75393	4.91993	4.03025	4.91094	3.61599	4.03436	4.83693	4.4706	3.82518	-0.366334	-1.01175	0.645421	0.0440096	NA	0.496353	0.738844	0.162105	0.341374
chr1	22039903	22040425	peak209	6.36909	6.51667	7.52526	7.44125	5.80873	5.47873	6.44288	7.48325	5.64373	1.04038	-0.799146	1.83952	0.00118873	0.0248881	1.42e-07	2.51e-05	3.38e-15	1.49e-12
chr1	22090691	22091230	peak210	5.87115	5.82783	5.32912	5.1382	5.74284	5.74329	5.84949	5.23366	5.74306	-0.615834	-0.106427	-0.509407	0.721806	0.895497	0.0389157	0.187855	0.101776	0.250833
chr1	22473465	22474025	peak211	7.59307	7.5516	7.55825	7.6766	7.85314	7.81618	7.57234	7.61742	7.83466	0.045084	0.262321	-0.217237	0.0754514	0.306536	0.747363	0.885083	0.138204	0.307747
chr1	22502933	22503297	peak212	5.44906	5.36631	5.44654	5.27197	5.77616	5.10163	5.40769	5.35925	5.4389	-0.0484308	0.0312105	-0.0796413	0.831134	0.94182	0.886796	0.951337	0.724735	0.843836
chr1	22526410	22526698	peak213	4.89559	4.87566	3.69269	4.17859	4.95555	4.93022	4.88563	3.93564	4.94289	-0.949985	0.0572596	-1.00724	0.888553	0.960234	0.0275415	0.153892	0.0228234	0.088484
chr1	23185387	23185737	peak214	5.32096	5.26698	4.30362	4.30883	4.47707	4.93022	5.29397	4.30622	4.70365	-0.987747	-0.590326	-0.397421	0.142128	0.42846	0.00998173	0.0824506	0.31491	0.521088
chr1	23263657	23263990	peak215	4.98285	4.63133	5.29821	4.6897	4.6307	5.15452	4.80709	4.99396	4.89261	0.186868	0.0855231	0.101345	0.807527	0.93229	0.582814	0.795522	0.776727	0.876299
chr1	23377495	23377812	peak216	5.14297	4.87566	5.06102	4.95139	4.39365	4.03436	5.00931	5.00621	4.214	-0.00310977	-0.79531	0.792201	0.0619275	0.27513	0.983272	0.992948	0.0630989	0.180997
chr1	23611518	23611769	peak217	4.48172	4.68362	3.69269	2.97148	3.75618	3.11982	4.58267	3.33208	3.438	-1.25058	-1.14466	-0.105919	0.053975	NA	0.0271821	0.152555	0.869488	0.931565
chr1	23725553	23725869	peak218	4.8499	5.2323	4.73146	4.30883	4.30511	5.04673	5.0411	4.52015	4.67592	-0.52095	-0.36518	-0.155771	0.419043	0.716341	0.192584	0.460238	0.660392	0.801464
chr1	23757035	23757334	peak219	5.44906	5.26698	5.06102	5.1382	4.95555	5.39329	5.35802	5.09961	5.17442	-0.258416	-0.183603	-0.0748131	0.624866	0.848683	0.436818	0.695751	0.799708	0.891438
chr1	23760010	23760306	peak220	5.32096	4.91993	4.94607	4.64107	4.39365	4.03436	5.12045	4.79357	4.214	-0.326872	-0.906441	0.579569	0.0336079	0.195131	0.385686	0.654587	0.181319	0.367713
chr1	23910161	23910563	peak221	6.47822	6.6276	6.24776	6.40653	6.09941	6.13413	6.55291	6.32714	6.11677	-0.22577	-0.436143	0.210374	0.0702438	0.294488	0.316574	0.595797	0.3831	0.5852
chr1	23933341	23933649	peak222	2.90603	2.22004	5.29821	5.10272	1.80835	1.83361	2.56303	5.20046	1.82098	2.63743	-0.742052	3.37948	0.293872	NA	1.17e-05	0.000805984	9.53e-06	0.000244347
chr1	23977963	23978260	peak223	4.80271	5.16031	3.95298	4.6897	4.70178	4.86824	4.98151	4.32134	4.78501	-0.660173	-0.1965	-0.463673	0.618631	0.844724	0.124183	0.363885	0.324964	0.531208
chr1	24099684	24100146	peak224	6.16033	6.00267	6.53969	6.50493	5.52493	5.90637	6.0815	6.52231	5.71565	0.440808	-0.365853	0.806661	0.188609	0.493935	0.0705689	0.263407	0.00253385	0.0178545
chr1	24672892	24673212	peak225	4.48172	4.46202	4.23998	4.95139	4.76953	3.64838	4.47187	4.59568	4.20895	0.123815	-0.262915	0.38673	0.752938	NA	0.71591	0.869293	0.505525	0.687019
chr1	24684439	24684747	peak226	5.02457	4.78283	4.77701	4.17859	3.88395	4.58967	4.9037	4.4778	4.23681	-0.425901	-0.666895	0.240993	0.165024	0.462101	0.345771	0.621697	0.614344	0.771839
chr1	24789588	24789876	peak227	3.48636	4.04884	3.11595	4.78231	3.4607	3.91681	3.7676	3.94913	3.68876	0.181529	-0.0788457	0.260374	0.885794	NA	0.52032	0.75557	0.444992	0.63936
chr1	25069586	25069974	peak228	5.25238	4.73408	5.75046	5.36474	5.26815	4.80348	4.99323	5.5576	5.03581	0.564375	0.042587	0.521788	0.913434	0.969746	0.10688	0.333946	0.150814	0.326416
chr1	25238639	25239109	peak229	5.64905	5.19675	5.94261	5.42343	4.76953	5.15452	5.4229	5.68302	4.96203	0.260118	-0.460877	0.720995	0.194496	0.502901	0.413007	0.6769	0.0380458	0.126969
chr1	25299350	25299834	peak230	5.70145	5.54653	5.58103	6.16993	4.95555	4.86824	5.62399	5.87548	4.9119	0.251491	-0.712092	0.963583	0.0406085	0.217795	0.362655	0.637219	0.0037628	0.0240108
chr1	25305300	25305679	peak231	5.72695	5.75639	6.35678	6.50493	4.47707	5.04673	5.74167	6.43085	4.7619	0.689186	-0.97977	1.66896	0.00391053	0.0536188	0.0111239	0.087854	2.94e-07	1.43e-05
chr1	25888127	25888562	peak232	2.23626	3.05625	6.31106	6.33189	2.85919	2.88961	2.64626	6.32148	2.8744	3.67522	0.228141	3.44708	0.772392	0.916493	9.72e-14	1.34e-10	3.06e-11	5.08e-09
chr1	25944910	25945200	peak233	4.28974	3.46759	4.86402	4.4845	3.61599	3.91681	3.87866	4.67426	3.7664	0.795594	-0.112261	0.907855	0.765951	NA	0.129973	0.373855	0.0830006	0.218653
chr1	26396788	26397136	peak234	5.21682	4.78283	5.72744	5.70944	4.55593	3.78883	4.99983	5.71844	4.17238	0.718613	-0.827449	1.54606	0.0531713	0.253658	0.0408424	0.193433	0.000164997	0.00227257
chr1	26397419	26397794	peak235	5.10457	5.62884	5.96246	5.77851	5.80873	5.77741	5.36671	5.87049	5.79307	0.503781	0.426363	0.0774177	0.195876	0.504505	0.10457	0.330256	0.788585	0.884136
chr1	26435931	26436171	peak236	2.49561	3.20678	4.42305	4.10878	2.85919	4.24412	2.85119	4.26591	3.55165	1.41472	0.700459	0.714259	0.211019	NA	0.026544	0.150074	0.353165	0.557326
chr1	26584568	26585058	peak237	6.25101	6.34871	6.38648	6.28518	6.60501	6.60229	6.29986	6.33583	6.60365	0.0359665	0.303791	-0.267824	0.188504	0.493935	0.872932	0.944328	0.24128	0.441933
chr1	26781905	26782219	peak238	4.75393	4.46202	5.02371	4.6897	2.85919	4.24412	4.60798	4.85671	3.55165	0.248731	-1.05632	1.30506	0.073863	NA	0.57073	0.788446	0.0209066	0.0831607
chr1	26796726	26797057	peak239	4.89559	4.78283	5.26662	5.45191	4.30511	4.73567	4.83921	5.35926	4.52039	0.520051	-0.318823	0.838873	0.444405	0.735121	0.143622	0.393179	0.0324519	0.113514
chr1	26964724	26965069	peak240	5.02457	5.12293	4.53334	4.17859	4.10984	4.33857	5.07375	4.35597	4.22421	-0.717786	-0.849546	0.13176	0.0544399	0.257148	0.0840595	0.2914	0.758143	0.864797
chr1	27114888	27115153	peak241	4.8499	4.40086	4.23998	4.24518	3.75618	3.64838	4.62538	4.24258	3.70228	-0.382802	-0.923102	0.5403	0.0692374	NA	0.39219	0.660547	0.300544	0.506477
chr1	28713823	28714114	peak242	3.80643	3.58221	4.73146	5.1382	3.61599	3.78883	3.69432	4.93483	3.70241	1.24051	0.00808791	1.23242	0.990964	NA	0.00995434	0.0823115	0.015047	0.0656401
chr1	29959483	29959798	peak243	4.54042	4.337	4.98542	5.06635	4.39365	4.03436	4.43871	5.02588	4.214	0.587172	-0.224706	0.811878	0.633906	0.8534	0.152759	0.405507	0.0677918	0.190718
chr1	30035243	30035723	peak244	5.56671	5.54653	6.00137	5.86575	5.99006	5.34859	5.55662	5.93356	5.66933	0.376939	0.112707	0.264231	0.627388	0.849913	0.19457	0.462389	0.446269	0.640421
chr1	30065603	30065974	peak245	4.28974	4.46202	5.13286	4.64107	4.76953	4.51073	4.37588	4.88697	4.64013	0.511086	0.264251	0.246835	0.539252	0.797902	0.198869	0.467242	0.534543	0.710285
chr1	30471884	30472224	peak246	5.10457	5.12293	5.65609	6.22045	5.31425	4.98965	5.11375	5.93827	5.15195	0.824522	0.0381981	0.786324	0.891194	0.96126	0.00825632	0.0723618	0.0168566	0.0711125
chr1	30574191	30574544	peak247	5.38643	4.96288	5.20129	5.39439	4.76953	5.25482	5.17466	5.29784	5.01218	0.12318	-0.162482	0.285661	0.66458	0.869453	0.74445	0.883187	0.454497	0.647252
chr1	30605488	30605948	peak248	5.21682	4.68362	5.02371	5.33448	5.35892	5.63579	4.95022	5.17909	5.49735	0.228876	0.547134	-0.318258	0.136061	0.418456	0.539377	0.76734	0.362851	0.566588
chr1	30861798	30862191	peak249	6.31966	5.9179	6.02043	6.26927	6.42765	6.18586	6.11878	6.14485	6.30675	0.0260705	0.187974	-0.161904	0.485599	0.763743	0.942764	0.975573	0.526633	0.703811
chr1	30904587	30904958	peak250	5.59469	5.75639	5.35938	5.39439	5.26815	5.5594	5.67554	5.37688	5.41377	-0.298654	-0.261764	-0.0368894	0.420807	0.718121	0.324404	0.602763	0.893837	0.946707
chr1	30924645	30924932	peak251	5.56671	5.48892	5.32912	4.95139	4.95555	5.34859	5.52782	5.14025	5.15207	-0.387562	-0.375744	-0.0118177	0.292962	0.609616	0.253881	0.532402	0.974065	0.987494
chr1	30928863	30929215	peak252	5.47939	5.33395	5.79543	5.80082	5.01258	4.14305	5.40667	5.79812	4.57782	0.391455	-0.828855	1.22031	0.03849	0.210762	0.221644	0.49534	0.00140918	0.0115141
chr1	30955574	30955871	peak253	4.48172	4.52069	5.06102	4.6897	4.55593	4.80348	4.5012	4.87536	4.6797	0.374157	0.178499	0.195659	0.666432	0.870367	0.33502	0.612293	0.621692	0.776277
chr1	30989205	30989536	peak254	3.80643	4.2001	5.83903	6.02584	2.85919	3.11982	4.00327	5.93244	2.98951	1.92917	-1.01376	2.94293	0.0540862	0.256352	1.14e-06	0.000129349	8.93e-09	7.41e-07
chr1	30994114	30994675	peak255	5.95985	6.04326	6.19839	5.45191	5.90224	6.08047	6.00156	5.82515	5.99135	-0.17641	-0.0102018	-0.166208	0.976309	0.992366	0.646777	0.833507	0.679501	0.814017
chr1	31735380	31735844	peak256	5.95985	5.9179	6.26384	6.18697	6.31879	6.16022	5.93888	6.22541	6.23951	0.286529	0.300633	-0.0141037	0.239791	0.556552	0.245526	0.523227	0.948449	0.974519
chr1	32630642	32631069	peak257	3.60113	3.46759	5.06102	5.17282	2.85919	3.49276	3.53436	5.11692	3.17597	1.58256	-0.358384	1.94095	0.568919	NA	0.00136724	0.0221831	0.000504589	0.00534052
chr1	33437665	33437986	peak258	4.06823	4.2001	4.58548	4.91094	4.55593	3.64838	4.13417	4.74821	4.10215	0.614045	-0.0320139	0.646058	0.937089	NA	0.178706	0.442631	0.226337	0.423823
chr1	33538639	33539074	peak259	7.00143	6.90592	7.03762	6.93628	7.1663	6.84687	6.95367	6.98695	7.00658	0.0332811	0.05291	-0.0196289	0.7472	0.906267	0.855401	0.93626	0.881164	0.939285
chr1	33561237	33561634	peak260	7.00143	6.82675	6.26384	6.28518	6.62344	6.48329	6.91409	6.27451	6.55336	-0.639576	-0.360726	-0.27885	0.093777	0.344567	0.00216451	0.0303485	0.207635	0.400916
chr1	33581116	33581356	peak261	4.48172	4.52069	4.47925	4.17859	3.0887	4.33857	4.5012	4.32892	3.71363	-0.172285	-0.787571	0.615286	0.207522	NA	0.732697	0.878439	0.343955	0.548363
chr1	33612542	33612909	peak262	5.44906	5.19675	4.86402	5.5341	5.40225	5.70834	5.32291	5.19906	5.55529	-0.123847	0.232382	-0.356229	0.494312	0.769307	0.78734	0.905727	0.342327	0.547222
chr1	33666988	33667228	peak263	4.48172	4.27017	4.1734	4.3698	3.88395	4.42722	4.37595	4.2716	4.15558	-0.104347	-0.220364	0.116016	0.685581	NA	0.823268	0.921191	0.846497	0.919205
chr1	33727410	33727673	peak264	4.70344	4.337	4.23998	3.87644	4.6307	4.24412	4.52022	4.05821	4.43741	-0.462011	-0.0828122	-0.379198	0.865872	NA	0.318956	0.59764	0.427789	0.624379
chr1	33812613	33812883	peak265	4.65112	4.82999	4.1734	3.59938	4.47707	4.80348	4.74056	3.88639	4.64027	-0.854172	-0.100286	-0.753886	0.832107	NA	0.0662019	0.253508	0.116622	0.274664
chr1	33887406	33887737	peak266	4.48172	4.40086	4.98542	5.36474	4.55593	3.78883	4.44129	5.17508	4.17238	0.733789	-0.268912	1.0027	0.633137	0.852942	0.0667284	0.254552	0.0274714	0.100624
chr1	33917969	33918209	peak267	4.21961	4.46202	3.95298	4.42829	4.39365	4.80348	4.34082	4.19063	4.59856	-0.150186	0.257747	-0.407933	0.570925	NA	0.76705	0.89552	0.39119	0.592504
chr1	34113420	34113705	peak268	4.14591	4.63133	5.29821	5.10272	5.35892	4.51073	4.38862	5.20046	4.93482	0.811847	0.546207	0.26564	0.152251	0.442468	0.0427212	0.198477	0.597886	0.758656
chr1	34130472	34130939	peak269	6.43246	6.45783	6.55285	6.18697	6.67734	6.9402	6.44514	6.36991	6.80877	-0.0752373	0.363628	-0.438865	0.100826	0.357988	0.774575	0.898787	0.0535023	0.161528
chr1	34131249	34131653	peak270	6.49316	6.50218	6.6043	6.64716	6.52886	6.37602	6.49767	6.62573	6.45244	0.128055	-0.0452289	0.173284	0.849616	0.948244	0.545075	0.771272	0.441109	0.635889
chr1	34160081	34160331	peak271	5.44906	5.57449	4.58548	5.47983	5.56361	5.25482	5.51178	5.03265	5.40922	-0.479123	-0.102562	-0.37656	0.787011	0.924129	0.23005	0.505479	0.373779	0.576434
chr1	34160622	34161008	peak272	5.77663	5.85088	5.70405	5.36474	6.40652	6.02474	5.81376	5.5344	6.21563	-0.279362	0.401873	-0.681235	0.140231	0.425977	0.34019	0.617546	0.0160658	0.0687522
chr1	34164111	34164471	peak273	5.21682	5.82783	5.44654	5.06635	6.17631	5.93688	5.52233	5.25644	6.05659	-0.265882	0.534268	-0.80015	0.10364	0.363273	0.363811	0.637989	0.0118444	0.0555008
chr1	34179380	34179620	peak274	4.28974	4.78283	3.87132	3.12082	4.21078	3.78883	4.53628	3.49607	3.9998	-1.04021	-0.536483	-0.503732	0.30802	NA	0.0524642	0.222965	0.392513	0.593896
chr1	34196986	34197389	peak275	5.14297	5.16031	5.02371	5.17282	5.17129	5.34859	5.15164	5.09827	5.25994	-0.0533736	0.1083	-0.161673	0.753012	0.908693	0.878947	0.94763	0.642809	0.789968
chr1	34593593	34593833	peak276	4.06823	3.96682	4.82117	4.59075	4.95555	4.80348	4.01752	4.70596	4.87951	0.688435	0.86199	-0.173555	0.0520104	0.250414	0.108949	0.337966	0.683162	0.816563
chr1	34603928	34604249	peak277	5.06513	4.52069	4.42305	4.42829	4.6307	5.15452	4.79291	4.42567	4.89261	-0.367244	0.0997005	-0.466944	0.813579	0.934718	0.335485	0.612412	0.242689	0.443652
chr1	34626660	34626989	peak278	4.98285	5.2323	5.55512	5.42343	4.6307	4.86824	5.10757	5.48928	4.74947	0.381703	-0.358101	0.739805	0.334258	0.643939	0.259427	0.537671	0.0425311	0.137335
chr1	34677639	34678053	peak279	5.32096	5.39795	5.09739	5.10272	4.76953	4.33857	5.35946	5.10005	4.55405	-0.259403	-0.805405	0.546002	0.0383532	0.210196	0.447337	0.703314	0.167652	0.348917
chr1	34797227	34797574	peak280	3.80643	3.46759	4.73146	3.49378	4.10984	4.24412	3.63701	4.11262	4.17698	0.47561	0.539968	-0.0643579	0.350894	NA	0.278537	0.557876	0.908116	0.954492
chr1	34899931	34900193	peak281	4.80271	4.78283	5.20129	5.47983	5.1203	5.20554	4.79277	5.34056	5.16292	0.547785	0.370147	0.177638	0.312801	0.627399	0.110559	0.340528	0.600793	0.760777
chr1	34916594	34916897	peak282	4.89559	4.337	5.32912	5.10272	4.70178	4.33857	4.61629	5.21592	4.52018	0.599625	-0.0961167	0.695742	0.793815	0.926389	0.129795	0.373549	0.0889854	0.229157
chr1	34940616	34941014	peak283	4.89559	4.78283	5.26662	5.50722	4.95555	3.49276	4.83921	5.38692	4.22416	0.547708	-0.615056	1.16276	0.309767	0.624598	0.147991	0.399025	0.0176622	0.0735806
chr1	35172327	35172913	peak284	5.44906	5.48892	6.18155	6.23691	5.84058	5.5594	5.46899	6.20923	5.69999	0.740236	0.230996	0.50924	0.423884	0.720646	0.0074325	0.0677289	0.0763872	0.207203
chr1	35276274	35276631	peak285	4.48172	5.36631	6.11215	6.00678	4.47707	3.49276	4.92401	6.05946	3.98492	1.13545	-0.939096	2.07455	0.0304179	0.185475	0.00227745	0.0312762	1.3e-06	4.83e-05
chr1	35289461	35289972	peak286	7.17821	7.02216	7.04695	6.99551	7.21571	7.18865	7.10019	7.02123	7.20218	-0.0789554	0.101992	-0.180948	0.576976	0.819291	0.642996	0.831312	0.31335	0.519849
chr1	35492717	35492987	peak287	5.02457	4.73408	4.03025	3.95812	3.75618	4.14305	4.87933	3.99419	3.94962	-0.88514	-0.92971	0.04457	0.0572676	NA	0.0510913	0.220304	0.946813	0.974372
chr1	35754570	35755018	peak288	5.77663	5.73177	4.23998	4.6897	5.22053	5.25482	5.7542	4.46484	5.23767	-1.28936	-0.516526	-0.772834	0.127922	0.405022	0.000223388	0.00627389	0.0391075	0.129597
chr1	35806807	35807439	peak289	6.64802	6.99138	6.32646	6.49127	6.97867	6.89429	6.8197	6.40887	6.93648	-0.410828	0.116782	-0.52761	0.606664	0.837801	0.0425464	0.198095	0.013179	0.0598027
chr1	35913041	35913616	peak290	5.64905	5.85088	5.38902	5.73283	5.6738	5.70834	5.74997	5.56093	5.69107	-0.18904	-0.0589004	-0.13014	0.836537	0.9435	0.53218	0.762991	0.694028	0.823509
chr1	35928431	35928772	peak291	5.32096	5.16031	6.00137	6.00678	5.17129	5.30247	5.24064	6.00407	5.23688	0.763433	-0.00376085	0.767194	0.988734	0.997138	0.01127	0.0884995	0.0152709	0.0662625
chr1	35962547	35963048	peak292	5.9812	6.14	6.09427	6.11757	6.07284	6.30762	6.0606	6.10592	6.19023	0.0453151	0.129627	-0.0843118	0.612393	0.840954	0.863191	0.940317	0.730401	0.84728
chr1	35987968	35988285	peak293	5.14297	5.2323	5.02371	5.33448	5.40225	5.77741	5.18763	5.17909	5.58983	-0.00853659	0.402198	-0.410734	0.221769	0.535583	0.997241	0.998948	0.216671	0.41202
chr1	35998414	35998746	peak294	5.70145	5.36631	5.32912	5.50722	6.07284	6.05287	5.53388	5.41817	6.06286	-0.115707	0.528979	-0.644685	0.0799421	0.317212	0.681298	0.851568	0.0306319	0.108674
chr1	36001174	36001545	peak295	5.56671	5.57449	5.26662	5.1382	5.93211	5.63579	5.5706	5.20241	5.78395	-0.368196	0.213348	-0.581544	0.474205	0.755396	0.235809	0.511605	0.0620504	0.178889
chr1	36004994	36005443	peak296	4.42052	4.2001	6.61688	6.57132	2.85919	3.31831	4.31031	6.5941	3.08875	2.28379	-1.22156	3.50535	0.0141266	0.117966	2.23e-11	1.45e-08	1.57e-13	4.6e-11
chr1	36007984	36008234	peak297	4.14591	4.2001	5.41807	5.66148	3.4607	2.61554	4.173	5.53977	3.03812	1.36677	-1.13488	2.50165	0.0453987	0.232934	0.000966078	0.0174843	2.57e-06	8.32e-05
chr1	36018890	36019141	peak298	5.25238	4.96288	4.73146	4.24518	4.55593	5.34859	5.10763	4.48832	4.95226	-0.619306	-0.155366	-0.46394	0.778565	0.919998	0.119928	0.357191	0.221886	0.418301
chr1	36020123	36020563	peak299	5.59469	5.96091	6.03925	6.13523	5.77616	5.51963	5.7778	6.08724	5.64789	0.309443	-0.129902	0.439345	0.646566	0.860567	0.275845	0.555184	0.133336	0.300927
chr1	36026736	36027119	peak300	4.8499	4.73408	5.86035	6.02584	4.55593	4.80348	4.79199	5.9431	4.6797	1.15111	-0.112285	1.26339	0.773487	0.917085	0.000512338	0.0113215	0.000387717	0.0043683
chr1	36035652	36035997	peak301	5.752	5.62884	4.94607	5.02904	5.26815	5.39329	5.69042	4.98756	5.33072	-0.702868	-0.359704	-0.343164	0.273251	0.59194	0.028252	0.155721	0.313121	0.519597
chr1	36070487	36071198	peak302	6.95902	6.84982	6.86907	6.82095	7.48117	7.34473	6.90442	6.84501	7.41295	-0.0594064	0.508535	-0.567941	0.00475017	0.0609573	0.739211	0.880562	0.00152675	0.0122271
chr1	36111578	36111837	peak303	4.80271	4.68362	5.16748	4.91094	5.17129	5.39329	4.74317	5.03921	5.28229	0.296045	0.539123	-0.243078	0.142507	0.428577	0.402751	0.669701	0.501534	0.684259
chr1	36117735	36118443	peak304	7.05275	7.20322	6.96075	6.74244	7.58823	7.33331	7.12798	6.8516	7.46077	-0.276387	0.332785	-0.609172	0.0584131	0.26674	0.124148	0.363885	0.000694503	0.00678866
chr1	36215028	36215352	peak305	5.02457	4.68362	4.1036	4.59075	5.1203	4.73567	4.8541	4.34717	4.92798	-0.506922	0.0738893	-0.580811	0.847568	0.947724	0.22021	0.494352	0.167989	0.349525
chr1	36380992	36381323	peak306	4.89559	5.26698	5.06102	4.95139	4.89617	4.93022	5.08129	5.00621	4.9132	-0.0750817	-0.16809	0.0930088	0.630086	0.851389	0.806879	0.913885	0.801387	0.89257
chr1	36689678	36690024	peak307	5.14297	4.57707	4.1036	3.87644	4.76953	4.73567	4.86002	3.99002	4.7526	-0.869995	-0.107417	-0.762578	0.754491	0.908729	0.0392458	0.18878	0.0917026	0.233864
chr1	36890946	36891186	peak308	4.48172	4.52069	3.95298	4.30883	5.17129	4.73567	4.5012	4.1309	4.95348	-0.3703	0.452273	-0.822572	0.275335	0.59393	0.408663	0.674123	0.0581031	0.171194
chr1	36913192	36913481	peak309	5.41809	5.00459	3.95298	4.42829	5.17129	4.58967	5.21134	4.19063	4.88048	-1.02071	-0.33086	-0.689847	0.427336	0.723238	0.0108358	0.0866017	0.0935854	0.237064
chr1	36941508	36941860	peak310	4.14591	4.04884	5.26662	4.86933	3.4607	3.91681	4.09737	5.06797	3.68876	0.970597	-0.408617	1.37921	0.442763	NA	0.0281246	0.155369	0.00521545	0.0302921
chr1	36955668	36956050	peak311	5.67549	5.8959	5.13286	5.33448	5.6738	5.93688	5.7857	5.23367	5.80534	-0.552029	0.0196439	-0.571673	0.946241	0.982772	0.0661516	0.253441	0.0650816	0.185089
chr1	36977211	36977459	peak312	5.21682	4.91993	4.90563	4.17859	5.40225	4.93022	5.06838	4.54211	5.16623	-0.526265	0.0978589	-0.624124	0.771269	0.916082	0.200899	0.469747	0.12596	0.289589
chr1	37019636	37020048	peak313	5.8481	5.96091	4.1036	4.4845	5.44431	5.47873	5.9045	4.29405	5.46152	-1.61045	-0.44298	-1.16747	0.169397	0.46841	3.17e-06	0.000283837	0.00136641	0.0112629
chr1	37042673	37043148	peak314	8.01662	8.05681	8.06463	7.9947	8.49725	8.53238	8.03671	8.02966	8.51481	-0.00704756	0.478102	-0.48515	0.000121996	0.00521843	0.956086	0.982369	8.54e-05	0.00138175
chr1	37044782	37045028	peak315	5.8481	5.73177	5.23432	4.99074	6.60501	5.93688	5.78993	5.11253	6.27095	-0.677401	0.481016	-1.15842	0.0762712	0.308685	0.0278981	0.154795	9.64e-05	0.00151156
chr1	37105958	37106237	peak316	4.80271	4.82999	4.53334	4.91094	5.44431	5.15452	4.81635	4.72214	5.29942	-0.094213	0.483061	-0.577274	0.187595	0.492799	0.824637	0.921891	0.122872	0.2848
chr1	37140019	37140259	peak317	4.70344	5.08455	4.42305	4.42829	4.30511	4.73567	4.894	4.42567	4.52039	-0.468332	-0.373608	-0.0947232	0.385396	0.68983	0.240651	0.516934	0.802202	0.892942
chr1	37186980	37187387	peak318	5.89384	5.65527	6.44409	6.3919	5.99006	5.87519	5.77456	6.418	5.93263	0.643441	0.158071	0.48537	0.570296	0.816176	0.0114928	0.0894985	0.0635548	0.181926
chr1	37267741	37268126	peak319	5.47939	5.93956	6.29549	6.44952	4.6307	4.42722	5.70948	6.37251	4.52896	0.663033	-1.18052	1.84355	0.000653469	0.0170028	0.0218298	0.133832	7.3e-08	4.35e-06
chr1	37269278	37269634	peak320	5.14297	5.30086	5.92248	5.5341	5.26815	4.98965	5.22191	5.72829	5.1289	0.506382	-0.0930114	0.599393	0.801274	0.929539	0.105832	0.3324	0.0728779	0.200732
chr1	37306617	37306938	peak321	5.02457	4.57707	5.26662	5.23967	3.61599	3.78883	4.80082	5.25314	3.70241	0.452323	-1.09841	1.55073	0.0166876	0.130188	0.254888	0.533176	0.000702101	0.00685435
chr1	37381392	37381865	peak322	4.8499	5.00459	4.94607	5.50722	5.1203	5.20554	4.92724	5.22665	5.16292	0.299405	0.235677	0.0637278	0.527653	0.79154	0.357686	0.633052	0.802088	0.892925
chr1	37548650	37548955	peak323	2.23626	2.6979	5.26662	5.17282	2.58613	2.27692	2.46708	5.21972	2.43152	2.75264	-0.0355575	2.7882	0.946915	NA	4.3e-06	0.000354576	2.12e-05	0.000463189
chr1	37623304	37623565	peak324	4.48172	5.16031	4.42305	4.6897	4.30511	4.93022	4.82102	4.55638	4.61767	-0.26464	-0.203349	-0.0612906	0.622686	0.847317	0.469603	0.720133	0.841384	0.916128
chr1	37698247	37698635	peak325	6.63461	6.6671	6.16451	6.26927	6.46899	6.26014	6.65085	6.21689	6.36456	-0.433963	-0.286287	-0.147676	0.221486	0.535243	0.05077	0.219566	0.520585	0.698651
chr1	37728171	37728594	peak326	5.67549	5.93956	5.6315	5.5605	5.60128	5.51963	5.80753	5.596	5.56046	-0.211526	-0.24707	0.0355434	0.40741	0.706962	0.452088	0.706748	0.908706	0.954799
chr1	37969460	37969953	peak327	6.40112	6.21298	6.14727	6.25318	6.17631	6.41989	6.30705	6.20022	6.2981	-0.106826	-0.00894914	-0.0978764	0.976183	0.992333	0.645828	0.832857	0.680284	0.814374
chr1	38115177	38115645	peak328	5.80085	5.65527	5.09739	5.33448	5.93211	5.77741	5.72806	5.21593	5.85476	-0.512129	0.126702	-0.638832	0.671176	0.872037	0.0911647	0.304981	0.0393747	0.130161
chr1	38186447	38186929	peak329	5.53819	5.2323	5.41807	5.5605	5.74284	6.21105	5.38524	5.48928	5.97694	0.104039	0.591701	-0.487662	0.0521619	0.250824	0.74965	0.886319	0.0988677	0.246233
chr1	38190919	38191201	peak330	5.14297	5.26698	5.02371	5.1382	5.638	4.86824	5.20497	5.08095	5.25312	-0.124021	0.0481439	-0.172165	0.781266	0.9212	0.720795	0.872306	0.53215	0.708177
chr1	38348437	38348726	peak331	4.89559	4.2001	4.53334	4.3698	5.1203	5.43664	4.54785	4.45157	5.27847	-0.0962783	0.730626	-0.826904	0.0802829	0.317862	0.739475	0.880634	0.0371874	0.125068
chr1	38376647	38377028	peak332	5.9812	5.75639	5.47446	5.06635	5.60128	5.51963	5.8688	5.2704	5.56046	-0.598392	-0.30834	-0.290052	0.317154	0.6301	0.0522143	0.222566	0.38834	0.589832
chr1	38532630	38533073	peak333	5.41809	5.57449	4.90563	4.64107	5.84058	5.90637	5.49629	4.77335	5.87347	-0.722938	0.377183	-1.10012	0.232701	0.548297	0.0279214	0.154795	0.000910406	0.00833506
chr1	38563274	38563639	peak334	5.93818	5.75639	5.81739	5.45191	5.90224	5.81075	5.84729	5.63465	5.85649	-0.212635	0.00920881	-0.221844	0.979215	0.993381	0.472571	0.722645	0.472253	0.660918
chr1	38678732	38678972	peak335	4.28974	3.96682	4.6358	4.6897	4.55593	4.58967	4.12828	4.66275	4.5728	0.534475	0.444522	0.0899524	0.344502	NA	0.232299	0.507709	0.838969	0.91471
chr1	38853557	38854071	peak336	6.90419	6.61419	6.82638	6.84262	6.07284	6.46247	6.75919	6.8345	6.26765	0.0753066	-0.491537	0.566844	0.0322507	0.190416	0.740349	0.881226	0.0136519	0.0612945
chr1	38880625	38881206	peak337	7.59999	7.60681	7.15442	7.35341	7.75628	7.66032	7.6034	7.25391	7.7083	-0.349484	0.104901	-0.454385	0.491539	0.767343	0.0231034	0.137954	0.00393189	0.024814
chr1	38883443	38883720	peak338	5.62213	5.30086	5.68027	5.23967	4.39365	5.47873	5.46149	5.45997	4.93619	-0.00152066	-0.5253	0.523779	0.23872	0.555875	0.984135	0.993189	0.228695	0.426294
chr1	38940674	38940969	peak339	5.14297	4.52069	3.78477	4.24518	5.01258	4.58967	4.83183	4.01498	4.80113	-0.816853	-0.0307025	-0.78615	0.914095	0.970043	0.0569125	0.233444	0.0818755	0.21664
chr1	39026320	39026836	peak340	7.43185	7.10118	7.37783	7.21075	6.94975	6.69447	7.26652	7.29429	6.82211	0.0277677	-0.444404	0.472172	0.0194733	0.14281	0.903513	0.959693	0.0136876	0.0613724
chr1	39126798	39127352	peak341	5.56671	5.8959	5.09739	4.99074	5.01258	5.10163	5.73131	5.04406	5.05711	-0.687247	-0.674202	-0.0130454	0.0460591	0.234736	0.0316988	0.167068	0.972016	0.986947
chr1	39179528	39179866	peak342	5.28708	4.78283	4.98542	5.45191	5.638	5.74329	5.03495	5.21866	5.69064	0.183707	0.655687	-0.47198	0.0648806	0.282527	0.594309	0.802181	0.177788	0.363133
chr1	39180324	39180643	peak343	5.28708	5.04512	5.29821	5.17282	5.60128	5.47873	5.1661	5.23551	5.54001	0.0694138	0.373909	-0.304495	0.270047	0.588581	0.840447	0.929803	0.358612	0.562609
chr1	39294503	39294830	peak344	5.44906	5.48892	4.90563	3.59938	5.26815	5.43664	5.46899	4.2525	5.3524	-1.21649	-0.116595	-1.09989	0.75752	0.909371	0.00495969	0.052632	0.0151384	0.06592
chr1	39321425	39321715	peak345	4.98285	4.52069	4.77701	4.42829	4.30511	4.73567	4.75177	4.60265	4.52039	-0.14912	-0.231381	0.0822605	0.589752	0.827756	0.704441	0.864265	0.857339	0.925217
chr1	39405995	39406238	peak346	4.35661	4.337	5.06102	4.99074	3.88395	5.04673	4.3468	5.02588	4.46534	0.679075	0.118534	0.560541	0.61015	0.839891	0.106815	0.3339	0.296834	0.502985
chr1	39481307	39481593	peak347	5.06513	5.2323	4.58548	4.78231	4.70178	4.33857	5.14871	4.68389	4.52018	-0.464817	-0.628534	0.163717	0.124921	0.400493	0.21646	0.489126	0.706551	0.832382
chr1	39577705	39578011	peak348	5.18037	5.04512	5.58103	5.90747	4.55593	4.42722	5.11274	5.74425	4.49157	0.631507	-0.621172	1.25268	0.105559	0.366445	0.0523499	0.222804	0.000694116	0.00678771
chr1	39585094	39585631	peak349	8.26747	8.32306	8.29737	8.41917	8.28217	8.44484	8.29527	8.35827	8.3635	0.0630048	0.0682379	-0.00523313	0.575991	0.818502	0.592409	0.801147	0.962433	0.982459
chr1	39663718	39664022	peak350	4.35661	4.2001	5.16748	4.99074	3.0887	3.91681	4.27836	5.07911	3.50275	0.800752	-0.775602	1.57635	0.160572	NA	0.067839	0.256877	0.00233243	0.016789
chr1	39671284	39671551	peak351	2.71537	2.6979	4.98542	4.82647	3.61599	3.31831	2.70663	4.90594	3.46715	2.19931	0.760518	1.43879	0.211617	NA	0.000125477	0.00420671	0.00978813	0.0482259
chr1	39952507	39952764	peak352	3.48636	4.2001	4.86402	4.91094	4.76953	4.80348	3.84323	4.88748	4.7865	1.04425	0.943272	0.100975	0.0494019	0.24385	0.0228706	0.137265	0.811562	0.898136
chr1	39959583	39959972	peak353	6.28574	6.04326	5.81739	5.63689	6.48922	6.39813	6.1645	5.72714	6.44367	-0.43736	0.279173	-0.716533	0.274093	0.592943	0.0841377	0.29156	0.00561598	0.0319522
chr1	40323429	40323742	peak354	4.14591	4.82999	4.86402	4.30883	4.6307	4.42722	4.48795	4.58643	4.52896	0.0984759	0.041007	0.0574688	0.992951	0.997819	0.847008	0.933179	0.859586	0.926369
chr1	40361074	40361504	peak355	5.53819	4.96288	5.26662	5.68566	5.96138	5.39329	5.25053	5.47614	5.67733	0.225603	0.4268	-0.201197	0.207857	0.51934	0.520827	0.756025	0.518171	0.69684
chr1	40571244	40571537	peak356	4.98285	4.87566	3.78477	3.59938	3.61599	4.14305	4.92926	3.69207	3.87952	-1.23718	-1.04973	-0.187447	0.0384347	NA	0.00946994	0.0798746	0.691339	0.821804
chr1	40722381	40722801	peak357	5.77663	5.60192	5.20129	5.23967	5.1203	4.73567	5.68928	5.22048	4.92798	-0.468799	-0.761294	0.292495	0.0308442	0.18625	0.140606	0.38925	0.430425	0.626314
chr1	40736901	40737268	peak358	5.44906	4.73408	4.77701	4.30883	6.04577	5.51963	5.09157	4.54292	5.7827	-0.548647	0.691129	-1.23978	0.0599383	0.270662	0.124999	0.365121	0.00077032	0.00735182
chr1	41025153	41025453	peak359	4.48172	4.78283	3.69269	3.49378	4.39365	4.33857	4.63228	3.59324	4.36611	-1.03904	-0.266165	-0.772871	0.568715	NA	0.0314471	0.166399	0.128558	0.293586
chr1	41188257	41188622	peak360	5.41809	5.36631	5.29821	5.45191	5.40225	5.70834	5.3922	5.37506	5.55529	-0.0171406	0.163094	-0.180235	0.600474	0.834783	0.961184	0.983845	0.565447	0.734249
chr1	41197265	41197734	peak361	5.59469	5.60192	4.77701	5.30356	5.74284	6.13413	5.5983	5.04029	5.93848	-0.558017	0.340178	-0.898195	0.25862	0.577488	0.0933556	0.30915	0.00581221	0.0327818
chr1	41332100	41332349	peak362	4.42052	4.337	3.25122	3.59938	2.58613	3.91681	4.37876	3.4253	3.25147	-0.95346	-1.12729	0.173829	0.103139	NA	0.0970852	0.316485	0.948233	0.974461
chr1	41506067	41506379	peak363	4.28974	3.87985	5.02371	4.5386	3.4607	3.78883	4.08479	4.78116	3.62477	0.696365	-0.460026	1.15639	0.383878	NA	0.13853	0.3858	0.0247545	0.0936439
chr1	41661415	41661655	peak364	4.42052	3.78729	4.03025	4.5386	3.4607	4.03436	4.10391	4.28443	3.74753	0.18052	-0.356375	0.536895	0.509809	NA	0.740559	0.881341	0.328626	0.534869
chr1	42009676	42009921	peak365	4.59684	3.78729	3.78477	4.42829	4.89617	4.58967	4.19206	4.10653	4.74292	-0.0855362	0.550855	-0.636392	0.293579	NA	0.825986	0.922401	0.203681	0.395921
chr1	42060916	42061184	peak366	4.65112	5.00459	4.30362	4.78231	3.75618	3.91681	4.82786	4.54296	3.8365	-0.284894	-0.991359	0.706466	0.0391211	NA	0.521521	0.756469	0.136964	0.305772
chr1	42115351	42115835	peak367	6.44787	6.45783	6.35678	6.22045	5.80873	5.87519	6.45285	6.28862	5.84196	-0.164236	-0.610891	0.446656	0.0170746	0.132015	0.485164	0.731246	0.0808129	0.214943
chr1	42116096	42116336	peak368	4.35661	4.68362	5.20129	4.99074	3.75618	3.78883	4.52011	5.09601	3.77251	0.575899	-0.747607	1.32351	0.114673	0.383317	0.165629	0.424217	0.00463439	0.0278147
chr1	42224659	42225216	peak369	6.43246	6.21298	6.38648	6.02584	5.06745	5.67252	6.32272	6.20616	5.36998	-0.116559	-0.952734	0.836176	0.00156249	0.029312	0.674274	0.848317	0.00523294	0.030371
chr1	42243152	42243494	peak370	4.48172	4.68362	4.53334	4.95139	4.6307	4.24412	4.58267	4.74237	4.43741	0.159699	-0.145258	0.304957	0.761079	0.910448	0.680433	0.850915	0.484228	0.669863
chr1	42493466	42493821	peak371	4.70344	4.63133	5.29821	5.63689	4.76953	4.98965	4.66739	5.46755	4.87959	0.800162	0.212206	0.587956	0.576253	0.818619	0.022634	0.136401	0.103632	0.253831
chr1	42688576	42688893	peak372	2.49561	3.46759	4.98542	4.91094	2.58613	3.11982	2.9816	4.94818	2.85298	1.96658	-0.128624	2.0952	0.76921	NA	0.000810391	0.0156082	0.000764104	0.00731919
chr1	42781822	42782167	peak373	5.32096	5.98194	4.68442	3.95812	5.56361	5.30247	5.65145	4.32127	5.43304	-1.33018	-0.218411	-1.11177	0.481408	0.760856	0.000346926	0.00864582	0.005198	0.0302486
chr1	42783149	42783597	peak374	6.62107	6.71813	6.05782	5.82279	6.34123	6.60229	6.6696	5.94031	6.47176	-0.729292	-0.197836	-0.531456	0.403756	0.704756	0.00167274	0.0256765	0.0279198	0.1018
chr1	42798715	42799074	peak375	4.42052	4.91993	4.03025	4.30883	3.75618	3.11982	4.67022	4.16954	3.438	-0.500681	-1.23222	0.73154	0.0247121	NA	0.28361	0.563075	0.19974	0.391075
chr1	42970446	42970766	peak376	5.38643	5.39795	5.06102	4.86933	5.56361	5.25482	5.39219	4.96517	5.40922	-0.42702	0.0170232	-0.444043	0.938291	0.979787	0.203698	0.473314	0.192009	0.381848
chr1	43006018	43006353	peak377	5.10457	5.48892	4.98542	5.30356	5.1203	4.86824	5.29675	5.14449	4.99427	-0.152257	-0.302475	0.150218	0.39442	0.69696	0.645681	0.832781	0.675189	0.810913
chr1	43051179	43051531	peak378	3.80643	3.46759	4.90563	4.99074	2.85919	2.61554	3.63701	4.94818	2.73737	1.31117	-0.899647	2.21082	0.146446	NA	0.0103816	0.0846594	0.000293293	0.00353598
chr1	43503422	43503761	peak379	5.47939	5.33395	4.30362	4.42829	4.70178	4.80348	5.40667	4.36595	4.75263	-1.04072	-0.654039	-0.38668	0.0842637	0.325928	0.00498345	0.05274	0.335411	0.54086
chr1	43526778	43527018	peak380	4.8499	4.52069	4.77701	4.78231	4.83424	4.14305	4.6853	4.77966	4.48864	0.0943654	-0.196652	0.291017	0.707374	0.889923	0.832925	0.926449	0.562251	0.731568
chr1	43529150	43529390	peak381	4.28974	4.2001	4.68442	5.06635	4.6307	4.03436	4.24492	4.87539	4.33253	0.630467	0.0876098	0.542857	0.797814	0.92863	0.138772	0.386272	0.244454	0.445692
chr1	43540872	43541427	peak382	6.79992	6.76742	7.14576	7.20239	7.19121	6.87866	6.78367	7.17408	7.03494	0.390409	0.251269	0.13914	0.176576	0.477552	0.0326259	0.16985	0.48556	0.670953
chr1	43545372	43545724	peak383	5.89384	6.08274	6.26384	6.13523	4.95555	5.43664	5.98829	6.19954	5.1961	0.211248	-0.792193	1.00344	0.0111436	0.102045	0.433501	0.693205	0.00107907	0.00946452
chr1	43578443	43578898	peak384	5.32096	5.2323	4.82117	4.99074	5.80873	5.15452	5.27663	4.90595	5.48163	-0.370674	0.204997	-0.57567	0.483153	0.76212	0.286743	0.565917	0.0825399	0.217979
chr1	43867733	43868097	peak385	3.07441	4.2001	5.16748	5.42343	2.85919	1.83361	3.63726	5.29546	2.3464	1.6582	-1.29086	2.94906	0.0441791	NA	0.00178495	0.0266727	8.92e-06	0.000231212
chr1	43877531	43877858	peak386	5.02457	5.16031	4.58548	5.06635	5.70873	5.15452	5.09244	4.82591	5.43163	-0.266529	0.339182	-0.605712	0.309292	0.624371	0.488461	0.733381	0.0903148	0.231282
chr1	44291586	44291862	peak387	4.35661	4.68362	4.1734	4.42829	4.10984	4.58967	4.52011	4.30084	4.34976	-0.21927	-0.170356	-0.0489136	0.731332	NA	0.620139	0.819001	0.896014	0.947818
chr1	44388548	44389039	peak388	5.64905	5.42891	6.02043	5.63689	5.6738	5.74329	5.53898	5.82866	5.70854	0.289675	0.169558	0.120117	0.58988	0.827816	0.306719	0.586112	0.658269	0.799991
chr1	44584062	44584337	peak389	4.70344	4.337	4.1036	4.3698	4.30511	4.51073	4.52022	4.2367	4.40792	-0.283523	-0.112302	-0.17122	0.796847	NA	0.522122	0.756825	0.72105	0.841645
chr1	44621412	44621769	peak390	5.32096	5.54653	5.02371	4.95139	5.40225	5.30247	5.43374	4.98755	5.35236	-0.446193	-0.0813877	-0.364805	0.801478	0.929599	0.173375	0.435224	0.289651	0.495621
chr1	44670217	44670786	peak391	5.56671	5.57449	5.26662	4.95139	5.80873	5.84333	5.5706	5.109	5.82603	-0.461598	0.255427	-0.717025	0.408971	0.708497	0.146319	0.396672	0.0254593	0.0954459
chr1	44948411	44948798	peak392	5.28708	5.39795	5.70405	5.66148	5.35892	5.74329	5.34251	5.68276	5.5511	0.34025	0.208589	0.131661	0.496466	0.770937	0.267191	0.54574	0.7007	0.828344
chr1	44979584	44979867	peak393	4.75393	4.57707	4.6358	4.59075	4.39365	4.14305	4.6655	4.61327	4.26835	-0.0522285	-0.397152	0.344924	0.384537	0.689076	0.896519	0.956289	0.451971	0.645149
chr1	45178886	45179157	peak394	4.14591	3.58221	4.23998	4.86933	3.4607	2.27692	3.86406	4.55465	2.86881	0.690592	-0.995249	1.68584	0.150252	NA	0.19579	0.463393	0.00952253	0.0471712
chr1	45313903	45314242	peak395	4.28974	4.2001	5.35938	5.06635	3.75618	3.78883	4.24492	5.21287	3.77251	0.967946	-0.472414	1.44036	0.332823	0.642157	0.0206109	0.129801	0.00204719	0.0152132
chr1	45414786	45415335	peak396	7.41626	7.12028	7.30195	7.09816	7.40866	7.40054	7.26827	7.20005	7.4046	-0.0682183	0.136325	-0.204544	0.456315	0.743175	0.67031	0.846655	0.245536	0.446969
chr1	45464548	45464906	peak397	5.25238	5.65527	4.1734	4.73675	5.17129	5.15452	5.45382	4.45507	5.1629	-0.998748	-0.29092	-0.707829	0.398169	0.699991	0.00668377	0.0634253	0.0747032	0.204125
chr1	45883850	45884156	peak398	4.8499	5.19675	4.47925	4.30883	4.95555	4.33857	5.02333	4.39404	4.64706	-0.629286	-0.376266	-0.25302	0.39451	0.69696	0.11269	0.344353	0.503143	0.685183
chr1	45971260	45971780	peak399	5.93818	5.19675	5.29821	4.6897	5.22053	5.15452	5.56747	4.99396	5.18753	-0.573513	-0.379943	-0.19357	0.241917	0.558522	0.0942078	0.310774	0.663285	0.803267
chr1	46051304	46051656	peak400	4.48172	4.73408	5.09739	4.95139	4.6307	4.58967	4.6079	5.02439	4.61018	0.416491	0.00228755	0.414203	0.993527	0.997819	0.283588	0.563075	0.301991	0.507687
chr1	46571533	46571975	peak401	5.59469	5.08455	5.92248	5.75585	5.44431	5.90637	5.33962	5.83917	5.67534	0.499549	0.335721	0.163829	0.30281	0.618965	0.116616	0.351966	0.630477	0.781989
chr1	46706729	46707007	peak402	4.89559	5.08455	5.35938	5.02904	5.17129	5.51963	4.99007	5.19421	5.34546	0.204139	0.355386	-0.151247	0.310406	0.625053	0.541826	0.768909	0.664589	0.804056
chr1	46973110	46973405	peak403	4.59684	4.57707	4.73146	4.4845	5.52493	5.43664	4.58695	4.60798	5.48079	0.021026	0.893835	-0.872809	0.0165206	0.129524	0.94438	0.976383	0.0184794	0.0759459
chr1	46978386	46978917	peak404	5.8481	5.8959	7.54514	7.2759	5.06745	5.15452	5.872	7.41052	5.11098	1.53852	-0.761016	2.29954	0.00786725	0.083417	6.88e-12	5.75e-09	9.69e-18	7.09e-15
chr1	47001968	47002472	peak405	4.65112	4.63133	5.32912	5.50722	4.00131	3.91681	4.64123	5.41817	3.95906	0.776945	-0.682164	1.45911	0.123989	0.39859	0.0368777	0.181603	0.000643989	0.00643467
chr1	47071359	47071609	peak406	3.98613	3.68839	4.1036	4.86933	3.0887	3.78883	3.83726	4.48646	3.43876	0.649201	-0.3985	1.0477	0.53089	NA	0.190106	0.457055	0.0634536	0.18169
chr1	47113271	47113511	peak407	4.21961	4.04884	4.73146	3.37985	1.80835	3.31831	4.13423	4.05566	2.56333	-0.0785727	-1.5709	1.49232	0.0410454	NA	0.902126	0.958878	0.0309247	0.109332
chr1	47115297	47115645	peak408	5.38643	5.2323	4.82117	4.78231	4.39365	4.24412	5.30936	4.80174	4.31888	-0.507625	-0.990481	0.482856	0.0142879	0.118944	0.159495	0.414766	0.242028	0.442823
chr1	47133344	47133635	peak409	5.06513	4.68362	5.13286	4.5386	4.47707	4.51073	4.87437	4.83573	4.4939	-0.0386438	-0.380473	0.341829	0.354093	0.661687	0.959146	0.983351	0.376635	0.578741
chr1	47173596	47173962	peak410	4.48172	4.12645	5.23432	5.58641	3.61599	3.49276	4.30409	5.41037	3.55438	1.10628	-0.749707	1.85599	0.125606	0.401394	0.00683114	0.0643167	9.38e-05	0.00148508
chr1	47264192	47264482	peak411	4.48172	3.78729	3.95298	4.73675	3.88395	4.14305	4.13451	4.34486	4.0135	0.210358	-0.121008	0.331365	0.768964	NA	0.656502	0.837902	0.470586	0.659254
chr1	47502943	47503418	peak412	5.10457	5.12293	5.13286	4.99074	4.95555	4.93022	5.11375	5.0618	4.94289	-0.0519533	-0.170864	0.118911	0.642893	0.858285	0.88482	0.950195	0.742291	0.854858
chr1	47545448	47545721	peak413	4.35661	4.12645	4.1036	4.59075	4.70178	5.10163	4.24153	4.34717	4.90171	0.105642	0.660176	-0.554534	0.134772	0.416096	0.783655	0.903529	0.213372	0.408301
chr1	47884107	47884412	peak414	4.54042	4.87566	5.09739	4.78231	5.22053	4.73567	4.70804	4.93985	4.9781	0.231803	0.270056	-0.0382528	0.475097	0.756003	0.542997	0.769589	0.894189	0.946871
chr1	47889889	47890152	peak415	4.80271	4.87566	5.83903	5.63689	3.88395	3.91681	4.83919	5.73796	3.90038	0.898772	-0.93881	1.83758	0.028556	0.179302	0.00909929	0.0776276	9.03e-06	0.000233604
chr1	47890868	47891324	peak416	6.93734	6.76742	7.4915	7.46937	6.76294	6.83071	6.85238	7.48044	6.79682	0.62806	-0.0555515	0.683612	0.764179	0.911892	0.00031127	0.00799564	0.000195599	0.00259627
chr1	47950959	47951412	peak417	5.28708	5.33395	5.52873	5.5605	5.22053	5.74329	5.31051	5.54461	5.48191	0.234098	0.171395	0.0627028	0.559406	0.809747	0.458906	0.712463	0.899697	0.94991
chr1	47970982	47971364	peak418	5.06513	5.04512	4.47925	4.6897	4.10984	5.20554	5.05513	4.58448	4.65769	-0.470649	-0.397433	-0.0732159	0.468133	0.751562	0.239937	0.516253	0.688985	0.820097
chr1	48691690	48692194	peak419	5.25238	5.33395	5.75046	5.96787	5.17129	5.30247	5.29316	5.85917	5.23688	0.566001	-0.0562872	0.622289	0.866888	0.953926	0.0620506	0.244329	0.0517745	0.157798
chr1	48709429	48709809	peak420	4.59684	4.96288	6.02043	5.5341	4.89617	4.86824	4.77986	5.77727	4.88221	0.99741	0.102348	0.895062	0.812113	0.934356	0.00348433	0.0416216	0.0106791	0.0514941
chr1	48938216	48938628	peak421	4.8499	4.57707	4.42305	4.03541	5.06745	4.73567	4.71348	4.22923	4.90156	-0.484255	0.188073	-0.672328	0.645304	0.859852	0.254552	0.532972	0.117709	0.276612
chr1	50139508	50139781	peak422	3.70743	3.96682	4.53334	4.6897	4.21078	4.51073	3.83712	4.61152	4.36075	0.774399	0.523629	0.25077	0.291912	NA	0.103321	0.328246	0.603117	0.762606
chr1	50152765	50153046	peak423	3.89908	4.40086	5.20129	4.99074	4.00131	3.31831	4.14997	5.09601	3.65981	0.946041	-0.490161	1.4362	0.357195	NA	0.0372697	0.182683	0.00458616	0.0276244
chr1	50694839	50695166	peak424	4.80271	5.30086	5.16748	4.99074	5.01258	4.98965	5.05179	5.07911	5.00112	0.0273225	-0.0506684	0.0779909	0.845335	0.946542	0.982067	0.992507	0.82739	0.907453
chr1	50756468	50756839	peak425	3.48636	3.58221	5.79543	5.58641	2.24903	2.27692	3.53429	5.69092	2.26297	2.15663	-1.27131	3.42795	0.0476911	NA	2.26e-06	0.000217973	7.84e-08	4.63e-06
chr1	50761498	50761782	peak426	4.80271	4.337	4.47925	4.86933	4.89617	4.86824	4.56986	4.67429	4.88221	0.104431	0.31235	-0.207919	0.478652	0.758956	0.805031	0.912958	0.634113	0.784434
chr1	51244293	51244653	peak427	5.02457	4.52069	5.41807	5.63689	4.21078	4.93022	4.77263	5.52748	4.5705	0.754844	-0.202133	0.956977	0.651724	0.863291	0.0408887	0.193535	0.0171812	0.0720922
chr1	51420490	51420804	peak428	4.70344	5.12293	4.73146	4.24518	4.00131	3.64838	4.91319	4.48832	3.82484	-0.424866	-1.08834	0.663477	0.0240941	NA	0.329962	0.607469	0.168735	0.350553
chr1	51457286	51457753	peak429	6.00224	5.26698	6.16451	6.30092	5.01258	4.86824	5.63461	6.23271	4.94041	0.598101	-0.6942	1.2923	0.0305916	0.185965	0.0604179	0.241152	0.000101203	0.00155908
chr1	51477895	51478342	peak430	5.59469	5.54653	6.03925	6.36221	5.01258	4.86824	5.57061	6.20073	4.94041	0.630121	-0.630194	1.26032	0.0596355	0.270151	0.0259073	0.147687	8.66e-05	0.00139739
chr1	51486574	51486993	peak431	6.75104	6.26539	6.3417	6.58424	6.09941	6.16022	6.50821	6.46297	6.12982	-0.0452423	-0.378395	0.333153	0.112269	0.37821	0.796916	0.909911	0.176063	0.360593
chr1	51565266	51565608	peak432	5.77663	5.62884	5.06102	4.82647	5.22053	5.51963	5.70274	4.94375	5.37008	-0.758993	-0.332659	-0.426333	0.319706	0.632355	0.019622	0.126268	0.211141	0.405291
chr1	51592827	51593472	peak433	7.43185	7.62029	7.74749	7.77002	7.46082	7.42227	7.52607	7.75875	7.44154	0.232682	-0.0845255	0.317207	0.577432	0.819677	0.116187	0.35118	0.0394331	0.130243
chr1	51665363	51665612	peak434	4.21961	4.12645	3.95298	4.59075	3.4607	4.66452	4.17303	4.27186	4.06261	0.0988277	-0.110424	0.209251	0.988194	NA	0.792405	0.907773	0.81101	0.897795
chr1	51693586	51693937	peak435	5.06513	5.2323	5.44654	5.47983	4.95555	5.34859	5.14871	5.46318	5.15207	0.314473	0.00336069	0.311112	0.971138	0.991184	0.343029	0.620193	0.383374	0.585376
chr1	51749496	51749818	peak436	5.21682	5.48892	5.41807	4.78231	4.30511	4.93022	5.35287	5.10019	4.61767	-0.252682	-0.735204	0.482522	0.0690509	0.291861	0.52901	0.761021	0.215422	0.410378
chr1	51806964	51807292	peak437	5.14297	5.30086	5.13286	5.73283	5.31425	4.58967	5.22191	5.43284	4.95196	0.210934	-0.269953	0.480886	0.547103	0.802935	0.489842	0.73433	0.206131	0.39908
chr1	51963136	51963736	peak438	6.87026	6.99138	7.02824	7.02424	7.10205	6.90976	6.93082	7.02624	7.0059	0.0954188	0.0750847	0.0203341	0.684161	0.878444	0.604208	0.809266	0.929858	0.964949
chr1	51994285	51994666	peak439	5.35407	5.19675	4.98542	4.91094	4.76953	4.93022	5.27541	4.94818	4.84988	-0.327233	-0.425534	0.0983012	0.249009	0.566214	0.34309	0.620193	0.794817	0.888422
chr1	52106605	52107069	peak440	5.28708	4.87566	5.44654	5.36474	4.83424	4.66452	5.08137	5.40564	4.74938	0.324271	-0.331992	0.656262	0.362843	0.669144	0.361601	0.636444	0.0761608	0.206756
chr1	52170228	52170468	peak441	4.65112	4.40086	4.47925	4.42829	4.39365	4.03436	4.52599	4.45377	4.214	-0.0722276	-0.311989	0.239762	0.518778	NA	0.861726	0.939544	0.628677	0.781307
chr1	52170569	52170865	peak442	4.14591	3.96682	5.06102	4.24518	4.30511	4.33857	4.05636	4.6531	4.32184	0.596739	0.265478	0.331261	0.596417	NA	0.164096	0.421748	0.416682	0.615696
chr1	52216358	52216623	peak443	3.60113	4.04884	4.86402	4.4845	3.28666	3.78883	3.82498	4.67426	3.53774	0.849273	-0.287242	1.13651	0.610473	NA	0.0933075	0.309105	0.0373741	0.125389
chr1	52290221	52290520	peak444	4.89559	5.00459	4.82117	4.78231	5.06745	4.98965	4.95009	4.80174	5.02855	-0.148349	0.0784596	-0.226808	0.835563	0.943158	0.68149	0.851672	0.545783	0.718652
chr1	52350284	52350717	peak445	4.98285	5.2323	5.47446	5.61187	5.22053	5.04673	5.10757	5.54316	5.13363	0.435593	0.0260566	0.409536	0.946946	0.982981	0.187111	0.453814	0.232079	0.430237
chr1	52382960	52383427	peak446	6.59361	6.53101	6.78238	6.57132	6.64163	6.87866	6.56231	6.67685	6.76014	0.11454	0.197833	-0.0832933	0.348265	0.656057	0.56769	0.786661	0.693286	0.822957
chr1	52570593	52570844	peak447	3.07441	2.22004	4.68442	3.59938	3.28666	3.11982	2.64722	4.1419	3.20324	1.49467	0.556016	0.938659	0.475721	NA	0.020288	0.12884	0.119586	0.279592
chr1	52584656	52584896	peak448	4.80271	5.00459	4.77701	4.64107	5.06745	4.93022	4.90365	4.70904	4.99883	-0.194607	0.0951841	-0.289791	0.807426	0.932262	0.597673	0.804814	0.45093	0.644292
chr1	52602569	52602885	peak449	3.98613	4.82999	5.44654	5.70944	4.00131	2.61554	4.40806	5.57799	3.30843	1.16992	-1.09964	2.26956	0.0479606	0.240034	0.00653649	0.0626887	1.61e-05	0.000370981
chr1	52713460	52713859	peak450	5.72695	5.80441	5.23432	5.66148	6.01819	5.93688	5.76568	5.4479	5.97753	-0.317777	0.211856	-0.529634	0.469246	0.752262	0.297868	0.577945	0.082707	0.218316
chr1	52815005	52815317	peak451	4.98285	4.68362	5.09739	4.78231	4.76953	4.86824	4.83323	4.93985	4.81889	0.106615	-0.0143453	0.12096	0.957372	0.986435	0.771692	0.897132	0.73998	0.853331
chr1	52915102	52915432	peak452	3.36167	3.05625	5.13286	4.3698	2.58613	2.61554	3.20896	4.75133	2.60084	1.54236	-0.608128	2.15049	0.359622	NA	0.00565928	0.0570831	0.000845547	0.0078612
chr1	53010098	53010747	peak453	8.14513	8.00123	8.10538	8.04229	7.89924	8.07128	8.07318	8.07383	7.98526	0.00065402	-0.0879184	0.0885724	0.517186	0.784513	0.996564	0.998613	0.516843	0.695854
chr1	53267032	53267414	peak454	5.77663	5.45923	5.50185	5.96787	5.90224	5.47873	5.61793	5.73486	5.69049	0.116928	0.0725562	0.0443715	0.796755	0.928236	0.672103	0.847493	0.881452	0.939453
chr1	53346263	53346655	peak455	2.90603	3.87985	5.55512	5.61187	3.28666	3.49276	3.39294	5.58349	3.38971	2.19055	-0.00322898	2.19378	0.878279	0.957181	5.61e-06	0.000445155	1.4e-05	0.000330857
chr1	53360508	53360753	peak456	4.48172	4.12645	3.78477	4.03541	2.58613	3.49276	4.30409	3.91009	3.03945	-0.393993	-1.26464	0.870647	0.04726	NA	0.458927	0.712463	0.185244	0.373119
chr1	53450760	53451133	peak457	4.65112	4.52069	4.82117	5.27197	5.17129	5.30247	4.58591	5.04657	5.23688	0.460663	0.650968	-0.190305	0.0880746	0.333842	0.197885	0.466054	0.634158	0.784434
chr1	53582980	53583220	peak458	3.36167	3.78729	4.68442	4.73675	3.28666	3.91681	3.57448	4.71059	3.60173	1.1361	0.0272499	1.10885	0.939528	NA	0.0294633	0.160007	0.0457438	0.144838
chr1	53638124	53638514	peak459	5.62213	5.87357	5.65609	5.86575	6.42765	6.02474	5.74785	5.76092	6.22619	0.0130759	0.478345	-0.465269	0.0814189	0.32011	0.968568	0.98731	0.0856308	0.223294
chr1	53689001	53689350	peak460	5.91618	5.73177	5.77312	5.75585	5.638	5.34859	5.82397	5.76449	5.49329	-0.0594881	-0.33068	0.271192	0.285568	0.602972	0.826564	0.92265	0.386128	0.587707
chr1	53692460	53692837	peak461	5.38643	5.26698	5.77312	5.86575	5.74284	5.51963	5.32671	5.81944	5.63123	0.492727	0.304526	0.188202	0.327094	0.638421	0.0984375	0.318608	0.54356	0.717261
chr1	53802751	53803015	peak462	4.21961	4.2001	5.6315	5.06635	3.4607	2.27692	4.20986	5.34893	2.86881	1.13907	-1.34105	2.48012	0.0303213	NA	0.00824392	0.0722803	1.5e-05	0.000349602
chr1	53806788	53807111	peak463	5.32096	5.57449	5.35938	5.94802	5.90224	5.84333	5.44773	5.6537	5.87279	0.205972	0.42506	-0.219088	0.180779	0.483238	0.451465	0.706162	0.535583	0.710812
chr1	53807749	53808042	peak464	4.93988	5.30086	5.26662	4.91094	5.35892	5.39329	5.12037	5.08878	5.3761	-0.0315877	0.255736	-0.287324	0.487915	0.764771	0.924825	0.96891	0.42937	0.625555
chr1	54113075	54113333	peak465	4.75393	3.68839	4.86402	4.59075	4.30511	4.42722	4.22116	4.72738	4.36616	0.506219	0.144999	0.36122	0.915503	NA	0.35743	0.632875	0.436022	0.631318
chr1	54218418	54218924	peak466	5.9812	6.02311	6.78238	6.85333	5.40225	5.10163	6.00216	6.81785	5.25194	0.815699	-0.750217	1.56592	0.00961102	0.0937146	0.000611314	0.0127841	1.51e-08	1.16e-06
chr1	54319452	54319736	peak467	4.65112	4.57707	3.95298	4.42829	4.47707	4.51073	4.6141	4.19063	4.4939	-0.423466	-0.120198	-0.303268	0.791649	NA	0.36186	0.636588	0.539779	0.714138
chr1	54441196	54441557	peak468	5.70145	5.48892	5.44654	5.77851	4.95555	5.10163	5.59518	5.61253	5.02859	0.0173425	-0.566593	0.583936	0.0952018	0.347434	0.940182	0.974669	0.080303	0.214077
chr1	54541632	54542201	peak469	6.90419	6.55927	6.14727	6.25318	7.26348	7.2507	6.73173	6.20022	7.25709	-0.531509	0.525359	-1.05687	0.0101328	0.0963921	0.00951768	0.0800299	3.77e-07	1.74e-05
chr1	54642033	54642467	peak470	3.70743	4.337	4.94607	5.45191	4.10984	4.73567	4.02221	5.19899	4.42276	1.17678	0.400542	0.776235	0.392959	0.695925	0.00694546	0.0650383	0.0784338	0.21092
chr1	54942615	54942957	peak471	4.14591	4.82999	3.95298	4.5386	3.88395	3.64838	4.48795	4.24579	3.76616	-0.242163	-0.721789	0.479626	0.153034	NA	0.601318	0.807126	0.343488	0.547967
chr1	54971406	54971652	peak472	3.22518	2.88818	4.68442	4.4845	1.1707	2.61554	3.05668	4.58446	1.89312	1.52778	-1.16356	2.69134	0.175909	NA	0.012324	0.0934525	0.000727959	0.00703661
chr1	55096844	55097234	peak473	5.77663	5.8959	6.02043	5.70944	5.40225	5.47873	5.83627	5.86493	5.44049	0.0286657	-0.395779	0.424445	0.194696	0.502977	0.898908	0.95772	0.154075	0.330992
chr1	55165379	55165744	peak474	5.8481	5.42891	5.96246	5.84443	5.74284	6.05287	5.63851	5.90345	5.89786	0.264943	0.25935	0.00559239	0.392971	0.695925	0.374079	0.645272	0.998433	0.999287
chr1	55255511	55255923	peak475	5.72695	5.93956	5.94261	5.70944	6.34123	5.93688	5.83326	5.82602	6.13906	-0.00723092	0.305802	-0.313033	0.256138	0.574597	0.980522	0.991839	0.242757	0.44374
chr1	55262692	55262943	peak476	4.8499	5.2323	4.68442	4.86933	4.83424	4.98965	5.0411	4.77687	4.91195	-0.264223	-0.129152	-0.135071	0.712891	0.891545	0.454875	0.708759	0.72886	0.846547
chr1	55335695	55336273	peak477	5.9812	5.9179	5.90207	5.90747	5.84058	5.93688	5.94955	5.90477	5.88873	-0.0447811	-0.06082	0.0160389	0.827154	0.939426	0.864547	0.940945	0.955112	0.977811
chr1	55408770	55409100	peak478	4.42052	4.337	5.38902	5.36474	4.10984	4.14305	4.37876	5.37688	4.12645	0.998124	-0.252313	1.25044	0.56966	0.816052	0.010246	0.0839516	0.00313159	0.0210219
chr1	55723224	55723471	peak479	4.35661	4.57707	3.48878	3.87644	4.39365	4.73567	4.46684	3.68261	4.56466	-0.784228	0.0978205	-0.882049	0.829435	NA	0.108223	0.336369	0.0761831	0.206786
chr1	55762706	55762951	peak480	4.54042	4.91993	3.95298	3.25614	4.21078	4.03436	4.73018	3.60456	4.12257	-1.12562	-0.607609	-0.518011	0.217398	NA	0.0260671	0.148418	0.359888	0.564007
chr1	55763263	55763593	peak481	5.53819	4.91993	4.90563	5.36474	5.31425	3.78883	5.22906	5.13519	4.55154	-0.0938736	-0.677522	0.583649	0.419261	0.716343	0.861703	0.939544	0.523059	0.700876
chr1	56023114	56023521	peak482	6.10306	6.06313	5.79543	5.36474	5.93211	5.81075	6.0831	5.58008	5.87143	-0.503012	-0.211666	-0.291346	0.459542	0.745509	0.0782345	0.279787	0.34087	0.545766
chr1	56043476	56043831	peak483	4.35661	4.2001	4.58548	5.02904	3.28666	3.31831	4.27836	4.80726	3.30248	0.528903	-0.975872	1.50478	0.0745243	NA	0.240428	0.516597	0.00475851	0.0283921
chr1	56681151	56681546	peak484	5.8481	5.51801	6.55285	6.59704	5.56361	5.5981	5.68305	6.57495	5.58085	0.891892	-0.102198	0.994091	0.700344	0.886293	0.000590503	0.0125166	0.000280841	0.00341755
chr1	56741174	56741727	peak485	7.00143	6.80331	6.74848	6.59704	7.07553	6.9402	6.90237	6.67276	7.00787	-0.229607	0.105497	-0.335104	0.595911	0.831331	0.231656	0.507289	0.091466	0.233362
chr1	56780486	56780878	peak486	5.50909	5.2323	3.78477	4.03541	4.47707	4.80348	5.37069	3.91009	4.64027	-1.4606	-0.730418	-0.730181	0.0691343	0.292148	0.00031869	0.00810615	0.0920544	0.234433
chr1	56901422	56901781	peak487	5.21682	5.08455	5.35938	5.68566	5.40225	5.30247	5.15069	5.52252	5.35236	0.371834	0.201672	0.170163	0.556023	0.807678	0.240927	0.517289	0.591713	0.753724
chr1	56995356	56995621	peak488	4.28974	3.78729	4.03025	3.95812	5.22053	5.04673	4.03851	3.99419	5.13363	-0.0443295	1.09511	-1.13944	0.0165788	NA	0.888395	0.952178	0.01069	0.0515258
chr1	57022148	57022459	peak489	4.65112	4.46202	5.68027	5.5341	4.10984	3.49276	4.55657	5.60719	3.8013	1.05061	-0.755271	1.80589	0.108941	0.372352	0.00476439	0.051284	4.28e-05	0.000802567
chr1	57338432	57338841	peak490	5.50909	5.80441	5.60649	5.45191	6.07284	5.04673	5.65675	5.5292	5.55978	-0.12755	-0.0969643	-0.030586	0.969095	0.990626	0.679071	0.850606	0.71774	0.839708
chr1	57408722	57409066	peak491	5.02457	4.337	5.09739	5.27197	4.76953	3.49276	4.68079	5.18468	4.13115	0.503892	-0.549639	1.05353	0.321621	0.634695	0.251762	0.52992	0.0384528	0.127944
chr1	57425989	57426239	peak492	3.80643	4.52069	5.13286	4.6897	4.47707	3.91681	4.16356	4.91128	4.19694	0.747718	0.0333769	0.714341	0.971626	NA	0.108733	0.337504	0.133741	0.301373
chr1	57432243	57432577	peak493	5.38643	5.26698	5.47446	5.17282	4.95555	5.20554	5.32671	5.32364	5.08055	-0.00306931	-0.246163	0.243094	0.490625	0.766575	0.990625	0.996201	0.480638	0.667089
chr1	57527075	57527626	peak494	7.80545	7.77892	7.65901	7.63994	7.71392	7.93432	7.79218	7.64948	7.82412	-0.142706	0.0319338	-0.17464	0.806739	0.932041	0.30803	0.587946	0.219737	0.415365
chr1	57533581	57533913	peak495	5.25238	5.08455	5.26662	5.30356	5.06745	5.10163	5.16846	5.28509	5.08454	0.116627	-0.0839246	0.200551	0.808534	0.932487	0.730956	0.877466	0.566851	0.735215
chr1	57669022	57669406	peak496	5.87115	5.93956	5.52873	5.42343	6.1255	5.67252	5.90536	5.47608	5.89901	-0.429276	-0.0063472	-0.422928	0.966606	0.989633	0.134749	0.380572	0.136904	0.305724
chr1	57836529	57837075	peak497	7.01184	7.29851	6.62935	6.36221	6.01819	6.58313	7.15518	6.49578	6.30066	-0.659398	-0.85452	0.195123	0.000230395	0.008247	0.0018501	0.0272462	0.451249	0.644507
chr1	58045813	58046233	peak498	5.59469	6.10208	6.26384	6.18697	6.42765	5.96677	5.84838	6.22541	6.19721	0.377023	0.348824	0.0281988	0.208341	0.519999	0.179056	0.44302	0.972655	0.987156
chr1	58052699	58052939	peak499	4.59684	4.27017	4.30362	4.59075	5.35892	5.25482	4.4335	4.44718	5.30687	0.0136765	0.873363	-0.859687	0.0294481	0.181727	0.976143	0.990094	0.029931	0.106983
chr1	58187736	58188155	peak500	5.32096	5.48892	5.38902	4.59075	4.76953	4.58967	5.40494	4.98988	4.6796	-0.415056	-0.725339	0.310283	0.0616797	0.274805	0.309066	0.589035	0.355918	0.560374
chr1	58425801	58426183	peak501	5.752	6.02311	5.58103	5.50722	4.83424	5.30247	5.88756	5.54413	5.06835	-0.34343	-0.819202	0.475773	0.0141567	0.118164	0.242964	0.520069	0.168215	0.34981
chr1	58457379	58457865	peak502	5.87115	6.08274	6.18155	6.36221	5.31425	4.86824	5.97694	6.27188	5.09124	0.294934	-0.8857	1.18063	0.00503874	0.0633032	0.27077	0.549501	0.000136144	0.00194737
chr1	58481404	58481747	peak503	5.47939	5.04512	5.23432	4.86933	5.56361	5.30247	5.26226	5.05182	5.43304	-0.210432	0.170784	-0.381216	0.641083	0.857383	0.529247	0.76108	0.281253	0.486949
chr1	58627340	58627605	peak504	4.28974	4.40086	3.95298	4.95139	4.89617	4.73567	4.3453	4.45218	4.81592	0.106884	0.47062	-0.363736	0.299724	0.616038	0.669207	0.845872	0.527819	0.704712
chr1	58818867	58819108	peak505	4.80271	5.12293	5.38902	5.42343	5.70873	5.5594	4.96282	5.40623	5.63406	0.443406	0.671242	-0.227836	0.0493389	0.24382	0.187429	0.454041	0.47844	0.665603
chr1	58819476	58819841	peak506	5.80085	5.98194	6.05782	5.98745	6.1255	5.99604	5.8914	6.02264	6.06077	0.131242	0.169376	-0.0381338	0.535238	0.794628	0.620749	0.819343	0.882207	0.939715
chr1	58825982	58826328	peak507	5.64905	5.45923	5.60649	5.33448	5.44431	5.5981	5.55414	5.47048	5.5212	-0.0836595	-0.0329374	-0.0507221	0.914777	0.970354	0.793698	0.908328	0.885801	0.942039
chr1	58936354	58936594	peak508	4.14591	4.27017	4.30362	4.6897	3.75618	4.14305	4.20804	4.49666	3.94962	0.288621	-0.258424	0.547045	0.627786	NA	0.525525	0.759265	0.275662	0.480821
chr1	59097498	59097892	peak509	5.06513	4.78283	5.13286	5.36474	4.10984	3.91681	4.92398	5.2488	4.01333	0.324819	-0.910654	1.23547	0.0353061	0.201018	0.380414	0.650213	0.00376225	0.0240108
chr1	59269720	59270088	peak510	5.87115	5.48892	5.16748	5.30356	6.15113	5.93688	5.68003	5.23552	6.044	-0.444515	0.36397	-0.808485	0.22976	0.545341	0.131236	0.375619	0.00766286	0.0402692
chr1	59373208	59373541	peak511	5.25238	4.87566	4.98542	5.39439	4.89617	4.33857	5.06402	5.1899	4.61737	0.125881	-0.44665	0.572531	0.276856	0.594736	0.721357	0.872409	0.152739	0.328841
chr1	59424834	59425118	peak512	5.02457	3.87985	4.23998	4.3698	4.89617	4.24412	4.45221	4.30489	4.57014	-0.147324	0.117934	-0.265258	0.922118	NA	0.5857	0.797171	0.530803	0.707237
chr1	59432983	59433628	peak513	6.38519	6.10208	6.24776	6.09968	6.72931	6.72976	6.24363	6.17372	6.72953	-0.0699155	0.485898	-0.555813	0.0390904	0.213307	0.748025	0.885452	0.0168128	0.0710304
chr1	59480058	59480436	peak514	5.87115	5.93956	5.13286	4.82647	5.17129	5.51963	5.90536	4.97967	5.34546	-0.925692	-0.5599	-0.365792	0.0877775	0.333554	0.00363349	0.0427918	0.278302	0.483632
chr1	59483684	59484067	peak515	6.08345	5.9179	6.00137	6.00678	6.40652	6.48329	6.00067	6.00407	6.44491	0.00339534	0.444232	-0.440837	0.0783885	0.313554	0.995827	0.998344	0.0766675	0.207793
chr1	59529245	59529920	peak516	7.52202	7.50877	7.10168	7.15987	7.95122	7.79134	7.51539	7.13078	7.87128	-0.384614	0.355889	-0.740502	0.01827	0.13709	0.0126321	0.0949673	1.75e-06	6.19e-05
chr1	59544232	59544485	peak517	4.93988	4.87566	4.53334	4.24518	5.06745	4.73567	4.90777	4.38926	4.90156	-0.51851	-0.00621314	-0.512297	0.991923	0.997819	0.195589	0.463258	0.207798	0.401012
chr1	59565230	59565470	peak518	4.59684	4.337	2.96668	3.59938	4.76953	4.58967	4.46692	3.28303	4.6796	-1.18389	0.212684	-1.39657	0.659579	NA	0.022136	0.134757	0.00790066	0.0412042
chr1	59577221	59577608	peak519	5.44906	5.26698	5.88136	5.68566	5.48518	5.43664	5.35802	5.78351	5.46091	0.425486	0.10289	0.322595	0.754927	0.908729	0.157435	0.412053	0.297015	0.503008
chr1	59686019	59686329	peak520	4.89559	4.78283	5.02371	5.10272	5.01258	4.58967	4.83921	5.06322	4.80113	0.224004	-0.0380852	0.26209	0.954703	0.985581	0.540332	0.767904	0.520338	0.698469
chr1	59692314	59692627	peak521	4.14591	4.87566	4.82117	5.06635	3.4607	4.42722	4.51078	4.94376	3.94396	0.432976	-0.566825	0.999801	0.26741	0.586287	0.368027	0.64164	0.0507436	0.155628
chr1	59720474	59720911	peak522	6.12241	5.96091	6.07616	6.23691	6.17631	6.18586	6.04166	6.15653	6.18108	0.114878	0.139426	-0.0245482	0.595496	0.831122	0.642243	0.830798	0.930128	0.965041
chr1	59754559	59754989	peak523	6.3028	6.45783	6.74848	6.62232	6.71219	6.81437	6.38032	6.6854	6.76328	0.305082	0.382964	-0.0778822	0.0806223	0.318838	0.147634	0.398521	0.715988	0.838376
chr1	59785199	59785756	peak524	6.02298	6.00267	5.92248	6.06323	6.46899	6.52406	6.01282	5.99286	6.49652	-0.0199657	0.4837	-0.503666	0.0518691	0.250325	0.940912	0.975037	0.042071	0.13632
chr1	60096222	60096547	peak525	4.48172	4.04884	5.06102	5.06635	3.88395	2.88961	4.26528	5.06368	3.38678	0.798405	-0.878503	1.67691	0.125502	NA	0.0797878	0.282942	0.00196025	0.0147308
chr1	60113199	60113473	peak526	4.89559	4.27017	4.47925	4.30883	4.21078	4.33857	4.58288	4.39404	4.27467	-0.188841	-0.308209	0.119367	0.471048	NA	0.622796	0.820705	0.79833	0.89075
chr1	60133734	60134033	peak527	4.70344	4.91993	4.42305	4.78231	4.6307	5.20554	4.81169	4.60268	4.91812	-0.20901	0.106433	-0.315443	0.748888	0.906973	0.606744	0.810597	0.412635	0.611453
chr1	60239554	60239794	peak528	3.80643	2.22004	4.42305	4.95139	3.0887	3.49276	3.01323	4.68722	3.29073	1.67398	0.277495	1.39649	0.894063	NA	0.0107075	0.086224	0.0211258	0.0838168
chr1	60483293	60483556	peak529	4.54042	4.46202	3.25122	3.78987	4.30511	4.03436	4.50122	3.52054	4.16973	-0.980679	-0.331489	-0.64919	0.524448	NA	0.0599778	0.240004	0.23539	0.434296
chr1	60489283	60489762	peak530	6.41687	6.61419	6.59161	6.62232	6.74622	7.04196	6.51553	6.60696	6.89409	0.0914298	0.37856	-0.28713	0.0738101	0.302701	0.674079	0.848227	0.162541	0.34196
chr1	60518452	60518862	peak531	5.93818	5.45923	5.75046	5.27197	5.70873	5.81075	5.69871	5.51122	5.75974	-0.187491	0.061033	-0.248524	0.891774	0.961336	0.539206	0.767189	0.465088	0.655594
chr1	60618188	60618436	peak532	4.59684	4.91993	3.87132	4.59075	4.00131	4.24412	4.75838	4.23103	4.12272	-0.527348	-0.635668	0.10832	0.183637	NA	0.276005	0.555315	0.761853	0.867445
chr1	60835465	60835886	peak533	5.14297	5.51801	5.65609	5.61187	6.17631	5.51963	5.33049	5.63398	5.84797	0.303493	0.517478	-0.213986	0.0895468	0.336697	0.352431	0.627892	0.417827	0.616642
chr1	60875411	60875761	peak534	5.18037	4.46202	5.16748	5.33448	5.52493	5.43664	4.82119	5.25098	5.48079	0.429784	0.659594	-0.22981	0.0866281	0.331055	0.268032	0.54679	0.511778	0.691582
chr1	60895984	60896314	peak535	4.75393	5.33395	4.58548	3.59938	4.70178	5.04673	5.04394	4.09243	4.87426	-0.951515	-0.169687	-0.781828	0.651708	0.863291	0.0338134	0.172901	0.107517	0.2601
chr1	60907755	60908117	peak536	6.41687	6.17695	6.03925	6.28518	6.67734	6.26014	6.29691	6.16221	6.46874	-0.134698	0.171829	-0.306527	0.456726	0.743179	0.578267	0.79288	0.198006	0.389013
chr1	60909143	60909654	peak537	6.47822	6.53101	6.72543	6.55828	6.62344	6.48329	6.50462	6.64186	6.55336	0.137239	0.0487468	0.0884921	0.820174	0.937295	0.508428	0.747718	0.684746	0.817695
chr1	60914564	60914828	peak538	4.89559	4.27017	5.38902	4.95139	5.06745	4.93022	4.58288	5.17021	4.99883	0.587325	0.415953	0.171372	0.331343	0.641387	0.129224	0.372365	0.624944	0.778717
chr1	61030593	61030999	peak539	2.71537	2.47866	5.65609	5.42343	2.58613	3.11982	2.59702	5.53976	2.85298	2.94275	0.255961	2.68679	0.66164	NA	9.64e-08	1.86e-05	3.03e-06	9.53e-05
chr1	61073542	61073802	peak540	3.48636	3.78729	4.1036	4.59075	3.61599	3.91681	3.63683	4.34717	3.7664	0.710346	0.129574	0.580771	0.822084	NA	0.174229	0.43657	0.280143	0.485674
chr1	61152280	61152828	peak541	5.72695	5.82783	6.12981	6.18697	6.15113	5.99604	5.77739	6.15839	6.07358	0.381001	0.296195	0.0848059	0.272992	0.591922	0.141373	0.390598	0.753506	0.862159
chr1	61732433	61732783	peak542	5.44906	5.62884	4.73146	5.39439	4.95555	5.25482	5.53895	5.06292	5.10518	-0.47603	-0.433769	-0.0422608	0.227333	0.542118	0.19265	0.460298	0.974493	0.987494
chr1	61762578	61762827	peak543	4.70344	4.52069	5.26662	5.06635	4.6307	4.98965	4.61207	5.16648	4.81017	0.554416	0.198107	0.356309	0.606077	0.837792	0.135909	0.381893	0.360674	0.564633
chr1	62228174	62228653	peak544	5.87115	5.51801	5.68027	5.68566	5.93211	6.08047	5.69458	5.68296	6.00629	-0.0116171	0.31171	-0.323327	0.294797	0.610941	0.938548	0.973921	0.258243	0.461907
chr1	62353829	62354136	peak545	3.80643	4.40086	5.23432	5.1382	4.6307	4.42722	4.10365	5.18626	4.52896	1.08261	0.425308	0.657302	0.370723	0.676813	0.0107169	0.0862401	0.116453	0.274406
chr1	62371949	62372389	peak546	6.04342	6.42749	5.55512	5.82279	6.01819	5.20554	6.23545	5.68895	5.61186	-0.546497	-0.623589	0.0770912	0.0559186	0.259943	0.0543788	0.227723	0.937122	0.969821
chr1	62444701	62445286	peak547	7.47011	7.37206	7.11948	7.05241	7.23979	7.60439	7.42108	7.08594	7.42209	-0.335142	0.00100776	-0.336149	0.949771	0.983696	0.0444627	0.203185	0.0452369	0.143674
chr1	62697049	62697450	peak548	4.89559	5.16031	5.26662	5.5605	5.1203	4.98965	5.02795	5.41356	5.05498	0.385604	0.0270231	0.358581	0.950759	0.983825	0.25305	0.531278	0.302144	0.507754
chr1	62711571	62712065	peak549	5.32096	5.12293	5.50185	5.42343	4.70178	5.39329	5.22195	5.46264	5.04754	0.240696	-0.174407	0.415103	0.698996	0.885492	0.474887	0.724011	0.284058	0.490131
chr1	62725149	62725923	peak550	6.38519	6.50218	7.36297	6.85333	5.99006	5.93688	6.44369	7.10815	5.96347	0.664462	-0.480214	1.14468	0.0541212	0.256454	0.00178735	0.0266917	1.3e-06	4.82e-05
chr1	62737821	62738141	peak551	1.51393	3.20678	5.06102	4.95139	2.58613	0	2.36035	5.00621	1.29306	2.64585	-1.06729	3.71314	0.452003	NA	0.0207276	0.130046	0.00437324	0.0268182
chr1	62783151	62783657	peak552	6.23333	6.08274	6.31106	6.421	6.27284	6.02474	6.15803	6.36603	6.14879	0.208	-0.00924157	0.217241	0.984753	0.99552	0.383963	0.652766	0.39315	0.594207
chr1	62814047	62814512	peak553	5.56671	5.30086	5.13286	4.78231	5.87174	6.10755	5.43379	4.95758	5.98964	-0.476202	0.555858	-1.03206	0.076397	0.308929	0.144284	0.394114	0.001437	0.0116721
chr1	62830115	62830585	peak554	6.84719	6.73061	6.3717	6.33189	6.74622	6.65831	6.7889	6.3518	6.70226	-0.437104	-0.0866376	-0.350466	0.682319	0.878009	0.0347501	0.175489	0.104979	0.25595
chr1	62949597	62950118	peak555	4.98285	4.57707	4.36457	4.91094	4.10984	4.03436	4.77996	4.63775	4.0721	-0.142204	-0.707858	0.565653	0.123041	0.396965	0.758196	0.890734	0.206178	0.399104
chr1	62958049	62958308	peak556	4.21961	5.04512	4.82117	4.30883	4.39365	4.51073	4.63237	4.565	4.45219	-0.067365	-0.180179	0.112814	0.602187	0.835515	0.8106	0.915529	0.76811	0.871324
chr1	63163866	63164221	peak557	5.47939	4.91993	6.05782	5.77851	5.74284	4.33857	5.19966	5.91817	5.0407	0.718508	-0.158955	0.877463	0.973203	0.991868	0.2169	0.489688	0.211214	0.405398
chr1	63165160	63165527	peak558	5.56671	5.8959	5.13286	5.02904	5.77616	5.43664	5.73131	5.08095	5.6064	-0.650361	-0.124906	-0.525454	0.696292	0.88394	0.0364681	0.180727	0.102973	0.252797
chr1	63184495	63185521	peak559	7.43185	7.29851	7.51185	7.69458	7.49124	7.2507	7.36518	7.60321	7.37097	0.23803	0.00578343	0.232247	0.951055	0.983968	0.125787	0.366119	0.159684	0.338483
chr1	63290298	63290859	peak560	8.02178	8.11984	8.35858	8.26724	7.75628	7.77454	8.07081	8.31291	7.76541	0.242101	-0.305395	0.547497	0.0244417	0.162809	0.050606	0.219232	3.94e-05	0.000753499
chr1	63293932	63294304	peak561	5.95985	6.02311	6.21503	6.46357	6.40652	6.74708	5.99148	6.3393	6.5768	0.347822	0.585322	-0.2375	0.0159604	0.126823	0.142801	0.392307	0.311242	0.517358
chr1	63488687	63489207	peak562	7.34394	7.41135	7.5051	7.35341	7.52103	7.38955	7.37765	7.42926	7.45529	0.0516086	0.07764	-0.0260313	0.628314	0.850418	0.73323	0.878757	0.872558	0.933641
chr1	63713888	63714727	peak563	6.79992	6.84982	6.83717	6.31649	6.54828	6.72976	6.82487	6.57683	6.63902	-0.248038	-0.185848	-0.0621902	0.407176	0.706962	0.290203	0.569509	0.854433	0.923659
chr1	63984207	63984716	peak564	6.12241	6.21298	6.45814	6.50493	5.35892	5.20554	6.16769	6.48153	5.28223	0.313844	-0.885462	1.19931	0.00205708	0.0353412	0.198459	0.466841	2.1e-05	0.000460192
chr1	64055563	64055975	peak565	5.91618	5.51801	5.83903	6.00678	5.638	5.84333	5.7171	5.9229	5.74066	0.205807	0.0235655	0.182241	0.963866	0.98914	0.487898	0.733147	0.534671	0.710319
chr1	64126237	64126833	peak566	7.11201	6.92776	6.99006	6.9662	6.36333	6.44134	7.01989	6.97813	6.40233	-0.0417557	-0.617557	0.575801	0.00293586	0.0450536	0.812752	0.916367	0.00556786	0.0317789
chr1	64255515	64255805	peak567	3.89908	3.78729	4.6358	4.59075	2.24903	3.49276	3.84319	4.61327	2.8709	0.770086	-0.972289	1.74238	0.166489	NA	0.142478	0.391975	0.00723352	0.0386484
chr1	64272734	64272978	peak568	4.14591	4.04884	4.73146	4.6897	4.55593	5.20554	4.09737	4.71058	4.88073	0.613208	0.783361	-0.170152	0.0650914	0.282793	0.155468	0.409379	0.627429	0.780278
chr1	64294385	64294815	peak569	4.8499	4.73408	6.12981	6.06323	4.47707	4.24412	4.79199	6.09652	4.36059	1.30454	-0.431394	1.73593	0.275748	0.594247	7.07e-05	0.0028196	2.74e-06	8.79e-05
chr1	64348041	64348451	peak570	3.98613	4.12645	6.38648	6.55828	4.70178	4.03436	4.05629	6.47238	4.36807	2.41609	0.311779	2.10431	0.395798	0.698114	1.3e-11	9.23e-09	1.34e-08	1.04e-06
chr1	64384775	64385515	peak571	6.40112	6.21298	6.95085	6.82095	5.17129	5.81075	6.30705	6.8859	5.49102	0.578851	-0.816032	1.39488	0.00360051	0.0512217	0.0117879	0.090892	1.99e-07	1.01e-05
chr1	64465748	64465998	peak572	5.44906	5.00459	5.65609	5.77851	4.39365	4.03436	5.22683	5.7173	4.214	0.490477	-1.01282	1.5033	0.0107287	0.0994037	0.150694	0.402648	0.000131112	0.00189371
chr1	64467709	64468120	peak573	6.3028	6.51667	6.53969	6.67157	6.01819	6.10755	6.40974	6.60563	6.06287	0.195898	-0.346869	0.542768	0.151832	0.442047	0.386114	0.654776	0.0238079	0.091064
chr1	64469946	64470190	peak574	5.50909	4.87566	5.52873	5.50722	4.95555	4.86824	5.19238	5.51798	4.9119	0.3256	-0.28048	0.60608	0.393851	0.696722	0.383114	0.652351	0.0925258	0.235117
chr1	64532689	64532962	peak575	4.28974	4.63133	4.53334	4.64107	3.75618	2.88961	4.46053	4.58721	3.32289	0.126676	-1.13764	1.26431	0.046869	NA	0.802492	0.912135	0.0264511	0.0981889
chr1	64779284	64779588	peak576	5.70145	5.45923	5.50185	5.5341	6.01819	6.44134	5.58034	5.51798	6.22976	-0.0623616	0.649422	-0.711784	0.0226016	0.155889	0.818214	0.919014	0.0116928	0.0550438
chr1	64780088	64780479	peak577	6.41687	6.34871	6.62935	6.49127	6.58635	6.90976	6.38279	6.56031	6.74805	0.177521	0.36526	-0.187739	0.0941285	0.345321	0.408436	0.674028	0.373826	0.576468
chr1	64894118	64894417	peak578	4.14591	4.57707	3.87132	3.87644	4.39365	4.24412	4.36149	3.87388	4.31888	-0.487604	-0.0426035	-0.445	0.908696	NA	0.300972	0.581092	0.376306	0.578387
chr1	64963565	64963850	peak579	5.10457	5.04512	4.03025	4.17859	4.21078	4.51073	5.07485	4.10442	4.36075	-0.970425	-0.714095	-0.25633	0.104156	0.363912	0.0211732	0.13153	0.56544	0.734249
chr1	65001395	65001761	peak580	3.70743	3.58221	5.20129	5.5605	3.61599	3.49276	3.64482	5.38089	3.55438	1.73607	-0.0904426	1.82651	0.865116	NA	0.000137208	0.00446565	0.000204438	0.00268918
chr1	65028836	65029160	peak581	4.98285	4.52069	4.53334	3.78987	5.17129	5.5594	4.75177	4.1616	5.36534	-0.590165	0.613571	-1.20374	0.122388	0.395882	0.170228	0.431022	0.00412336	0.0257034
chr1	65084054	65084500	peak582	5.82467	6.26539	6.38648	6.15268	5.84058	5.47873	6.04503	6.26958	5.65966	0.224553	-0.38537	0.609923	0.174135	0.474147	0.418573	0.681806	0.0330246	0.114933
chr1	65101179	65101518	peak583	4.42052	4.40086	5.26662	4.95139	4.30511	3.91681	4.41069	5.109	4.11096	0.698313	-0.299731	0.998045	0.534539	0.79429	0.0843615	0.292016	0.0251681	0.0946725
chr1	65114452	65114778	peak584	5.32096	5.2323	5.29821	5.10272	5.06745	5.43664	5.27663	5.20046	5.25205	-0.0761654	-0.0245831	-0.0515823	0.966676	0.989633	0.8254	0.922222	0.865058	0.929218
chr1	65339365	65339605	peak585	4.14591	3.46759	4.53334	4.5386	4.55593	4.66452	3.80675	4.53597	4.61022	0.729222	0.803474	-0.0742521	0.11588	NA	0.142687	0.392096	0.87134	0.932807
chr1	65453998	65454335	peak586	4.93988	5.2323	4.53334	4.99074	3.4607	3.31831	5.08609	4.76204	3.38951	-0.324048	-1.69658	1.37253	0.00067609	0.0172815	0.439583	0.697634	0.00569622	0.032291
chr1	65469120	65469475	peak587	4.89559	5.26698	4.47925	4.86933	5.40225	4.14305	5.08129	4.67429	4.77265	-0.407	-0.30864	-0.0983601	0.654399	0.864338	0.309704	0.589554	0.59538	0.756391
chr1	65560644	65560995	peak588	5.82467	5.65527	5.29821	5.82279	5.01258	5.15452	5.73997	5.5605	5.08355	-0.179469	-0.656416	0.476947	0.0519168	0.250325	0.607819	0.811083	0.14052	0.310983
chr1	65846638	65847208	peak589	6.60741	6.33243	6.24776	6.26927	6.296	6.30762	6.46992	6.25851	6.30181	-0.211404	-0.168107	-0.0432963	0.46691	0.750701	0.341642	0.618934	0.857652	0.925222
chr1	66050680	66050929	peak590	3.98613	4.52069	3.69269	3.87644	4.30511	4.24412	4.25341	3.78457	4.27461	-0.468843	0.0212018	-0.490045	0.994307	NA	0.329604	0.607316	0.34913	0.553784
chr1	66312969	66313390	peak591	6.12241	6.34871	5.96246	6.13523	6.27284	5.93688	6.23556	6.04885	6.10486	-0.186711	-0.130695	-0.0560162	0.632525	0.852773	0.449403	0.704759	0.806063	0.895214
chr1	66474333	66474742	peak592	6.06357	6.23066	6.29549	5.86575	5.99006	5.93688	6.14712	6.08062	5.96347	-0.066493	-0.183644	0.117151	0.493304	0.768509	0.836017	0.927794	0.623151	0.777393
chr1	66659818	66660218	peak593	3.22518	3.78729	6.12981	6.3919	2.58613	2.88961	3.50624	6.26086	2.73787	2.75462	-0.768371	3.52299	0.159483	0.45336	3.35e-11	2.01e-08	5.42e-11	8.18e-09
chr1	66746513	66746974	peak594	6.00224	5.87357	6.53969	6.3919	6.04577	6.26014	5.9379	6.4658	6.15296	0.527894	0.215051	0.312843	0.400987	0.702086	0.0290981	0.15871	0.209446	0.40303
chr1	66777106	66777375	peak595	4.80271	4.78283	4.58548	4.5386	3.75618	3.49276	4.79277	4.56204	3.62447	-0.230734	-1.1683	0.937567	0.0197205	NA	0.593198	0.801468	0.0621305	0.179034
chr1	66806068	66806315	peak596	3.89908	4.2001	4.23998	4.64107	1.80835	3.31831	4.04959	4.44053	2.56333	0.390934	-1.48626	1.87719	0.0411982	NA	0.458971	0.712463	0.00738634	0.0392479
chr1	66958867	66959325	peak597	7.29364	7.29851	7.25443	7.25989	7.77288	7.56586	7.29608	7.25716	7.66937	-0.0389185	0.373294	-0.412212	0.0189858	0.140285	0.806412	0.913752	0.0092557	0.0461565
chr1	67007412	67007856	peak598	6.3028	6.53101	6.16451	6.15268	6.52886	6.56371	6.41691	6.1586	6.54628	-0.258311	0.129377	-0.387688	0.592097	0.828893	0.249552	0.52715	0.0987982	0.246086
chr1	67180160	67180567	peak599	5.28708	5.08455	5.35938	5.02904	5.22053	5.25482	5.18581	5.19421	5.23767	0.00839658	0.051861	-0.0434644	0.890075	0.961127	0.965071	0.985457	0.922603	0.962028
chr1	67458223	67458569	peak600	4.70344	4.91993	4.77701	4.6897	4.83424	4.51073	4.81169	4.73336	4.67248	-0.0783284	-0.139203	0.0608749	0.744629	0.905016	0.832723	0.926431	0.899785	0.94996
chr1	67523801	67524050	peak601	2.90603	3.78729	4.6358	4.4845	2.85919	3.49276	3.34666	4.56015	3.17597	1.21349	-0.170688	1.38417	0.740707	NA	0.0406022	0.192881	0.0245984	0.0932792
chr1	67696570	67696895	peak602	4.80271	4.52069	4.86402	4.95139	1.80835	3.78883	4.6617	4.90771	2.79859	0.246002	-1.86311	2.10911	0.00506123	NA	0.592951	0.801394	0.00112217	0.00974755
chr1	67841667	67842016	peak603	5.32096	5.48892	5.02371	4.17859	4.83424	4.42722	5.40494	4.60115	4.63073	-0.803789	-0.774213	-0.0295761	0.0556315	0.259183	0.0472812	0.210129	0.968575	0.985633
chr1	68235861	68236351	peak604	4.48172	4.12645	5.90207	5.90747	3.75618	3.31831	4.30409	5.90477	3.53725	1.60068	-0.766839	2.36752	0.106896	0.368213	1.81e-05	0.00112146	1.51e-07	7.86e-06
chr1	68350971	68351463	peak605	5.82467	6.50218	6.4299	6.64716	6.07284	6.02474	6.16342	6.53853	6.04879	0.375104	-0.114636	0.48974	0.564621	0.813054	0.173924	0.436178	0.0600236	0.174899
chr1	68380319	68380664	peak606	4.89559	4.96288	5.47446	5.94802	5.44431	5.43664	4.92924	5.71124	5.44048	0.782002	0.511242	0.27076	0.141073	0.427228	0.0147055	0.104852	0.376079	0.578177
chr1	68636518	68636784	peak607	4.48172	4.40086	4.73146	4.3698	4.21078	3.91681	4.44129	4.55063	4.06379	0.109338	-0.377496	0.486835	0.447385	NA	0.788114	0.905917	0.308383	0.514209
chr1	68684012	68684331	peak608	4.59684	4.337	4.90563	5.1382	3.61599	3.64838	4.46692	5.02191	3.63219	0.554996	-0.834731	1.38973	0.0914794	NA	0.190908	0.45801	0.00421544	0.026159
chr1	68826687	68827007	peak609	4.8499	4.40086	4.94607	4.4845	4.89617	4.66452	4.62538	4.71529	4.78034	0.0899038	0.154961	-0.0650576	0.7324	0.899801	0.819859	0.919816	0.900497	0.950359
chr1	69056771	69057117	peak610	4.48172	4.63133	5.09739	4.82647	4.83424	4.80348	4.55652	4.96193	4.81886	0.405408	0.262337	0.14307	0.522129	0.788081	0.287503	0.566373	0.704346	0.831018
chr1	69466561	69466828	peak611	4.80271	4.46202	3.48878	3.25614	4.70178	4.98965	4.63237	3.37246	4.84572	-1.25991	0.21335	-1.47326	0.639494	NA	0.00860067	0.0745488	0.00260462	0.0182051
chr1	69506567	69506912	peak612	4.75393	4.91993	4.77701	5.27197	5.22053	5.04673	4.83693	5.02449	5.13363	0.18756	0.296697	-0.109136	0.430581	0.725546	0.570664	0.788446	0.804544	0.894188
chr1	69770568	69771020	peak613	6.41687	6.42749	6.38648	6.55828	6.6596	6.48329	6.42218	6.47238	6.57144	0.0501997	0.149264	-0.0990639	0.501802	0.774694	0.809485	0.914857	0.656517	0.79887
chr1	69837394	69837801	peak614	4.54042	5.19675	4.1734	4.42829	4.83424	4.58967	4.86859	4.30084	4.71196	-0.567746	-0.156634	-0.411112	0.65738	0.865789	0.150592	0.402468	0.346034	0.550703
chr1	69914351	69914788	peak615	5.59469	5.30086	5.79543	5.58641	4.83424	5.51963	5.44777	5.69092	5.17693	0.243148	-0.270837	0.513985	0.483679	0.762312	0.447697	0.703633	0.153497	0.329963
chr1	69922098	69922374	peak616	4.35661	4.40086	5.23432	5.20663	4.30511	4.42722	4.37874	5.22048	4.36616	0.841741	-0.0125739	0.854315	0.978044	0.992849	0.0321996	0.168724	0.0394085	0.130217
chr1	70307113	70307434	peak617	4.89559	4.04884	4.82117	4.10878	3.28666	4.03436	4.47222	4.46497	3.66051	-0.00724181	-0.811708	0.804466	0.125806	NA	0.961132	0.983835	0.135403	0.303706
chr1	70853326	70853703	peak618	5.59469	5.08455	5.29821	5.5341	4.89617	4.51073	5.33962	5.41616	4.70345	0.0765371	-0.636169	0.712706	0.0860003	0.330342	0.859493	0.938281	0.0585495	0.172104
chr1	71082266	71082529	peak619	4.80271	4.68362	4.68442	4.59075	5.26815	5.20554	4.74317	4.63758	5.23685	-0.105581	0.49368	-0.599261	0.191715	0.499026	0.778738	0.900775	0.11237	0.267886
chr1	71118121	71118494	peak620	3.98613	4.40086	5.26662	5.20663	3.88395	3.78883	4.1935	5.23663	3.83639	1.04313	-0.35711	1.40024	0.443411	0.734774	0.0146647	0.104737	0.00257561	0.0180641
chr1	71164973	71165401	peak621	6.3528	6.31596	6.21503	6.20381	6.62344	6.44134	6.33438	6.20942	6.53239	-0.124958	0.198009	-0.322968	0.389266	0.693335	0.585088	0.796813	0.163202	0.342765
chr1	71288083	71288439	peak622	5.59469	5.68122	4.86402	5.06635	4.21078	4.14305	5.63795	4.96518	4.17691	-0.67277	-1.46104	0.788272	0.00023251	0.00829124	0.0484069	0.213489	0.0507258	0.155617
chr1	71577520	71577968	peak623	5.80085	6.06313	5.50185	5.45191	6.24931	6.08047	5.93199	5.47688	6.16489	-0.455114	0.232896	-0.68801	0.404795	0.705313	0.0964705	0.315514	0.0144874	0.0638147
chr1	71632705	71632964	peak624	4.42052	4.91993	4.68442	4.95139	4.00131	3.64838	4.67022	4.81791	3.82484	0.147682	-0.845381	0.993063	0.076795	NA	0.756332	0.889929	0.0392674	0.129948
chr1	71692431	71692899	peak625	6.75104	6.47277	6.31106	6.63479	6.74622	6.89429	6.6119	6.47293	6.82026	-0.138977	0.208352	-0.347329	0.35158	0.659665	0.524868	0.758737	0.120402	0.280772
chr1	71720096	71720380	peak626	5.21682	5.12293	4.98542	5.1382	5.70873	5.30247	5.16987	5.06181	5.5056	-0.108069	0.335725	-0.443794	0.305697	0.621141	0.752206	0.887753	0.181061	0.367446
chr1	71738831	71739388	peak627	6.56562	6.08274	5.16748	5.61187	5.35892	5.25482	6.32418	5.38967	5.30687	-0.934503	-1.01731	0.0828063	0.000944369	0.0215934	0.00139253	0.0224216	0.762379	0.867809
chr1	72013932	72014173	peak628	4.80271	4.40086	3.37488	3.78987	4.00131	3.91681	4.60179	3.58238	3.95906	-1.01941	-0.642728	-0.376685	0.207384	NA	0.0443835	0.202974	0.501743	0.684421
chr1	72034615	72035002	peak629	3.98613	3.58221	6.03925	5.84443	2.85919	2.88961	3.78417	5.94184	2.8744	2.15767	-0.909776	3.06744	0.0935048	0.344306	1.6e-07	2.78e-05	6.47e-09	5.7e-07
chr1	72052492	72053062	peak630	6.38519	6.6276	6.72543	6.68363	6.22538	6.13413	6.5064	6.70453	6.17975	0.198133	-0.326642	0.524775	0.159946	0.454128	0.369171	0.642064	0.0236563	0.0906752
chr1	72219502	72219797	peak631	4.98285	4.87566	4.6358	4.5386	5.6738	5.34859	4.92926	4.5872	5.5112	-0.342056	0.58194	-0.923996	0.0976615	0.351745	0.348879	0.623976	0.0102378	0.0499428
chr1	72251788	72252150	peak632	5.18037	5.85088	5.20129	5.20663	5.77616	5.5594	5.51562	5.20396	5.66778	-0.311663	0.152155	-0.463819	0.72073	0.894819	0.27921	0.558489	0.159311	0.337959
chr1	72260565	72260985	peak633	6.52258	6.26539	6.14727	6.421	6.27284	6.28407	6.39398	6.28413	6.27846	-0.10985	-0.115525	0.00567504	0.62147	0.8467	0.64078	0.830052	0.960649	0.981603
chr1	72265948	72266194	peak634	4.80271	4.96288	4.1734	3.87644	4.55593	4.86824	4.8828	4.02492	4.71209	-0.857875	-0.170712	-0.687163	0.696831	0.884293	0.0457956	0.206526	0.122605	0.284406
chr1	72273175	72273432	peak635	5.35407	5.2323	5.23432	5.10272	5.40225	5.43664	5.29318	5.16852	5.41944	-0.124661	0.126263	-0.250924	0.71011	0.890896	0.704253	0.864265	0.459058	0.650621
chr1	72275523	72275914	peak636	6.02298	6.08274	6.11215	5.66148	5.80873	5.90637	6.05286	5.88681	5.85755	-0.166042	-0.195308	0.0292663	0.488972	0.765565	0.578901	0.793282	0.869445	0.931565
chr1	72289271	72289762	peak637	7.15961	7.14846	7.29414	7.25989	7.12809	6.89429	7.15403	7.27701	7.01119	0.122977	-0.142842	0.265819	0.449343	0.739056	0.466321	0.717826	0.145243	0.317915
chr1	72473003	72473331	peak638	5.14297	5.2323	4.68442	4.99074	5.31425	5.30247	5.18763	4.83758	5.30836	-0.350051	0.120726	-0.470777	0.733335	0.899907	0.323808	0.602195	0.195345	0.385957
chr1	72620642	72621014	peak639	6.12241	6.14	5.98205	5.96787	5.6738	5.81075	6.1312	5.97496	5.74227	-0.156245	-0.38893	0.232685	0.16024	0.454552	0.543229	0.76973	0.402801	0.602915
chr1	72629686	72629992	peak640	4.42052	4.46202	5.02371	4.78231	5.01258	5.25482	4.44127	4.90301	5.1337	0.461741	0.692431	-0.23069	0.0779931	0.31243	0.225118	0.49943	0.543716	0.717261
chr1	72839709	72840193	peak641	7.88122	7.9054	7.77581	7.76435	7.96573	7.9863	7.89331	7.77008	7.97602	-0.123229	0.0827061	-0.205935	0.546438	0.802617	0.352436	0.627892	0.133032	0.300489
chr1	72857623	72858046	peak642	7.02218	6.86121	6.9997	6.80999	6.69487	6.60229	6.94169	6.90485	6.64858	-0.0368479	-0.293111	0.256263	0.150276	0.44005	0.851223	0.93479	0.204044	0.396416
chr1	72874659	72874907	peak643	4.80271	5.2323	5.32912	4.73675	5.26815	5.04673	5.0175	5.03293	5.15744	0.0154289	0.139933	-0.124504	0.731762	0.899801	0.935275	0.972865	0.789463	0.884866
chr1	72926917	72927450	peak644	6.46313	6.39649	6.44409	6.28518	6.296	6.69447	6.42981	6.36464	6.49524	-0.0651738	0.0654288	-0.130603	0.740595	0.903509	0.780238	0.901766	0.546832	0.719627
chr1	72995754	72996241	peak645	6.53707	6.31596	5.94261	5.98745	5.638	5.74329	6.42651	5.96503	5.69064	-0.461481	-0.735871	0.27439	0.00621321	0.0722602	0.0615894	0.24325	0.31942	0.525884
chr1	73006835	73007304	peak646	7.29364	7.42677	6.85852	6.98581	7.11513	7.06977	7.3602	6.92216	7.09245	-0.438042	-0.267754	-0.170287	0.130881	0.409493	0.0105667	0.0854136	0.352678	0.557072
chr1	73031197	73031462	peak647	3.48636	4.46202	4.30362	4.24518	4.00131	3.64838	3.97419	4.2744	3.82484	0.300207	-0.149348	0.449555	0.691926	NA	0.673512	0.848175	0.423248	0.620967
chr1	73187987	73188290	peak648	5.02457	5.04512	4.36457	4.64107	4.39365	4.24412	5.03485	4.50282	4.31888	-0.532028	-0.715964	0.183936	0.0966686	0.350078	0.187474	0.454103	0.6674	0.805926
chr1	73310247	73310487	peak649	4.28974	3.96682	4.36457	4.6897	4.00131	3.49276	4.12828	4.52714	3.74704	0.398859	-0.38124	0.780099	0.491626	NA	0.409124	0.674742	0.142202	0.313281
chr1	73410507	73410844	peak650	5.06513	4.87566	5.06102	3.87644	4.89617	4.80348	4.9704	4.46873	4.84982	-0.501664	-0.120572	-0.381092	0.771012	0.916057	0.346048	0.62181	0.536702	0.711798
chr1	73494883	73495136	peak651	4.75393	4.27017	4.30362	4.10878	4.95555	4.24412	4.51205	4.2062	4.59983	-0.305856	0.0877814	-0.393638	0.805137	NA	0.477357	0.725574	0.349289	0.553999
chr1	73547255	73547712	peak652	6.19729	6.39649	5.92248	6.08157	6.46899	6.18586	6.29689	6.00203	6.32742	-0.294864	0.0305325	-0.325397	0.889715	0.961039	0.224514	0.498941	0.18961	0.378924
chr1	73569818	73570204	peak653	5.02457	4.46202	6.02043	6.30092	4.21078	3.64838	4.7433	6.16067	3.92958	1.41738	-0.813721	2.2311	0.0568152	0.262494	4.22e-05	0.00195608	5.34e-08	3.32e-06
chr1	73689301	73689765	peak654	6.63461	6.68002	6.53969	6.09968	7.07553	7.13702	6.65732	6.31969	7.10628	-0.337628	0.44896	-0.786588	0.0312857	0.187764	0.128928	0.371739	0.000278521	0.00339833
chr1	73710086	73710463	peak655	5.53819	5.73177	4.86402	5.30356	5.01258	5.43664	5.63498	5.08379	5.22461	-0.551187	-0.410363	-0.140823	0.242691	0.559124	0.101498	0.324677	0.692334	0.822401
chr1	73728342	73728743	peak656	6.04342	6.15859	5.90207	5.90747	5.84058	5.99604	6.10101	5.90477	5.91831	-0.196236	-0.182695	-0.0135408	0.50128	0.774205	0.44444	0.701304	0.955731	0.977987
chr1	73771731	73772119	peak657	5.14297	4.57707	4.77701	4.99074	4.89617	4.73567	4.86002	4.88388	4.81592	0.0238576	-0.0440983	0.0679559	0.864217	0.953145	0.997841	0.999068	0.861195	0.92678
chr1	73927296	73927697	peak658	4.54042	4.96288	5.35938	5.45191	4.55593	4.03436	4.75165	5.40564	4.29514	0.653992	-0.456508	1.1105	0.284247	0.601665	0.0812331	0.285855	0.00720029	0.0385217
chr1	74013256	74013527	peak659	4.70344	4.46202	4.03025	4.10878	4.55593	4.58967	4.58273	4.06952	4.5728	-0.513217	-0.0099335	-0.503284	0.974253	NA	0.248045	0.526151	0.278398	0.483687
chr1	74138911	74139151	peak660	4.65112	5.08455	4.53334	4.24518	4.70178	4.98965	4.86784	4.38926	4.84572	-0.478576	-0.0221199	-0.456456	0.936332	0.979046	0.225583	0.499751	0.275834	0.480997
chr1	74157896	74158564	peak661	6.26848	6.39649	6.16451	6.18697	6.54828	6.50382	6.33249	6.17574	6.52605	-0.15675	0.193562	-0.350312	0.411976	0.710376	0.490766	0.735195	0.135832	0.304271
chr1	74226213	74226525	peak662	4.89559	4.52069	5.06102	5.02904	4.95555	5.04673	4.70814	5.04503	5.00114	0.336888	0.292997	0.0438905	0.464536	0.748926	0.375693	0.646821	0.907412	0.954078
chr1	74292109	74292498	peak663	6.38519	6.10208	6.09427	6.30092	6.20105	6.39813	6.24363	6.19759	6.29959	-0.0460418	0.0559541	-0.101996	0.834705	0.942891	0.839012	0.929275	0.684776	0.817695
chr1	74354794	74355318	peak664	6.52258	6.80331	6.77117	6.55828	6.93508	7.16307	6.66294	6.66473	7.04907	0.00178136	0.386128	-0.384347	0.0630096	0.277956	0.994206	0.997697	0.0599243	0.17474
chr1	74390722	74391192	peak665	4.89559	4.82999	5.75046	5.82279	5.56361	5.43664	4.86279	5.78663	5.50013	0.923834	0.637335	0.286499	0.0594782	0.269702	0.0039512	0.0453023	0.36657	0.570239
chr1	74487972	74488245	peak666	2.90603	2.88818	4.53334	4.59075	1.80835	2.88961	2.8971	4.56204	2.34898	1.66494	-0.548123	2.21306	0.520546	NA	0.00664555	0.0632165	0.00228791	0.0165603
chr1	74871507	74871924	peak667	6.3028	6.24813	6.02043	6.37713	6.44847	6.81437	6.27546	6.19878	6.63142	-0.0766823	0.355953	-0.432636	0.127274	0.404056	0.781022	0.901973	0.070948	0.197076
chr1	75003933	75004567	peak668	7.76909	7.80276	7.44991	7.36094	7.7646	7.8646	7.78592	7.40543	7.8146	-0.380494	0.0286799	-0.409174	0.841633	0.945197	0.00804626	0.0712618	0.0058846	0.0331341
chr1	75018195	75018558	peak669	4.75393	4.57707	4.90563	4.95139	5.26815	5.25482	4.6655	4.92851	5.26148	0.263009	0.595983	-0.332973	0.112589	0.37879	0.476468	0.725119	0.360057	0.564082
chr1	75018587	75018827	peak670	4.80271	4.337	4.23998	3.95812	4.70178	5.25482	4.56986	4.09905	4.9783	-0.470809	0.408446	-0.879255	0.333474	0.642953	0.269708	0.548422	0.0415355	0.135034
chr1	75052909	75053202	peak671	4.89559	4.52069	4.77701	4.73675	4.76953	4.86824	4.70814	4.75688	4.81889	0.0487403	0.110746	-0.0620054	0.805681	0.931787	0.923381	0.968371	0.876494	0.936139
chr1	75073566	75074224	peak672	7.39256	7.60681	7.53855	7.41256	7.56935	7.57559	7.49968	7.47555	7.57247	-0.0241316	0.072783	-0.0969146	0.666034	0.870329	0.859261	0.938082	0.544831	0.718184
chr1	75302544	75302885	peak673	5.32096	5.08455	4.47925	3.95812	5.01258	4.42722	5.20276	4.21868	4.7199	-0.984074	-0.482857	-0.501217	0.259468	0.578307	0.0159001	0.110366	0.23068	0.428559
chr1	75325383	75325809	peak674	5.82467	5.36631	6.18155	6.04466	5.31425	5.34859	5.59549	6.1131	5.33142	0.517616	-0.264066	0.781682	0.374404	0.680964	0.079066	0.281403	0.0107862	0.0518398
chr1	75477326	75477811	peak675	5.82467	5.54653	5.55512	5.80082	5.40225	5.39329	5.6856	5.67797	5.39777	-0.00762689	-0.287829	0.280202	0.3541	0.661687	0.976295	0.990131	0.365695	0.569369
chr1	75585472	75585860	peak676	5.10457	5.00459	5.52873	5.39439	5.70873	5.39329	5.05458	5.46156	5.55101	0.406978	0.496432	-0.0894537	0.133926	0.414842	0.210127	0.481794	0.764603	0.869073
chr1	75591329	75591609	peak677	3.60113	4.96288	3.78477	4.5386	4.47707	4.51073	4.282	4.16169	4.4939	-0.120318	0.211896	-0.332214	0.914016	NA	0.648126	0.833844	0.581096	0.74564
chr1	75598333	75598793	peak678	5.32096	5.54653	5.41807	5.47983	5.99006	5.77741	5.43374	5.44895	5.88374	0.0152041	0.449992	-0.434788	0.142845	0.429285	0.971749	0.988363	0.14884	0.323489
chr1	75613339	75613741	peak679	5.32096	5.60192	4.86402	5.17282	3.88395	4.14305	5.46144	5.01842	4.0135	-0.443023	-1.44794	1.00492	0.000516036	0.0144429	0.208544	0.479716	0.0168395	0.0710801
chr1	75642953	75643339	peak680	5.59469	5.57449	4.58548	5.1382	4.89617	5.51963	5.58459	4.86184	5.2079	-0.722751	-0.376689	-0.346062	0.327002	0.638421	0.0430967	0.199665	0.333912	0.539763
chr1	75659347	75659630	peak681	4.89559	4.91993	4.58548	4.6897	5.01258	5.10163	4.90776	4.63759	5.05711	-0.270169	0.149346	-0.419515	0.69369	0.882538	0.47086	0.721113	0.274909	0.480121
chr1	75664411	75664661	peak682	4.59684	4.68362	3.11595	3.12082	4.30511	5.10163	4.64023	3.11839	4.70337	-1.52184	0.0631434	-1.58498	0.807017	NA	0.00291632	0.0371495	0.00169807	0.0132367
chr1	75700875	75701618	peak683	6.02298	5.62884	5.94261	5.84443	6.31879	5.63579	5.82591	5.89352	5.97729	0.067612	0.151381	-0.0837694	0.539045	0.79772	0.844912	0.932104	0.667769	0.806277
chr1	75745867	75746181	peak684	4.89559	4.78283	4.23998	4.3698	3.75618	4.66452	4.83921	4.30489	4.21035	-0.534326	-0.628862	0.0945367	0.223667	NA	0.222391	0.49625	0.951752	0.976027
chr1	75777924	75778292	peak685	5.62213	6.06313	5.81739	6.06323	5.17129	4.66452	5.84263	5.94031	4.9179	0.0976845	-0.924729	1.02241	0.00640235	0.0736426	0.771243	0.897033	0.00265133	0.0184544
chr1	75794371	75794686	peak686	4.8499	3.96682	4.86402	4.5386	4.76953	4.42722	4.40836	4.70131	4.59837	0.292951	0.190015	0.102935	0.764373	0.912027	0.583549	0.796107	0.820241	0.903354
chr1	75801056	75801398	peak687	5.44906	5.57449	4.94607	4.91094	5.48518	5.5981	5.51178	4.92851	5.54164	-0.58327	0.0298632	-0.613133	0.92889	0.975826	0.07284	0.268261	0.0682883	0.191432
chr1	75842681	75842988	peak688	4.42052	4.52069	4.90563	5.1382	4.83424	4.51073	4.47061	5.02191	4.67248	0.551308	0.201879	0.349429	0.614996	0.842788	0.157543	0.412149	0.393714	0.594726
chr1	75859332	75859755	peak689	5.752	5.36631	6.07616	5.88676	5.40225	5.63579	5.55916	5.98146	5.51902	0.422306	-0.0401386	0.462444	0.876764	0.957181	0.152954	0.405638	0.127864	0.292447
chr1	75885107	75885686	peak690	6.28574	6.41207	6.26384	6.06323	5.74284	6.21105	6.34891	6.16354	5.97694	-0.185369	-0.371965	0.186596	0.17327	0.473068	0.455061	0.708835	0.51043	0.690558
chr1	75977714	75978201	peak691	5.59469	5.54653	5.20129	5.17282	5.06745	5.39329	5.57061	5.18705	5.23037	-0.383553	-0.340238	-0.043315	0.322492	0.634821	0.230636	0.506297	0.880292	0.938526
chr1	76025700	76026030	peak692	4.59684	5.30086	4.94607	4.78231	5.22053	5.47873	4.94885	4.86419	5.34963	-0.0846547	0.400785	-0.48544	0.326075	0.637946	0.730247	0.877121	0.185821	0.373863
chr1	76032720	76033286	peak693	6.28574	6.31596	5.90207	5.63689	6.50918	6.28407	6.30085	5.76948	6.39663	-0.531372	0.0957753	-0.627148	0.685714	0.878818	0.0352448	0.177291	0.0145706	0.0640915
chr1	76037869	76038121	peak694	4.98285	4.40086	4.53334	3.95812	4.30511	4.14305	4.69186	4.24573	4.22408	-0.446127	-0.467777	0.0216506	0.302608	NA	0.32569	0.603938	0.921855	0.961891
chr1	76133356	76133613	peak695	4.75393	4.68362	3.87132	3.69776	4.10984	4.24412	4.71877	3.78454	4.17698	-0.934231	-0.541794	-0.392436	0.262872	NA	0.0484526	0.21365	0.436832	0.632217
chr1	76646049	76646397	peak696	5.44906	5.12293	5.26662	5.06635	5.01258	5.34859	5.286	5.16648	5.18059	-0.119513	-0.105408	-0.0141047	0.765002	0.912343	0.710955	0.867441	0.956463	0.978542
chr1	76687482	76687909	peak697	5.62213	5.30086	5.38902	5.5605	5.1203	5.67252	5.46149	5.47476	5.39641	0.0132674	-0.065082	0.0783494	0.883522	0.958742	0.981691	0.992292	0.865327	0.929344
chr1	76888178	76888583	peak698	5.72695	5.42891	4.94607	5.61187	4.83424	4.80348	5.57793	5.27897	4.81886	-0.298959	-0.759072	0.460113	0.03725	0.206733	0.422904	0.685284	0.178586	0.364286
chr1	76903940	76904625	peak699	7.16894	6.69284	6.44409	6.49127	6.7958	6.69447	6.93089	6.46768	6.74514	-0.463206	-0.18575	-0.277456	0.343761	0.651244	0.0214551	0.132438	0.205298	0.397937
chr1	77012556	77012870	peak700	4.54042	4.73408	5.58103	5.06635	5.01258	5.43664	4.63725	5.32369	5.22461	0.686439	0.587363	0.0990767	0.115052	0.383675	0.0517998	0.221539	0.764488	0.869069
chr1	77173803	77174148	peak701	4.8499	5.16031	4.1734	4.6897	5.01258	5.51963	5.00511	4.43155	5.26611	-0.573554	0.260999	-0.834554	0.469522	0.752512	0.144267	0.394114	0.0324896	0.113595
chr1	77409583	77410179	peak702	6.06357	6.06313	6.05782	6.22045	5.60128	6.2358	6.06335	6.13914	5.91854	0.0757832	-0.144811	0.220595	0.685361	0.878768	0.764988	0.894459	0.48725	0.672573
chr1	77438643	77439015	peak703	6.78785	6.54521	6.74848	6.46357	6.62344	6.30762	6.66653	6.60603	6.46553	-0.060505	-0.201005	0.1405	0.389525	0.693447	0.787086	0.90567	0.543516	0.717261
chr1	77443751	77444022	peak704	5.72695	5.51801	5.88136	5.77851	5.77616	5.81075	5.62248	5.82994	5.79345	0.207458	0.170975	0.0364833	0.571719	0.81672	0.468086	0.719475	0.897334	0.9484
chr1	77448098	77448451	peak705	6.3528	5.98194	6.35678	6.15268	6.84374	6.56371	6.16737	6.25473	6.70372	0.0873632	0.536353	-0.44899	0.0263243	0.171058	0.736864	0.879499	0.0554513	0.165597
chr1	77450302	77450785	peak706	6.59361	6.50218	7.30195	6.84262	6.90527	7.16307	6.5479	7.07228	7.03417	0.524386	0.486272	0.038114	0.0198374	0.144317	0.00736376	0.0673649	0.799033	0.891051
chr1	77465257	77465656	peak707	4.80271	4.27017	6.02043	5.84443	3.75618	3.11982	4.53644	5.93243	3.438	1.39599	-1.09844	2.49443	0.0215866	0.151831	0.000144464	0.00462462	6.39e-08	3.85e-06
chr1	77493588	77493828	peak708	4.70344	4.337	4.30362	4.86933	4.83424	4.80348	4.52022	4.58647	4.81886	0.0662499	0.298638	-0.232388	0.501595	0.774501	0.84249	0.930585	0.627388	0.780278
chr1	77499073	77499405	peak709	5.89384	5.57449	5.44654	5.63689	5.40225	5.81075	5.73417	5.54171	5.6065	-0.192454	-0.127671	-0.0647835	0.693085	0.882269	0.507885	0.747344	0.810706	0.897795
chr1	77543376	77543685	peak710	4.89559	4.52069	4.86402	4.59075	4.39365	4.86824	4.70814	4.72738	4.63095	0.0192412	-0.0771954	0.0964366	0.867083	0.953926	0.971703	0.988363	0.83945	0.91496
chr1	77582145	77582425	peak711	4.35661	4.40086	4.86402	4.59075	4.10984	4.73567	4.37874	4.72738	4.42276	0.348646	0.0440197	0.304627	0.868912	0.954361	0.409565	0.675028	0.531153	0.707348
chr1	77598070	77598601	peak712	6.72597	6.69284	6.67819	6.60974	6.46899	6.39813	6.7094	6.64396	6.43356	-0.0654389	-0.275844	0.210405	0.209493	0.521764	0.750479	0.886818	0.336404	0.541752
chr1	77626429	77626801	peak713	4.93988	4.78283	4.6358	4.91094	5.26815	5.47873	4.86136	4.77337	5.37344	-0.0879855	0.512085	-0.600071	0.158744	0.452213	0.818359	0.919014	0.100378	0.248644
chr1	77760887	77761250	peak714	5.67549	5.75639	5.60649	5.47983	5.1203	5.15452	5.71594	5.54316	5.13741	-0.17278	-0.578528	0.405748	0.0775419	0.311482	0.566508	0.785868	0.215757	0.410884
chr1	77837171	77837427	peak715	4.80271	3.87985	4.1734	3.25614	4.89617	4.86824	4.34128	3.71477	4.88221	-0.626511	0.540926	-1.16744	0.326667	NA	0.202362	0.471472	0.0266208	0.0986155
chr1	77968753	77969180	peak716	5.50909	5.85088	5.29821	5.17282	5.84058	5.51963	5.67998	5.23551	5.6801	-0.444471	0.000119158	-0.44459	0.998402	0.99941	0.142823	0.392322	0.157324	0.335355
chr1	78116509	78116900	peak717	5.62213	5.62884	6.21503	5.94802	6.07284	6.28407	5.62548	6.08152	6.17846	0.456039	0.552972	-0.0969329	0.0446241	0.23088	0.0841698	0.291628	0.723994	0.843547
chr1	78164517	78164946	peak718	6.38519	6.21298	6.21503	6.00678	6.54828	6.78112	6.29908	6.1109	6.6647	-0.188181	0.365614	-0.553795	0.117481	0.387774	0.425038	0.687613	0.0188673	0.0770127
chr1	78350691	78351149	peak719	5.59469	5.45923	4.94607	5.42343	5.6738	5.5981	5.52696	5.18475	5.63595	-0.342204	0.10899	-0.451194	0.737123	0.901289	0.308344	0.588348	0.18606	0.374182
chr1	78406122	78406409	peak720	2.71537	2.88818	4.90563	4.3698	3.28666	1.83361	2.80177	4.63771	2.56013	1.83594	-0.241638	2.07758	0.926475	NA	0.00278441	0.03588	0.00393755	0.0248363
chr1	78416889	78417192	peak721	5.02457	5.12293	4.68442	4.17859	4.70178	4.93022	5.07375	4.43151	4.816	-0.642245	-0.257748	-0.384497	0.520308	0.786529	0.109203	0.338202	0.370206	0.573363
chr1	78505396	78505768	peak722	5.62213	5.70672	6.03925	5.94802	5.1203	5.10163	5.66442	5.99363	5.11097	0.329211	-0.553455	0.882667	0.0857008	0.329729	0.247657	0.525654	0.00512174	0.029941
chr1	78506343	78506630	peak723	5.10457	5.16031	4.86402	5.30356	4.89617	5.04673	5.13244	5.08379	4.97145	-0.0486523	-0.160994	0.112342	0.665807	0.870274	0.925754	0.969364	0.729387	0.846755
chr1	78564666	78565051	peak724	5.89384	5.85088	5.38902	4.73675	5.638	5.99604	5.87236	5.06289	5.81702	-0.809476	-0.055343	-0.754133	0.883403	0.958723	0.0133217	0.0979704	0.0241506	0.0920287
chr1	78598101	78598439	peak725	5.82467	5.54653	5.47446	5.61187	5.70873	5.5594	5.6856	5.54316	5.63406	-0.142432	-0.0515328	-0.0908997	0.85711	0.95053	0.618558	0.817746	0.7661	0.870025
chr1	78641616	78641924	peak726	4.70344	4.91993	4.90563	4.6897	4.21078	4.66452	4.81169	4.79767	4.43765	-0.0140203	-0.374041	0.360021	0.394947	0.69733	0.97108	0.98819	0.41107	0.610061
chr1	78651159	78651468	peak727	4.93988	5.00459	4.77701	4.91094	5.31425	5.20554	4.97223	4.84398	5.25989	-0.128255	0.287661	-0.415916	0.425182	0.721722	0.720728	0.872306	0.250667	0.452997
chr1	79374915	79375367	peak728	4.75393	4.2001	5.79543	5.10272	4.10984	3.78883	4.47702	5.44907	3.94933	0.972056	-0.527683	1.49974	0.242705	0.559124	0.013572	0.0993734	0.000624347	0.00628131
chr1	79450745	79451209	peak729	6.33632	5.82783	5.68027	5.5605	5.77616	5.87519	6.08208	5.62038	5.82568	-0.461695	-0.256401	-0.205294	0.337603	0.646396	0.0852986	0.293669	0.488868	0.673932
chr1	79599083	79599488	peak730	6.67447	6.76742	6.27976	6.18697	6.52886	6.71222	6.72094	6.23336	6.62054	-0.487583	-0.100401	-0.387182	0.65136	0.863153	0.0234057	0.138833	0.083633	0.219775
chr1	80030276	80030552	peak731	2.71537	2.88818	4.1036	4.64107	3.0887	4.03436	2.80177	4.37234	3.56153	1.57057	0.759757	0.810809	0.195678	NA	0.00910319	0.0776325	0.200227	0.391712
chr1	80063689	80063953	peak732	4.80271	4.04884	3.11595	4.30883	3.0887	3.11982	4.42578	3.71239	3.10426	-0.713384	-1.32152	0.608134	0.0292875	NA	0.25388	0.532402	0.249522	0.451555
chr1	80147293	80147664	peak733	5.59469	5.42891	6.03925	5.86575	5.1203	5.04673	5.5118	5.9525	5.08351	0.4407	-0.428287	0.868987	0.194606	0.502901	0.134008	0.379744	0.00689323	0.0372881
chr1	80167157	80167539	peak734	6.52258	6.69284	5.75046	5.58641	5.26815	4.80348	6.60771	5.66844	5.03581	-0.939273	-1.5719	0.632623	2.68e-07	5.15e-05	0.000369615	0.00898588	0.0492091	0.15232
chr1	80204040	80204430	peak735	4.14591	5.16031	4.86402	4.99074	4.83424	5.04673	4.65311	4.92738	4.94048	0.274268	0.287374	-0.0131052	0.622556	0.84724	0.635137	0.82737	0.970181	0.986135
chr1	80233952	80234599	peak736	6.38519	6.88374	6.51302	6.74244	6.60501	6.37602	6.63446	6.62773	6.49052	-0.00673395	-0.143946	0.137212	0.489927	0.766016	0.912108	0.964476	0.555975	0.726634
chr1	80249904	80250207	peak737	5.44906	5.30086	4.90563	4.99074	4.83424	4.58967	5.37496	4.94818	4.71196	-0.426777	-0.663005	0.236228	0.0776983	0.311785	0.214857	0.487527	0.542728	0.71662
chr1	80312190	80312736	peak738	6.04342	6.21298	5.88136	5.77851	5.6738	5.96677	6.1282	5.82994	5.82028	-0.29826	-0.307916	0.00965607	0.273766	0.592609	0.255892	0.534374	0.988263	0.994348
chr1	80399948	80400449	peak739	6.96974	6.91688	6.87955	6.79895	6.7958	6.63988	6.94331	6.83925	6.71784	-0.104059	-0.225471	0.121412	0.26714	0.586173	0.583405	0.795958	0.552221	0.723676
chr1	80619316	80619649	peak740	5.21682	5.16031	4.47925	4.99074	5.22053	4.58967	5.18857	4.73499	4.9051	-0.453574	-0.283466	-0.170108	0.518165	0.785153	0.242929	0.520069	0.636964	0.7862
chr1	80667673	80667988	peak741	4.8499	4.52069	5.70405	5.45191	3.0887	3.78883	4.6853	5.57798	3.43876	0.892682	-1.24653	2.13922	0.0109684	0.100881	0.0173691	0.116831	6.29e-06	0.000173585
chr1	80673202	80673513	peak742	3.22518	4.40086	4.98542	4.30883	4.21078	3.78883	3.81302	4.64712	3.9998	0.834101	0.186779	0.647322	0.876044	NA	0.138536	0.3858	0.204159	0.396524
chr1	80771675	80771915	peak743	3.48636	4.12645	4.53334	4.64107	3.75618	3.78883	3.80641	4.58721	3.77251	0.780799	-0.0339032	0.814702	0.897762	NA	0.1364	0.38288	0.122198	0.283906
chr1	81262295	81262646	peak744	5.41809	4.68362	5.55512	5.5605	5.44431	5.30247	5.05085	5.55781	5.37339	0.506953	0.322536	0.184417	0.426711	0.722699	0.1667	0.426065	0.591916	0.753927
chr1	81264354	81264640	peak745	5.38643	4.78283	4.73146	4.30883	4.83424	4.58967	5.08463	4.52015	4.71196	-0.564486	-0.372678	-0.191808	0.329359	0.639661	0.139687	0.387575	0.662376	0.802624
chr1	81541750	81542172	peak746	5.47939	5.39795	5.79543	5.80082	5.40225	4.98965	5.43867	5.79812	5.19595	0.359456	-0.242721	0.602177	0.493991	0.769117	0.235979	0.511783	0.0701749	0.195542
chr1	81574167	81574549	peak747	4.14591	4.57707	5.23432	5.27197	3.75618	4.14305	4.36149	5.25315	3.94962	0.891659	-0.411872	1.30353	0.371652	0.677573	0.0314746	0.166443	0.00401846	0.0251972
chr1	81696941	81697190	peak748	3.60113	4.2001	3.59434	4.59075	3.28666	4.14305	3.90061	4.09254	3.71485	0.191926	-0.185762	0.377688	0.789396	NA	0.659333	0.839996	0.489176	0.674278
chr1	82004324	82004817	peak749	5.9812	6.14	6.03925	6.08157	5.44431	5.5981	6.0606	6.06041	5.5212	-0.000191492	-0.539397	0.539206	0.0606869	0.272636	0.992461	0.996962	0.0602912	0.175395
chr1	82742392	82742779	peak750	4.80271	4.40086	5.60649	5.27197	4.76953	5.51963	4.60179	5.43923	5.14458	0.83744	0.542792	0.294649	0.135692	0.417901	0.0228952	0.137342	0.477887	0.665062
chr1	82816917	82817551	peak751	6.41687	6.38074	6.3417	6.3919	6.76294	7.18865	6.39881	6.3668	6.97579	-0.0320031	0.576988	-0.608991	0.00709932	0.0784543	0.884954	0.950195	0.00430354	0.0265478
chr1	82823549	82823838	peak752	4.80271	4.73408	4.1734	4.42829	5.52493	4.80348	4.7684	4.30084	5.1642	-0.467553	0.395808	-0.863361	0.266402	0.584941	0.253867	0.532402	0.0265375	0.0984003
chr1	82836651	82836939	peak753	4.93988	4.40086	5.02371	4.30883	4.95555	4.86824	4.67037	4.66627	4.9119	-0.00409813	0.241525	-0.245623	0.600577	0.834783	0.968851	0.98731	0.624257	0.778139
chr1	82854233	82854693	peak754	5.21682	5.30086	4.98542	5.20663	4.55593	5.34859	5.25884	5.09602	4.95226	-0.162814	-0.306577	0.143763	0.489079	0.765565	0.648626	0.833997	0.794383	0.888211
chr1	82863324	82863847	peak755	6.63461	6.5732	6.31106	6.26927	6.296	6.39813	6.6039	6.29016	6.34706	-0.313739	-0.25684	-0.0568986	0.266331	0.584941	0.153978	0.407053	0.806326	0.895403
chr1	82970491	82970775	peak756	4.42052	4.91993	4.98542	5.17282	5.01258	5.15452	4.67022	5.07912	5.08355	0.408893	0.413327	-0.00443423	0.307539	0.622937	0.290276	0.569509	0.994043	0.997004
chr1	83098655	83098895	peak757	4.21961	4.337	4.42305	4.3698	4.00131	3.31831	4.27831	4.39642	3.65981	0.118116	-0.618495	0.73661	0.278753	NA	0.808706	0.914582	0.188425	0.37735
chr1	83248739	83249289	peak758	6.53707	7.12973	6.47206	6.31649	5.93211	6.30762	6.8334	6.39427	6.11986	-0.43913	-0.713537	0.274408	0.00339517	0.0495759	0.0452007	0.204949	0.296709	0.502845
chr1	83415928	83416486	peak759	5.50909	5.04512	5.32912	4.64107	4.21078	4.24412	5.27711	4.9851	4.22745	-0.29201	-1.04966	0.757648	0.0113998	0.103576	0.468867	0.719801	0.0595875	0.174062
chr1	83657821	83658253	peak760	5.21682	5.12293	6.31106	5.80082	4.6307	4.51073	5.16987	6.05594	4.57071	0.886068	-0.599161	1.48523	0.111341	0.377147	0.00456195	0.0497225	2.99e-05	0.000611537
chr1	83658309	83658579	peak761	4.48172	4.04884	5.26662	4.24518	3.88395	3.64838	4.26528	4.7559	3.76616	0.49062	-0.499118	0.989738	0.337784	NA	0.237244	0.513216	0.0389811	0.129309
chr1	84031805	84032085	peak762	4.59684	4.87566	4.30362	4.17859	4.76953	4.73567	4.73625	4.2411	4.7526	-0.495146	0.016351	-0.511497	0.982296	0.994402	0.232762	0.508339	0.24004	0.440321
chr1	84125711	84126013	peak763	4.75393	3.78729	4.77701	4.3698	4.10984	3.49276	4.27061	4.5734	3.8013	0.302791	-0.469311	0.772103	0.334177	NA	0.622006	0.820031	0.151542	0.327294
chr1	84173613	84173989	peak764	4.89559	5.36631	4.82117	4.24518	4.89617	4.86824	5.13095	4.53318	4.88221	-0.597771	-0.248742	-0.349029	0.494031	0.769117	0.123672	0.36321	0.426573	0.62315
chr1	84202335	84202668	peak765	5.59469	5.80441	6.27976	6.15268	5.17129	5.30247	5.69955	6.21622	5.23688	0.516673	-0.46267	0.979343	0.134947	0.416431	0.0611952	0.242388	0.0011897	0.0101607
chr1	84203527	84203898	peak766	6.56562	6.51667	6.5788	6.59704	5.90224	5.74329	6.54114	6.58792	5.82277	0.0467803	-0.718377	0.765158	0.00402108	0.0544926	0.83185	0.925878	0.00200448	0.0149814
chr1	84232173	84232496	peak767	4.59684	4.78283	4.77701	4.42829	3.28666	4.42722	4.68983	4.60265	3.85694	-0.087185	-0.832898	0.745713	0.136703	NA	0.857571	0.937113	0.18382	0.371242
chr1	84267746	84268079	peak768	5.10457	4.68362	4.77701	4.95139	5.01258	4.14305	4.89409	4.8642	4.57782	-0.0298917	-0.316279	0.286387	0.525917	0.790844	0.914191	0.965255	0.592226	0.754214
chr1	84329352	84329981	peak769	5.53819	5.57449	5.35938	5.68566	5.1203	4.66452	5.55634	5.52252	4.89241	-0.0338206	-0.663932	0.630111	0.0666626	0.286713	0.937343	0.973552	0.0764715	0.207383
chr1	84401997	84402492	peak770	6.92637	6.77948	6.77117	6.421	6.62344	6.60229	6.85293	6.59608	6.61287	-0.256841	-0.24006	-0.0167805	0.261651	0.581022	0.226776	0.501349	0.977397	0.988594
chr1	84496791	84497052	peak771	4.21961	4.40086	4.1734	3.95812	2.85919	3.31831	4.31024	4.06576	3.08875	-0.24448	-1.22149	0.97701	0.0428422	NA	0.639593	0.829669	0.105856	0.257525
chr1	84546202	84546602	peak772	5.77663	5.82783	5.58103	5.33448	5.40225	5.47873	5.80223	5.45775	5.44049	-0.344479	-0.361744	0.0172644	0.247251	0.564106	0.251924	0.530102	0.943671	0.973709
chr1	84637152	84637566	peak773	5.72695	5.68122	3.95298	3.59938	5.22053	5.25482	5.70408	3.77618	5.23767	-1.92791	-0.466411	-1.4615	0.176883	0.47811	5.22e-07	6.9e-05	0.000285762	0.00346482
chr1	84857231	84857706	peak774	6.59361	6.68002	5.77312	6.04466	6.71219	6.7642	6.63682	5.90889	6.7382	-0.727928	0.10138	-0.829307	0.650021	0.862531	0.00143336	0.0229181	0.000400141	0.00447169
chr1	84868541	84869044	peak775	6.36909	6.12116	5.90207	5.75585	6.62344	6.86285	6.24512	5.82896	6.74314	-0.416164	0.498019	-0.914183	0.0362037	0.203379	0.0852501	0.293633	0.000165548	0.00227882
chr1	84886712	84886979	peak776	4.70344	4.82999	5.13286	5.23967	5.06745	5.39329	4.76672	5.18626	5.23037	0.419545	0.463649	-0.0441043	0.201035	0.511923	0.236092	0.511839	0.884817	0.94146
chr1	84905278	84905573	peak777	4.59684	4.52069	5.16748	4.86933	4.30511	4.33857	4.55876	5.0184	4.32184	0.459638	-0.236925	0.696562	0.588696	0.827138	0.240478	0.516656	0.0987618	0.246048
chr1	84924446	84924707	peak778	3.48636	3.05625	5.09739	4.24518	3.0887	3.11982	3.27131	4.67128	3.10426	1.39998	-0.167048	1.56702	0.773365	NA	0.0105499	0.0853662	0.00755064	0.0399034
chr1	85325978	85326218	peak779	3.98613	4.46202	3.78477	4.24518	3.75618	3.11982	4.22408	4.01498	3.438	-0.2091	-0.786074	0.576973	0.182884	NA	0.689155	0.855727	0.334053	0.539879
chr1	87420951	87421229	peak780	4.89559	4.96288	4.23998	3.78987	3.61599	3.78883	4.92924	4.01492	3.70241	-0.914312	-1.22682	0.312512	0.0151016	NA	0.050593	0.219232	0.525518	0.702964
chr1	87544330	87544655	peak781	6.47822	6.2993	5.88136	5.77851	5.87174	5.96677	6.38876	5.82994	5.91925	-0.558822	-0.469506	-0.0893154	0.073037	0.301086	0.0256503	0.14669	0.7423	0.854858
chr1	87640528	87640859	peak782	4.80271	4.78283	4.73146	4.03541	4.76953	4.86824	4.79277	4.38344	4.81889	-0.409337	0.0261133	-0.43545	0.949164	0.983576	0.370406	0.642731	0.352831	0.557125
chr1	87735873	87736274	peak783	6.10306	6.38074	5.79543	5.42343	5.06745	5.81075	6.2419	5.60943	5.4391	-0.63247	-0.802803	0.170333	0.0129433	0.111745	0.0299621	0.161479	0.662866	0.803016
chr1	87890157	87890475	peak784	4.21961	4.82999	4.53334	4.59075	4.6307	4.58967	4.5248	4.56204	4.61018	0.0372397	0.085381	-0.0481413	0.905109	0.96643	0.991446	0.996428	0.912594	0.956655
chr1	87921065	87921426	peak785	4.65112	4.46202	5.44654	5.36474	4.39365	3.49276	4.55657	5.40564	3.94321	0.849067	-0.613367	1.46243	0.226458	0.541249	0.0282425	0.155721	0.00132574	0.0109857
chr1	88078840	88079123	peak786	4.21961	3.96682	3.59434	3.95812	5.17129	5.39329	4.09322	3.77623	5.28229	-0.316989	1.18907	-1.50606	0.00685031	0.0768734	0.500895	0.742568	0.000801599	0.00753635
chr1	88084447	88084849	peak787	5.77663	5.70672	5.92248	5.84443	6.07284	5.99604	5.74167	5.88346	6.03444	0.141783	0.292767	-0.150984	0.293693	0.610618	0.598852	0.805526	0.581566	0.745957
chr1	88097826	88098356	peak788	6.87026	6.86121	6.83717	6.7192	6.96428	6.87866	6.86574	6.77819	6.92147	-0.0875498	0.0557333	-0.143283	0.773651	0.917087	0.649347	0.834543	0.467182	0.657032
chr1	88133051	88133418	peak789	5.02457	5.7806	5.44654	5.27197	5.638	5.87519	5.40259	5.35925	5.75659	-0.0433317	0.354008	-0.39734	0.349145	0.656919	0.779856	0.901562	0.224785	0.422166
chr1	88191583	88191857	peak790	4.89559	4.73408	4.1036	3.59938	4.47707	4.86824	4.81483	3.85149	4.67266	-0.963345	-0.142178	-0.821167	0.764277	NA	0.0347042	0.175402	0.0801273	0.213975
chr1	88205786	88206283	peak791	7.32737	7.13913	7.39254	7.46239	7.6161	7.63262	7.23325	7.42746	7.62436	0.194216	0.391114	-0.196899	0.0164609	0.129233	0.222045	0.496109	0.214332	0.409421
chr1	88207508	88207962	peak792	6.90419	7.07206	7.27838	7.31518	7.60687	7.65115	6.98812	7.29678	7.62901	0.308659	0.640887	-0.332228	0.000144527	0.00586312	0.0633697	0.247264	0.0407239	0.133209
chr1	88245331	88245894	peak793	6.89297	6.6671	6.07616	5.77851	6.76294	6.2358	6.78003	5.92734	6.49937	-0.852695	-0.280662	-0.572033	0.27315	0.59194	0.000335119	0.00845968	0.0173881	0.0727123
chr1	88369830	88370130	peak794	4.65112	4.73408	5.09739	5.30356	4.70178	4.42722	4.6926	5.20047	4.5645	0.507872	-0.128101	0.635973	0.76583	0.913014	0.168784	0.428918	0.108756	0.262183
chr1	88385225	88385688	peak795	5.9812	5.93956	5.6315	5.82279	5.74284	5.51963	5.96038	5.72715	5.63123	-0.233235	-0.329149	0.0959138	0.26935	0.588082	0.405515	0.671512	0.7504	0.860412
chr1	88388668	88388971	peak796	4.8499	5.12293	6.02043	5.92789	6.04577	5.87519	4.98641	5.97416	5.96048	0.987744	0.974068	0.0136759	0.00186952	0.0333856	0.00110398	0.0191649	0.968204	0.985547
chr1	88446712	88447102	peak797	4.93988	5.80441	6.14727	5.75585	5.01258	4.98965	5.37214	5.95156	5.00112	0.579416	-0.371027	0.950443	0.227346	0.542118	0.104105	0.329702	0.00613434	0.0341622
chr1	88482241	88482525	peak798	4.21961	4.2001	4.58548	5.1382	4.00131	3.91681	4.20986	4.86184	3.95906	0.65198	-0.250797	0.902777	0.615589	NA	0.131019	0.375308	0.0541584	0.162963
chr1	88524912	88525265	peak799	4.93988	5.12293	4.94607	5.02904	4.39365	4.86824	5.0314	4.98756	4.63095	-0.0438476	-0.400458	0.356611	0.32735	0.638547	0.898328	0.957495	0.386873	0.58833
chr1	88544052	88544464	peak800	5.50909	5.48892	5.41807	4.91094	5.84058	5.84333	5.499	5.1645	5.84195	-0.334499	0.342951	-0.67745	0.275632	0.594237	0.322574	0.600904	0.0399922	0.131459
chr1	88642347	88642635	peak801	4.42052	3.68839	4.42305	5.30356	3.61599	4.14305	4.05446	4.8633	3.87952	0.808848	-0.174935	0.983783	0.708985	NA	0.0851682	0.293633	0.044923	0.142993
chr1	88654749	88655026	peak802	4.42052	4.52069	4.53334	4.42829	5.06745	5.43664	4.47061	4.48081	5.25205	0.010208	0.78144	-0.771232	0.0467954	0.236552	0.979784	0.991557	0.0472999	0.148195
chr1	88755370	88755934	peak803	6.49316	6.2993	6.86907	7.11606	6.15113	6.21105	6.39623	6.99257	6.18109	0.596339	-0.215142	0.811481	0.355065	0.662901	0.00464177	0.0502414	0.000316668	0.0037426
chr1	88814642	88815033	peak804	5.8481	5.45923	4.90563	4.86933	5.06745	5.47873	5.65366	4.88748	5.27309	-0.766185	-0.380573	-0.385612	0.264527	0.584369	0.0197705	0.126823	0.259935	0.463835
chr1	89058928	89059253	peak805	6.02298	5.45923	4.53334	4.3698	5.35892	5.47873	5.7411	4.45157	5.41883	-1.28953	-0.322278	-0.967257	0.303902	0.619453	0.000177043	0.00531959	0.00849104	0.043403
chr1	89059343	89059724	peak806	6.00224	5.75639	4.42305	3.95812	5.52493	4.93022	5.87931	4.19058	5.22758	-1.68873	-0.651738	-1.037	0.0703168	0.294506	3.67e-06	0.000313639	0.00608148	0.0339567
chr1	89121355	89121737	peak807	6.66131	6.84982	6.38648	6.37713	6.36333	6.48329	6.75556	6.3818	6.42331	-0.373756	-0.332252	-0.0415036	0.134128	0.415117	0.0763495	0.276016	0.85212	0.922273
chr1	89122977	89123519	peak808	7.14076	7.42677	6.99006	7.01473	7.54055	7.55606	7.28377	7.00239	7.54831	-0.281371	0.26454	-0.545911	0.127784	0.404732	0.086038	0.294957	0.00141573	0.0115499
chr1	89329285	89329683	peak809	5.02457	5.19675	4.86402	4.4845	5.01258	4.80348	5.11066	4.67426	4.90803	-0.436406	-0.202633	-0.233773	0.598359	0.833084	0.247436	0.525383	0.561461	0.730905
chr1	89572675	89572936	peak810	4.8499	4.337	4.53334	4.82647	5.01258	4.86824	4.59345	4.67991	4.94041	0.0864584	0.346964	-0.260505	0.424338	0.72095	0.856834	0.936602	0.527794	0.704712
chr1	89625518	89625994	peak811	5.67549	6.02311	4.36457	4.30883	5.31425	5.84333	5.8493	4.3367	5.57879	-1.5126	-0.27051	-1.24209	0.428618	0.724139	1.26e-05	0.00085919	0.000483762	0.00516919
chr1	89761631	89761953	peak812	3.60113	3.87985	4.82117	4.78231	4.21078	3.31831	3.74049	4.80174	3.76454	1.06125	0.0240572	1.0372	0.870752	NA	0.032588	0.169729	0.0600673	0.174983
chr1	90116960	90117230	peak813	5.06513	5.00459	5.02371	4.64107	5.31425	5.47873	5.03486	4.83239	5.39649	-0.202464	0.361633	-0.564097	0.307056	0.62245	0.591333	0.800659	0.121718	0.283218
chr1	90173877	90174204	peak814	5.32096	5.73177	5.50185	5.39439	5.84058	5.5981	5.52636	5.44812	5.71934	-0.0782459	0.192975	-0.271221	0.559147	0.809605	0.763104	0.893362	0.379035	0.58139
chr1	90175663	90176022	peak815	5.44906	5.7806	6.18155	5.84443	5.52493	5.30247	5.61483	6.01299	5.4137	0.398158	-0.201132	0.59929	0.514345	0.783065	0.168813	0.428919	0.0496392	0.153206
chr1	90205834	90206114	peak816	4.70344	4.337	4.82117	4.42829	3.4607	4.33857	4.52022	4.62473	3.89964	0.104508	-0.620584	0.725092	0.252433	NA	0.813057	0.916535	0.169958	0.352181
chr1	90329208	90329467	peak817	4.65112	3.96682	4.03025	3.25614	3.88395	3.64838	4.30897	3.6432	3.76616	-0.665775	-0.542809	-0.122965	0.308145	NA	0.227136	0.501861	0.893783	0.946707
chr1	90363293	90363643	peak818	6.12241	5.85088	5.58103	5.5605	6.296	6.21105	5.98664	5.57076	6.25352	-0.41588	0.266881	-0.682761	0.32822	0.638727	0.117652	0.353397	0.0125643	0.0578662
chr1	90371296	90371586	peak819	4.70344	4.337	3.78477	4.10878	4.30511	4.42722	4.52022	3.94677	4.36616	-0.573447	-0.154059	-0.419388	0.732332	NA	0.221547	0.495264	0.40259	0.602829
chr1	90403539	90403843	peak820	4.8499	5.00459	4.1734	4.64107	4.10984	4.58967	4.92724	4.40724	4.34976	-0.520007	-0.577487	0.0574803	0.203749	0.515076	0.226812	0.501381	0.897537	0.948528
chr1	90509526	90509996	peak821	5.91618	5.93956	6.64172	6.20381	6.20105	6.30762	5.92787	6.42276	6.25433	0.494888	0.326461	0.168427	0.211046	0.523297	0.0392513	0.18878	0.463085	0.654219
chr1	90565411	90565932	peak822	6.19729	6.26539	6.21503	6.26927	6.46899	6.78112	6.23134	6.24215	6.62505	0.0108114	0.393715	-0.382903	0.0888615	0.335458	0.963791	0.984833	0.0945296	0.238835
chr1	90670837	90671168	peak823	5.06513	4.04884	3.59434	3.95812	4.6307	4.80348	4.55698	3.77623	4.71709	-0.780759	0.160104	-0.940862	0.872297	NA	0.0746257	0.272012	0.0581913	0.171313
chr1	90676911	90677212	peak824	4.21961	4.40086	4.53334	5.23967	4.47707	3.91681	4.31024	4.88651	4.19694	0.576268	-0.113298	0.689566	0.855032	NA	0.162655	0.41998	0.129855	0.295335
chr1	90706514	90706785	peak825	5.25238	5.16031	5.29821	4.86933	4.6307	4.98965	5.20634	5.08377	4.81017	-0.122579	-0.39617	0.273591	0.304615	0.61981	0.759429	0.891347	0.457398	0.64928
chr1	90709910	90710231	peak826	5.18037	5.60192	5.16748	4.95139	5.06745	5.39329	5.39114	5.05943	5.23037	-0.33171	-0.160776	-0.170934	0.63012	0.851389	0.309079	0.589035	0.621649	0.776277
chr1	90820744	90821163	peak827	6.14149	6.24813	6.09427	6.23691	5.74284	5.90637	6.19481	6.16559	5.8246	-0.0292227	-0.370207	0.340984	0.168196	0.466498	0.907917	0.962285	0.201393	0.393323
chr1	90854109	90854435	peak828	5.02457	5.19675	4.94607	4.59075	5.01258	4.66452	5.11066	4.76841	4.83855	-0.342254	-0.272114	-0.0701394	0.493206	0.768509	0.362521	0.63717	0.855769	0.924384
chr1	90883491	90883745	peak829	2.71537	3.34307	4.68442	4.86933	2.85919	3.31831	3.02922	4.77687	3.08875	1.74766	0.0595304	1.68813	0.948298	NA	0.00244017	0.0326299	0.00516663	0.0301415
chr1	90921639	90922082	peak830	5.93818	5.68122	6.02043	5.98745	5.87174	5.99604	5.8097	6.00394	5.93389	0.194239	0.124188	0.0700511	0.669267	0.871611	0.478621	0.726391	0.801417	0.89257
chr1	90969075	90969531	peak831	5.82467	5.68122	5.13286	5.42343	5.35892	5.39329	5.75294	5.27815	5.3761	-0.474799	-0.37684	-0.0979586	0.239091	0.555994	0.126809	0.367715	0.781985	0.879728
chr1	91084818	91085176	peak832	5.62213	4.63133	4.42305	4.17859	4.89617	4.98965	5.12673	4.30082	4.94291	-0.825908	-0.183816	-0.642092	0.51278	0.781827	0.0261374	0.148637	0.132957	0.300489
chr1	91179139	91179463	peak833	5.14297	5.16031	5.02371	4.6897	4.83424	4.73567	5.15164	4.85671	4.78495	-0.294932	-0.366685	0.0717538	0.338164	0.646871	0.427199	0.688979	0.834656	0.912103
chr1	91362150	91362623	peak834	5.06513	5.19675	5.06102	5.30356	5.44431	5.25482	5.13094	5.18229	5.34956	0.05135	0.218624	-0.167274	0.52571	0.790844	0.870868	0.943306	0.629089	0.781307
chr1	91383444	91383778	peak835	5.10457	5.54653	4.90563	4.82647	4.83424	5.34859	5.32555	4.86605	5.09142	-0.459498	-0.234133	-0.225366	0.526318	0.791146	0.176561	0.440269	0.507433	0.688253
chr1	91412942	91413293	peak836	5.87115	5.98194	5.58103	5.70944	5.80873	5.87519	5.92655	5.64523	5.84196	-0.281311	-0.0845842	-0.196727	0.764212	0.911892	0.308453	0.588348	0.497925	0.68132
chr1	91652446	91652741	peak837	4.98285	5.08455	4.03025	4.24518	4.39365	4.42722	5.0337	4.13772	4.41043	-0.895982	-0.623266	-0.272715	0.149594	0.439124	0.0329659	0.170596	0.5511	0.722805
chr1	91767217	91767626	peak838	6.38519	6.08274	5.52873	5.61187	5.6738	5.63579	6.23396	5.5703	5.65479	-0.663665	-0.579172	-0.0844931	0.0406177	0.217795	0.0140861	0.102147	0.775783	0.875614
chr1	91831288	91831711	peak839	6.44787	6.70554	6.26384	6.34713	7.27519	7.12382	6.57671	6.30549	7.1995	-0.271219	0.622796	-0.894015	0.00244046	0.0396671	0.185775	0.451956	1.52e-05	0.000353136
chr1	91832491	91832751	peak840	5.38643	5.26698	4.94607	5.1382	6.17631	5.90637	5.32671	5.04213	6.04134	-0.284574	0.714628	-0.999201	0.0204584	0.147398	0.376904	0.647715	0.00145937	0.0118169
chr1	91888818	91889082	peak841	4.75393	4.04884	4.1036	4.4845	4.21078	5.15452	4.40139	4.29405	4.68265	-0.107339	0.281261	-0.3886	0.504811	NA	0.767828	0.895734	0.338111	0.543229
chr1	91917078	91917437	peak842	5.56671	5.16031	4.6358	5.17282	5.1203	4.86824	5.36351	4.90431	4.99427	-0.459204	-0.369243	-0.0899611	0.307673	0.62299	0.203853	0.473578	0.848799	0.920843
chr1	91920879	91921237	peak843	6.3028	6.47277	5.88136	5.90747	5.60128	5.47873	6.38778	5.89442	5.54001	-0.493368	-0.847776	0.354408	0.00232781	0.0385789	0.0511279	0.220373	0.214515	0.409458
chr1	92099678	92099929	peak844	4.93988	4.82999	4.36457	4.3698	4.70178	4.66452	4.88494	4.36718	4.68315	-0.517756	-0.201786	-0.315969	0.625398	0.848742	0.198759	0.467193	0.456152	0.648713
chr1	92105649	92105889	peak845	4.54042	4.82999	4.36457	4.3698	4.21078	4.24412	4.68521	4.36718	4.22745	-0.318028	-0.457762	0.139733	0.315884	NA	0.454677	0.708759	0.765233	0.869417
chr1	92118534	92118830	peak846	4.80271	4.04884	4.77701	4.03541	4.47707	4.24412	4.42578	4.40621	4.36059	-0.0195649	-0.0651842	0.0456193	0.825307	NA	0.96585	0.985805	0.856427	0.924796
chr1	92244624	92245101	peak847	6.00224	6.00267	6.11215	5.84443	5.35892	4.80348	6.00246	5.97829	5.0812	-0.0241642	-0.921258	0.897094	0.00491586	0.0623204	0.948873	0.978498	0.00562533	0.0319899
chr1	92301704	92302156	peak848	6.19729	5.87357	5.32912	5.33448	6.01819	6.18586	6.03543	5.3318	6.10202	-0.703632	0.0665927	-0.770225	0.8291	0.940477	0.0115044	0.0895593	0.00771967	0.0404949
chr1	92390076	92390445	peak849	4.93988	5.2323	4.86402	4.86933	5.84058	5.51963	5.08609	4.86667	5.6801	-0.219415	0.594016	-0.813431	0.0800975	0.317628	0.510425	0.74901	0.0165133	0.0701956
chr1	92415926	92416387	peak850	5.59469	5.70672	5.13286	4.82647	5.70873	5.63579	5.6507	4.97967	5.67226	-0.671036	0.0215592	-0.692595	0.946937	0.982981	0.0364152	0.180655	0.0365227	0.123543
chr1	92424476	92424948	peak851	7.36846	7.24732	7.19693	7.35341	7.398	7.58525	7.30789	7.27517	7.49162	-0.0327135	0.183736	-0.216449	0.266379	0.584941	0.844429	0.931834	0.190357	0.379854
chr1	92461482	92461758	peak852	4.80271	4.91993	4.53334	4.3698	4.21078	4.33857	4.86132	4.45157	4.27467	-0.409754	-0.586649	0.176895	0.187453	0.492564	0.325005	0.603433	0.69255	0.822459
chr1	92788582	92788909	peak853	4.28974	3.96682	4.86402	5.10272	3.61599	4.42722	4.12828	4.98337	4.02161	0.855093	-0.106672	0.961764	0.900235	NA	0.0564922	0.232906	0.052667	0.159766
chr1	92935200	92935596	peak854	5.38643	5.16031	5.13286	5.17282	6.07284	5.99604	5.27337	5.15284	6.03444	-0.120535	0.761067	-0.881603	0.0145382	0.120337	0.693641	0.858195	0.00446458	0.0272001
chr1	92940724	92940970	peak855	4.65112	4.04884	4.6358	4.5386	4.21078	4.58967	4.34998	4.5872	4.40022	0.237215	0.0502399	0.186976	0.946929	NA	0.639488	0.829669	0.701442	0.828761
chr1	92991668	92991975	peak856	4.8499	4.40086	4.23998	4.5386	4.30511	4.33857	4.62538	4.38929	4.32184	-0.236094	-0.303542	0.0674486	0.489376	NA	0.575934	0.791254	0.871956	0.933192
chr1	93064385	93064801	peak857	5.87115	6.17695	5.35938	5.66148	6.1255	6.08047	6.02405	5.51043	6.10298	-0.51362	0.0789335	-0.592554	0.798456	0.928885	0.0629353	0.246197	0.0397899	0.131126
chr1	93128517	93128889	peak858	5.41809	4.78283	4.30362	3.37985	4.10984	4.03436	5.10046	3.84173	4.0721	-1.25873	-1.02836	-0.230368	0.0281344	NA	0.00839314	0.0732319	0.754185	0.862447
chr1	93165452	93165885	peak859	4.35661	4.04884	6.21503	6.16993	4.55593	4.03436	4.20273	6.19248	4.29514	1.98975	0.0924181	1.89733	0.790885	0.925378	3.02e-08	7.13e-06	6.93e-07	2.87e-05
chr1	93190146	93190563	peak860	3.98613	3.68839	5.6315	5.42343	3.61599	3.31831	3.83726	5.52747	3.46715	1.69021	-0.370111	2.06032	0.474927	0.755908	9.38e-05	0.00343954	2.39e-05	0.000512015
chr1	93474660	93474979	peak861	4.21961	4.40086	4.6358	4.86933	4.30511	4.24412	4.31024	4.75256	4.27461	0.442324	-0.0356244	0.477949	0.934935	NA	0.306652	0.586112	0.289875	0.49586
chr1	93503797	93504123	peak862	4.80271	5.39795	4.82117	5.10272	4.95555	4.98965	5.10033	4.96195	4.9726	-0.138386	-0.127732	-0.0106543	0.673845	0.873234	0.650793	0.835437	0.99178	0.996036
chr1	93662424	93662784	peak863	5.32096	5.68122	4.98542	4.6897	5.22053	4.98965	5.50109	4.83756	5.10509	-0.663532	-0.396001	-0.26753	0.255548	0.573712	0.0516785	0.221465	0.467892	0.657488
chr1	93674840	93675250	peak864	5.70145	5.68122	5.90207	5.42343	5.06745	5.67252	5.69133	5.66275	5.36998	-0.0285842	-0.321352	0.292768	0.373232	0.679534	0.977445	0.990739	0.384844	0.58671
chr1	93884625	93885063	peak865	5.18037	5.16031	5.20129	5.10272	5.22053	5.30247	5.17034	5.152	5.2615	-0.018336	0.0911595	-0.109496	0.792993	0.925969	0.958442	0.983205	0.753042	0.861858
chr1	93890432	93890732	peak866	4.21961	4.52069	4.36457	4.78231	5.1203	4.98965	4.37015	4.57344	5.05498	0.203285	0.684823	-0.481537	0.104084	0.363804	0.610601	0.812872	0.250208	0.452416
chr1	94010481	94010864	peak867	4.28974	4.87566	5.41807	5.06635	4.55593	4.80348	4.5827	5.24221	4.6797	0.659508	0.0970032	0.562505	0.862984	0.952454	0.0917473	0.305925	0.149709	0.324639
chr1	94015958	94016306	peak868	4.70344	5.16031	3.78477	3.59938	5.56361	5.34859	4.93188	3.69207	5.4561	-1.23981	0.524224	-1.76403	0.174383	0.474546	0.00256526	0.0337815	2.38e-05	0.000510578
chr1	94076843	94077275	peak869	5.02457	5.30086	5.38902	5.17282	5.52493	5.87519	5.16272	5.28092	5.70006	0.118206	0.537347	-0.419141	0.103805	0.363391	0.724789	0.874582	0.19329	0.383386
chr1	94213801	94214043	peak870	4.06823	3.20678	4.73146	4.17859	4.00131	4.14305	3.6375	4.45503	4.07218	0.817522	0.434676	0.382846	0.495403	NA	0.132041	0.376874	0.438233	0.633342
chr1	94328734	94329075	peak871	5.50909	5.12293	4.94607	5.10272	5.48518	5.63579	5.31601	5.0244	5.56049	-0.291612	0.244477	-0.536089	0.485703	0.76378	0.364833	0.638649	0.114653	0.271917
chr1	94603874	94604330	peak872	5.38643	5.26698	4.82117	4.3698	5.48518	5.51963	5.32671	4.59548	5.50241	-0.731225	0.175697	-0.906922	0.609968	0.839891	0.0413873	0.194753	0.0129768	0.0591028
chr1	94634180	94634739	peak873	6.04342	6.34871	5.88136	6.00678	5.87174	5.96677	6.19606	5.94407	5.91925	-0.251997	-0.276812	0.0248153	0.291824	0.608975	0.312193	0.591741	0.924996	0.962807
chr1	94785515	94785829	peak874	4.98285	4.82999	4.47925	4.3698	5.01258	4.80348	4.90642	4.42452	4.90803	-0.4819	0.00160906	-0.483509	0.991457	0.997804	0.217511	0.490505	0.229953	0.42765
chr1	94830868	94831186	peak875	4.89559	4.96288	4.47925	4.64107	5.40225	4.86824	4.92924	4.56016	5.13524	-0.369075	0.206008	-0.575083	0.542398	0.800317	0.332523	0.609776	0.121392	0.282684
chr1	94859209	94859454	peak876	4.21961	4.57707	3.69269	3.25614	3.0887	3.91681	4.39834	3.47442	3.50275	-0.923925	-0.895587	-0.0283379	0.141721	NA	0.0952447	0.312776	0.909192	0.955011
chr1	95094196	95094540	peak877	5.35407	5.16031	4.6358	5.23967	4.83424	4.93022	5.25719	4.93774	4.88223	-0.319456	-0.37496	0.0555039	0.316322	0.63005	0.412181	0.676209	0.82064	0.903623
chr1	95172125	95172440	peak878	4.28974	4.2001	5.06102	5.10272	4.47707	4.33857	4.24492	5.08187	4.40782	0.83695	0.1629	0.67405	0.712354	0.891304	0.0413361	0.194633	0.113009	0.268808
chr1	95599978	95600377	peak879	4.70344	4.78283	5.65609	5.61187	4.55593	4.66452	4.74314	5.63398	4.61022	0.890843	-0.132917	1.02376	0.732503	0.899801	0.00987064	0.0819069	0.00563837	0.0320563
chr1	95602078	95602435	peak880	5.70145	5.45923	5.32912	5.77851	5.77616	5.34859	5.58034	5.55382	5.56238	-0.0265225	-0.017961	-0.00856154	0.986021	0.996	0.963892	0.98485	0.979276	0.989551
chr1	95687731	95688121	peak881	3.80643	3.34307	5.47446	4.64107	4.21078	4.14305	3.57475	5.05777	4.17691	1.48301	0.60216	0.880854	0.260211	NA	0.00162869	0.0253074	0.0504326	0.155041
chr1	95700353	95700619	peak882	4.48172	4.78283	4.42305	4.6897	4.55593	5.39329	4.63228	4.55638	4.97461	-0.0758996	0.342335	-0.418234	0.345594	0.65317	0.848862	0.933949	0.256397	0.459696
chr1	95983550	95983841	peak883	5.44906	4.57707	5.20129	5.23967	4.6307	4.66452	5.01307	5.22048	4.64761	0.207413	-0.365459	0.572872	0.283723	0.601297	0.694133	0.858469	0.147262	0.32114
chr1	96177928	96178455	peak884	5.59469	5.8959	5.50185	6.06323	5.48518	5.5981	5.74529	5.78254	5.54164	0.0372466	-0.203654	0.2409	0.50346	0.776503	0.85018	0.934642	0.393043	0.594148
chr1	96194944	96195359	peak885	6.90419	6.6276	6.4011	6.70744	6.69487	6.37602	6.76589	6.55427	6.53545	-0.211625	-0.230446	0.0188213	0.312873	0.627475	0.327274	0.605466	0.939851	0.971571
chr1	96239126	96239551	peak886	5.02457	5.19675	5.72744	5.75585	5.48518	5.39329	5.11066	5.74165	5.43924	0.630984	0.328573	0.30241	0.326027	0.637946	0.044484	0.203185	0.342136	0.546992
chr1	96889931	96890336	peak887	6.26848	6.24813	5.96246	6.22045	5.70873	5.81075	6.2583	6.09146	5.75974	-0.166847	-0.498565	0.331718	0.0662367	0.285973	0.519054	0.754751	0.215179	0.41015
chr1	96927131	96927545	peak888	7.11201	6.79144	6.78238	6.84262	7.1663	7.33331	6.95173	6.8125	7.2498	-0.13923	0.298074	-0.437304	0.122536	0.396047	0.430082	0.690901	0.0204228	0.0817645
chr1	96930628	96930928	peak889	6.08345	5.62884	5.41807	5.75585	6.07284	5.93688	5.85615	5.58696	6.00486	-0.269187	0.148714	-0.417901	0.646391	0.860395	0.334725	0.611996	0.162951	0.342452
chr1	97157189	97157598	peak890	6.40112	5.96091	5.32912	5.02904	5.31425	5.47873	6.18101	5.17908	5.39649	-1.00193	-0.784523	-0.217412	0.0105805	0.0988072	0.000796054	0.0154082	0.519219	0.697728
chr1	97485909	97486150	peak891	4.42052	4.52069	3.11595	3.12082	3.0887	2.61554	4.47061	3.11839	2.85212	-1.35222	-1.61848	0.266265	0.0127522	NA	0.0202768	0.12884	0.708056	0.833336
chr1	97498523	97499005	peak892	6.52258	6.6276	6.97059	6.94633	6.17631	6.48329	6.57509	6.95846	6.3298	0.383366	-0.245293	0.628659	0.285164	0.602727	0.0597334	0.239643	0.00429549	0.0265221
chr1	97596516	97596777	peak893	3.22518	3.20678	4.73146	4.42829	2.58613	3.11982	3.21598	4.57987	2.85298	1.36389	-0.363004	1.7269	0.600449	NA	0.0164932	0.113085	0.00663086	0.0362798
chr1	97617429	97617767	peak894	4.98285	4.12645	4.86402	5.17282	4.55593	4.03436	4.55465	5.01842	4.29514	0.463769	-0.259507	0.723276	0.514473	0.783065	0.321702	0.600257	0.111206	0.266006
chr1	97623948	97624277	peak895	4.59684	4.68362	5.29821	5.50722	4.30511	4.73567	4.64023	5.40271	4.52039	0.762488	-0.119837	0.882325	0.794141	0.926621	0.0362725	0.180291	0.0251019	0.0944844
chr1	97639730	97640086	peak896	4.75393	4.96288	4.86402	5.06635	4.6307	4.98965	4.85841	4.96518	4.81017	0.106778	-0.0482315	0.155009	0.913934	0.969982	0.77398	0.898512	0.701117	0.828545
chr1	97892723	97893051	peak897	4.8499	4.91993	4.90563	5.10272	4.55593	4.58967	4.88492	5.00417	4.5728	0.11926	-0.312116	0.431375	0.437703	0.730524	0.741392	0.881927	0.274327	0.479423
chr1	98497234	98497564	peak898	4.06823	4.27017	4.58548	5.33448	3.61599	3.49276	4.1692	4.95998	3.55438	0.790776	-0.614823	1.4056	0.246597	NA	0.0711396	0.264664	0.00504927	0.0296135
chr1	98521927	98522277	peak899	4.28974	4.82999	4.82117	4.95139	5.638	4.86824	4.55987	4.88628	5.25312	0.326416	0.693253	-0.366837	0.0680869	0.28995	0.437816	0.696652	0.275204	0.480472
chr1	98771257	98771582	peak900	5.32096	5.30086	5.32912	5.42343	5.638	5.43664	5.31091	5.37628	5.53732	0.0653669	0.226411	-0.161044	0.481323	0.760856	0.834603	0.927068	0.611079	0.769064
chr1	98776790	98777152	peak901	5.95985	5.87357	5.70405	5.86575	5.01258	5.43664	5.91671	5.7849	5.22461	-0.13181	-0.692097	0.560287	0.0310649	0.186805	0.647531	0.83377	0.0814718	0.216004
chr1	99519305	99519558	peak902	4.80271	4.68362	4.30362	4.42829	4.39365	4.24412	4.74317	4.36595	4.31888	-0.377214	-0.424281	0.0470668	0.349907	NA	0.377996	0.648492	0.920067	0.961006
chr1	99530968	99531312	peak903	5.18037	5.12293	4.82117	4.5386	4.95555	5.15452	5.15165	4.67989	5.05504	-0.471762	-0.0966118	-0.37515	0.798993	0.92895	0.19818	0.466373	0.325711	0.531814
chr1	99657101	99657364	peak904	4.42052	4.12645	4.86402	4.03541	4.76953	4.14305	4.27349	4.44972	4.45629	0.17623	0.182804	-0.00657397	0.663966	NA	0.625022	0.82174	0.971701	0.986765
chr1	99876042	99876505	peak905	5.47939	5.36631	5.20129	5.70944	5.40225	5.5594	5.42285	5.45536	5.48082	0.0325155	0.057974	-0.0254585	0.85941	0.951515	0.865633	0.94147	0.9877	0.994265
chr1	99933197	99933566	peak906	4.35661	3.96682	5.06102	4.82647	3.75618	4.33857	4.16171	4.94375	4.04738	0.782033	-0.114337	0.89637	0.83835	NA	0.08088	0.285041	0.0628341	0.180548
chr1	99969698	99970129	peak907	5.38643	5.68122	5.32912	5.36474	5.84058	5.20554	5.53383	5.34693	5.52306	-0.186898	-0.0107682	-0.17613	0.956887	0.986274	0.54156	0.768857	0.519744	0.698019
chr1	99983119	99983451	peak908	5.06513	4.68362	5.16748	5.20663	5.06745	4.98965	4.87437	5.18706	5.02855	0.312683	0.154177	0.158507	0.701848	0.887257	0.393808	0.661744	0.664549	0.804049
chr1	99988919	99989314	peak909	6.59361	6.42749	6.38648	6.28518	6.1255	6.30762	6.51055	6.33583	6.21656	-0.174721	-0.29399	0.11927	0.220242	0.533535	0.435374	0.694757	0.624	0.777955
chr1	100014965	100015274	peak910	4.8499	5.00459	4.03025	4.10878	4.76953	3.11982	4.92724	4.06952	3.94468	-0.857728	-0.982566	0.124838	0.125868	NA	0.0693985	0.260631	0.839083	0.91472
chr1	100043623	100043899	peak911	4.89559	4.78283	3.95298	3.95812	4.21078	4.42722	4.83921	3.95555	4.319	-0.883665	-0.520216	-0.36345	0.259223	NA	0.0482209	0.21302	0.4421	0.636886
chr1	100563933	100564441	peak912	6.14149	6.10208	6.00137	5.61187	6.09941	6.54402	6.12179	5.80662	6.32171	-0.315168	0.199928	-0.515097	0.414706	0.712998	0.250638	0.528529	0.0532105	0.160923
chr1	100774166	100774609	peak913	4.14591	4.40086	5.6315	5.82279	2.85919	3.64838	4.27338	5.72715	3.25378	1.45376	-1.0196	2.47337	0.0520056	0.250414	0.0002003	0.0057867	5.27e-07	2.31e-05
chr1	100839061	100839301	peak914	3.98613	2.6979	4.30362	4.5386	2.24903	2.27692	3.34202	4.42111	2.26297	1.07909	-1.07904	2.15813	0.0946244	NA	0.116381	0.351565	0.00294948	0.0200557
chr1	101068559	101068988	peak915	4.06823	4.27017	5.47446	4.73675	3.0887	2.61554	4.1692	5.1056	2.85212	0.936402	-1.31708	2.25348	0.0272746	NA	0.0358191	0.179065	8.48e-05	0.00137483
chr1	101292628	101293002	peak916	4.48172	4.78283	5.06102	4.86933	4.95555	5.15452	4.63228	4.96517	5.05504	0.332897	0.422761	-0.0898634	0.282957	0.60045	0.380992	0.650489	0.812495	0.898545
chr1	101560137	101560629	peak917	4.98285	5.2323	5.65609	5.23967	3.88395	4.03436	5.10757	5.44788	3.95915	0.34031	-1.14842	1.48873	0.00694076	0.077382	0.319209	0.597825	0.000351132	0.00404385
chr1	102110022	102110367	peak918	4.28974	4.78283	5.52873	5.61187	4.47707	4.14305	4.53628	5.5703	4.31006	1.03401	-0.226226	1.26024	0.572697	0.817221	0.00589918	0.0586934	0.00175601	0.0135619
chr1	102492506	102492746	peak919	3.80643	3.34307	4.47925	4.42829	3.4607	4.14305	3.57475	4.45377	3.80188	0.879015	0.227124	0.651891	0.661494	NA	0.102728	0.326889	0.256491	0.459717
chr1	102579880	102580191	peak920	3.48636	3.20678	4.73146	4.4845	2.85919	3.11982	3.34657	4.60798	2.98951	1.26141	-0.357065	1.61847	0.569856	NA	0.0230745	0.137887	0.00807306	0.0418701
chr1	102596224	102596543	peak921	4.42052	4.46202	4.94607	5.70944	4.6307	3.91681	4.44127	5.32776	4.27375	0.886486	-0.167515	1.054	0.7869	0.924117	0.0208278	0.130493	0.013954	0.0620912
chr1	102774609	102775219	peak922	7.74433	7.73003	7.92491	8.05626	7.81357	7.97164	7.73718	7.99059	7.8926	0.253409	0.155426	0.0979824	0.268658	0.587794	0.0584061	0.236997	0.480257	0.666894
chr1	103342859	103343099	peak923	4.21961	4.40086	4.30362	4.03541	4.00131	4.58967	4.31024	4.16951	4.29549	-0.140723	-0.0147471	-0.125976	0.983445	NA	0.772415	0.89744	0.764295	0.869069
chr1	103525059	103525428	peak924	5.44906	5.62884	5.06102	5.39439	5.35892	5.67252	5.53895	5.2277	5.51572	-0.311251	-0.0232359	-0.288015	0.954256	0.985389	0.337975	0.614862	0.386285	0.587707
chr1	103653167	103654160	peak925	6.99094	7.21215	7.21359	7.26792	7.84531	7.68749	7.10155	7.24076	7.7664	0.13921	0.664858	-0.525648	5.6e-05	0.00302541	0.410619	0.675504	0.00105647	0.00930814
chr1	103807018	103807299	peak926	4.8499	4.68362	4.1036	4.4845	4.00131	4.14305	4.76676	4.29405	4.07218	-0.472709	-0.694578	0.221869	0.143346	NA	0.294715	0.574336	0.628482	0.781254
chr1	103813602	103814002	peak927	5.10457	5.60192	6.00137	6.09968	5.06745	5.15452	5.35325	6.05052	5.11098	0.697276	-0.242264	0.93954	0.433818	0.727935	0.024889	0.144341	0.003783	0.0240836
chr1	103815376	103815893	peak928	6.47822	6.39649	5.75046	6.08157	6.64163	6.2358	6.43736	5.91602	6.43872	-0.52134	0.00135895	-0.522699	0.947228	0.982981	0.0359363	0.179536	0.0360403	0.122353
chr1	103893306	103893682	peak929	5.21682	5.62884	5.58103	5.58641	5.17129	5.25482	5.42283	5.58372	5.21305	0.16089	-0.20978	0.370669	0.506034	0.777791	0.64198	0.830697	0.266179	0.470813
chr1	104247381	104247823	peak930	5.06513	5.48892	5.23432	5.17282	5.22053	5.25482	5.27702	5.20357	5.23767	-0.0734521	-0.039349	-0.0341031	0.87356	0.955831	0.788828	0.906426	0.922766	0.962155
chr1	104707868	104708475	peak931	5.95985	5.93956	5.92248	6.16993	5.80873	5.70834	5.94971	6.0462	5.75853	0.0964956	-0.191175	0.287671	0.501353	0.774255	0.699202	0.861385	0.29581	0.502048
chr1	104952841	104953110	peak932	4.48172	4.12645	4.30362	4.17859	3.28666	2.88961	4.30409	4.2411	3.08813	-0.0629818	-1.21595	1.15297	0.0401962	NA	0.887234	0.951476	0.0528668	0.160189
chr1	104990548	104990924	peak933	5.59469	5.48892	5.70405	5.68566	5.22053	5.39329	5.5418	5.69485	5.30691	0.15305	-0.234892	0.387942	0.469879	0.752765	0.61024	0.812627	0.225569	0.423063
chr1	105368130	105368373	peak934	4.65112	4.87566	4.36457	4.42829	4.70178	5.15452	4.76339	4.39643	4.92815	-0.366968	0.164759	-0.531727	0.664391	0.869325	0.357527	0.6329	0.185041	0.372834
chr1	105369126	105369487	peak935	5.53819	4.87566	4.98542	5.63689	5.35892	5.04673	5.20693	5.31115	5.20282	0.104226	-0.00410422	0.10833	0.932051	0.977409	0.768536	0.89595	0.711806	0.835799
chr1	105385777	105386272	peak936	5.59469	5.68122	5.32912	5.77851	4.95555	5.63579	5.63795	5.55382	5.29567	-0.0841383	-0.342285	0.258147	0.362702	0.669144	0.829926	0.924884	0.477285	0.664621
chr1	105464886	105465126	peak937	4.21961	4.12645	4.68442	3.78987	3.75618	3.49276	4.17303	4.23715	3.62447	0.0641122	-0.548561	0.612673	0.334376	NA	0.797264	0.910086	0.225608	0.423101
chr1	105697147	105697574	peak938	4.54042	4.63133	5.81739	5.70944	4.10984	4.03436	4.58588	5.76342	4.0721	1.17754	-0.513774	1.69132	0.226304	0.541201	0.000897005	0.0167314	2.76e-05	0.00057354
chr1	105750681	105751089	peak939	5.41809	5.42891	6.702	6.53185	4.76953	4.73567	5.4235	6.61693	4.7526	1.19342	-0.670901	1.86433	0.0455326	0.233214	1.33e-05	0.000879139	4.55e-09	4.26e-07
chr1	106152405	106152645	peak940	3.98613	3.87985	4.58548	4.10878	2.24903	1.19038	3.93299	4.34713	1.71971	0.414139	-2.21328	2.62742	0.00605818	NA	0.439171	0.697484	0.000991548	0.00887042
chr1	106550363	106550851	peak941	6.14149	6.15859	6.44409	6.55828	6.46899	6.48329	6.15004	6.50119	6.47614	0.351143	0.326096	0.0250478	0.168956	0.467638	0.119775	0.356962	0.909221	0.955011
chr1	106676245	106676752	peak942	4.89559	4.40086	5.75046	5.94802	4.47707	4.33857	4.64823	5.84924	4.40782	1.20101	-0.240407	1.44142	0.52178	0.787869	0.000680099	0.0137831	0.000151993	0.00212726
chr1	106711988	106712279	peak943	4.14591	4.57707	4.73146	4.30883	4.00131	4.14305	4.36149	4.52015	4.07218	0.15866	-0.289308	0.447968	0.538095	NA	0.730813	0.877373	0.344126	0.548525
chr1	106734626	106734887	peak944	3.70743	3.87985	4.68442	3.95812	3.61599	2.88961	3.79364	4.32127	3.2528	0.527632	-0.540837	1.06847	0.414378	NA	0.297169	0.577364	0.0737422	0.202303
chr1	106909947	106910252	peak945	4.59684	4.82999	4.94607	4.91094	4.10984	4.86824	4.71342	4.92851	4.48904	0.215093	-0.224373	0.439466	0.66734	0.870889	0.593887	0.801797	0.347054	0.551538
chr1	106967389	106968020	peak946	6.28574	6.50218	6.53969	6.43533	6.09941	6.33078	6.39396	6.48751	6.2151	0.0935493	-0.178867	0.272417	0.458716	0.744811	0.68975	0.85596	0.259736	0.463587
chr1	106980220	106980496	peak947	5.02457	4.63133	4.6358	4.73675	4.6307	4.14305	4.82795	4.68627	4.38687	-0.141676	-0.441077	0.299401	0.319763	0.632355	0.703296	0.864019	0.5219	0.699804
chr1	107336230	107336489	peak948	4.65112	4.46202	4.68442	4.6897	4.39365	3.78883	4.55657	4.68706	4.09124	0.130491	-0.465334	0.595825	0.356146	NA	0.766785	0.895386	0.227222	0.424699
chr1	107388555	107388808	peak949	4.42052	3.96682	5.38902	5.23967	4.39365	4.86824	4.19367	5.31435	4.63095	1.12068	0.437278	0.683401	0.306001	0.62149	0.00528938	0.0546718	0.0942431	0.238365
chr1	107418903	107419244	peak950	5.77663	5.73177	5.16748	5.47983	5.44431	4.93022	5.7542	5.32365	5.18727	-0.430546	-0.566933	0.136387	0.103626	0.363273	0.177342	0.441254	0.72253	0.842527
chr1	107419928	107420386	peak951	5.72695	5.36631	5.20129	4.5386	5.44431	5.15452	5.54663	4.86994	5.29942	-0.676684	-0.247211	-0.429473	0.476444	0.757088	0.0596322	0.23944	0.269453	0.473916
chr1	107625835	107626086	peak952	3.48636	3.68839	4.23998	4.73675	4.55593	4.86824	3.58738	4.48836	4.71209	0.900985	1.12471	-0.223722	0.0235808	NA	0.0590729	0.238586	0.650356	0.79456
chr1	107697959	107698214	peak953	5.06513	4.52069	4.53334	4.59075	4.30511	4.93022	4.79291	4.56204	4.61767	-0.230866	-0.175244	-0.0556225	0.694193	0.882598	0.533921	0.763803	0.839864	0.915086
chr1	107840737	107840977	peak954	2.90603	3.34307	4.58548	4.4845	3.75618	3.11982	3.12455	4.53499	3.438	1.41044	0.313453	1.09698	0.586847	NA	0.0140216	0.101901	0.0668726	0.188791
chr1	107879509	107879834	peak955	5.32096	5.36631	4.47925	4.82647	5.06745	4.58967	5.34363	4.65286	4.82856	-0.690773	-0.515075	-0.175698	0.189464	0.495226	0.0599736	0.240004	0.630848	0.782283
chr1	107954951	107955253	peak956	4.93988	4.46202	4.23998	3.78987	4.76953	4.42722	4.70095	4.01492	4.59837	-0.686027	-0.102576	-0.583451	0.807046	NA	0.126434	0.367219	0.216883	0.412155
chr1	108073322	108073836	peak957	6.55141	6.42749	5.44654	5.84443	6.34123	6.37602	6.48945	5.64549	6.35863	-0.843965	-0.130822	-0.713143	0.592895	0.82953	0.000850134	0.0161346	0.00702912	0.0378744
chr1	108175036	108175672	peak958	7.17821	7.07206	7.39983	7.41978	6.20105	6.35358	7.12513	7.40981	6.27732	0.284674	-0.847818	1.13249	3.06e-05	0.00192505	0.0999804	0.321777	1.4e-08	1.07e-06
chr1	108185531	108185844	peak959	4.65112	5.2323	4.58548	4.3698	3.75618	4.73567	4.94171	4.47764	4.24593	-0.464073	-0.695784	0.231711	0.154444	0.445069	0.25083	0.528657	0.732977	0.848958
chr1	108206129	108206406	peak960	4.98285	4.82999	4.73146	4.42829	4.00131	4.33857	4.90642	4.57987	4.16994	-0.326548	-0.736481	0.409933	0.103329	0.362913	0.433909	0.693525	0.364373	0.568184
chr1	108229671	108230023	peak961	5.44906	5.57449	4.77701	4.82647	3.88395	3.49276	5.51178	4.80174	3.68835	-0.710034	-1.82342	1.11339	4.41e-05	0.00252196	0.0489711	0.215125	0.0146686	0.0644377
chr1	108461020	108461403	peak962	4.42052	5.2323	4.68442	5.10272	5.17129	4.03436	4.82641	4.89357	4.60282	0.0671643	-0.223585	0.290749	0.764878	0.91234	0.963361	0.984653	0.730041	0.847194
chr1	108713174	108713702	peak963	5.9812	5.82783	5.29821	5.10272	5.80873	5.93688	5.90452	5.20046	5.87281	-0.704054	-0.0317114	-0.672343	0.911626	0.969082	0.0170405	0.11545	0.0280039	0.102043
chr1	108771384	108771838	peak964	5.35407	5.36631	5.83903	5.58641	4.76953	5.10163	5.36019	5.71272	4.93558	0.352535	-0.424606	0.777141	0.235169	0.551289	0.254469	0.532972	0.0237874	0.0910154
chr1	108845939	108846249	peak965	5.06513	4.78283	3.59434	4.4845	4.30511	3.64838	4.92398	4.03942	3.97674	-0.884564	-0.947238	0.0626734	0.063936	NA	0.0757484	0.274565	0.857741	0.925275
chr1	108876175	108876522	peak966	5.32096	5.42891	5.58103	5.70944	4.10984	4.33857	5.37494	5.64523	4.22421	0.270296	-1.15073	1.42103	0.00329493	0.0484833	0.40084	0.668142	0.000230284	0.00293992
chr1	108995302	108995584	peak967	4.06823	3.58221	5.06102	3.49378	3.88395	4.03436	3.82522	4.2774	3.95915	0.452181	0.133932	0.318248	0.843039	NA	0.250447	0.528277	0.361189	0.565136
chr1	109491882	109492262	peak968	4.93988	4.78283	5.65609	5.88676	4.00131	4.66452	4.86136	5.77143	4.33291	0.910072	-0.528442	1.43851	0.217073	0.530079	0.0079131	0.0705964	0.000249476	0.00312192
chr1	109857588	109857891	peak969	5.02457	5.12293	5.20129	4.5386	5.01258	4.80348	5.07375	4.86994	4.90803	-0.203809	-0.165721	-0.0380873	0.673895	0.873234	0.649727	0.834929	0.990602	0.99558
chr1	110155729	110156208	peak970	5.10457	5.08455	5.55512	5.75585	5.17129	4.58967	5.09456	5.65549	4.88048	0.560924	-0.214083	0.775008	0.616678	0.843644	0.0881133	0.299396	0.0342974	0.118152
chr1	110225215	110225585	peak971	4.75393	4.46202	5.44654	4.91094	2.85919	3.78883	4.60798	5.17874	3.32401	0.570763	-1.28397	1.85473	0.0175104	0.133948	0.160121	0.41587	0.000342622	0.00397112
chr1	110445204	110445751	peak972	6.85877	6.51667	7.07458	6.91599	7.1663	6.83071	6.68772	6.99528	6.9985	0.307562	0.310783	-0.00322058	0.128305	0.405254	0.127531	0.369442	0.953338	0.976966
chr1	110459627	110459980	peak973	4.89559	4.91993	5.65609	5.68566	4.10984	4.58967	4.90776	5.67088	4.34976	0.763115	-0.558004	1.32112	0.17458	0.474741	0.0252651	0.145444	0.000670345	0.00662434
chr1	110891231	110891521	peak974	3.48636	3.05625	4.94607	4.10878	3.0887	3.49276	3.27131	4.52743	3.29073	1.25612	0.0194214	1.2367	0.978462	NA	0.0229354	0.137403	0.0327005	0.114213
chr1	111354874	111355129	peak975	4.06823	3.87985	4.58548	3.87644	4.10984	4.14305	3.97404	4.23096	4.12645	0.256924	0.152407	0.104517	0.77755	NA	0.555087	0.77907	0.775615	0.875466
chr1	112555937	112556211	peak976	4.14591	4.57707	4.30362	4.82647	4.55593	4.73567	4.36149	4.56504	4.6458	0.203557	0.284311	-0.0807542	0.550508	0.804906	0.628878	0.82454	0.892949	0.946352
chr1	112671325	112671818	peak977	5.64905	5.93956	6.737	6.44952	6.15113	6.2358	5.79431	6.59326	6.19346	0.798952	0.399155	0.399797	0.135993	0.418446	0.00117536	0.0200763	0.101055	0.249872
chr1	112687213	112687516	peak978	4.89559	4.73408	5.09739	5.02904	5.01258	4.98965	4.81483	5.06321	5.00112	0.248378	0.186283	0.0620953	0.625846	0.849044	0.492176	0.736413	0.865847	0.929606
chr1	112800712	112801176	peak979	5.62213	5.36631	6.16451	6.22045	5.56361	5.20554	5.49422	6.19248	5.38458	0.698264	-0.10964	0.807903	0.743632	0.904505	0.0144803	0.103968	0.00807818	0.0418873
chr1	113507461	113507794	peak980	4.93988	4.73408	5.09739	4.30883	5.01258	5.04673	4.83698	4.70311	5.02965	-0.133869	0.192677	-0.326545	0.633367	0.853113	0.828656	0.924015	0.490401	0.675211
chr1	113939535	113939934	peak981	5.32096	5.16031	5.58103	5.17282	5.40225	5.87519	5.24064	5.37693	5.63872	0.136288	0.398082	-0.261794	0.215538	0.527629	0.648428	0.833877	0.419451	0.618071
chr1	114122180	114122518	peak982	4.42052	4.40086	4.90563	4.6897	4.55593	5.04673	4.41069	4.79767	4.80133	0.386976	0.390636	-0.0036604	0.333678	0.643084	0.336591	0.613345	0.963374	0.983034
chr1	114349208	114349618	peak983	5.32096	5.33395	5.52873	5.02904	5.35892	4.42722	5.32746	5.27888	4.89307	-0.0485731	-0.434391	0.385817	0.340432	0.648612	0.938681	0.973921	0.375693	0.578016
chr1	114676213	114676670	peak984	4.28974	4.52069	5.23432	5.45191	4.83424	4.58967	4.40521	5.34311	4.71196	0.937901	0.306741	0.63116	0.451479	0.739749	0.0129223	0.0960618	0.101506	0.250379
chr1	115399698	115400096	peak985	5.38643	5.60192	5.77312	5.77851	5.17129	5.25482	5.49418	5.77582	5.21305	0.281638	-0.281127	0.562765	0.385471	0.689884	0.354641	0.630046	0.0804172	0.214235
chr1	115843832	115844288	peak986	5.41809	5.93956	6.67819	6.70744	4.70178	5.25482	5.67883	6.69282	4.9783	1.01399	-0.700524	1.71451	0.0286792	0.179497	0.000225129	0.00628669	3.61e-08	2.34e-06
chr1	115854745	115855265	peak987	5.38643	5.7806	5.83903	5.90747	5.56361	5.47873	5.58352	5.87325	5.52117	0.289736	-0.0623436	0.35208	0.808709	0.932487	0.341641	0.618934	0.248879	0.450951
chr1	115855898	115856243	peak988	6.12241	5.85088	5.92248	6.13523	6.60501	6.08047	5.98664	6.02886	6.34274	0.0422136	0.356096	-0.313883	0.158466	0.451898	0.878062	0.94717	0.203137	0.395291
chr1	115975408	115975648	peak989	2.90603	2.88818	4.6358	4.73675	2.58613	1.19038	2.8971	4.68627	1.88826	1.78917	-1.00885	2.79802	0.255834	NA	0.0033838	0.0408798	0.000412515	0.00457935
chr1	116072737	116073190	peak990	5.21682	5.16031	5.52873	5.75585	4.30511	3.91681	5.18857	5.64229	4.11096	0.453725	-1.07761	1.53133	0.00866433	0.088205	0.16893	0.428937	0.000126496	0.00183974
chr1	116538353	116538801	peak991	5.18037	5.30086	4.82117	3.87644	5.01258	5.04673	5.24061	4.34881	5.02965	-0.891803	-0.210956	-0.680847	0.581515	0.822152	0.0336935	0.172808	0.132697	0.300053
chr1	116746106	116746650	peak992	7.46254	7.34796	7.29414	7.38329	7.07553	7.1501	7.40525	7.33871	7.11282	-0.0665356	-0.292432	0.225896	0.0880521	0.333842	0.675807	0.848967	0.186601	0.374981
chr1	117244793	117245089	peak993	4.70344	4.12645	4.1734	4.91094	4.10984	3.78883	4.41495	4.54217	3.94933	0.127222	-0.465614	0.592836	0.343246	NA	0.75537	0.889558	0.212512	0.407122
chr1	117600451	117600707	peak994	4.21961	3.34307	4.6358	4.4845	3.61599	3.49276	3.78134	4.56015	3.55438	0.778807	-0.226963	1.00577	0.611572	NA	0.165035	0.423254	0.0696414	0.194356
chr1	117681245	117681695	peak995	5.28708	5.45923	5.26662	5.27197	5.44431	5.15452	5.37315	5.26929	5.29942	-0.103858	-0.0737367	-0.0301217	0.840103	0.944855	0.74177	0.8822	0.909941	0.955252
chr1	117793311	117793705	peak996	5.70145	5.75639	5.52873	5.5605	5.74284	5.39329	5.72892	5.54461	5.56807	-0.184306	-0.160853	-0.0234535	0.627641	0.850066	0.530624	0.762021	0.909856	0.955233
chr1	117926260	117926638	peak997	5.91618	5.65527	5.23432	5.02904	4.39365	4.93022	5.78573	5.13168	4.66194	-0.654047	-1.12379	0.469744	0.00228461	0.0380379	0.0446335	0.203561	0.224651	0.421982
chr1	118018207	118018535	peak998	3.48636	3.20678	5.6315	5.47983	1.1707	3.11982	3.34657	5.55567	2.14526	2.2091	-1.20131	3.4104	0.153702	NA	7.16e-06	0.000539052	6.53e-07	2.74e-05
chr1	118166197	118166504	peak999	4.89559	4.78283	4.1036	4.78231	4.76953	4.58967	4.83921	4.44296	4.6796	-0.396257	-0.159611	-0.236646	0.710815	0.8909	0.382361	0.651606	0.640108	0.788176
chr1	118263421	118263780	peak1000	5.89384	5.26698	4.90563	4.82647	4.83424	4.58967	5.58041	4.86605	4.71196	-0.714362	-0.868458	0.154096	0.0175763	0.134033	0.0333939	0.171974	0.701771	0.828946
chr1	118446803	118447206	peak1001	5.8481	6.19508	6.03925	6.00678	5.22053	5.51963	6.02159	6.02301	5.37008	0.00142516	-0.651507	0.652932	0.029432	0.181727	0.972438	0.98849	0.0309146	0.109329
chr1	119186173	119186487	peak1002	4.48172	4.40086	5.50185	5.23967	3.88395	3.31831	4.44129	5.37076	3.60113	0.92947	-0.840162	1.76963	0.093566	0.344329	0.0195188	0.12574	0.000191423	0.00254662
chr1	119187369	119187732	peak1003	4.42052	4.68362	5.55512	5.75585	4.6307	4.80348	4.55207	5.65549	4.71709	1.10342	0.165021	0.938397	0.682817	0.878221	0.00190013	0.0277039	0.0105354	0.0510012
chr1	119206183	119206576	peak1004	5.32096	5.08455	6.12981	6.36221	5.06745	5.04673	5.20276	6.24601	5.05709	1.04326	-0.145669	1.18893	0.657435	0.865789	0.000458313	0.0105147	0.00018684	0.00249699
chr1	119354382	119355086	peak1005	5.82467	5.80441	6.41557	6.51845	6.22538	6.02474	5.81454	6.46701	6.12506	0.652475	0.310522	0.341953	0.230981	0.546435	0.00792053	0.0706358	0.175279	0.359671
chr1	119546848	119547198	peak1006	5.35407	4.87566	5.50185	4.95139	5.22053	5.04673	5.11487	5.22662	5.13363	0.111754	0.0187621	0.0929916	0.993766	0.997819	0.733644	0.878757	0.749438	0.860022
chr1	119712888	119713198	peak1007	4.70344	5.16031	4.98542	4.64107	5.1203	4.58967	4.93188	4.81324	4.85499	-0.118634	-0.0768938	-0.0417406	0.860438	0.951615	0.738045	0.880038	0.885173	0.941628
chr1	119811716	119812090	peak1008	3.48636	3.20678	5.20129	4.64107	2.58613	2.27692	3.34657	4.92118	2.43152	1.57461	-0.915048	2.48966	0.173932	NA	0.00343141	0.0412421	0.000154795	0.00215874
chr1	119900504	119900937	peak1009	5.67549	5.87357	5.77312	5.66148	5.56361	5.90637	5.77453	5.7173	5.73499	-0.0572292	-0.0395384	-0.0176908	0.908685	0.967866	0.833525	0.926706	0.931007	0.965713
chr1	120125198	120125438	peak1010	4.21961	4.46202	4.47925	3.95812	3.61599	3.11982	4.34082	4.21868	3.36791	-0.122135	-0.972908	0.850773	0.0916696	NA	0.836437	0.928023	0.131862	0.298568
chr1	120259033	120259362	peak1011	4.21961	3.78729	4.36457	5.1382	4.55593	4.24412	4.00345	4.75138	4.40002	0.747928	0.39657	0.351358	0.427063	NA	0.0917463	0.305925	0.402809	0.602915
chr1	120285408	120285968	peak1012	5.28708	5.33395	5.38902	5.47983	6.15113	6.13413	5.31051	5.43443	6.14263	0.123912	0.832112	-0.7082	0.00533565	0.0654858	0.679033	0.850606	0.0156449	0.0674231
chr1	120304372	120304765	peak1013	5.89384	5.93956	6.74848	6.62232	5.638	6.08047	5.9167	6.6854	5.85923	0.768695	-0.0574715	0.826167	0.874554	0.956473	0.00148985	0.023565	0.0014751	0.0119319
chr1	120325198	120325596	peak1014	3.70743	3.46759	5.23432	4.91094	3.4607	3.11982	3.58751	5.07263	3.29026	1.48512	-0.297246	1.78237	0.609265	NA	0.00247732	0.0329947	0.00102504	0.00910663
chr1	120521943	120522470	peak1015	7.96397	8.08624	7.92491	7.97521	8.40441	8.53736	8.02511	7.95006	8.47089	-0.0750461	0.445779	-0.520825	0.000464823	0.0133665	0.54691	0.772607	3.94e-05	0.000753499
chr1	120538896	120539367	peak1016	6.23333	6.10208	5.65609	5.73283	6.46899	6.30762	6.1677	5.69446	6.3883	-0.47324	0.2206	-0.69384	0.379683	0.684606	0.0628821	0.246153	0.00734308	0.0390624
chr1	120559662	120560040	peak1017	4.8499	5.00459	5.52873	5.61187	4.95555	4.51073	4.92724	5.5703	4.73314	0.643056	-0.194104	0.83716	0.638683	0.856546	0.0595039	0.239259	0.0245089	0.0930155
chr1	120570793	120571069	peak1018	5.02457	4.52069	4.1734	4.3698	4.00131	4.58967	4.77263	4.2716	4.29549	-0.501035	-0.477142	-0.0238933	0.309561	NA	0.239697	0.516069	0.917874	0.959663
chr1	120653980	120654223	peak1019	4.14591	4.82999	4.42305	4.03541	4.30511	4.73567	4.48795	4.22923	4.52039	-0.258721	0.0324388	-0.29116	0.989577	NA	0.531043	0.762335	0.536121	0.711332
chr1	120673107	120673555	peak1020	5.10457	4.40086	5.20129	5.36474	5.26815	5.30247	4.75272	5.28301	5.28531	0.530297	0.532591	-0.00229395	0.184872	0.488983	0.167504	0.427174	0.999908	0.99991
chr1	120945542	120945980	peak1021	7.31901	7.26459	7.31745	7.13375	7.79743	7.77454	7.2918	7.2256	7.78599	-0.0662012	0.494191	-0.560392	0.00181039	0.032556	0.688614	0.855639	0.000409854	0.00455629
chr1	120972309	120972946	peak1022	7.21472	7.12973	6.82638	6.85333	7.7053	7.60439	7.17223	6.83985	7.65484	-0.332375	0.482613	-0.814988	0.00372785	0.0522065	0.0502628	0.218341	1.54e-06	5.58e-05
chr1	121049073	121049446	peak1023	5.77663	5.98194	5.92248	6.02584	5.44431	4.51073	5.87929	5.97416	4.97752	0.0948743	-0.901768	0.996642	0.0124025	0.109584	0.75344	0.888448	0.00506991	0.0296676
chr1	121053757	121054172	peak1024	6.02298	6.00267	5.94261	5.5605	6.1255	5.93688	6.01282	5.75155	6.03119	-0.261271	0.018368	-0.279639	0.936582	0.979144	0.356291	0.631866	0.331981	0.537849
chr1	121086123	121086407	peak1025	3.22518	3.78729	4.58548	4.6897	4.39365	3.64838	3.50624	4.63759	4.02101	1.13135	0.514775	0.616579	0.325509	NA	0.0317463	0.167281	0.269377	0.473855
chr1	121201824	121202111	peak1026	5.21682	5.2323	5.23432	5.45191	5.44431	5.43664	5.22456	5.34311	5.44048	0.118557	0.21592	-0.0973626	0.520712	0.786843	0.704775	0.864314	0.777764	0.876962
chr1	121218524	121218796	peak1027	4.28974	4.57707	4.73146	4.24518	4.30511	4.24412	4.4334	4.48832	4.27461	0.0549183	-0.158789	0.213707	0.727518	NA	0.879315	0.947631	0.619894	0.775264
chr1	121244299	121244771	peak1028	7.37653	7.26459	7.54514	7.60867	7.10205	7.43301	7.32056	7.57691	7.26753	0.256345	-0.0530292	0.309374	0.788956	0.92496	0.10681	0.3339	0.0699606	0.195084
chr1	121295197	121295684	peak1029	6.64802	6.61419	6.737	6.67157	6.94975	6.69447	6.6311	6.70429	6.82211	0.0731819	0.19101	-0.117828	0.345126	0.652612	0.715279	0.869062	0.548397	0.720754
chr1	121350240	121350658	peak1030	6.60741	6.34871	6.5788	6.93628	6.90527	6.87866	6.47806	6.75754	6.89196	0.279484	0.413904	-0.13442	0.0589009	0.268124	0.173533	0.435413	0.557039	0.727344
chr1	121394088	121394538	peak1031	6.81188	6.2993	6.18155	6.36221	6.82794	6.78112	6.55559	6.27188	6.80453	-0.283711	0.248938	-0.532649	0.316429	0.63005	0.179968	0.444478	0.0210592	0.0836168
chr1	121531440	121531802	peak1032	5.93818	5.80441	5.09739	4.78231	6.09941	6.16022	5.8713	4.93985	6.12982	-0.931449	0.258521	-1.18997	0.368463	0.674554	0.00214423	0.0301364	0.000109893	0.00166017
chr1	121548032	121548387	peak1033	4.98285	5.30086	5.72744	5.5341	5.60128	5.39329	5.14185	5.63077	5.49729	0.488921	0.355435	0.133486	0.294134	0.610875	0.128482	0.371186	0.680522	0.814572
chr1	121548866	121549149	peak1034	5.02457	5.42891	5.02371	5.17282	4.10984	4.58967	5.22674	5.09827	4.34976	-0.128478	-0.876988	0.74851	0.0301807	0.184793	0.691923	0.857247	0.0692369	0.193436
chr1	121779405	121779765	peak1035	5.44906	5.19675	5.55512	5.70944	5.26815	5.15452	5.32291	5.63228	5.21134	0.309369	-0.111574	0.420942	0.734026	0.900082	0.32859	0.606558	0.202957	0.395072
chr1	121938931	121939317	peak1036	4.98285	4.91993	5.06102	5.33448	4.83424	5.5981	4.95139	5.19775	5.21617	0.246358	0.26478	-0.0184213	0.398014	0.699802	0.477905	0.725641	0.86835	0.930963
chr1	122134381	122134669	peak1037	4.59684	4.73408	4.68442	4.42829	4.6307	4.24412	4.66546	4.55635	4.43741	-0.109103	-0.228048	0.118945	0.626529	0.849526	0.801667	0.912016	0.802728	0.893088
chr1	122251003	122251285	peak1038	4.75393	4.337	4.58548	4.5386	4.55593	4.93022	4.54547	4.56204	4.74308	0.016574	0.19761	-0.181036	0.650889	0.862791	0.995335	0.998098	0.652386	0.796207
chr1	122270647	122270995	peak1039	5.06513	4.40086	4.77701	4.5386	5.06745	5.25482	4.733	4.65781	5.16113	-0.075189	0.428137	-0.503326	0.313976	0.628503	0.782217	0.902686	0.19981	0.391146
chr1	122348199	122348505	peak1040	4.98285	5.16031	3.87132	3.69776	4.10984	3.49276	5.07158	3.78454	3.8013	-1.28704	-1.27028	-0.016758	0.0117002	NA	0.00536159	0.0549809	0.923985	0.962629
chr1	122377537	122377870	peak1041	4.42052	3.58221	5.41807	5.10272	3.75618	3.64838	4.00137	5.26039	3.70228	1.25903	-0.299086	1.55811	0.485619	NA	0.00652661	0.0626841	0.00136287	0.0112416
chr1	122540430	122541095	peak1042	5.70145	5.65527	6.09427	6.53185	6.01819	5.96677	5.67836	6.31306	5.99248	0.634701	0.314117	0.320584	0.265136	0.58464	0.0141246	0.102363	0.211253	0.405424
chr1	122625613	122625882	peak1043	3.60113	4.68362	4.1734	2.80487	4.30511	4.14305	4.14237	3.48914	4.22408	-0.653236	0.081707	-0.734943	0.977608	NA	0.291442	0.570857	0.317849	0.524368
chr1	122655958	122656372	peak1044	6.43246	6.38074	6.86907	6.64716	7.11513	7.08347	6.4066	6.75811	7.0993	0.351516	0.692703	-0.341187	0.000763229	0.0187794	0.0784933	0.280238	0.0892769	0.229655
chr1	122666203	122666443	peak1045	4.93988	4.57707	4.30362	4.24518	4.76953	3.49276	4.75847	4.2744	4.13115	-0.484075	-0.627327	0.143252	0.301627	NA	0.281156	0.560517	0.994981	0.997155
chr1	122983760	122984397	peak1046	6.00224	5.87357	5.77312	5.80082	5.93211	6.18586	5.9379	5.78697	6.05899	-0.150933	0.121082	-0.272015	0.649313	0.862215	0.569245	0.787707	0.313839	0.520418
chr1	122993725	122994016	peak1047	4.80271	4.40086	4.68442	4.78231	4.89617	5.04673	4.60179	4.73337	4.97145	0.131577	0.36966	-0.238083	0.37381	0.680324	0.760715	0.892127	0.546423	0.71925
chr1	123019941	123020390	peak1048	5.77663	5.33395	4.36457	4.78231	5.48518	5.74329	5.55529	4.57344	5.61424	-0.981855	0.0589426	-1.0408	0.886709	0.959809	0.00459329	0.049845	0.00379521	0.0241402
chr1	123316483	123316723	peak1049	3.70743	4.52069	4.1036	4.4845	3.0887	3.49276	4.11406	4.29405	3.29073	0.179988	-0.823331	1.00332	0.14071	NA	0.796845	0.909911	0.0862674	0.224429
chr1	123615015	123615375	peak1050	4.28974	3.34307	5.77312	5.73283	3.0887	3.11982	3.8164	5.75298	3.10426	1.93657	-0.712143	2.64872	0.144718	0.432335	1.14e-05	0.000797696	3e-07	1.45e-05
chr1	123739183	123739565	peak1051	5.62213	5.36631	4.68442	4.82647	5.17129	5.04673	5.49422	4.75545	5.10901	-0.738768	-0.38521	-0.353558	0.268423	0.587583	0.0304227	0.162948	0.332533	0.538296
chr1	124253571	124253988	peak1052	4.59684	3.87985	4.86402	4.82647	5.17129	5.10163	4.23834	4.84525	5.13646	0.606905	0.898117	-0.291212	0.0376513	0.207737	0.161269	0.417584	0.456492	0.648872
chr1	124378239	124378582	peak1053	3.60113	3.05625	5.16748	4.59075	3.61599	2.61554	3.32869	4.87911	3.11577	1.55042	-0.21292	1.76334	0.807654	NA	0.00426125	0.0474146	0.00361994	0.0234043
chr1	124436250	124436493	peak1054	4.21961	4.337	3.59434	4.10878	5.1203	3.78883	4.27831	3.85156	4.45456	-0.426749	0.176258	-0.603007	0.524245	NA	0.428941	0.690288	0.159083	0.337569
chr1	124503845	124504350	peak1055	7.28508	7.25598	7.21359	7.25989	7.50124	7.40054	7.27053	7.23674	7.45089	-0.033787	0.180359	-0.214146	0.274115	0.592943	0.834419	0.926952	0.192253	0.382008
chr1	124847456	124847762	peak1056	2.90603	3.05625	4.90563	4.82647	3.0887	2.27692	2.98114	4.86605	2.68281	1.88491	-0.298336	2.18324	0.713482	NA	0.00098569	0.0177836	0.000780426	0.00741037
chr1	124961739	124962097	peak1057	4.80271	4.57707	4.58548	5.02904	4.47707	4.98965	4.68989	4.80726	4.73336	0.117367	0.0434684	0.0738991	0.884388	0.959218	0.742172	0.882361	0.865089	0.929218
chr1	124968423	124968663	peak1058	4.14591	4.12645	4.47925	4.17859	4.10984	4.51073	4.13618	4.32892	4.31029	0.192739	0.174105	0.0186337	0.705955	NA	0.671977	0.847493	0.977257	0.988594
chr1	125030901	125031232	peak1059	4.65112	5.04512	4.94607	5.30356	4.76953	4.42722	4.84812	5.12482	4.59837	0.276694	-0.24975	0.526444	0.532953	0.793213	0.460939	0.713942	0.184979	0.37281
chr1	125144422	125144682	peak1060	3.22518	3.34307	4.77701	4.30883	3.61599	2.61554	3.28413	4.54292	3.11577	1.2588	-0.168357	1.42715	0.897294	NA	0.0251655	0.145265	0.0250839	0.0944567
chr1	125656730	125657138	peak1061	5.25238	4.82999	5.92248	5.90747	4.83424	5.10163	5.04119	5.91498	4.96794	0.873791	-0.0732499	0.947041	0.816963	0.936031	0.00734367	0.0672074	0.00559307	0.0318761
chr1	126071344	126071691	peak1062	5.06513	5.60192	5.35938	5.23967	5.6738	5.70834	5.33353	5.29953	5.69107	-0.033999	0.357542	-0.391541	0.30981	0.624598	0.855958	0.936396	0.230464	0.428294
chr1	126304625	126305035	peak1063	5.41809	5.45923	4.6358	4.82647	4.89617	4.86824	5.43866	4.73114	4.88221	-0.707523	-0.556453	-0.15107	0.126518	0.402945	0.0430574	0.199522	0.693958	0.823495
chr1	127423930	127424208	peak1064	2.90603	1.90469	4.47925	4.91094	3.28666	2.61554	2.40536	4.69509	2.9511	2.28973	0.54574	1.74399	0.460971	NA	0.000486206	0.0109086	0.00705064	0.0379379
chr1	127429648	127430153	peak1065	5.59469	5.26698	5.94261	6.08157	5.56361	5.47873	5.43083	6.01209	5.52117	0.581257	0.0903378	0.490919	0.792471	0.92577	0.0479038	0.21231	0.102761	0.25257
chr1	127559472	127559918	peak1066	5.02457	4.337	4.98542	5.33448	4.76953	4.24412	4.68079	5.15995	4.50683	0.47916	-0.173961	0.653121	0.657466	0.865789	0.246328	0.524366	0.121991	0.283628
chr1	127584487	127585058	peak1067	7.19658	6.89487	6.92072	6.7192	6.96428	6.74708	7.04573	6.81996	6.85568	-0.225763	-0.190043	-0.0357197	0.336211	0.645536	0.230609	0.506284	0.85502	0.923873
chr1	127611958	127612327	peak1068	6.36909	6.36481	5.32912	5.58641	5.99006	6.6765	6.36695	5.45776	6.33328	-0.909185	-0.0336672	-0.875518	0.984807	0.99552	0.000886102	0.0166284	0.00114747	0.00990485
chr1	127626110	127626475	peak1069	4.70344	5.12293	5.26662	5.02904	4.39365	4.93022	4.91319	5.14783	4.66194	0.234641	-0.25125	0.485892	0.539455	0.79814	0.541059	0.768492	0.231157	0.429288
chr1	127641339	127641782	peak1070	6.3528	6.21298	5.70405	5.90747	5.70873	5.51963	6.28289	5.80576	5.61418	-0.477128	-0.668707	0.19158	0.0179898	0.136125	0.0696929	0.26115	0.505193	0.686648
chr1	127660938	127661340	peak1071	5.70145	5.42891	5.65609	5.70944	5.1203	5.15452	5.56518	5.68277	5.13741	0.117584	-0.427771	0.545355	0.191853	0.499257	0.711536	0.867673	0.0966543	0.242397
chr1	127689624	127689988	peak1072	5.95985	6.10208	6.11215	6.00678	5.60128	5.15452	6.03097	6.05946	5.3779	0.0284965	-0.653064	0.681561	0.03284	0.19227	0.91804	0.966443	0.0249266	0.0940969
chr1	127799561	127799817	peak1073	4.70344	3.78729	2.80016	2.61648	3.28666	3.49276	4.24537	2.70832	3.38971	-1.53705	-0.855659	-0.681386	0.142389	NA	0.0106448	0.0859554	0.303089	0.508465
chr1	128025700	128026118	peak1074	6.02298	5.93956	6.19839	6.04466	6.54828	6.18586	5.98127	6.12152	6.36707	0.140253	0.385799	-0.245546	0.121579	0.394544	0.571317	0.788801	0.310634	0.516606
chr1	128047559	128047880	peak1075	5.38643	5.36631	5.50185	5.06635	4.76953	4.80348	5.37637	5.2841	4.7865	-0.0922708	-0.589865	0.497594	0.108354	0.371432	0.820352	0.92018	0.16059	0.339537
chr1	128571638	128571948	peak1076	5.10457	4.52069	4.23998	3.87644	5.22053	5.10163	4.81263	4.05821	5.16108	-0.754421	0.348448	-1.10287	0.421551	0.718746	0.0628161	0.245984	0.00926414	0.0461747
chr1	128608034	128608400	peak1077	5.10457	5.30086	4.42305	4.42829	5.35892	5.30247	5.20271	4.42567	5.33069	-0.777048	0.127979	-0.905027	0.724982	0.89743	0.0318681	0.167659	0.0152003	0.0661032
chr1	129067357	129067800	peak1078	5.18037	4.82999	5.23432	5.42343	4.89617	5.51963	5.00518	5.32888	5.2079	0.323698	0.202719	0.120979	0.537517	0.796584	0.360661	0.635673	0.794169	0.888056
chr1	129132978	129133282	peak1079	5.25238	4.2001	5.41807	5.30356	5.35892	5.25482	4.72624	5.36081	5.30687	0.634575	0.580629	0.0539466	0.196511	0.50543	0.135508	0.381394	0.882441	0.939832
chr1	129141166	129141540	peak1080	5.53819	5.12293	5.65609	5.84443	5.26815	5.5981	5.33056	5.75026	5.43312	0.419704	0.102565	0.317139	0.769641	0.915474	0.187293	0.454003	0.330601	0.536728
chr1	129235292	129235613	peak1081	4.80271	5.04512	4.30362	4.6897	5.06745	5.20554	4.92392	4.49666	5.13649	-0.427258	0.212575	-0.639834	0.584534	0.8243	0.270113	0.548881	0.106314	0.258184
chr1	129301324	129301585	peak1082	4.98285	4.68362	4.47925	3.78987	5.1203	5.30247	4.83323	4.13456	5.21138	-0.698674	0.378152	-1.07683	0.343808	0.651244	0.102012	0.325833	0.0114856	0.0542871
chr1	129359178	129359650	peak1083	4.35661	4.12645	5.6315	5.94802	4.70178	4.24412	4.24153	5.78976	4.47295	1.54823	0.23142	1.31681	0.554699	0.806893	3.07e-05	0.00161924	0.000663242	0.00657136
chr1	129403747	129404256	peak1084	5.87115	6.21298	5.52873	5.77851	6.20105	6.50382	6.04206	5.65362	6.35244	-0.388443	0.310371	-0.698814	0.248806	0.565887	0.142008	0.391277	0.00984805	0.0484759
chr1	129427946	129428186	peak1085	4.59684	4.40086	4.1036	3.59938	4.10984	4.42722	4.49885	3.85149	4.26853	-0.647361	-0.230321	-0.41704	0.647617	NA	0.193839	0.46158	0.426147	0.622979
chr1	129636607	129636945	peak1086	4.35661	3.96682	4.68442	5.1382	3.0887	2.88961	4.16171	4.91131	2.98915	0.749596	-1.17256	1.92216	0.0418635	NA	0.110417	0.340342	0.000703343	0.0068636
chr1	129677474	129677799	peak1087	5.14297	4.63133	5.50185	5.66148	5.06745	4.80348	4.88715	5.58166	4.93546	0.694517	0.0483158	0.646202	0.928431	0.975826	0.0486308	0.214193	0.0729543	0.200847
chr1	129991270	129991668	peak1088	5.47939	5.65527	5.44654	5.5341	5.60128	5.34859	5.56733	5.49032	5.47494	-0.0770078	-0.0923907	0.0153829	0.780548	0.921195	0.794281	0.908676	0.975747	0.987735
chr1	130159543	130159977	peak1089	5.91618	6.00267	6.41557	6.55828	5.31425	5.39329	5.95943	6.48693	5.35377	0.5275	-0.605658	1.13316	0.0368075	0.205365	0.0352784	0.177347	5.64e-05	0.000997526
chr1	130198919	130199224	peak1090	3.70743	4.27017	5.29821	4.5386	3.28666	3.31831	3.9888	4.9184	3.30248	0.929601	-0.686317	1.61592	0.20814	NA	0.0513477	0.220799	0.0026129	0.0182357
chr1	130288937	130289374	peak1091	6.00224	6.06313	6.29549	5.92789	6.27284	6.44134	6.03269	6.11169	6.35709	0.0790028	0.324403	-0.2454	0.204337	0.515462	0.717784	0.870754	0.352243	0.556648
chr1	130296750	130297225	peak1092	5.72695	6.00267	6.12981	5.88676	6.36333	6.10755	5.86481	6.00829	6.23544	0.14348	0.370627	-0.227147	0.169634	0.46886	0.589237	0.799485	0.388401	0.589887
chr1	130333957	130334320	peak1093	5.53819	5.57449	5.6315	5.75585	5.70873	6.13413	5.55634	5.69368	5.92143	0.137339	0.365088	-0.22775	0.204131	0.515355	0.634305	0.826822	0.411942	0.61069
chr1	130355895	130356227	peak1094	5.02457	4.91993	4.98542	4.4845	4.76953	5.20554	4.97225	4.73496	4.98754	-0.237296	0.0152844	-0.252581	0.938941	0.979891	0.564049	0.784255	0.526724	0.703853
chr1	130377433	130377848	peak1095	5.64905	5.65527	5.35938	5.63689	4.39365	4.42722	5.65216	5.49813	4.41043	-0.154028	-1.24173	1.0877	0.000892605	0.0208605	0.640327	0.830052	0.00342689	0.0224566
chr1	130401340	130401656	peak1096	4.70344	4.82999	3.95298	2.80487	3.61599	4.33857	4.76672	3.37892	3.97728	-1.3878	-0.789437	-0.598359	0.154915	NA	0.0140374	0.101983	0.337672	0.542889
chr1	130550790	130551093	peak1097	4.89559	4.04884	2.80016	2.97148	4.21078	4.14305	4.47222	2.88582	4.17691	-1.5864	-0.295304	-1.29109	0.50781	NA	0.00366663	0.0430726	0.0275687	0.100873
chr1	130756666	130757115	peak1098	5.9812	6.15859	5.94261	6.33189	6.20105	5.77741	6.0699	6.13725	5.98923	0.0673519	-0.0806659	0.148018	0.807696	0.93229	0.766348	0.89501	0.595665	0.756617
chr1	130769525	130769926	peak1099	5.64905	5.82783	6.14727	6.33189	5.06745	4.86824	5.73844	6.23958	4.96784	0.501135	-0.770599	1.27173	0.0175094	0.133948	0.0697435	0.261256	5.65e-05	0.00100002
chr1	130842954	130843194	peak1100	4.14591	4.46202	4.23998	4.6897	3.61599	3.91681	4.30396	4.46484	3.7664	0.160877	-0.537561	0.698438	0.302909	NA	0.722062	0.872687	0.171122	0.353967
chr1	130898490	130898816	peak1101	5.38643	5.30086	5.29821	5.20663	5.01258	5.15452	5.34365	5.25242	5.08355	-0.0912255	-0.260093	0.168868	0.457989	0.744436	0.781147	0.901988	0.629263	0.781344
chr1	131003659	131003912	peak1102	4.80271	4.40086	4.1734	4.4845	4.55593	4.24412	4.60179	4.32895	4.40002	-0.27284	-0.201765	-0.0710752	0.655449	NA	0.529017	0.761021	0.876462	0.936139
chr1	131343313	131343754	peak1103	5.91618	6.23066	5.16748	5.39439	5.638	5.5594	6.07342	5.28093	5.5987	-0.792489	-0.474725	-0.317764	0.108219	0.371172	0.00649719	0.062491	0.315497	0.521726
chr1	131358210	131358450	peak1104	4.65112	4.46202	3.78477	3.69776	4.00131	3.64838	4.55657	3.74127	3.82484	-0.815305	-0.731729	-0.083576	0.169125	NA	0.102514	0.326652	0.860601	0.926689
chr1	131459258	131459536	peak1105	4.48172	4.73408	3.48878	4.59075	3.4607	4.14305	4.6079	4.03976	3.80188	-0.568135	-0.806022	0.237886	0.148639	NA	0.34501	0.621372	0.576195	0.742322
chr1	131693128	131693499	peak1106	5.02457	4.87566	4.98542	5.42343	4.21078	3.11982	4.95012	5.20442	3.6653	0.254306	-1.28482	1.53912	0.0107376	0.0994377	0.48559	0.731559	0.00152323	0.0122036
chr1	132083378	132083780	peak1107	4.59684	4.46202	5.41807	5.61187	3.4607	4.33857	4.52943	5.51497	3.89964	0.98554	-0.629792	1.61533	0.205841	0.51653	0.00959675	0.0804059	0.000311847	0.00369682
chr1	132142878	132143177	peak1108	4.59684	4.12645	4.68442	4.86933	5.52493	4.80348	4.36165	4.77687	5.1642	0.415229	0.802559	-0.38733	0.0430683	0.225929	0.323437	0.601842	0.276074	0.481258
chr1	132248474	132248869	peak1109	4.06823	3.68839	5.41807	5.1382	4.55593	4.73567	3.87831	5.27813	4.6458	1.39982	0.767487	0.632332	0.0891343	0.336027	0.000824585	0.0158425	0.116171	0.274099
chr1	132359073	132359662	peak1110	5.752	5.70672	5.77312	5.47983	6.22538	5.81075	5.72936	5.62647	6.01806	-0.102885	0.288705	-0.39159	0.295518	0.611592	0.739333	0.88058	0.16884	0.350704
chr1	132399061	132399423	peak1111	5.89384	5.33395	5.92248	6.02584	5.52493	5.70834	5.6139	5.97416	5.61663	0.360264	0.00273636	0.357527	0.945676	0.982445	0.246315	0.524366	0.237735	0.437362
chr1	132445808	132446127	peak1112	4.42052	4.73408	5.23432	4.91094	4.00131	4.58967	4.5773	5.07263	4.29549	0.495334	-0.281807	0.777141	0.550921	0.804906	0.214726	0.487405	0.0768738	0.208181
chr1	132556262	132556634	peak1113	4.14591	4.27017	5.94261	6.23691	2.85919	2.61554	4.20804	6.08976	2.73737	1.88172	-1.47067	3.35239	0.00750075	0.0809927	4.39e-07	6.12e-05	4e-10	5.12e-08
chr1	132560024	132560593	peak1114	6.04342	6.02311	7.04695	7.21075	5.26815	5.51963	6.03326	7.12885	5.39389	1.09559	-0.639374	1.73496	0.0199597	0.144983	1.07e-06	0.000124858	2.17e-11	3.77e-09
chr1	132607297	132607549	peak1115	4.28974	4.04884	4.94607	4.5386	4.6307	4.33857	4.16929	4.74234	4.48463	0.573047	0.315345	0.257702	0.493	NA	0.185342	0.451571	0.555466	0.726303
chr1	132634225	132634664	peak1116	6.08345	6.58699	6.29549	6.06323	6.67734	6.52406	6.33522	6.17936	6.6007	-0.155859	0.265477	-0.421337	0.31166	0.626018	0.468192	0.719522	0.0851955	0.222572
chr1	132642112	132642449	peak1117	4.70344	5.08455	5.26662	5.20663	4.55593	4.93022	4.894	5.23663	4.74308	0.342628	-0.150922	0.49355	0.693165	0.882312	0.355887	0.631525	0.202609	0.394678
chr1	132827669	132827954	peak1118	4.54042	4.73408	4.30362	4.10878	3.75618	4.51073	4.63725	4.2062	4.13346	-0.431054	-0.503795	0.0727412	0.340576	NA	0.347082	0.622548	0.951668	0.975983
chr1	133035944	133036481	peak1119	6.33632	6.50218	6.737	6.94633	6.62344	6.60229	6.41925	6.84166	6.61287	0.422409	0.193612	0.228797	0.387263	0.691333	0.0416523	0.195685	0.276037	0.481258
chr1	133043962	133044240	peak1120	4.48172	4.46202	5.6315	5.47983	4.95555	4.03436	4.47187	5.55567	4.49495	1.0838	0.0230856	1.06071	0.812311	0.934413	0.00373835	0.0436629	0.0114648	0.0542257
chr1	133057677	133057931	peak1121	3.60113	3.87985	4.30362	4.59075	5.35892	4.80348	3.74049	4.44718	5.0812	0.706695	1.34071	-0.634016	0.00329343	0.0484833	0.125493	0.365808	0.130643	0.29641
chr1	133256517	133256765	peak1122	4.35661	4.63133	4.73146	4.4845	4.39365	4.58967	4.49397	4.60798	4.49166	0.114011	-0.00230751	0.116319	0.988325	0.996898	0.791054	0.907424	0.787862	0.883621
chr1	133375402	133375702	peak1123	5.14297	5.19675	4.6358	4.64107	4.89617	5.43664	5.16986	4.63844	5.16641	-0.531424	-0.00345282	-0.527971	0.956834	0.986274	0.143076	0.392552	0.141901	0.312854
chr1	133398076	133398415	peak1124	4.89559	5.39795	4.68442	5.1382	5.40225	5.15452	5.14677	4.91131	5.27838	-0.235461	0.131613	-0.367074	0.751255	0.90798	0.499498	0.741324	0.331256	0.537269
chr1	133473603	133473918	peak1125	4.65112	4.78283	5.09739	4.6897	5.06745	4.66452	4.71698	4.89354	4.86598	0.176566	0.149002	0.0275636	0.68504	0.878729	0.620367	0.819255	0.945652	0.974237
chr1	133615673	133616043	peak1126	5.21682	5.16031	4.6358	4.17859	5.17129	4.86824	5.18857	4.4072	5.01976	-0.781372	-0.168803	-0.612568	0.67104	0.872037	0.0425441	0.198095	0.125047	0.288326
chr1	133717480	133717726	peak1127	3.36167	3.68839	4.98542	4.64107	4.21078	3.31831	3.52503	4.81324	3.76454	1.28821	0.239509	1.0487	0.587444	NA	0.0116855	0.090503	0.0584276	0.171767
chr1	133786601	133787264	peak1128	8.10193	7.99089	8.28953	8.35278	8.37752	8.43953	8.04641	8.32115	8.40852	0.274745	0.362114	-0.0873694	0.00399315	0.054231	0.0235418	0.139328	0.475341	0.663216
chr1	133806220	133806714	peak1129	7.14076	6.91688	6.96075	7.10714	7.34347	7.01361	7.02882	7.03395	7.17854	0.00512626	0.14972	-0.144594	0.406342	0.706279	0.98714	0.994249	0.411575	0.610385
chr1	133808928	133809178	peak1130	5.70145	5.68122	5.13286	5.33448	5.70873	5.25482	5.69133	5.23367	5.48177	-0.457668	-0.20956	-0.248108	0.553276	0.806155	0.145537	0.395679	0.420849	0.619113
chr1	133812422	133812662	peak1131	4.80271	4.04884	5.20129	5.02904	3.28666	3.78883	4.42578	5.11516	3.53774	0.689385	-0.888036	1.57742	0.0723609	NA	0.1348	0.380606	0.00176436	0.0136084
chr1	133830097	133830401	peak1132	4.42052	5.00459	5.09739	4.99074	4.10984	4.14305	4.71255	5.04406	4.12645	0.331508	-0.586108	0.917616	0.168132	0.466486	0.444945	0.701783	0.0365691	0.123664
chr1	133853205	133853466	peak1133	4.06823	4.91993	4.36457	3.87644	4.55593	4.86824	4.49408	4.12051	4.71209	-0.373575	0.218005	-0.59158	0.725409	NA	0.365631	0.639376	0.218608	0.414307
chr1	134097455	134097828	peak1134	5.56671	6.06313	6.03925	5.86575	6.27284	5.90637	5.81492	5.9525	6.08961	0.137576	0.274682	-0.137106	0.34972	0.657735	0.667148	0.844623	0.598891	0.759561
chr1	134134361	134134690	peak1135	4.35661	5.19675	4.03025	4.78231	4.70178	4.80348	4.77668	4.40628	4.75263	-0.3704	-0.0240498	-0.34635	0.846527	0.947427	0.369555	0.642336	0.500887	0.683679
chr1	134178443	134178712	peak1136	4.80271	5.30086	4.58548	5.06635	5.40225	4.80348	5.05179	4.82591	5.10286	-0.22587	0.0510765	-0.276947	0.872034	0.955064	0.540038	0.767673	0.450759	0.644166
chr1	134189028	134189468	peak1137	5.93818	6.06313	6.24776	5.92789	5.84058	6.05287	6.00066	6.08782	5.94672	0.0871626	-0.0539342	0.141097	0.849076	0.948086	0.715285	0.869062	0.588058	0.750868
chr1	134212463	134212775	peak1138	4.70344	4.27017	5.06102	5.02904	5.40225	5.39329	4.48681	5.04503	5.39777	0.55822	0.910959	-0.352739	0.0170619	0.132015	0.140769	0.389561	0.32256	0.529254
chr1	134250440	134250684	peak1139	3.60113	4.337	3.87132	4.73675	4.6307	4.42722	3.96906	4.30404	4.52896	0.334975	0.559895	-0.224921	0.308877	NA	0.476573	0.725202	0.738137	0.852111
chr1	134316426	134316741	peak1140	4.42052	4.57707	5.32912	5.17282	4.76953	4.03436	4.49879	5.25097	4.40195	0.752175	-0.0968483	0.849023	0.906419	0.967066	0.0531833	0.224485	0.0507076	0.155617
chr1	134367566	134368095	peak1141	8.14985	8.19382	8.24159	8.11975	8.62619	8.56693	8.17183	8.18067	8.59656	0.00884239	0.424728	-0.415886	0.000490139	0.0139572	0.934226	0.972458	0.000592144	0.00603954
chr1	134377660	134378317	peak1142	7.47011	7.41908	6.96075	6.87452	6.90527	6.72976	7.4446	6.91764	6.81751	-0.52696	-0.627081	0.100122	0.000699588	0.0177141	0.00221578	0.0307724	0.605411	0.76435
chr1	134632760	134633104	peak1143	5.25238	5.08455	5.35938	4.64107	4.47707	5.34859	5.16846	5.00023	4.91283	-0.168236	-0.255631	0.0873954	0.617098	0.843913	0.735066	0.879142	0.858771	0.925968
chr1	134645530	134646000	peak1144	4.28974	4.40086	5.23432	5.02904	5.01258	4.86824	4.3453	5.13168	4.94041	0.786381	0.595112	0.191268	0.140498	0.426238	0.039947	0.190871	0.612499	0.770267
chr1	134674875	134675218	peak1145	3.89908	4.27017	4.82117	4.10878	3.75618	3.78883	4.08463	4.46497	3.77251	0.380349	-0.312121	0.692469	0.549355	NA	0.406759	0.672436	0.165952	0.346829
chr1	134712302	134712742	peak1146	7.23263	7.11076	7.08367	7.36843	7.49124	7.45426	7.1717	7.22605	7.47275	0.0543503	0.301052	-0.246701	0.0811444	0.319697	0.71967	0.871985	0.157944	0.336061
chr1	134747330	134747815	peak1147	6.3028	6.21298	5.88136	6.23691	6.62344	6.39813	6.25789	6.05913	6.51078	-0.198755	0.252891	-0.451646	0.292337	0.609245	0.435228	0.694716	0.0695068	0.194029
chr1	134775528	134775961	peak1148	6.83552	6.88374	6.85852	6.77661	7.07553	6.97002	6.85963	6.81756	7.02277	-0.0420638	0.163145	-0.205209	0.395773	0.698114	0.82375	0.921432	0.284357	0.490318
chr1	134779479	134779869	peak1149	6.41687	6.39649	6.93083	6.80999	4.89617	5.15452	6.40668	6.87041	5.02535	0.463731	-1.38134	1.84507	1.44e-06	0.000194786	0.0373941	0.183143	4.69e-11	7.26e-09
chr1	134877851	134878211	peak1150	5.62213	6.00267	5.75046	6.06323	5.93211	5.93688	5.8124	5.90685	5.9345	0.0944488	0.1221	-0.0276507	0.704565	0.888727	0.744751	0.883193	0.945802	0.974237
chr1	134908927	134909551	peak1151	6.06357	6.17695	7.43578	7.5767	5.74284	5.30247	6.12026	7.50624	5.52265	1.38598	-0.597608	1.98359	0.0242194	0.162114	3.65e-11	2.13e-08	3.72e-16	2.07e-13
chr1	134915817	134916278	peak1152	6.17893	6.21298	6.19839	5.96787	6.1255	6.18586	6.19595	6.08313	6.15568	-0.112826	-0.0402747	-0.0725518	0.874946	0.956644	0.658949	0.839827	0.790525	0.885502
chr1	134949687	134950003	peak1153	5.95985	6.06313	6.07616	6.06323	6.40652	6.02474	6.01149	6.0697	6.21563	0.0582028	0.204136	-0.145934	0.408173	0.707896	0.821767	0.920632	0.537771	0.712714
chr1	134950401	134950817	peak1154	6.40112	6.45783	6.3717	6.53185	6.27284	6.28407	6.42947	6.45178	6.27846	0.0223037	-0.151016	0.17332	0.522976	0.788665	0.91374	0.965172	0.455154	0.64799
chr1	134980745	134981108	peak1155	5.06513	4.96288	5.02371	5.1382	5.26815	5.39329	5.014	5.08095	5.33072	0.0669506	0.316716	-0.249766	0.369282	0.675285	0.844572	0.931904	0.473702	0.662152
chr1	134992061	134992412	peak1156	5.10457	5.16031	5.58103	5.33448	5.60128	5.43664	5.13244	5.45775	5.51896	0.325311	0.386521	-0.0612101	0.245863	0.562861	0.305668	0.585468	0.85681	0.924911
chr1	135025857	135026190	peak1157	5.02457	5.19675	5.79543	5.66148	5.56361	5.39329	5.11066	5.72845	5.47845	0.617789	0.367788	0.250001	0.267773	0.586812	0.049124	0.215407	0.432717	0.628438
chr1	135105673	135105947	peak1158	4.70344	4.52069	5.16748	4.59075	4.6307	4.73567	4.61207	4.87911	4.68318	0.267044	0.0711161	0.195928	0.869689	0.954491	0.460055	0.713152	0.586226	0.74934
chr1	135236947	135237491	peak1159	7.84674	7.83779	8.03212	7.9703	7.94391	8.02232	7.84227	8.00121	7.98311	0.158945	0.140848	0.0180966	0.301601	0.617742	0.220867	0.494594	0.892155	0.945748
chr1	135243494	135244062	peak1160	6.46313	6.44274	6.31106	6.65942	5.74284	5.43664	6.45293	6.48524	5.58974	0.0323058	-0.863191	0.895497	0.00149632	0.0286855	0.856338	0.936396	0.000783612	0.0074269
chr1	135294136	135294633	peak1161	7.52202	7.30687	7.4071	7.32291	7.91428	8.00082	7.41444	7.365	7.95755	-0.0494435	0.543105	-0.592549	0.000379897	0.0117482	0.730257	0.877121	8.94e-05	0.00143345
chr1	135313103	135313372	peak1162	4.75393	4.78283	4.47925	5.39439	4.83424	4.14305	4.76838	4.93682	4.48864	0.168434	-0.279739	0.448173	0.589246	0.827419	0.556388	0.780122	0.269591	0.474089
chr1	135331374	135331618	peak1163	3.98613	3.68839	5.02371	4.42829	3.75618	3.78883	3.83726	4.726	3.77251	0.888736	-0.0647577	0.953494	0.894168	NA	0.0637651	0.248281	0.0583926	0.171695
chr1	135345034	135345314	peak1164	4.14591	4.96288	4.30362	3.95812	4.6307	4.03436	4.55439	4.13087	4.33253	-0.423526	-0.221864	-0.201663	0.61147	NA	0.318712	0.59764	0.651622	0.795731
chr1	135389243	135389678	peak1165	5.18037	5.04512	4.86402	5.06635	6.07284	6.13413	5.11274	4.96518	6.10348	-0.14756	0.990739	-1.1383	0.00175504	0.0319566	0.657123	0.838504	0.000344337	0.00398705
chr1	135389933	135390257	peak1166	4.98285	5.2323	4.98542	4.6897	5.35892	5.5981	5.10757	4.83756	5.47851	-0.270012	0.370936	-0.640948	0.290339	0.607743	0.443232	0.700513	0.0710326	0.197225
chr1	135401121	135401533	peak1167	6.66131	6.69284	6.49949	6.54513	6.24931	6.33078	6.67707	6.52231	6.29004	-0.15476	-0.387026	0.232266	0.0886039	0.334754	0.463617	0.715882	0.308025	0.513762
chr1	135424561	135424980	peak1168	5.95985	6.23066	5.88136	5.84443	6.15113	6.35358	6.09526	5.8629	6.25235	-0.23236	0.157097	-0.389457	0.556244	0.807678	0.351166	0.626632	0.135418	0.303711
chr1	135444158	135444618	peak1169	6.60741	6.42749	6.61688	6.44952	6.6596	6.08047	6.51745	6.5332	6.37003	0.0157545	-0.147414	0.163169	0.61781	0.844368	0.94478	0.976666	0.569489	0.737524
chr1	135467943	135468248	peak1170	3.48636	2.47866	4.47925	4.86933	3.28666	3.11982	2.98251	4.67429	3.20324	1.69177	0.220727	1.47105	0.826372	NA	0.00513169	0.0536581	0.0141569	0.0627792
chr1	135564284	135564534	peak1171	5.10457	5.26698	4.6358	4.59075	5.52493	5.30247	5.18578	4.61327	5.4137	-0.572505	0.227922	-0.800427	0.509797	0.780395	0.105174	0.331292	0.025956	0.0967808
chr1	135568417	135568829	peak1172	5.70145	5.70672	6.66613	6.43533	5.48518	5.67252	5.70408	6.55073	5.57885	0.846652	-0.12523	0.971882	0.670345	0.871778	0.000939336	0.017126	0.00038215	0.00431227
chr1	135590953	135591392	peak1173	6.26848	6.17695	6.03925	6.26927	6.38509	6.90976	6.22272	6.15426	6.64742	-0.0684582	0.424706	-0.493164	0.0673872	0.288842	0.790195	0.907017	0.0356472	0.121371
chr1	135592483	135592799	peak1174	5.38643	5.60192	5.29821	5.17282	5.06745	5.20554	5.49418	5.23551	5.13649	-0.258665	-0.357685	0.0990193	0.292523	0.609245	0.417456	0.680881	0.773887	0.874456
chr1	135607361	135607708	peak1175	4.98285	4.73408	5.26662	5.45191	4.55593	4.73567	4.85846	5.35926	4.6458	0.5008	-0.212664	0.713464	0.581478	0.822152	0.157599	0.41225	0.0592083	0.173365
chr1	135638535	135638806	peak1176	4.80271	4.12645	4.82117	4.59075	4.70178	4.51073	4.46458	4.70596	4.60626	0.241375	0.141673	0.0997023	0.808699	0.932487	0.621593	0.819902	0.816907	0.900954
chr1	135748776	135749096	peak1177	5.21682	5.2323	4.6358	4.24518	4.00131	4.33857	5.22456	4.44049	4.16994	-0.784067	-1.05462	0.27055	0.0155962	0.125217	0.0513847	0.220877	0.535523	0.710812
chr1	135753260	135753524	peak1178	4.48172	4.73408	4.98542	5.20663	5.35892	5.04673	4.6079	5.09602	5.20282	0.488127	0.594925	-0.106798	0.114819	0.383419	0.184676	0.450825	0.75806	0.864744
chr1	135851467	135851787	peak1179	5.06513	5.39795	4.6358	4.30883	5.60128	5.5981	5.23154	4.47232	5.59969	-0.759222	0.368152	-1.12737	0.29693	0.61337	0.0337053	0.172808	0.00197991	0.0148452
chr1	135870444	135870730	peak1180	5.10457	5.08455	3.69269	3.37985	4.10984	3.64838	5.09456	3.53627	3.87911	-1.55829	-1.21545	-0.342838	0.0144216	NA	0.00108588	0.0189774	0.495652	0.679681
chr1	135952444	135952928	peak1181	6.00224	6.34871	5.81739	5.98745	5.35892	5.30247	6.17548	5.90242	5.33069	-0.273052	-0.844784	0.571732	0.00437063	0.0571759	0.296725	0.576908	0.0576952	0.170334
chr1	135966925	135967250	peak1182	4.80271	5.00459	4.36457	4.3698	4.83424	4.58967	4.90365	4.36718	4.71196	-0.536469	-0.191695	-0.344774	0.645746	0.860035	0.179608	0.443784	0.406652	0.60639
chr1	135995742	135996144	peak1183	4.8499	4.52069	4.77701	5.06635	5.40225	5.04673	4.6853	4.92168	5.22449	0.236386	0.53919	-0.302804	0.153809	0.444258	0.527833	0.760433	0.406788	0.606476
chr1	136050860	136051295	peak1184	5.44906	5.00459	5.23432	5.23967	5.06745	5.39329	5.22683	5.237	5.23037	0.0101712	0.00354295	0.00662822	0.989448	0.997166	0.985286	0.993503	0.996484	0.998062
chr1	136085744	136086016	peak1185	4.75393	4.57707	4.58548	4.95139	4.89617	5.25482	4.6655	4.76844	5.07549	0.102934	0.409993	-0.307059	0.288166	0.605638	0.770674	0.896795	0.429488	0.625612
chr1	136281183	136281524	peak1186	5.28708	5.16031	6.03925	5.90747	5.26815	5.47873	5.22369	5.97336	5.37344	0.749664	0.149746	0.599918	0.642944	0.85829	0.0127534	0.0954408	0.0545084	0.163595
chr1	136315787	136316155	peak1187	5.59469	6.36481	5.83903	6.06323	6.24931	6.10755	5.97975	5.95113	6.17843	-0.0286166	0.198677	-0.227293	0.599585	0.834357	0.783218	0.903396	0.42649	0.623106
chr1	136354806	136355262	peak1188	6.84719	7.09154	7.4071	7.44833	6.77946	6.37602	6.96937	7.42771	6.57774	0.458346	-0.391622	0.849968	0.0581697	0.266116	0.0117221	0.090613	1.97e-05	0.000438022
chr1	136397476	136397862	peak1189	5.56671	5.75639	5.72744	5.39439	6.1255	5.96677	5.66155	5.56091	6.04613	-0.100637	0.384582	-0.485219	0.188092	0.493282	0.743983	0.882939	0.100502	0.248899
chr1	136422001	136422297	peak1190	4.21961	5.08455	4.47925	4.3698	3.75618	4.51073	4.65208	4.42452	4.13346	-0.22756	-0.518626	0.291066	0.270225	NA	0.523304	0.75774	0.61595	0.772878
chr1	136431550	136432095	peak1191	8.34362	8.33537	8.43517	8.44419	8.89242	8.83339	8.3395	8.43968	8.86291	0.10018	0.523406	-0.423226	5.09e-06	0.000492181	0.377946	0.648492	0.000179823	0.00242819
chr1	136467207	136467576	peak1192	5.67549	5.96091	5.44654	5.82279	5.87174	5.77741	5.8182	5.63467	5.82458	-0.183532	0.00637809	-0.189911	0.999912	0.999953	0.53284	0.763377	0.547647	0.720296
chr1	136486328	136486660	peak1193	5.06513	5.00459	5.02371	5.17282	4.6307	4.93022	5.03486	5.09827	4.78046	0.063409	-0.254396	0.317805	0.515194	0.783065	0.853801	0.935534	0.406367	0.60608
chr1	136505791	136506051	peak1194	4.8499	4.27017	3.95298	3.95812	4.55593	4.14305	4.56004	3.95555	4.34949	-0.60449	-0.210548	-0.393941	0.643858	NA	0.180687	0.445303	0.407032	0.606647
chr1	136671595	136672026	peak1195	6.44787	6.24813	5.86035	5.61187	6.48922	6.26014	6.348	5.73611	6.37468	-0.611889	0.026681	-0.63857	0.908477	0.967857	0.0150311	0.106498	0.0135735	0.0610599
chr1	136757162	136757505	peak1196	4.98285	4.91993	4.03025	3.69776	3.75618	4.14305	4.95139	3.86401	3.94962	-1.08738	-1.00177	-0.0856064	0.0412279	NA	0.0191242	0.124149	0.862361	0.927686
chr1	136837586	136838087	peak1197	7.48513	7.5015	6.8155	7.09816	6.92025	6.9402	7.49332	6.95683	6.93023	-0.536486	-0.563092	0.0266056	0.0019044	0.0337146	0.00194735	0.0280431	0.857402	0.925217
chr1	136862037	136862436	peak1198	6.79992	6.77948	6.56588	6.62232	6.296	5.5981	6.7897	6.5941	5.94705	-0.195598	-0.842648	0.64705	0.00105953	0.0230796	0.373694	0.64522	0.0137371	0.0615236
chr1	137082589	137082947	peak1199	5.06513	5.48892	4.42305	4.03541	5.70873	5.20554	5.27702	4.22923	5.45714	-1.04779	0.180113	-1.22791	0.601511	0.835073	0.00542958	0.0554837	0.00130054	0.0108229
chr1	137095521	137096172	peak1200	6.73856	6.39649	6.3717	6.26927	7.00701	6.87866	6.56752	6.32049	6.94283	-0.247038	0.37531	-0.622348	0.0872885	0.332313	0.23548	0.511318	0.00412235	0.0257034
chr1	137114171	137114554	peak1201	5.32096	4.96288	5.26662	5.02904	5.99006	5.74329	5.14192	5.14783	5.86667	0.00590772	0.724754	-0.718847	0.0277886	0.176297	0.998986	0.999541	0.026468	0.0981895
chr1	137136411	137136699	peak1202	4.48172	4.12645	4.53334	5.17282	3.75618	4.03436	4.30409	4.85308	3.89527	0.548995	-0.408814	0.957809	0.409949	NA	0.202419	0.471559	0.0435587	0.139843
chr1	137255895	137256361	peak1203	5.56671	5.45923	5.20129	5.10272	4.55593	4.33857	5.51297	5.152	4.44725	-0.360968	-1.06572	0.704754	0.00522802	0.0646273	0.279099	0.55846	0.0679135	0.190865
chr1	137369047	137369295	peak1204	4.48172	4.78283	4.30362	4.82647	4.83424	4.14305	4.63228	4.56504	4.48864	-0.0672303	-0.143631	0.0764008	0.808671	0.932487	0.903013	0.95939	0.899186	0.949714
chr1	137528848	137529243	peak1205	5.21682	5.19675	4.94607	5.10272	4.89617	5.30247	5.20679	5.0244	5.09932	-0.18239	-0.107468	-0.0749219	0.792634	0.925819	0.600423	0.806566	0.811944	0.898331
chr1	137556081	137556477	peak1206	5.53819	5.30086	5.52873	5.5341	4.70178	5.34859	5.41952	5.53142	5.02519	0.111894	-0.394333	0.506227	0.297744	0.614213	0.738884	0.880468	0.172776	0.356388
chr1	137572108	137572465	peak1207	5.41809	4.82999	4.23998	4.4845	5.56361	5.74329	5.12404	4.36224	5.65345	-0.761805	0.529408	-1.29121	0.152565	0.442942	0.0340125	0.173442	0.000520048	0.00546459
chr1	137620691	137621146	peak1208	6.16033	6.00267	5.16748	5.47983	6.34123	6.05287	6.0815	5.32365	6.19705	-0.757849	0.115549	-0.873397	0.656021	0.865457	0.00715817	0.0662875	0.00227046	0.0164594
chr1	137677218	137677931	peak1209	6.88166	6.79144	6.71376	6.85333	7.25169	7.08347	6.83655	6.78355	7.16758	-0.0530056	0.331029	-0.384034	0.081222	0.319854	0.782589	0.903012	0.0429139	0.138304
chr1	137704262	137704627	peak1210	5.25238	5.12293	5.29821	5.82279	5.70873	5.20554	5.18765	5.5605	5.45714	0.372847	0.269484	0.103363	0.397849	0.699703	0.229924	0.505403	0.756688	0.863811
chr1	137753710	137753950	peak1211	4.35661	4.40086	3.95298	4.59075	4.89617	4.33857	4.37874	4.27186	4.61737	-0.106875	0.238634	-0.345509	0.567361	NA	0.873908	0.944679	0.465504	0.655924
chr1	137800565	137800924	peak1212	5.10457	5.36631	5.06102	4.6897	4.70178	5.47873	5.23544	4.87536	5.09026	-0.360077	-0.14518	-0.214897	0.783779	0.922576	0.32684	0.604967	0.503193	0.685183
chr1	138079371	138079688	peak1213	4.14591	4.2001	5.06102	5.06635	3.75618	3.31831	4.173	5.06368	3.53725	0.89068	-0.635758	1.52644	0.231755	NA	0.0441569	0.202382	0.00257993	0.0180757
chr1	138353927	138354359	peak1214	6.83552	6.81508	6.24776	6.43533	6.69487	6.60229	6.8253	6.34154	6.64858	-0.483752	-0.176714	-0.307038	0.410403	0.709641	0.020863	0.130573	0.163182	0.342765
chr1	138354945	138355287	peak1215	6.52258	6.44274	5.47446	5.92789	5.70873	6.13413	6.48266	5.70117	5.92143	-0.781488	-0.561232	-0.220256	0.0425086	0.223927	0.00339655	0.0409916	0.438185	0.633342
chr1	138388657	138389039	peak1216	5.21682	5.65527	4.47925	4.42829	4.30511	4.58967	5.43605	4.45377	4.44739	-0.982279	-0.988655	0.00637681	0.0126817	0.110511	0.00793898	0.0707464	0.998764	0.99949
chr1	138462843	138463259	peak1217	6.56562	6.50218	7.06543	7.12493	6.20105	6.35358	6.5339	7.09518	6.27732	0.56128	-0.256583	0.817864	0.252301	0.570387	0.00478322	0.0514394	0.000143054	0.00202272
chr1	138466866	138467189	peak1218	5.64905	5.75639	5.81739	5.66148	5.84058	5.90637	5.70272	5.73944	5.87347	0.0367156	0.170752	-0.134036	0.559687	0.809844	0.893144	0.954497	0.646658	0.792274
chr1	138509691	138510259	peak1219	7.35216	7.47949	7.08367	7.25181	7.72249	7.58525	7.41582	7.16774	7.65387	-0.248084	0.238046	-0.48613	0.137689	0.421686	0.120747	0.358621	0.00276329	0.0190805
chr1	138571039	138571779	peak1220	6.71326	6.91688	6.87955	6.78783	7.02098	7.17592	6.81507	6.83369	7.09845	0.0186158	0.283375	-0.26476	0.147472	0.4365	0.934884	0.972797	0.167055	0.3482
chr1	138576820	138577120	peak1221	5.06513	5.26698	5.60649	5.63689	5.56361	5.74329	5.16606	5.62169	5.65345	0.455633	0.487395	-0.0317621	0.13368	0.414596	0.146841	0.397461	0.91321	0.957003
chr1	138591600	138592028	peak1222	6.99094	6.99138	7.16302	7.24369	7.21571	7.20128	6.99116	7.20336	7.20849	0.212196	0.217333	-0.0051366	0.225388	0.54017	0.213906	0.486595	0.978729	0.989213
chr1	138592564	138592955	peak1223	6.12241	6.21298	5.90207	5.98745	6.34123	6.60229	6.16769	5.94476	6.47176	-0.222931	0.304071	-0.527002	0.211758	0.524156	0.363685	0.637907	0.0327206	0.114232
chr1	138624500	138624864	peak1224	5.82467	5.70672	5.38902	5.10272	6.34123	5.81075	5.76569	5.24587	6.07599	-0.51982	0.310299	-0.830119	0.258035	0.576675	0.0884498	0.300017	0.00534545	0.0308252
chr1	138775325	138775816	peak1225	4.80271	4.82999	6.23149	6.11757	3.61599	3.91681	4.81635	6.17453	3.7664	1.35817	-1.04995	2.40812	0.0149943	0.122236	3.59e-05	0.00178128	5.2e-09	4.75e-07
chr1	138836299	138836568	peak1226	4.28974	5.12293	4.23998	5.1382	4.47707	4.14305	4.70633	4.68909	4.31006	-0.0172466	-0.396274	0.379028	0.34431	0.651656	0.983526	0.992991	0.351686	0.556256
chr1	138847840	138848190	peak1227	5.87115	5.54653	5.32912	5.47983	6.58635	6.79784	5.70884	5.40447	6.69209	-0.304365	0.983254	-1.28762	0.000208666	0.00774856	0.261654	0.539686	1.58e-06	5.67e-05
chr1	138850200	138850668	peak1228	6.21542	6.15859	6.29549	6.49127	7.12809	7.02786	6.18701	6.39338	7.07798	0.206377	0.890969	-0.684592	4.1e-05	0.00239967	0.338499	0.615585	0.00125363	0.0105537
chr1	138877109	138877554	peak1229	5.06513	5.19675	5.6315	6.11757	4.83424	5.20554	5.13094	5.87453	5.01989	0.743594	-0.11105	0.854644	0.775423	0.918122	0.0185678	0.121585	0.0116862	0.0550239
chr1	138893365	138893722	peak1230	5.56671	5.57449	5.86035	5.42343	4.89617	4.80348	5.5706	5.64189	4.84982	0.0712904	-0.720779	0.792069	0.0407895	0.218347	0.778161	0.900747	0.020479	0.0819196
chr1	138899512	138900101	peak1231	5.9812	5.9179	6.97059	6.97604	4.6307	5.39329	5.94955	6.97331	5.012	1.02376	-0.937555	1.96132	0.00281898	0.0439482	2.18e-05	0.00129971	2.11e-11	3.69e-09
chr1	138905327	138905571	peak1232	3.98613	4.04884	4.36457	4.86933	4.55593	4.03436	4.01749	4.61695	4.29514	0.599459	0.277657	0.321802	0.542369	NA	0.185424	0.451571	0.504657	0.686119
chr1	139114960	139115358	peak1233	5.18037	5.08455	4.30362	4.3698	4.47707	4.58967	5.13246	4.33671	4.53337	-0.795752	-0.599088	-0.196664	0.144934	0.432874	0.0436569	0.200955	0.64381	0.790654
chr1	139284186	139284502	peak1234	4.80271	4.52069	3.78477	4.73675	5.56361	5.25482	4.6617	4.26076	5.40922	-0.400942	0.747512	-1.14845	0.0584776	0.266906	0.417315	0.680881	0.00730508	0.038931
chr1	139302493	139302915	peak1235	5.53819	5.68122	6.07616	6.28518	4.89617	4.33857	5.60971	6.18067	4.61737	0.570964	-0.992336	1.5633	0.00579255	0.0692024	0.0488057	0.2146	6.47e-06	0.000177276
chr1	139314892	139315376	peak1236	7.33568	7.4942	7.39983	7.37588	7.48117	7.43301	7.41494	7.38786	7.45709	-0.0270856	0.0421498	-0.0692354	0.804754	0.931171	0.849456	0.934121	0.666142	0.80531
chr1	139494092	139494456	peak1237	4.65112	5.04512	4.23998	4.5386	3.61599	4.80348	4.84812	4.38929	4.20974	-0.458836	-0.638388	0.179552	0.250107	0.56782	0.292788	0.572296	0.879452	0.938015
chr1	139528318	139528718	peak1238	5.44906	5.48892	4.86402	5.1382	4.47707	4.73567	5.46899	5.00111	4.60637	-0.467884	-0.862622	0.394738	0.0225212	0.15554	0.175996	0.439346	0.299518	0.505592
chr1	139536321	139536628	peak1239	4.54042	4.96288	3.59434	3.95812	3.88395	4.14305	4.75165	3.77623	4.0135	-0.975426	-0.738155	-0.237271	0.133746	NA	0.0417352	0.195838	0.655729	0.798229
chr1	139553724	139554081	peak1240	4.93988	5.08455	3.95298	5.02904	4.89617	5.10163	5.01221	4.49101	4.9989	-0.521207	-0.0133145	-0.507893	0.975798	0.992296	0.283667	0.563075	0.314003	0.520441
chr1	139592345	139592722	peak1241	4.80271	5.30086	4.77701	4.73675	4.83424	5.20554	5.05179	4.75688	5.01989	-0.294904	-0.0318944	-0.263009	0.909193	0.968163	0.39	0.658517	0.475721	0.663509
chr1	139634803	139635290	peak1242	5.38643	5.45923	5.88136	5.90747	5.06745	4.80348	5.42283	5.89442	4.93546	0.471584	-0.487369	0.958954	0.159914	0.454128	0.118445	0.354097	0.00422197	0.0261926
chr1	140102420	140102702	peak1243	4.93988	4.337	4.1036	3.78987	3.88395	3.64838	4.63844	3.94674	3.76616	-0.691703	-0.872277	0.180573	0.0875836	NA	0.144689	0.394623	0.731692	0.848144
chr1	140163488	140163887	peak1244	6.12241	5.7806	6.21503	6.23691	6.07284	5.84333	5.9515	6.22597	5.95809	0.274468	0.00658385	0.267885	0.993246	0.997819	0.299953	0.580051	0.324278	0.530618
chr1	140487444	140487758	peak1245	4.65112	4.82999	3.78477	3.78987	3.61599	3.49276	4.74056	3.78732	3.55438	-0.95324	-1.18618	0.232942	0.02629	NA	0.0514704	0.221052	0.673319	0.809926
chr1	140500606	140500984	peak1246	3.89908	5.33395	5.06102	5.5341	4.55593	4.80348	4.61652	5.29756	4.6797	0.681046	0.0631874	0.617859	0.864649	0.953297	0.372944	0.644825	0.296361	0.502619
chr1	140511240	140511585	peak1247	4.80271	5.16031	5.65609	5.63689	5.80873	5.34859	4.98151	5.64649	5.57866	0.664976	0.597148	0.0678286	0.0742814	0.304185	0.0445833	0.203435	0.880815	0.938956
chr1	140755803	140756289	peak1248	6.31966	6.02311	6.66613	6.28518	5.70873	5.67252	6.17138	6.47566	5.69063	0.304273	-0.480759	0.785032	0.0774735	0.311413	0.210941	0.482714	0.00321049	0.0214164
chr1	140853095	140853587	peak1249	5.64905	5.33395	6.44409	6.25318	5.638	5.51963	5.4915	6.34864	5.57881	0.857132	0.0873089	0.769823	0.788749	0.92496	0.00191939	0.0278487	0.00699378	0.0377196
chr1	140856442	140856779	peak1250	5.35407	5.60192	5.94261	6.00678	5.35892	5.5981	5.478	5.97469	5.47851	0.496697	0.000511302	0.496185	0.997325	0.998966	0.0899756	0.302778	0.104326	0.254863
chr1	141104883	141105210	peak1251	5.06513	5.45923	4.73146	5.1382	4.39365	4.33857	5.26218	4.93483	4.36611	-0.32735	-0.896068	0.568719	0.0251062	0.165885	0.367929	0.64164	0.154822	0.331958
chr1	141308909	141309375	peak1252	7.32737	7.0523	7.12829	7.08912	7.03481	7.28668	7.18984	7.10871	7.16075	-0.0811289	-0.0290901	-0.0520389	0.867222	0.954005	0.618322	0.817577	0.756036	0.86353
chr1	141391196	141391579	peak1253	6.41687	6.53101	6.61688	6.54513	6.7958	6.6765	6.47394	6.581	6.73615	0.107062	0.262211	-0.155149	0.226728	0.541322	0.612888	0.81425	0.464746	0.655469
chr1	141396483	141396824	peak1254	5.18037	4.96288	5.88136	5.94802	5.22053	4.80348	5.07162	5.91469	5.012	0.843066	-0.0596188	0.902685	0.894305	0.962341	0.00819581	0.0721829	0.00823518	0.0425321
chr1	142079751	142080010	peak1255	4.65112	4.2001	5.06102	4.78231	3.75618	3.64838	4.42561	4.92166	3.70228	0.49605	-0.723334	1.21938	0.140554	NA	0.264137	0.542437	0.0126592	0.0581142
chr1	142084999	142085492	peak1256	6.60741	6.55927	6.61688	6.65942	6.64163	6.6765	6.58334	6.63815	6.65907	0.0548081	0.0757271	-0.020919	0.725023	0.89743	0.789325	0.906691	0.922109	0.961957
chr1	142101803	142102317	peak1257	7.68701	7.5516	7.71859	7.63374	7.59758	7.70533	7.61931	7.67617	7.65145	0.0568582	0.032146	0.0247123	0.835444	0.94308	0.696365	0.85972	0.868781	0.931167
chr1	142186729	142187058	peak1258	4.89559	4.68362	5.35938	5.10272	4.30511	4.42722	4.7896	5.23105	4.36616	0.441447	-0.423441	0.864888	0.304994	0.620045	0.229343	0.504689	0.0315918	0.111304
chr1	142312137	142312554	peak1259	5.06513	5.42891	5.77312	5.68566	4.55593	4.33857	5.24702	5.72939	4.44725	0.482367	-0.799772	1.28214	0.0343851	0.198058	0.146615	0.397144	0.000601517	0.00608828
chr1	142325856	142326251	peak1260	6.43246	6.23066	5.81739	5.90747	6.69487	6.83071	6.33156	5.86243	6.76279	-0.469125	0.431234	-0.900359	0.0632225	0.27845	0.0465702	0.208424	0.000152329	0.00212942
chr1	142350134	142350426	peak1261	4.14591	4.73408	4.36457	4.82647	5.56361	4.14305	4.43999	4.59552	4.85333	0.155528	0.413338	-0.25781	0.376633	0.682432	0.81647	0.918471	0.509906	0.690133
chr1	142410055	142410329	peak1262	4.35661	4.82999	4.23998	3.12082	4.47707	4.33857	4.5933	3.6804	4.40782	-0.912905	-0.185482	-0.727423	0.682548	NA	0.0951319	0.312622	0.225927	0.423393
chr1	142448184	142448655	peak1263	5.44906	5.33395	5.29821	5.30356	4.95555	5.39329	5.39151	5.30088	5.17442	-0.0906241	-0.217088	0.126463	0.556144	0.807678	0.77824	0.900747	0.746302	0.85756
chr1	143750432	143750738	peak1264	4.80271	4.46202	4.98542	4.6897	4.47707	5.10163	4.63237	4.83756	4.78935	0.205192	0.156982	0.0482099	0.66573	0.870274	0.607721	0.811083	0.952523	0.976603
chr1	145113840	145114366	peak1265	7.22371	7.27314	7.56476	7.42697	6.296	6.78112	7.24842	7.49586	6.53856	0.24744	-0.709865	0.957305	0.000393608	0.0119566	0.145116	0.39496	9.29e-07	3.65e-05
chr1	145402628	145403151	peak1266	6.76342	6.82675	6.86907	7.04308	6.90527	6.9847	6.79508	6.95607	6.94498	0.160993	0.1499	0.0110924	0.446662	0.736718	0.384699	0.653481	0.944869	0.974237
chr1	145581134	145581464	peak1267	4.75393	5.51801	5.09739	5.36474	5.60128	5.47873	5.13597	5.23106	5.54001	0.095092	0.404036	-0.308944	0.311526	0.625973	0.88399	0.949774	0.379611	0.581823
chr1	145988475	145989035	peak1268	6.02298	5.75639	5.86035	6.09968	5.52493	5.84333	5.88968	5.98002	5.68413	0.0903349	-0.205552	0.295887	0.487048	0.764422	0.743499	0.882939	0.311517	0.517631
chr1	145995014	145995254	peak1269	3.80643	3.05625	4.6358	4.03541	3.0887	3.11982	3.43134	4.33561	3.10426	0.904262	-0.327083	1.23135	0.559216	NA	0.123099	0.36239	0.0435981	0.139912
chr1	146016052	146016306	peak1270	4.48172	3.87985	4.42305	4.59075	3.28666	3.78883	4.18078	4.5069	3.53774	0.326115	-0.643039	0.969153	0.233747	NA	0.542903	0.769589	0.0786521	0.21124
chr1	147484865	147485210	peak1271	5.06513	5.26698	5.02371	4.99074	4.70178	4.03436	5.16606	5.00722	4.36807	-0.15883	-0.797983	0.639153	0.0599631	0.270672	0.654228	0.837138	0.139495	0.309736
chr1	147848495	147849256	peak1272	6.02298	5.57449	6.21503	6.49127	5.31425	5.81075	5.79873	6.35315	5.5625	0.554419	-0.236236	0.790656	0.436989	0.729889	0.0458073	0.206539	0.00747029	0.0395682
chr1	148169977	148170440	peak1273	6.06357	6.10208	6.24776	6.09968	6.04577	6.26014	6.08283	6.17372	6.15296	0.090893	0.0701294	0.0207637	0.776855	0.918841	0.706854	0.865458	0.939314	0.971187
chr1	148177841	148178225	peak1274	4.54042	4.78283	5.16748	5.45191	4.30511	4.80348	4.66163	5.30969	4.55429	0.648064	-0.107335	0.755399	0.819848	0.937082	0.0801419	0.283679	0.059028	0.172945
chr1	148264204	148264497	peak1275	4.21961	4.57707	4.53334	4.3698	3.88395	4.42722	4.39834	4.45157	4.15558	0.0532271	-0.24276	0.295987	0.63595	NA	0.923118	0.968371	0.569634	0.737524
chr1	148273979	148274616	peak1276	6.75104	6.55927	7.27838	7.46239	6.81196	6.95519	6.65516	7.37039	6.88357	0.715231	0.228415	0.486816	0.252789	0.57056	9.77e-05	0.00355042	0.00941815	0.0467531
chr1	148344239	148344629	peak1277	6.08345	6.00267	6.3417	6.33189	5.638	5.67252	6.04306	6.3368	5.65526	0.293734	-0.387804	0.681538	0.15962	0.453543	0.23753	0.513489	0.0116196	0.0548427
chr1	148507731	148507973	peak1278	3.98613	3.78729	5.02371	4.6897	3.0887	2.61554	3.88671	4.85671	2.85212	0.969996	-1.03459	2.00459	0.0929344	NA	0.0495117	0.216606	0.000793952	0.00749164
chr1	148508451	148508700	peak1279	3.48636	4.68362	4.77701	5.23967	3.0887	2.61554	4.08499	5.00834	2.85212	0.923353	-1.23287	2.15622	0.0278675	NA	0.0960553	0.314435	0.000328248	0.00384451
chr1	148513739	148514196	peak1280	6.06357	5.33395	6.71376	6.83182	4.47707	4.98965	5.69876	6.77279	4.73336	1.07403	-0.965403	2.03943	0.00329813	0.0484926	0.000169811	0.00519445	4.83e-10	6.05e-08
chr1	149046999	149047440	peak1281	5.44906	5.65527	5.70405	5.92789	5.44431	4.58967	5.55217	5.81597	5.01699	0.2638	-0.535177	0.798977	0.169207	0.468092	0.396711	0.663908	0.0293593	0.105584
chr1	150032718	150033031	peak1282	2.71537	1.50056	4.82117	4.64107	2.24903	1.83361	2.10796	4.73112	2.04132	2.62316	-0.0666432	2.6898	0.820656	NA	0.000224972	0.00628669	0.000416938	0.00461313
chr1	150328458	150328803	peak1283	5.02457	4.87566	4.53334	4.3698	5.01258	4.86824	4.95012	4.45157	4.94041	-0.49855	-0.00970638	-0.488844	0.981309	0.993848	0.197089	0.465491	0.222216	0.418754
chr1	151202612	151202856	peak1284	3.07441	4.04884	4.53334	3.78987	2.85919	3.91681	3.56163	4.1616	3.388	0.599976	-0.17363	0.773606	0.79487	NA	0.335669	0.612514	0.237905	0.437531
chr1	151633220	151633596	peak1285	5.41809	5.60192	5.20129	5.42343	4.00131	5.10163	5.51001	5.31236	4.55147	-0.197646	-0.958535	0.760889	0.02365	0.160077	0.565587	0.785198	0.0813694	0.215838
chr1	151670539	151671085	peak1286	5.87115	5.57449	5.75046	5.90747	4.39365	4.98965	5.72282	5.82897	4.69165	0.106145	-1.03117	1.13732	0.00404897	0.054635	0.737757	0.879923	0.00142224	0.0115867
chr1	151760209	151760717	peak1287	6.21542	6.36481	5.60649	5.90747	5.17129	5.63579	6.29012	5.75698	5.40354	-0.533138	-0.886581	0.353443	0.00326345	0.0482459	0.0521119	0.222348	0.254725	0.457786
chr1	151962662	151963024	peak1288	5.70145	5.16031	5.06102	4.73675	4.76953	4.86824	5.43088	4.89888	4.81889	-0.531996	-0.611994	0.0799973	0.08963	0.336809	0.119925	0.357191	0.816684	0.900836
chr1	151976964	151977280	peak1289	4.70344	4.82999	3.25122	3.69776	3.88395	4.14305	4.76672	3.47449	4.0135	-1.29223	-0.753222	-0.539006	0.136919	NA	0.0103933	0.0847139	0.322037	0.52873
chr1	152141267	152141609	peak1290	4.42052	4.40086	5.32912	5.30356	4.70178	4.42722	4.41069	5.31634	4.5645	0.905649	0.153809	0.75184	0.698617	0.885369	0.0171695	0.11597	0.0585978	0.172181
chr1	152170255	152170553	peak1291	3.98613	4.12645	4.98542	4.10878	4.39365	4.14305	4.05629	4.5471	4.26835	0.490803	0.212056	0.278748	0.669571	NA	0.246848	0.524849	0.490524	0.67522
chr1	152243564	152243926	peak1292	5.72695	5.2323	5.83903	5.90747	5.48518	5.10163	5.47962	5.87325	5.29341	0.393631	-0.186215	0.579845	0.559623	0.809844	0.217768	0.490707	0.0785502	0.211039
chr1	152344126	152344424	peak1293	5.02457	5.16031	5.23432	5.06635	5.22053	4.58967	5.09244	5.15034	4.9051	0.0578922	-0.187344	0.245236	0.683136	0.878221	0.867503	0.942196	0.568382	0.736514
chr1	152588017	152588330	peak1294	5.21682	5.45923	4.53334	3.87644	4.21078	4.42722	5.33802	4.20489	4.319	-1.13313	-1.01903	-0.114104	0.0163019	0.128508	0.00621138	0.0606751	0.857193	0.925111
chr1	152652673	152652913	peak1295	4.65112	4.40086	4.1036	4.30883	4.83424	4.80348	4.52599	4.20622	4.81886	-0.319777	0.292865	-0.612641	0.507194	0.778403	0.457655	0.711276	0.165969	0.346833
chr1	152867447	152868074	peak1296	7.21472	7.1761	6.45814	6.60974	6.52886	6.13413	7.19541	6.53394	6.33149	-0.661472	-0.863918	0.202446	7.45e-05	0.00364453	0.00089031	0.0166673	0.390748	0.592046
chr1	152885593	152885952	peak1297	4.89559	4.91993	4.30362	4.64107	4.30511	4.24412	4.90776	4.47234	4.27461	-0.435416	-0.633147	0.197731	0.15305	0.443322	0.300988	0.581092	0.644681	0.791206
chr1	152960236	152960527	peak1298	4.28974	4.46202	5.16748	5.17282	4.6307	4.51073	4.37588	5.17015	4.57071	0.79427	0.194835	0.599435	0.647783	0.861266	0.0427147	0.198477	0.137627	0.306901
chr1	153000922	153001177	peak1299	3.48636	3.58221	4.68442	4.03541	3.0887	3.31831	3.53429	4.35992	3.2035	0.82563	-0.330784	1.15641	0.597816	NA	0.123849	0.363409	0.049587	0.153126
chr1	153018642	153019222	peak1300	6.46313	6.36481	5.68027	5.5605	5.638	5.04673	6.41397	5.62038	5.34236	-0.793589	-1.07161	0.278021	0.000429922	0.0125932	0.0035214	0.0419146	0.418007	0.616835
chr1	153024533	153025030	peak1301	6.02298	5.98194	5.72744	5.50722	5.52493	5.96677	6.00246	5.61733	5.74585	-0.385126	-0.25661	-0.128516	0.408508	0.70828	0.175067	0.437826	0.637378	0.786284
chr1	153025731	153026015	peak1302	5.32096	4.337	4.23998	4.03541	5.26815	4.80348	4.82898	4.13769	5.03581	-0.691285	0.206834	-0.898119	0.729135	0.89921	0.0728829	0.268334	0.0367653	0.12404
chr1	153067287	153067571	peak1303	5.14297	4.96288	4.23998	4.91094	4.70178	4.93022	5.05292	4.57546	4.816	-0.477464	-0.236919	-0.240545	0.554438	0.806829	0.251454	0.529542	0.61177	0.76954
chr1	153082684	153082965	peak1304	5.02457	3.96682	4.30362	3.78987	4.89617	4.93022	4.4957	4.04674	4.9132	-0.448953	0.417501	-0.866454	0.47557	0.756297	0.257872	0.536222	0.0697398	0.194608
chr1	153117831	153118192	peak1305	4.80271	4.27017	5.6315	5.30356	4.89617	3.91681	4.53644	5.46753	4.40649	0.931089	-0.129953	1.06104	0.872083	0.955064	0.0172615	0.116408	0.0154695	0.0668642
chr1	153140655	153141110	peak1306	4.35661	4.73408	5.26662	5.5605	4.55593	4.51073	4.54534	5.41356	4.53333	0.868213	-0.0120149	0.880228	0.952247	0.984315	0.0200701	0.128078	0.0235158	0.0902416
chr1	153152100	153152484	peak1307	6.33632	6.21298	6.27976	6.31649	6.56744	6.58313	6.27465	6.29812	6.57528	0.023471	0.300633	-0.277162	0.197726	0.507187	0.92114	0.96766	0.22883	0.426424
chr1	153175860	153176171	peak1308	4.48172	4.27017	4.94607	4.99074	4.95555	4.33857	4.37595	4.96841	4.64706	0.592461	0.271115	0.321346	0.482643	0.761761	0.146485	0.396862	0.487508	0.672811
chr1	153190805	153191127	peak1309	4.06823	4.63133	5.47446	5.63689	4.21078	4.03436	4.34978	5.55567	4.12257	1.2059	-0.22721	1.43311	0.568681	0.815615	0.0020923	0.0295311	0.000626936	0.00630151
chr1	153274205	153274657	peak1310	5.89384	5.96091	5.44654	5.63689	6.1255	5.99604	5.92737	5.54171	6.06077	-0.385662	0.133396	-0.519058	0.627811	0.850066	0.165176	0.423454	0.0674456	0.189904
chr1	153318454	153318864	peak1311	5.64905	5.98194	4.6358	4.86933	5.26815	5.39329	5.8155	4.75256	5.33072	-1.06293	-0.484777	-0.578158	0.135392	0.417258	0.00119732	0.0203475	0.101606	0.250519
chr1	153391214	153391584	peak1312	5.02457	5.26698	5.90207	5.23967	5.22053	6.05287	5.14578	5.57087	5.6367	0.425091	0.490922	-0.0658308	0.125526	0.401394	0.18344	0.448743	0.803843	0.893615
chr1	153392820	153393085	peak1313	4.98285	5.26698	4.68442	4.82647	4.95555	4.42722	5.12492	4.75545	4.69138	-0.369468	-0.433533	0.064065	0.291184	0.608632	0.312534	0.592003	0.920145	0.961006
chr1	153510229	153510481	peak1314	4.80271	4.73408	5.16748	5.1382	4.76953	5.04673	4.7684	5.15284	4.90813	0.384441	0.139734	0.244707	0.705269	0.88922	0.286324	0.565408	0.520632	0.698651
chr1	153512236	153512589	peak1315	5.70145	5.33395	5.20129	4.6897	4.95555	5.74329	5.5177	4.9455	5.34942	-0.572204	-0.168281	-0.403923	0.717425	0.893654	0.109268	0.338226	0.234998	0.433827
chr1	153523390	153523803	peak1316	5.91618	6.17695	6.02043	5.96787	6.15113	6.39813	6.04657	5.99415	6.27463	-0.0524167	0.228059	-0.280476	0.383261	0.687969	0.817629	0.918875	0.270719	0.475323
chr1	153532718	153533094	peak1317	5.06513	4.57707	5.26662	5.17282	4.70178	4.93022	4.8211	5.21972	4.816	0.398621	-0.00509445	0.403715	0.956763	0.986274	0.292482	0.571937	0.289088	0.495129
chr1	153725474	153725957	peak1318	7.62733	7.50877	7.26246	7.30741	7.45054	7.59485	7.56805	7.28493	7.52269	-0.283116	-0.0453539	-0.237763	0.776205	0.918423	0.0647059	0.250402	0.136314	0.304762
chr1	153747086	153747507	peak1319	6.19729	6.23066	6.41557	6.36221	6.71219	6.74708	6.21398	6.38889	6.72964	0.174914	0.515662	-0.340747	0.0232387	0.158487	0.432346	0.692741	0.125383	0.288873
chr1	153768386	153768633	peak1320	3.70743	3.58221	3.69269	4.73675	3.61599	3.78883	3.64482	4.21472	3.70241	0.569901	0.0575904	0.51231	0.921489	NA	0.234102	0.50984	0.296163	0.502465
chr1	153917556	153917999	peak1321	7.17821	6.99138	6.47206	6.58424	7.11513	7.26279	7.08479	6.52815	7.18896	-0.556646	0.104166	-0.660813	0.583034	0.823107	0.0030905	0.0385094	0.000648196	0.00645191
chr1	154260260	154260566	peak1322	5.35407	5.16031	5.55512	5.61187	4.30511	4.73567	5.25719	5.58349	4.52039	0.326302	-0.736802	1.0631	0.0551494	0.258855	0.323861	0.602247	0.00469791	0.0280911
chr1	154261694	154262088	peak1323	5.70145	5.57449	5.92248	5.5605	4.76953	5.47873	5.63797	5.74149	5.12413	0.103519	-0.513837	0.617356	0.160627	0.454966	0.712261	0.867839	0.0785927	0.211105
chr1	154364184	154364555	peak1324	5.56671	5.33395	4.47925	4.73675	5.35892	4.98965	5.45033	4.608	5.17428	-0.842335	-0.276049	-0.566285	0.449689	0.739056	0.0170515	0.115458	0.121826	0.283357
chr1	154408482	154408824	peak1325	5.06513	5.12293	4.90563	5.36474	4.70178	4.73567	5.09403	5.13519	4.71873	0.0411577	-0.375301	0.416459	0.328968	0.639297	0.867782	0.942319	0.25435	0.457393
chr1	154420281	154420846	peak1326	6.89297	7.10118	7.16302	7.24369	7.15367	6.92506	6.99708	7.20336	7.03937	0.20628	0.0422908	0.163989	0.816723	0.936022	0.251497	0.529546	0.385911	0.587699
chr1	154450807	154451060	peak1327	4.8499	4.63133	3.48878	3.87644	4.76953	4.51073	4.74061	3.68261	4.64013	-1.058	-0.100483	-0.957519	0.82813	NA	0.0231937	0.138281	0.0465893	0.146653
chr1	154502030	154502390	peak1328	5.21682	5.45923	5.47446	4.82647	5.22053	5.34859	5.33802	5.15047	5.28456	-0.187559	-0.0534623	-0.134096	0.869889	0.954493	0.644712	0.832197	0.780078	0.878366
chr1	154539355	154539645	peak1329	4.75393	4.87566	4.82117	5.39439	4.76953	4.93022	4.8148	5.10778	4.84988	0.292981	0.0350794	0.257902	0.928507	0.975826	0.386162	0.654776	0.459004	0.650621
chr1	154568754	154569020	peak1330	3.80643	3.96682	4.94607	5.02904	4.39365	4.51073	3.88663	4.98756	4.45219	1.10093	0.565563	0.535367	0.229842	NA	0.0124818	0.0941604	0.221268	0.417472
chr1	154637485	154637732	peak1331	5.41809	5.04512	4.90563	4.86933	5.01258	5.04673	5.23161	4.88748	5.02965	-0.344128	-0.201951	-0.142177	0.558369	0.809178	0.310087	0.589755	0.70087	0.828378
chr1	154640875	154641217	peak1332	5.9812	5.62884	5.68027	5.39439	5.77616	6.08047	5.80502	5.53733	5.92831	-0.267695	0.123291	-0.390986	0.683827	0.878329	0.351263	0.626757	0.18973	0.378991
chr1	154664609	154664884	peak1333	3.48636	4.337	4.68442	5.23967	4.39365	4.03436	3.91168	4.96205	4.214	1.05037	0.302324	0.748043	0.614881	NA	0.0288008	0.15769	0.108388	0.261619
chr1	154679484	154679802	peak1334	4.42052	4.63133	5.32912	5.17282	4.21078	4.80348	4.52592	5.25097	4.50713	0.725047	-0.0187952	0.743842	0.990156	0.997399	0.0589737	0.238404	0.0741262	0.203092
chr1	154692644	154692916	peak1335	4.65112	3.78729	3.69269	4.86933	3.0887	3.49276	4.21921	4.28101	3.29073	0.0618004	-0.92848	0.99028	0.106299	NA	0.830864	0.925462	0.0691834	0.193378
chr1	154723036	154723296	peak1336	4.14591	4.68362	4.90563	4.91094	4.39365	3.49276	4.41476	4.90829	3.94321	0.493525	-0.471555	0.96508	0.381575	NA	0.284601	0.564055	0.0600074	0.174873
chr1	154747560	154747927	peak1337	5.89384	5.7806	5.52873	5.30356	5.84058	5.63579	5.83722	5.41615	5.73818	-0.421075	-0.0990371	-0.322038	0.748697	0.906973	0.152596	0.405403	0.29077	0.496847
chr1	154762752	154763306	peak1338	6.33632	6.5732	6.07616	5.82279	6.34123	6.50382	6.45476	5.94948	6.42252	-0.505286	-0.0322373	-0.473049	0.88284	0.958697	0.0348394	0.17582	0.0586946	0.172342
chr1	154790034	154790459	peak1339	5.32096	4.87566	5.23432	5.23967	5.56361	5.84333	5.09831	5.237	5.70347	0.138684	0.605159	-0.466474	0.076147	0.308381	0.712478	0.867948	0.151685	0.327392
chr1	154856466	154856741	peak1340	5.10457	5.12293	5.09739	5.39439	5.48518	5.67252	5.11375	5.24589	5.57885	0.132135	0.465101	-0.332965	0.166018	0.46369	0.672882	0.847751	0.322402	0.529068
chr1	154878464	154878808	peak1341	5.47939	5.80441	5.72744	5.73283	6.17631	6.21105	5.6419	5.73014	6.19368	0.0882388	0.551778	-0.463539	0.0536974	0.255022	0.777592	0.900451	0.0941936	0.238269
chr1	154890481	154890767	peak1342	5.02457	5.04512	4.73146	4.4845	4.70178	4.86824	5.03485	4.60798	4.78501	-0.42687	-0.249835	-0.177035	0.527521	0.791532	0.264245	0.542521	0.664062	0.803917
chr1	154920401	154920700	peak1343	4.42052	4.87566	4.30362	4.59075	4.6307	4.93022	4.64809	4.44718	4.78046	-0.20091	0.13237	-0.33328	0.77674	0.91882	0.609429	0.811839	0.436055	0.631326
chr1	154940372	154940638	peak1344	5.50909	5.42891	4.73146	4.78231	5.74284	5.5594	5.469	4.75688	5.65112	-0.712117	0.182117	-0.894234	0.568784	0.815615	0.0323505	0.169283	0.00826824	0.0426272
chr1	155008264	155008540	peak1345	3.89908	4.46202	4.1036	4.64107	4.89617	4.03436	4.18055	4.37234	4.46526	0.191787	0.284714	-0.092927	0.513623	NA	0.693472	0.858077	0.782605	0.880148
chr1	155063654	155063959	peak1346	5.25238	4.57707	4.94607	4.59075	5.17129	5.51963	4.91472	4.76841	5.34546	-0.146312	0.430734	-0.577047	0.282716	0.60045	0.641802	0.830697	0.125486	0.289026
chr1	155163477	155163797	peak1347	4.54042	5.04512	5.96246	5.94802	4.47707	4.33857	4.79277	5.95524	4.40782	1.16247	-0.384954	1.54742	0.304544	0.619731	0.000713722	0.0142629	3.74e-05	0.000722132
chr1	155167622	155168168	peak1348	6.04342	6.00267	6.09427	6.67157	5.87174	6.37602	6.02304	6.38292	6.12388	0.359876	0.100838	0.259038	0.659996	0.867244	0.136685	0.383185	0.319598	0.526091
chr1	155209042	155209434	peak1349	6.76342	6.60066	6.4299	6.50493	6.74622	6.79784	6.68204	6.46741	6.77203	-0.214622	0.0899934	-0.304615	0.677381	0.876024	0.295401	0.575049	0.153436	0.329908
chr1	155216263	155216537	peak1350	4.14591	4.52069	5.02371	4.86933	4.30511	4.66452	4.3333	4.94652	4.48481	0.61322	0.151514	0.461707	0.738021	0.901889	0.145645	0.395894	0.288721	0.494574
chr1	155223471	155224063	peak1351	6.17893	6.15859	6.19839	5.86575	6.01819	5.84333	6.16876	6.03207	5.93076	-0.136693	-0.238004	0.101311	0.383974	0.68863	0.617936	0.817245	0.689537	0.820328
chr1	155232186	155232444	peak1352	2.90603	3.78729	4.77701	4.42829	3.88395	3.11982	3.34666	4.60265	3.50189	1.25599	0.155223	1.10076	0.815036	NA	0.0296283	0.160693	0.0639463	0.1826
chr1	155271678	155272233	peak1353	5.62213	5.57449	5.83903	5.30356	6.36333	5.87519	5.59831	5.5713	6.11926	-0.027011	0.520951	-0.547962	0.0712168	0.296237	0.994063	0.997697	0.0678908	0.190859
chr1	155305235	155305549	peak1354	5.59469	5.48892	5.06102	5.36474	4.47707	4.14305	5.5418	5.21288	4.31006	-0.328922	-1.23174	0.902822	0.00168847	0.0310139	0.335306	0.612412	0.0216398	0.0852515
chr1	155340197	155340444	peak1355	2.90603	3.34307	5.13286	5.02904	3.88395	3.31831	3.12455	5.08095	3.60113	1.9564	0.476578	1.47982	0.391204	NA	0.000195871	0.00569387	0.00540282	0.0310566
chr1	155380117	155380391	peak1356	3.89908	3.96682	4.1734	4.86933	4.00131	4.58967	3.93295	4.52136	4.29549	0.588414	0.362543	0.225872	0.444711	NA	0.195274	0.463078	0.626622	0.780034
chr1	155407988	155408244	peak1357	4.42052	3.68839	4.47925	4.4845	4.21078	4.42722	4.05446	4.48187	4.319	0.427416	0.26454	0.162876	0.653589	NA	0.418594	0.681806	0.742005	0.854764
chr1	155418878	155419242	peak1358	5.53819	5.26698	5.47446	5.50722	4.55593	4.58967	5.40259	5.49084	4.5728	0.0882546	-0.829787	0.918041	0.02459	0.16335	0.799291	0.910735	0.012704	0.0582111
chr1	155508215	155508556	peak1359	5.14297	5.08455	4.42305	4.82647	4.6307	4.93022	5.11376	4.62476	4.78046	-0.488999	-0.333297	-0.155701	0.403146	0.704322	0.204974	0.474769	0.709339	0.834234
chr1	155552244	155552544	peak1360	4.93988	4.52069	4.36457	3.95812	4.6307	3.78883	4.73029	4.16134	4.20976	-0.568943	-0.520522	-0.0484215	0.324554	NA	0.2151	0.487748	0.842477	0.916669
chr1	155587860	155588154	peak1361	4.8499	5.16031	4.42305	4.42829	4.76953	4.98965	5.00511	4.42567	4.87959	-0.579441	-0.125515	-0.453925	0.739704	0.902748	0.129382	0.372669	0.259124	0.462853
chr1	155596375	155596637	peak1362	4.21961	4.46202	4.6358	4.5386	4.70178	4.66452	4.34082	4.5872	4.68315	0.246382	0.342333	-0.0959513	0.446165	0.736291	0.570591	0.788446	0.825569	0.906619
chr1	155613572	155613895	peak1363	5.02457	5.26698	4.30362	4.82647	5.22053	5.15452	5.14578	4.56504	5.18753	-0.580734	0.041747	-0.622481	0.920242	0.97239	0.125624	0.365865	0.113947	0.270625
chr1	155871573	155871872	peak1364	4.59684	4.46202	4.53334	4.3698	3.75618	4.24412	4.52943	4.45157	4.00015	-0.0778605	-0.529278	0.451418	0.295097	NA	0.864334	0.940901	0.372151	0.575212
chr1	155883964	155884256	peak1365	3.22518	3.96682	4.77701	4.99074	3.88395	3.91681	3.596	4.88388	3.90038	1.28788	0.304379	0.983497	0.632245	NA	0.0113471	0.0888073	0.0500886	0.154288
chr1	155927803	155928624	peak1366	7.50737	7.61356	7.32513	7.2996	7.80552	7.896	7.56047	7.31236	7.85076	-0.248105	0.290293	-0.538398	0.0532679	0.253941	0.0951595	0.312655	0.000375474	0.00425701
chr1	156077001	156077296	peak1367	3.22518	3.58221	4.1734	4.95139	2.85919	2.27692	3.4037	4.5624	2.56805	1.1587	-0.835646	1.99434	0.228465	NA	0.0374106	0.183186	0.0025798	0.0180757
chr1	156230535	156230776	peak1368	4.59684	4.68362	3.59434	3.12082	4.47707	3.78883	4.64023	3.35758	4.13295	-1.28265	-0.507278	-0.775373	0.361157	NA	0.0142254	0.10275	0.139652	0.309893
chr1	156569824	156570237	peak1369	4.06823	5.04512	5.29821	5.10272	4.00131	4.51073	4.55668	5.20046	4.25602	0.643787	-0.300656	0.944443	0.420175	0.717366	0.162967	0.420139	0.0340486	0.117535
chr1	156577601	156577918	peak1370	5.25238	5.45923	3.95298	4.24518	4.83424	4.33857	5.3558	4.09908	4.5864	-1.25672	-0.769397	-0.487326	0.062151	0.275928	0.00162361	0.0252452	0.241192	0.441846
chr1	156689284	156689613	peak1371	5.47939	5.16031	3.78477	4.30883	4.95555	4.93022	5.31985	4.0468	4.94289	-1.27305	-0.376964	-0.896084	0.314258	0.628535	0.00135512	0.0220216	0.0346277	0.118868
chr1	156841951	156842395	peak1372	6.00224	6.44274	5.47446	5.5605	4.55593	4.24412	6.22249	5.51748	4.40002	-0.705013	-1.82247	1.11745	3.68e-07	6.61e-05	0.0152029	0.107475	0.00250096	0.0176759
chr1	156848994	156849371	peak1373	4.93988	5.30086	4.23998	3.78987	4.30511	4.14305	5.12037	4.01492	4.22408	-1.10544	-0.896289	-0.209156	0.0444885	0.230495	0.010886	0.0867655	0.680062	0.814374
chr1	156860929	156861206	peak1374	3.07441	3.68839	4.94607	4.3698	1.80835	3.64838	3.3814	4.65793	2.72837	1.27653	-0.653039	1.92957	0.522152	NA	0.0281219	0.155369	0.00786079	0.0410328
chr1	156902355	156902602	peak1375	4.54042	4.57707	4.77701	5.23967	4.55593	4.80348	4.55875	5.00834	4.6797	0.449596	0.120956	0.32864	0.764194	0.911892	0.231153	0.506826	0.396646	0.597484
chr1	156903519	156903785	peak1376	3.89908	3.46759	5.32912	5.42343	4.39365	4.86824	3.68333	5.37628	4.63095	1.69294	0.947611	0.74533	0.0365347	0.204629	8.14e-05	0.00314679	0.0715283	0.198125
chr1	156908167	156908424	peak1377	4.70344	4.82999	5.16748	5.10272	4.39365	4.73567	4.76672	5.1351	4.56466	0.368379	-0.20206	0.570439	0.631031	0.851643	0.3213	0.599894	0.155065	0.332315
chr1	156912853	156913110	peak1378	3.48636	3.05625	4.58548	4.99074	3.28666	2.88961	3.27131	4.78811	3.08813	1.5168	-0.183176	1.69998	0.767015	NA	0.00558711	0.0565991	0.00416127	0.0258984
chr1	156958660	156959080	peak1379	5.53819	5.2323	5.60649	5.70944	5.70873	5.5594	5.38524	5.65796	5.63406	0.272721	0.248822	0.0238989	0.442049	0.733921	0.379844	0.649714	0.942265	0.973078
chr1	157153935	157154347	peak1380	6.23333	6.02311	6.09427	5.80082	5.35892	5.34859	6.12822	5.94755	5.35376	-0.180672	-0.774461	0.59379	0.00927542	0.0918968	0.510788	0.749167	0.0448787	0.142905
chr1	157193929	157194303	peak1381	5.10457	4.82999	5.70405	5.5341	4.70178	4.42722	4.96728	5.61908	4.5645	0.651793	-0.402783	1.05458	0.298259	0.614901	0.0557464	0.231045	0.00481524	0.0286138
chr1	157663403	157663748	peak1382	4.8499	5.12293	5.41807	5.39439	4.76953	4.42722	4.98641	5.40623	4.59837	0.419812	-0.388041	0.807853	0.321873	0.634821	0.232542	0.508049	0.0347154	0.119099
chr1	157923723	157923976	peak1383	4.54042	4.91993	4.82117	4.64107	5.40225	5.30247	4.73018	4.73112	5.35236	0.000945333	0.622179	-0.621234	0.101485	0.35911	0.980121	0.991647	0.0935473	0.236997
chr1	157955270	157955889	peak1384	5.91618	6.00267	6.19839	5.80082	5.84058	6.13413	5.95943	5.9996	5.98735	0.0401772	0.0279245	0.0122527	0.903587	0.966059	0.841416	0.930122	0.943642	0.973709
chr1	158165373	158165644	peak1385	4.65112	4.2001	4.03025	3.59938	2.24903	2.61554	4.42561	3.81481	2.43229	-0.610799	-1.99333	1.38253	0.00317504	NA	0.265179	0.543433	0.0400966	0.13171
chr1	158181188	158181559	peak1386	5.21682	5.16031	5.96246	5.63689	5.35892	5.04673	5.18857	5.79968	5.20282	0.611109	0.0142551	0.596853	0.945374	0.982239	0.0494733	0.216518	0.0704712	0.196228
chr1	158198771	158199112	peak1387	4.42052	5.16031	5.20129	4.73675	5.1203	4.24412	4.79042	4.96902	4.68221	0.178602	-0.108207	0.286809	0.835061	0.942918	0.70828	0.86618	0.569307	0.737426
chr1	158218935	158219585	peak1388	5.02457	4.91993	6.85852	6.69559	2.24903	3.31831	4.97225	6.77705	2.78367	1.8048	-2.18858	3.99338	3e-05	0.00188963	1.98e-09	7.03e-07	3.08e-15	1.38e-12
chr1	158351500	158351777	peak1389	4.8499	4.46202	4.82117	4.86933	4.89617	5.10163	4.65596	4.84525	4.9989	0.189288	0.34294	-0.153651	0.397441	0.699247	0.641988	0.830697	0.685541	0.818024
chr1	158367437	158367722	peak1390	3.07441	2.22004	5.20129	5.10272	2.85919	1.83361	2.64722	5.152	2.3464	2.50478	-0.300828	2.80561	0.694729	NA	2.9e-05	0.00155137	4.21e-05	0.00079242
chr1	158536118	158536500	peak1391	5.10457	4.68362	4.98542	4.82647	4.95555	4.42722	4.89409	4.90594	4.69138	0.0118501	-0.202711	0.214561	0.634391	0.853638	0.998807	0.999463	0.633034	0.783873
chr1	158598871	158599111	peak1392	5.18037	4.87566	5.16748	4.86933	4.83424	5.04673	5.02801	5.0184	4.94048	-0.00961283	-0.0875312	0.0779183	0.807425	0.932262	0.979063	0.991269	0.825543	0.906619
chr1	158599821	158600209	peak1393	6.00224	6.17695	5.90207	6.04466	6.20105	5.81075	6.0896	5.97336	6.0059	-0.116232	-0.0836954	-0.0325368	0.789599	0.92508	0.65053	0.835284	0.867464	0.930488
chr1	158636744	158637114	peak1394	5.21682	5.48892	5.38902	5.61187	4.89617	4.73567	5.35287	5.50045	4.81592	0.147577	-0.53695	0.684527	0.134432	0.415547	0.654905	0.837558	0.0545052	0.163595
chr1	158648331	158648602	peak1395	5.06513	4.87566	4.68442	4.10878	4.89617	4.93022	4.9704	4.3966	4.9132	-0.573795	-0.057199	-0.516596	0.880085	0.957497	0.163516	0.42109	0.23261	0.430881
chr1	158766296	158766600	peak1396	4.54042	5.16031	5.09739	4.5386	4.21078	4.33857	4.85037	4.81799	4.27467	-0.0323768	-0.575696	0.543319	0.171567	0.471293	0.923041	0.968371	0.198927	0.390117
chr1	158843165	158843527	peak1397	6.21542	6.42749	5.23432	5.33448	5.17129	5.34859	6.32145	5.2844	5.25994	-1.03705	-1.06151	0.0244597	0.000494642	0.0140526	0.000274967	0.00730364	0.942246	0.973078
chr1	158886485	158886815	peak1398	4.93988	4.87566	5.13286	5.30356	5.35892	5.39329	4.90777	5.21821	5.3761	0.310438	0.468333	-0.157894	0.18508	0.48909	0.360294	0.635294	0.65009	0.794447
chr1	158913564	158914129	peak1399	7.57914	7.5516	7.11061	7.17703	7.88404	7.94936	7.56537	7.14382	7.9167	-0.421552	0.351327	-0.772879	0.0181706	0.136834	0.00539366	0.0551889	4.22e-07	1.89e-05
chr1	158924839	158925148	peak1400	5.25238	5.16031	4.77701	4.5386	4.6307	5.04673	5.20634	4.65781	4.83871	-0.548538	-0.367632	-0.180907	0.351587	0.659665	0.137527	0.384445	0.627225	0.780189
chr1	159661386	159661667	peak1401	4.48172	4.52069	4.03025	3.78987	4.55593	5.04673	4.5012	3.91006	4.80133	-0.591143	0.300123	-0.891266	0.47636	NA	0.198804	0.467193	0.0503186	0.154776
chr1	159671392	159671722	peak1402	5.41809	5.70672	5.16748	5.36474	4.83424	4.93022	5.5624	5.26611	4.88223	-0.296292	-0.680171	0.383879	0.0524456	0.251442	0.353485	0.628937	0.279241	0.48472
chr1	159673905	159674205	peak1403	4.48172	4.87566	5.23432	5.33448	4.10984	3.49276	4.67869	5.2844	3.8013	0.605709	-0.877388	1.4831	0.0631124	0.278102	0.126992	0.36811	0.00127532	0.0106891
chr1	159814587	159814920	peak1404	4.28974	4.12645	4.86402	5.02904	3.61599	3.64838	4.2081	4.94653	3.63219	0.738434	-0.57591	1.31434	0.260549	NA	0.0977275	0.31754	0.00833838	0.0428096
chr1	159870462	159870863	peak1405	3.89908	4.337	5.68027	5.84443	3.28666	3.91681	4.11804	5.76235	3.60173	1.64431	-0.516304	2.16062	0.294908	0.610941	3.46e-05	0.00173148	2.51e-06	8.19e-05
chr1	159913401	159913649	peak1406	4.48172	4.63133	4.58548	4.4845	4.21078	4.42722	4.55652	4.53499	4.319	-0.0215336	-0.237525	0.215992	0.606085	NA	0.957737	0.982853	0.639313	0.787522
chr1	159978915	159979164	peak1407	4.75393	4.46202	2.80016	4.17859	2.85919	4.14305	4.60798	3.48938	3.50112	-1.1186	-1.10686	-0.0117403	0.0967951	NA	0.084263	0.291902	0.984364	0.992721
chr1	160092982	160093303	peak1408	5.38643	4.73408	5.20129	4.73675	4.55593	5.04673	5.06026	4.96902	4.80133	-0.0912376	-0.258928	0.167691	0.487455	0.764422	0.772283	0.89744	0.672879	0.809804
chr1	160100443	160100696	peak1409	4.28974	4.337	4.6358	4.64107	4.00131	4.42722	4.31337	4.63844	4.21426	0.325069	-0.0991034	0.424173	0.858484	NA	0.464524	0.716426	0.379981	0.582085
chr1	160133164	160133485	peak1410	4.75393	5.26698	4.68442	4.59075	4.89617	5.15452	5.01046	4.63758	5.02535	-0.372874	0.0148876	-0.387761	0.992567	0.997819	0.292148	0.571523	0.314078	0.520446
chr1	160145780	160146428	peak1411	6.76342	6.73061	6.61688	6.63479	6.20105	6.60229	6.74701	6.62583	6.40167	-0.121177	-0.345339	0.224162	0.135711	0.417901	0.560766	0.782311	0.342981	0.547744
chr1	160431386	160431657	peak1412	4.42052	4.78283	4.1036	3.49378	4.10984	4.03436	4.60168	3.79869	4.0721	-0.802983	-0.529575	-0.273408	0.285827	NA	0.109908	0.339309	0.642479	0.789718
chr1	161207671	161208001	peak1413	4.80271	4.82999	5.13286	5.17282	3.4607	3.11982	4.81635	5.15284	3.29026	0.336484	-1.52609	1.86258	0.00259471	0.0416922	0.392361	0.660643	0.000197705	0.00261531
chr1	161266423	161266747	peak1414	5.62213	5.39795	5.35938	5.84443	5.60128	5.84333	5.51004	5.60191	5.72231	0.0918687	0.212268	-0.1204	0.500917	0.773961	0.723296	0.873327	0.736891	0.851302
chr1	161272610	161272850	peak1415	4.65112	4.40086	4.1734	4.03541	4.10984	4.42722	4.52599	4.10441	4.26853	-0.421588	-0.257465	-0.164123	0.59598	NA	0.35856	0.633741	0.727039	0.84564
chr1	161360023	161360358	peak1416	4.80271	4.82999	4.42305	4.73675	4.47707	4.51073	4.81635	4.5799	4.4939	-0.236457	-0.322455	0.0859988	0.450875	0.739274	0.571467	0.788832	0.826206	0.906765
chr1	161499058	161499305	peak1417	2.71537	2.6979	4.6358	3.69776	2.85919	2.88961	2.70663	4.16678	2.8744	1.46015	0.167763	1.29239	0.813047	NA	0.0196543	0.12632	0.0456322	0.144615
chr1	161743222	161743531	peak1418	4.48172	4.52069	4.53334	4.86933	4.55593	4.33857	4.5012	4.70133	4.44725	0.200129	-0.0539553	0.254084	0.912099	0.969335	0.617313	0.81684	0.555525	0.726329
chr1	161763823	161764190	peak1419	5.41809	5.68122	5.44654	5.23967	4.83424	5.39329	5.54966	5.3431	5.11377	-0.206551	-0.43589	0.229339	0.227242	0.542118	0.517474	0.75387	0.548806	0.72096
chr1	161785515	161785809	peak1420	5.18037	4.78283	4.1734	3.69776	4.39365	4.03436	4.9816	3.93558	4.214	-1.04602	-0.767595	-0.278423	0.0982742	NA	0.0207363	0.130055	0.576166	0.742322
chr1	161795927	161796346	peak1421	6.31966	5.68122	4.94607	4.59075	4.30511	5.20554	6.00044	4.76841	4.75533	-1.23203	-1.24512	0.0130849	0.00115823	0.024412	0.000390303	0.00931039	0.914367	0.957707
chr1	162139901	162140240	peak1422	5.64905	5.2323	5.02371	5.20663	5.93211	5.90637	5.44067	5.11517	5.91924	-0.325502	0.478566	-0.804068	0.137834	0.421713	0.288128	0.56712	0.0117652	0.0552293
chr1	162229383	162229694	peak1423	4.80271	5.04512	4.58548	4.99074	3.4607	4.03436	4.92392	4.78811	3.74753	-0.13581	-1.17639	1.04058	0.0150594	0.122554	0.756086	0.889866	0.0303276	0.107908
chr1	162240200	162240521	peak1424	4.80271	5.00459	5.16748	5.86575	4.89617	4.51073	4.90365	5.51662	4.70345	0.612965	-0.200202	0.813166	0.631454	0.851851	0.0695203	0.260798	0.0277807	0.101417
chr1	162308956	162309260	peak1425	4.8499	4.68362	3.78477	4.42829	4.10984	4.03436	4.76676	4.10653	4.0721	-0.660229	-0.694657	0.0344277	0.151535	NA	0.170121	0.430857	0.889167	0.943689
chr1	162420632	162420946	peak1426	4.89559	4.63133	3.78477	4.3698	4.76953	4.73567	4.76346	4.07728	4.7526	-0.686175	-0.0108577	-0.675317	0.969853	0.990877	0.12516	0.365286	0.147997	0.322406
chr1	162581655	162582148	peak1427	5.35407	5.85088	5.26662	5.90747	5.96138	6.13413	5.60247	5.58704	6.04775	-0.0154305	0.445277	-0.460707	0.167758	0.465792	0.993826	0.997697	0.162342	0.341664
chr1	162664881	162665246	peak1428	5.18037	5.08455	4.73146	4.59075	5.40225	6.02474	5.13246	4.6611	5.71349	-0.471355	0.581033	-1.05239	0.0761861	0.308473	0.187628	0.454352	0.0022937	0.0165971
chr1	162935591	162935991	peak1429	5.59469	5.04512	4.53334	4.95139	5.1203	4.86824	5.3199	4.74237	4.99427	-0.577538	-0.325634	-0.251905	0.356727	0.664163	0.104577	0.330256	0.526192	0.703501
chr1	163090410	163090680	peak1430	5.06513	5.04512	4.73146	4.64107	5.1203	5.70834	5.05513	4.68627	5.41432	-0.368858	0.359193	-0.728051	0.280652	0.598893	0.309789	0.589634	0.0388014	0.128866
chr1	163114413	163114653	peak1431	2.90603	4.46202	4.82117	4.3698	4.30511	4.24412	3.68403	4.59548	4.27461	0.911457	0.590587	0.32087	0.47042	NA	0.156629	0.410997	0.514643	0.694171
chr1	163167771	163168043	peak1432	4.80271	3.34307	4.86402	3.87644	4.6307	3.78883	4.07289	4.37023	4.20976	0.29734	0.136872	0.160468	0.97714	NA	0.78707	0.90567	0.812429	0.89854
chr1	163177547	163178126	peak1433	7.24151	7.20322	7.14576	7.12493	7.08885	7.40054	7.22236	7.13535	7.24469	-0.0870183	0.0223295	-0.109348	0.866559	0.953887	0.608629	0.811586	0.508094	0.688831
chr1	163270688	163270999	peak1434	3.48636	4.04884	4.73146	5.02904	2.85919	2.27692	3.7676	4.88025	2.56805	1.11265	-1.19955	2.3122	0.0617023	NA	0.0330665	0.17089	0.000298645	0.00358389
chr1	163309781	163310120	peak1435	4.98285	4.87566	4.90563	5.1382	4.89617	5.04673	4.92926	5.02191	4.97145	0.0926572	0.0421926	0.0504646	0.909457	0.968237	0.787407	0.905727	0.885377	0.941802
chr1	163590803	163591181	peak1436	3.07441	3.05625	5.55512	4.95139	3.4607	4.03436	3.06533	5.25325	3.74753	2.18792	0.682198	1.50572	0.207345	NA	1.82e-05	0.00112391	0.00270428	0.018756
chr1	163699454	163699803	peak1437	5.10457	5.54653	4.82117	5.27197	4.21078	4.86824	5.32555	5.04657	4.53951	-0.278978	-0.78604	0.507062	0.0518574	0.250325	0.437706	0.696596	0.218413	0.414129
chr1	163899226	163899486	peak1438	4.75393	3.20678	4.47925	3.37985	4.47707	4.24412	3.98036	3.92955	4.36059	-0.0508069	0.380239	-0.431046	0.802842	NA	0.844523	0.931894	0.657259	0.799361
chr1	164077829	164078171	peak1439	4.89559	4.52069	4.23998	4.64107	4.83424	4.98965	4.70814	4.44053	4.91195	-0.267616	0.203804	-0.47142	0.63788	0.856101	0.51339	0.750981	0.269042	0.473515
chr1	164143712	164144122	peak1440	6.10306	5.96091	5.38902	5.06635	6.38509	6.26014	6.03198	5.22769	6.32261	-0.804297	0.290629	-1.09493	0.278848	0.596625	0.0044336	0.0486901	0.000125389	0.00182932
chr1	164768521	164768893	peak1441	6.26848	6.06313	6.32646	6.09968	5.93211	5.77741	6.16581	6.21307	5.85476	0.0472644	-0.311045	0.358309	0.246683	0.563437	0.845692	0.932305	0.17672	0.361646
chr1	165052564	165052904	peak1442	5.35407	4.82999	4.30362	4.6897	5.26815	5.20554	5.09203	4.49666	5.23685	-0.595372	0.144813	-0.740185	0.741724	0.903582	0.105852	0.3324	0.0580478	0.17108
chr1	165073344	165073721	peak1443	4.8499	4.78283	4.1036	4.42829	4.55593	4.24412	4.81637	4.26594	4.40002	-0.550423	-0.416343	-0.13408	0.3618	NA	0.205701	0.475792	0.767951	0.871228
chr1	165093891	165094156	peak1444	4.59684	4.52069	4.6358	4.42829	4.83424	4.58967	4.55876	4.53204	4.71196	-0.0267216	0.153191	-0.179913	0.711439	0.891084	0.955229	0.982052	0.669403	0.807458
chr1	165313830	165314115	peak1445	4.35661	4.57707	4.90563	4.4845	3.61599	4.14305	4.46684	4.69506	3.87952	0.228224	-0.587318	0.815542	0.250274	NA	0.591328	0.800659	0.0978004	0.244276
chr1	165333821	165334080	peak1446	4.14591	3.78729	4.1734	4.5386	4.39365	4.14305	3.9666	4.356	4.26835	0.3894	0.301749	0.0876507	0.559287	NA	0.42241	0.684971	0.851336	0.921851
chr1	165558160	165558555	peak1447	5.59469	5.60192	4.77701	5.06635	5.60128	6.13413	5.5983	4.92168	5.8677	-0.676623	0.269399	-0.946022	0.353556	0.66126	0.0388332	0.187678	0.00338949	0.0223024
chr1	165626119	165626384	peak1448	5.02457	4.57707	3.78477	3.95812	4.21078	3.91681	4.80082	3.87144	4.06379	-0.929377	-0.737028	-0.192349	0.127	NA	0.0443555	0.202927	0.695237	0.824511
chr1	165831538	165831779	peak1449	3.22518	3.68839	4.30362	4.73675	3.4607	2.88961	3.45679	4.52018	3.17515	1.06339	-0.281634	1.34503	0.661101	NA	0.0554338	0.230124	0.0261514	0.0974006
chr1	165932000	165932280	peak1450	5.25238	5.16031	5.23432	4.91094	4.83424	5.39329	5.20634	5.07263	5.11377	-0.133713	-0.0925791	-0.0411334	0.851197	0.948657	0.718331	0.871134	0.874698	0.934948
chr1	165936008	165936338	peak1451	5.47939	5.68122	5.26662	5.36474	5.56361	4.86824	5.58031	5.31568	5.21593	-0.264625	-0.364378	0.0997533	0.340869	0.648703	0.407318	0.672996	0.868384	0.930963
chr1	165948322	165948741	peak1452	6.79992	6.95992	6.67819	6.93628	7.14094	7.01361	6.87992	6.80724	7.07728	-0.072682	0.197359	-0.270041	0.313138	0.627607	0.714711	0.868994	0.170906	0.353645
chr1	165951075	165951344	peak1453	5.10457	5.51801	5.96246	5.61187	5.1203	5.43664	5.31129	5.78717	5.27847	0.475875	-0.0328191	0.508694	0.904994	0.966423	0.134098	0.379907	0.120415	0.280772
chr1	165994049	165994289	peak1454	3.70743	4.27017	4.36457	4.6897	4.30511	5.04673	3.9888	4.52714	4.67592	0.538334	0.687117	-0.148782	0.14142	NA	0.26523	0.54349	0.68793	0.819457
chr1	166049152	166049473	peak1455	3.36167	3.68839	5.13286	5.10272	4.10984	3.64838	3.52503	5.11779	3.87911	1.59275	0.354075	1.23868	0.487589	NA	0.000919678	0.0169861	0.0120182	0.0560124
chr1	166307187	166307578	peak1456	4.98285	5.36631	5.13286	5.45191	6.09941	5.5594	5.17458	5.29238	5.8294	0.117805	0.654827	-0.537021	0.0446207	0.23088	0.732493	0.878362	0.0899898	0.230772
chr1	166365430	166365737	peak1457	4.54042	4.96288	4.94607	4.78231	4.30511	4.66452	4.75165	4.86419	4.48481	0.112539	-0.26684	0.379379	0.520425	0.78658	0.801477	0.911871	0.375779	0.578021
chr1	166390922	166391460	peak1458	7.03244	7.1761	6.61688	6.54513	7.00701	7.11049	7.10427	6.581	7.05875	-0.523266	-0.045516	-0.47775	0.804043	0.930691	0.00507866	0.0532702	0.0141817	0.0628178
chr1	166401038	166401483	peak1459	5.64905	6.02311	6.31106	6.31649	6.20105	6.10755	5.83608	6.31377	6.1543	0.477693	0.318218	0.159475	0.249584	0.566974	0.0655902	0.252156	0.536668	0.711798
chr1	166420166	166420603	peak1460	7.03244	7.20322	7.08367	7.2996	7.14094	7.1501	7.11783	7.19163	7.14552	0.0738031	0.0276917	0.0461114	0.891038	0.961246	0.663835	0.842978	0.779991	0.87833
chr1	166427490	166427780	peak1461	4.14591	4.2001	5.68027	5.23967	3.0887	3.49276	4.173	5.45997	3.29073	1.28697	-0.882275	2.16924	0.0950445	0.347254	0.00192731	0.0278918	1.58e-05	0.000365291
chr1	166433595	166433942	peak1462	5.47939	5.30086	5.38902	5.23967	5.48518	5.74329	5.39012	5.31435	5.61424	-0.0757753	0.224114	-0.299889	0.483443	0.762195	0.809251	0.914845	0.34756	0.552103
chr1	166461924	166462288	peak1463	4.54042	4.63133	4.68442	4.4845	5.17129	4.73567	4.58588	4.58446	4.95348	-0.00141575	0.367602	-0.369018	0.34809	0.655884	0.997494	0.998988	0.345533	0.550167
chr1	166482792	166483152	peak1464	4.8499	5.19675	5.09739	5.5605	5.22053	4.98965	5.02333	5.32894	5.10509	0.305614	0.0817638	0.22385	0.835796	0.943228	0.365441	0.63919	0.508651	0.689307
chr1	166640052	166640293	peak1465	3.22518	3.20678	4.47925	4.5386	3.4607	4.24412	3.21598	4.50892	3.85241	1.29294	0.636431	0.656512	0.237036	NA	0.0185426	0.121579	0.263065	0.467532
chr1	166823523	166823824	peak1466	4.98285	4.73408	4.77701	4.24518	4.55593	4.33857	4.85846	4.5111	4.44725	-0.347365	-0.411214	0.0638485	0.345277	0.652638	0.425483	0.688	0.849264	0.920928
chr1	167221785	167222260	peak1467	5.9812	5.73177	5.81739	6.34713	6.24931	6.26014	5.85648	6.08226	6.25472	0.225778	0.398239	-0.172462	0.150827	0.440501	0.356729	0.632274	0.578829	0.744344
chr1	167274642	167275008	peak1468	5.18037	4.96288	4.82117	4.6897	4.89617	5.04673	5.07162	4.75544	4.97145	-0.316184	-0.100174	-0.21601	0.78507	0.923284	0.380487	0.65029	0.570112	0.737857
chr1	167444330	167444661	peak1469	4.93988	4.82999	5.29821	4.73675	4.89617	5.04673	4.88494	5.01748	4.97145	0.132541	0.0865115	0.0460296	0.820942	0.937447	0.663783	0.842958	0.849363	0.920993
chr1	167544170	167544495	peak1470	5.38643	5.00459	5.20129	5.02904	5.40225	5.43664	5.19551	5.11516	5.41944	-0.0803477	0.223934	-0.304282	0.538366	0.797279	0.789666	0.906791	0.380181	0.582353
chr1	167744659	167744976	peak1471	3.48636	3.96682	5.02371	4.24518	3.0887	2.88961	3.72659	4.63445	2.98915	0.907857	-0.737439	1.6453	0.225179	NA	0.0796459	0.282864	0.00546232	0.0313293
chr1	167772601	167773250	peak1472	6.19729	5.98194	6.3717	6.3919	6.64163	6.26014	6.08962	6.3818	6.45088	0.292189	0.361269	-0.0690799	0.132223	0.412137	0.225117	0.49943	0.730312	0.84728
chr1	167871075	167871380	peak1473	2.90603	2.88818	4.23998	4.91094	3.0887	2.88961	2.8971	4.57546	2.98915	1.67836	0.0920483	1.58631	0.884317	NA	0.0042898	0.0476396	0.0102556	0.0499691
chr1	167933202	167933706	peak1474	5.8481	5.93956	5.52873	5.80082	6.46899	6.35358	5.89383	5.66478	6.41128	-0.229053	0.517455	-0.746509	0.0491128	0.243135	0.400647	0.668061	0.00521675	0.0302921
chr1	167962029	167962286	peak1475	4.89559	5.00459	4.47925	4.5386	3.61599	3.91681	4.95009	4.50892	3.7664	-0.441166	-1.18369	0.742521	0.0138511	NA	0.292888	0.572306	0.127657	0.292186
chr1	167965346	167965610	peak1476	4.98285	5.12293	4.73146	4.82647	4.00131	3.78883	5.05289	4.77897	3.89507	-0.273922	-1.15782	0.883897	0.0105518	0.0986365	0.481238	0.728356	0.0523885	0.159193
chr1	167971582	167971952	peak1477	5.32096	5.62884	5.29821	5.30356	5.60128	5.96677	5.4749	5.30088	5.78402	-0.174018	0.309122	-0.48314	0.32381	0.636095	0.558655	0.781323	0.118894	0.278447
chr1	168033550	168033790	peak1478	3.80643	3.20678	3.78477	3.87644	5.22053	4.51073	3.50661	3.83061	4.86563	0.324002	1.35902	-1.03502	0.0081472	NA	0.57439	0.790755	0.0316496	0.111474
chr1	168055236	168055675	peak1479	5.82467	5.42891	5.50185	5.39439	6.09941	6.02474	5.62679	5.44812	6.06207	-0.178673	0.435283	-0.613956	0.14991	0.439663	0.516809	0.753372	0.0377803	0.126336
chr1	168065214	168065518	peak1480	5.28708	5.2323	4.58548	5.10272	5.40225	5.39329	5.25969	4.8441	5.39777	-0.415586	0.138082	-0.553668	0.692265	0.881924	0.256128	0.534463	0.13481	0.302977
chr1	168072256	168072861	peak1481	6.96974	6.6671	5.83903	5.90747	6.71219	6.6765	6.81842	5.87325	6.69435	-0.945164	-0.124069	-0.821095	0.550492	0.804906	2.3e-05	0.00134977	0.000451239	0.00491137
chr1	168230698	168231057	peak1482	5.70145	5.54653	5.55512	5.45191	5.44431	5.15452	5.62399	5.50351	5.29942	-0.120475	-0.324572	0.204096	0.328435	0.638796	0.690354	0.856347	0.545455	0.718503
chr1	168773541	168773824	peak1483	4.54042	4.57707	4.77701	4.5386	4.70178	5.43664	4.55875	4.65781	5.06921	0.0990595	0.510468	-0.411408	0.172603	0.472156	0.795641	0.90934	0.260202	0.464085
chr1	168837413	168837721	peak1484	5.10457	5.16031	4.36457	4.10878	5.31425	5.20554	5.13244	4.23667	5.25989	-0.895771	0.127451	-1.02322	0.724793	0.897263	0.018528	0.121517	0.00853187	0.0435736
chr1	168894852	168895092	peak1485	3.80643	4.52069	4.1036	4.10878	5.06745	4.93022	4.16356	4.10619	4.99883	-0.0573736	0.835272	-0.892645	0.079556	NA	0.822966	0.921154	0.0473296	0.148268
chr1	168942533	168943011	peak1486	6.06357	6.00267	5.41807	6.06323	5.70873	5.5981	6.03312	5.74065	5.65341	-0.292472	-0.379707	0.0872356	0.208663	0.520388	0.36605	0.639727	0.688976	0.820097
chr1	168951613	168952312	peak1487	6.81188	6.65405	7.01879	6.91599	6.93508	7.09705	6.73297	6.96739	7.01606	0.234422	0.283096	-0.0486745	0.149959	0.439729	0.215773	0.488468	0.796375	0.889503
chr1	168976323	168976579	peak1488	4.54042	4.40086	4.1734	3.78987	5.01258	4.51073	4.47064	3.98163	4.76166	-0.48901	0.291012	-0.780021	0.490505	NA	0.295955	0.57589	0.0883862	0.228217
chr1	169172674	169172930	peak1489	4.80271	5.04512	4.42305	4.6897	4.10984	4.24412	4.92392	4.55638	4.17698	-0.367543	-0.746938	0.379395	0.0927669	0.342917	0.369423	0.642264	0.394293	0.595243
chr1	169201349	169201759	peak1490	6.84719	6.5732	6.56588	6.68363	6.94975	6.63988	6.7102	6.62476	6.79482	-0.0854403	0.0846187	-0.170059	0.680642	0.877503	0.661675	0.841585	0.402734	0.602915
chr1	169204820	169205088	peak1491	5.53819	5.60192	5.47446	5.30356	5.96138	6.2358	5.57006	5.38901	6.09859	-0.181046	0.528534	-0.70958	0.0689407	0.291729	0.545219	0.771337	0.0156567	0.0674484
chr1	169212285	169212659	peak1492	5.67549	5.36631	5.68027	5.50722	6.07284	5.96677	5.5209	5.59375	6.0198	0.0728488	0.498906	-0.426057	0.0965563	0.349806	0.816776	0.918471	0.146404	0.319648
chr1	169307717	169308163	peak1493	5.95985	6.10208	6.6043	6.63479	5.17129	6.02474	6.03097	6.61954	5.59801	0.588578	-0.432955	1.02153	0.185806	0.490216	0.0206773	0.129918	0.000461002	0.00498517
chr1	169378587	169379063	peak1494	6.06357	6.06313	5.81739	5.5341	6.56744	6.05287	6.06335	5.67575	6.31015	-0.387604	0.246801	-0.634405	0.312609	0.627212	0.15777	0.412455	0.0171412	0.0720019
chr1	169402393	169402662	peak1495	4.59684	4.52069	3.87132	4.03541	4.10984	4.14305	4.55876	3.95337	4.12645	-0.605396	-0.432319	-0.173077	0.380013	NA	0.20267	0.471882	0.734562	0.850067
chr1	169495519	169496001	peak1496	6.3528	6.28244	6.3417	6.13523	5.40225	4.66452	6.31762	6.23847	5.03338	-0.0791524	-1.28424	1.20509	4.96e-05	0.00277786	0.769052	0.896012	0.000135732	0.00194625
chr1	169547294	169547558	peak1497	4.59684	4.87566	4.98542	4.82647	4.10984	4.58967	4.73625	4.90594	4.34976	0.169695	-0.386493	0.556188	0.385323	0.689764	0.676502	0.849384	0.20522	0.397875
chr1	169565966	169566206	peak1498	4.28974	3.87985	3.37488	4.59075	3.75618	3.91681	4.08479	3.98281	3.8365	-0.101977	-0.248294	0.146318	0.649078	NA	0.988006	0.994808	0.636839	0.786172
chr1	169582460	169582758	peak1499	4.80271	4.46202	3.69269	3.37985	4.21078	4.51073	4.63237	3.53627	4.36075	-1.0961	-0.271615	-0.824481	0.571422	NA	0.0255419	0.146302	0.108189	0.261218
chr1	169736834	169737368	peak1500	5.28708	4.73408	6.21503	6.46357	4.47707	3.49276	5.01058	6.3393	3.98492	1.32873	-1.02566	2.35439	0.0183088	0.137259	5.85e-05	0.00245646	6.86e-09	5.97e-07
chr1	169846068	169846314	peak1501	5.02457	4.27017	4.6358	4.4845	3.61599	3.91681	4.64737	4.56015	3.7664	-0.0872259	-0.880971	0.793745	0.0677957	NA	0.767648	0.895734	0.117698	0.276612
chr1	170144143	170144498	peak1502	4.8499	5.2323	5.02371	4.6897	5.48518	5.30247	5.0411	4.85671	5.39383	-0.184389	0.352728	-0.537117	0.337451	0.646396	0.596567	0.804116	0.139457	0.309683
chr1	170196013	170196378	peak1503	5.56671	5.73177	5.90207	5.61187	5.44431	4.93022	5.64924	5.75697	5.18727	0.107729	-0.461973	0.569702	0.182424	0.486032	0.708705	0.866252	0.0903147	0.231282
chr1	170325620	170326071	peak1504	6.52258	6.44274	6.80455	6.90573	6.38509	6.54402	6.48266	6.85514	6.46455	0.372479	-0.0181074	0.390587	0.93953	0.980155	0.0701633	0.262535	0.0708479	0.196907
chr1	170357023	170357506	peak1505	6.40112	6.2993	5.96246	6.09968	5.93211	5.39329	6.35021	6.03107	5.6627	-0.319135	-0.687505	0.36837	0.0166694	0.1301	0.210766	0.482548	0.218956	0.41468
chr1	170926474	170926842	peak1506	5.50909	5.62884	4.1734	4.73675	4.6307	4.93022	5.56897	4.45507	4.78046	-1.11389	-0.788505	-0.325386	0.0365345	0.204629	0.00272759	0.0352642	0.439999	0.634915
chr1	171260121	171260392	peak1507	4.14591	3.78729	4.77701	4.03541	4.21078	3.78883	3.9666	4.40621	3.9998	0.439614	0.0332025	0.406411	0.941568	NA	0.34329	0.620321	0.402517	0.602797
chr1	171368144	171368584	peak1508	5.87115	5.73177	4.82117	4.6897	5.52493	4.93022	5.80146	4.75544	5.22758	-1.04602	-0.573881	-0.472138	0.107818	0.3702	0.00176423	0.0265292	0.159025	0.337544
chr1	171480914	171481218	peak1509	4.93988	4.82999	4.77701	3.59938	5.01258	4.86824	4.88494	4.18819	4.94041	-0.696742	0.0554756	-0.752217	0.893195	0.962087	0.169556	0.430018	0.142417	0.313549
chr1	171910750	171911102	peak1510	5.21682	5.19675	5.52873	5.84443	5.96138	5.90637	5.20679	5.68658	5.93387	0.479794	0.727086	-0.247292	0.0191373	0.141073	0.10717	0.334385	0.42066	0.619081
chr1	171993107	171993465	peak1511	4.89559	4.337	4.47925	5.02904	4.10984	4.33857	4.61629	4.75414	4.22421	0.137849	-0.392088	0.529937	0.371406	0.677573	0.746336	0.884394	0.228349	0.425887
chr1	172032890	172033373	peak1512	7.33568	7.09154	7.48465	7.36843	7.28679	7.05593	7.21361	7.42654	7.17136	0.21293	-0.0422471	0.255177	0.814406	0.934998	0.207572	0.478278	0.148942	0.323621
chr1	172178637	172179044	peak1513	5.70145	5.80441	6.32646	6.16993	5.40225	5.51963	5.75293	6.24819	5.46094	0.495267	-0.291991	0.787257	0.32646	0.638011	0.0632719	0.2471	0.00626267	0.0347117
chr1	172407806	172408189	peak1514	6.14149	5.7806	6.14727	5.94802	6.1255	6.05287	5.96105	6.04764	6.08919	0.0865948	0.128139	-0.0415446	0.662891	0.868698	0.759936	0.891509	0.884997	0.941483
chr1	172492541	172493072	peak1515	6.57968	6.68002	5.70405	5.30356	6.34123	5.84333	6.62985	5.50381	6.09228	-1.12605	-0.537571	-0.588476	0.0473275	0.23814	1.89e-05	0.00115489	0.0308376	0.109107
chr1	172549025	172549397	peak1516	4.70344	4.46202	4.73146	5.20663	5.22053	5.74329	4.58273	4.96905	5.48191	0.386314	0.899176	-0.512862	0.0150968	0.122753	0.283815	0.563321	0.155015	0.33225
chr1	172773644	172773925	peak1517	5.14297	5.08455	5.09739	5.06635	5.44431	5.5981	5.11376	5.08187	5.5212	-0.031891	0.407446	-0.439337	0.229348	0.54484	0.924041	0.968621	0.192084	0.381915
chr1	172801617	172801923	peak1518	5.18037	4.73408	4.82117	5.33448	4.89617	5.30247	4.95722	5.07782	5.09932	0.120603	0.142097	-0.0214947	0.714251	0.892093	0.726994	0.875528	0.97429	0.987494
chr1	173020174	173020667	peak1519	6.33632	6.2993	6.14727	6.16993	6.04577	5.87519	6.31781	6.1586	5.96048	-0.159214	-0.357327	0.198113	0.168754	0.467249	0.507688	0.747293	0.449763	0.643292
chr1	173118411	173118773	peak1520	4.8499	4.78283	5.29821	5.61187	4.55593	4.51073	4.81637	5.45504	4.53333	0.638672	-0.283038	0.92171	0.476314	0.75703	0.0669662	0.254768	0.0151384	0.06592
chr1	173134431	173134753	peak1521	4.93988	4.68362	4.98542	4.99074	5.26815	4.93022	4.81175	4.98808	5.09919	0.176329	0.287438	-0.11111	0.436614	0.72977	0.637531	0.82878	0.741235	0.854318
chr1	173151659	173152037	peak1522	5.72695	5.9179	5.70405	5.82279	6.01819	6.2358	5.82242	5.76342	6.12699	-0.0590024	0.304571	-0.363573	0.270602	0.589043	0.821448	0.920582	0.184001	0.37151
chr1	173249844	173250140	peak1523	5.41809	5.12293	5.06102	4.91094	5.1203	5.10163	5.27051	4.98598	5.11097	-0.284529	-0.159544	-0.124985	0.640599	0.857087	0.397497	0.664791	0.732711	0.84889
chr1	173260413	173260763	peak1524	4.65112	4.96288	5.32912	5.20663	4.30511	4.80348	4.807	5.26788	4.55429	0.460873	-0.252709	0.713582	0.547782	0.803339	0.213464	0.486157	0.0754623	0.205647
chr1	173303022	173303352	peak1525	4.54042	4.57707	4.86402	4.59075	5.40225	5.10163	4.55875	4.72738	5.25194	0.168636	0.693191	-0.524556	0.0698424	0.29382	0.648322	0.833877	0.163948	0.343808
chr1	173309947	173310206	peak1526	2.90603	3.20678	4.58548	4.10878	3.0887	2.27692	3.0564	4.34713	2.68281	1.29072	-0.373598	1.66432	0.638989	NA	0.0338265	0.172901	0.0155672	0.0672241
chr1	173367153	173367433	peak1527	4.80271	4.87566	4.53334	5.47983	4.21078	4.86824	4.83919	5.00659	4.53951	0.167397	-0.299679	0.467076	0.53806	0.797014	0.542632	0.769531	0.230457	0.428294
chr1	173369676	173369991	peak1528	3.80643	3.46759	5.58103	5.36474	3.88395	4.73567	3.63701	5.47289	4.30981	1.83587	0.672796	1.16308	0.128183	0.405154	2.89e-05	0.00155137	0.00925852	0.0461565
chr1	173390063	173390408	peak1529	3.22518	2.47866	5.16748	5.58641	2.58613	1.83361	2.85192	5.37694	2.20987	2.52502	-0.642055	3.16708	0.349819	NA	5.61e-06	0.000445155	3.23e-06	0.000100503
[truncated: 21,872 more rows]

## Sheet: Nanog_peaks_spic_sensitve
	Spic_sensetive_in_KO								Spic_sensitive_in_OE
chr10	110292713	110292995		ENSMUSG00000001865	Cpa3		chr10	10983709	10983962		ENSMUSG00000000127	Fer
[truncated: 611 more rows]
