# Supplementary material for: Spic regulates one-carbon metabolism and histone methylation in ground-state pluripotency
Source: Sci Adv. 2023 Aug 18;9(33):eadg7997. doi: 10.1126/sciadv.adg7997 (PMC11801372; doi:10.1126/sciadv.adg7997)
Supplement: Supplementary file 2 — Data S1 to S4 [file sciadv.adg7997_data_s1_to_s4.zip › adg7997_Data_S4.xlsx]

## Sheet: RNAseq_Spic_OE_2iLd1
ID	gene	E14_2iD1_Rep1	E14_2iD1_Rep2	spic_OE_2iD1_cl5	spic_OE_2iD1_cl6	Avg-nc-WT	Avg-nc-spicOE	FDR	log2_spic/wt_FC
ENSMUSG00000046186	Cd109	264.58	274.731	1407.34	1279.81	269.655	1343.58	2.25e-73	2.31689
ENSMUSG00000048583	Igf2	143.045	136.866	741.972	741.98	139.956	741.976	2.87e-56	2.4064
ENSMUSG00000029814	Igf2bp3	1755.26	1755.28	603.02	681.875	1755.27	642.447	3.12e-40	-1.45004
ENSMUSG00000026959	Grin1	415.153	402.606	1210.49	1143.02	408.88	1176.76	9.27e-36	1.52507
ENSMUSG00000067889	Sptbn2	208.652	198.806	737.519	681.875	203.729	709.697	1.02e-34	1.80055
ENSMUSG00000004359	Spic	302.223	318.688	3600.3	2979.32	310.456	3289.81	2.18e-31	3.40555
ENSMUSG00000074768	Bhmt	21.5105	23.9766	237.823	204.148	22.7435	220.986	2.96e-31	3.28042
ENSMUSG00000034607	Pof1b	131.214	114.888	494.351	446.639	123.051	470.495	7.01e-29	1.93492
ENSMUSG00000045589	Frrs1l	24.7371	38.9619	222.681	223.837	31.8495	223.259	1.11e-25	2.80938
ENSMUSG00000032085	Tagln	31.1903	24.9756	218.227	186.531	28.0829	202.379	2.98e-24	2.8493
ENSMUSG00000040152	Thbs1	22.5861	21.9785	154.986	182.386	22.2823	168.686	1.2e-20	2.92037
ENSMUSG00000028019	Pdgfc	747.491	750.266	319.77	291.196	748.879	305.483	3.6e-20	-1.29364
ENSMUSG00000046449	C77370	405.474	404.604	899.63	951.309	405.039	925.47	8.54e-20	1.19213
ENSMUSG00000051343	Rab11fip5	860.421	815.203	319.77	424.877	837.812	372.323	3.62e-14	-1.17007
ENSMUSG00000023043	Krt18	88.1932	69.9316	506.822	400.006	79.0624	453.414	2.39e-12	2.51976
ENSMUSG00000050953	Gja1	375.359	380.628	722.377	761.669	377.993	742.023	1.66e-11	0.973103
ENSMUSG00000060904	Arl1	890.536	925.095	16929.1	12028.2	907.816	14478.6	2.25e-11	3.99538
ENSMUSG00000048707	Tprn	294.694	299.707	665.37	578.247	297.201	621.808	2.54e-11	1.06503
ENSMUSG00000022237	Ankrd33b	53.7763	73.9277	211.101	253.89	63.852	232.496	6.79e-11	1.8644
ENSMUSG00000023032	Slc4a8	207.577	154.849	458.722	530.578	181.213	494.65	2.25e-10	1.44872
ENSMUSG00000067219	Nipal1	47.3232	53.9472	174.582	154.406	50.6352	164.494	6.58e-09	1.69982
ENSMUSG00000040703	Cyp2s1	192.519	232.772	700.999	575.138	212.646	638.068	7.64e-09	1.58526
ENSMUSG00000031788	Kifc3	211.879	199.805	433.782	410.369	205.842	422.075	1.16e-08	1.03597
ENSMUSG00000031972	Acta1	5.37763	6.99316	65.9135	58.0319	6.1854	61.9727	1.41e-08	3.3247
ENSMUSG00000075611	Gm11545	6.45316	8.99121	71.2579	62.1771	7.72218	66.7175	1.41e-08	3.11098
ENSMUSG00000025940	Tmem70	205.426	216.788	433.782	422.804	211.107	428.293	1.78e-08	1.02063
ENSMUSG00000002980	Bcam	786.21	787.23	407.061	496.38	786.72	451.72	1.79e-08	-0.800421
ENSMUSG00000035183	Slc24a5	16.1329	14.9853	94.4167	72.5399	15.5591	83.4783	6.83e-08	2.42364
ENSMUSG00000035299	Mid1	9459.26	8840.35	6380.25	5643.6	9149.81	6011.93	6.83e-08	-0.605914
ENSMUSG00000072944	Nup62cl	317.28	294.712	130.936	148.189	305.996	139.562	6.83e-08	-1.1326
ENSMUSG00000078816	Prkcg	45.1721	49.9512	137.171	160.624	47.5616	148.898	1.53e-07	1.64645
ENSMUSG00000022304	Dpys	272.108	275.73	114.903	130.572	273.919	122.738	1.71e-07	-1.15817
ENSMUSG00000060063	Alox5ap	31.1903	26.9736	115.794	151.297	29.0819	133.546	1.92e-07	2.19914
ENSMUSG00000033213	AA467197	22.5861	21.9785	84.6187	108.81	22.2823	96.7143	2.59e-07	2.11783
ENSMUSG00000053062	Jam2	4306.41	4263.83	6228.83	6021.85	4285.12	6125.34	4.02e-07	0.515454
ENSMUSG00000021614	Vcan	918.5	1007.02	603.91	583.428	962.758	593.669	4.4e-07	-0.697513
ENSMUSG00000030560	Ctsc	374.283	345.662	613.708	634.206	359.973	623.957	6.54e-07	0.79356
ENSMUSG00000001435	Col18a1	1114.25	1095.93	759.787	625.916	1105.09	692.851	7.83e-07	-0.673542
ENSMUSG00000034883	Lrr1	376.434	412.597	701.89	634.206	394.515	668.048	1.07e-06	0.75987
ENSMUSG00000064080	Fbln2	54.8519	51.9492	136.281	160.624	53.4005	148.452	3.14e-06	1.47507
ENSMUSG00000026893	Gca	268.882	286.72	509.494	470.473	277.801	489.983	3.66e-06	0.818683
ENSMUSG00000044647	Csrnp3	141.97	152.851	302.846	292.232	147.41	297.539	3.9e-06	1.01324
ENSMUSG00000016028	Celsr1	662.524	696.319	407.951	418.659	679.422	413.305	4.85e-06	-0.7171
ENSMUSG00000039633	Lonrf1	456.023	414.595	694.764	729.544	435.309	712.154	4.85e-06	0.71015
ENSMUSG00000000628	Hk2	5715.35	5771.36	4054.57	4202.13	5743.35	4128.35	5.88e-06	-0.476327
ENSMUSG00000006200	Rhox6	104.326	99.9023	35.6289	23.8345	102.114	29.7317	6.83e-06	-1.78011
ENSMUSG00000020176	Grb10	2974.91	2966.1	2215.23	1949.25	2970.5	2082.24	8.35e-06	-0.512571
ENSMUSG00000028773	Fabp3	1150.81	1170.86	1743.15	1655.98	1160.83	1699.56	9.25e-06	0.550002
ENSMUSG00000031548	Sfrp1	3167.43	3297.78	1917.73	2306.77	3232.6	2112.25	9.31e-06	-0.613916
ENSMUSG00000004319	Clcn3	1891.85	1836.2	2713.14	2575.17	1864.03	2644.15	1.1e-05	0.504383
ENSMUSG00000005892	Trh	1089.51	1136.89	711.688	758.56	1113.2	735.124	1.1e-05	-0.598651
ENSMUSG00000028763	Hspg2	3582.58	3452.62	2388.92	2637.34	3517.6	2513.13	1.1e-05	-0.485106
ENSMUSG00000000308	Ckmt1	680.808	676.339	1069.76	1001.05	678.574	1035.4	1.16e-05	0.609618
ENSMUSG00000057706	Mex3b	109.704	132.87	244.949	256.998	121.287	250.974	1.39e-05	1.04911
ENSMUSG00000004951	Hspb1	771.153	734.282	455.16	495.344	752.717	475.252	1.43e-05	-0.663416
ENSMUSG00000024462	Gabbr1	835.684	825.193	1252.36	1229.03	830.439	1240.69	1.43e-05	0.579203
ENSMUSG00000049382	Krt8	194.67	229.775	518.401	426.949	212.223	472.675	1.48e-05	1.15527
ENSMUSG00000069540	Gm4925	1.07553	1.99805	63.2413	39.3788	1.53679	51.3101	1.59e-05	5.06125
ENSMUSG00000040430	Pitpnc1	493.667	529.482	277.015	333.684	511.574	305.349	1.63e-05	-0.744484
ENSMUSG00000031503	Col4a2	176.386	158.845	321.551	309.849	167.616	315.7	2.01e-05	0.913399
ENSMUSG00000038151	Prdm1	416.229	416.593	217.336	260.107	416.411	238.722	2.04e-05	-0.802676
ENSMUSG00000042118	Bhmt2	63.4561	66.9345	146.079	183.422	65.1953	164.75	2.43e-05	1.33744
ENSMUSG00000032561	Acpp	76.3624	68.9326	165.675	170.987	72.6475	168.331	4.32e-05	1.21231
ENSMUSG00000032602	Slc25a20	433.437	452.557	677.84	717.109	442.997	697.475	5.15e-05	0.654842
ENSMUSG00000075023	Accsl	301.147	283.723	146.969	165.805	292.435	156.387	5.69e-05	-0.902992
ENSMUSG00000030214	Plbd1	145.196	154.849	299.283	267.361	150.022	283.322	5.89e-05	0.917266
ENSMUSG00000020156	Mum1	987.334	861.158	1377.06	1294.32	924.246	1335.69	6.18e-05	0.531235
ENSMUSG00000030357	Fkbp4	7821.23	8091.09	6152.23	5652.93	7956.16	5902.58	6.26e-05	-0.430727
ENSMUSG00000075254	Heg1	115.081	136.866	345.601	454.929	125.974	400.265	6.75e-05	1.66783
ENSMUSG00000025104	Hdgfrp3	225.861	203.801	377.667	372.026	214.831	374.846	7.2e-05	0.803099
ENSMUSG00000030353	Tead4	505.498	534.477	234.26	326.43	519.987	280.345	8.15e-05	-0.891274
ENSMUSG00000019849	Prep	2832.94	2893.17	2034.41	2136.82	2863.05	2085.61	9.69e-05	-0.457082
ENSMUSG00000031216	Stard8	171.009	176.827	89.0723	69.431	173.918	79.2517	0.000140212	-1.13389
ENSMUSG00000068699	Flnc	95.7219	105.896	200.413	211.402	100.809	205.907	0.000166848	1.03037
ENSMUSG00000019947	Arid5b	2808.2	2768.29	1905.26	2197.96	2788.25	2051.61	0.000184606	-0.442603
ENSMUSG00000061313	Ddhd2	694.79	654.36	978.905	1000.01	674.575	989.46	0.000187461	0.552662
ENSMUSG00000020836	Coro6	19.3595	4.99512	82.8373	60.1045	12.1773	71.4709	0.000192487	2.55316
ENSMUSG00000057182	Scn3a	354.924	404.604	611.927	577.21	379.764	594.569	0.000192487	0.64674
ENSMUSG00000021268	Meg3	817.4	785.232	1556.09	1298.46	801.316	1427.28	0.000194109	0.832824
ENSMUSG00000020911	Krt19	13.9818	20.9795	73.0393	61.1408	17.4807	67.09	0.000197688	1.94034
ENSMUSG00000035357	Pdzrn3	187.142	180.823	96.1981	51.8142	183.982	74.0062	0.000199868	-1.31385
ENSMUSG00000069049	Eif2s3y	928.18	934.087	1313.82	1339.92	931.133	1326.87	0.000213713	0.510964
ENSMUSG00000006369	Fbln1	890.536	916.104	661.807	543.013	903.32	602.41	0.000248638	-0.584491
ENSMUSG00000022464	Slc38a4	2106.96	2178.87	1597.96	1517.12	2142.91	1557.54	0.000273422	-0.460305
ENSMUSG00000032643	Fhl3	112.93	118.884	239.605	205.184	115.907	222.394	0.000338025	0.940153
ENSMUSG00000027351	Spred1	680.808	613.4	430.219	415.55	647.104	422.885	0.000345713	-0.613734
ENSMUSG00000031502	Col4a1	376.434	362.645	565.609	582.392	369.54	574	0.000345713	0.635322
ENSMUSG00000054793	Cadm4	143.045	134.868	60.5692	60.1045	138.957	60.3368	0.000345713	-1.20352
ENSMUSG00000055994	Nod2	52.7008	64.9365	144.297	128.499	58.8187	136.398	0.000365369	1.21348
ENSMUSG00000029322	Plac8	57.0029	55.9453	140.734	123.318	56.4741	132.026	0.000377457	1.22516
ENSMUSG00000029761	Cald1	1398.18	1374.66	918.336	1071.52	1386.42	994.927	0.000447081	-0.478702
ENSMUSG00000026605	Cenpf	5194.79	5374.74	4114.25	3910.94	5284.77	4012.59	0.000639152	-0.397305
ENSMUSG00000020698	Cct6b	5.37763	6.99316	60.5692	99.4833	6.1854	80.0262	0.000675479	3.69353
ENSMUSG00000075592	Nynrin	1571.34	1526.51	1140.13	1098.46	1548.93	1119.29	0.000675479	-0.46868
ENSMUSG00000051285	Pcmtd1	1057.24	1048.97	1532.93	1376.19	1053.11	1454.56	0.00067965	0.465929
ENSMUSG00000075014	Gm10800	155.951	150.852	81.9465	62.1771	153.402	72.0618	0.00100568	-1.09001
ENSMUSG00000030739	Myh14	133.365	146.856	252.965	249.744	140.111	251.355	0.00103958	0.843157
ENSMUSG00000063239	Grm4	74.2113	79.9218	224.462	169.951	77.0666	197.206	0.00104333	1.35553
ENSMUSG00000026398	Nr5a2	1760.64	1802.24	2431.67	2336.82	1781.44	2384.25	0.00104934	0.420492
ENSMUSG00000028194	Ddah1	765.775	787.23	570.063	491.199	776.503	530.631	0.00104934	-0.549282
ENSMUSG00000072235	Tuba1a	1249.76	1239.79	1769.87	1611.42	1244.77	1690.64	0.00106788	0.441689
ENSMUSG00000027201	Myef2	2293.02	2236.81	3556.66	3086.05	2264.92	3321.36	0.00113916	0.552314
ENSMUSG00000051243	Islr2	177.462	132.87	52.5527	60.1045	155.166	56.3286	0.00114656	-1.46187
ENSMUSG00000028518	Prkaa2	1030.35	1062.96	1459	1414.53	1046.66	1436.77	0.00125838	0.457036
ENSMUSG00000034189	Hsdl1	353.848	350.657	572.735	494.308	352.253	533.521	0.00126714	0.598935
ENSMUSG00000001333	Sync	37.6434	27.9726	105.996	150.261	32.808	128.129	0.00137987	1.96547
ENSMUSG00000026107	Nabp1	1237.93	1195.83	1667.43	1629.04	1216.88	1648.24	0.00155169	0.437735
ENSMUSG00000032231	Anxa2	287.166	280.725	415.968	474.618	283.946	445.293	0.00156563	0.64914
ENSMUSG00000030468	Siglecg	0	0	35.6289	18.6531	0	27.141	0.00165634	Inf
ENSMUSG00000020774	Aspa	61.305	87.914	146.969	161.66	74.6095	154.315	0.00183504	1.04845
ENSMUSG00000020422	Tns3	2743.67	2864.2	2178.71	2076.71	2803.93	2127.71	0.00203806	-0.39815
ENSMUSG00000044461	Shisa2	90.3442	102.899	41.864	35.2337	96.6218	38.5488	0.00203806	-1.32566
ENSMUSG00000037335	Hand1	2.15105	0	27.6124	16.5805	1.07553	22.0965	0.0020822	4.3607
ENSMUSG00000034863	Ano8	67.7582	76.9248	150.532	147.152	72.3415	148.842	0.0022027	1.04089
ENSMUSG00000033972	Zfp944	340.942	311.695	496.133	492.235	326.319	494.184	0.00236888	0.598767
ENSMUSG00000048528	Nkx1-2	124.761	105.896	203.976	216.583	115.329	210.28	0.00236888	0.866556
ENSMUSG00000092622	Khdc3	150.574	147.855	257.419	256.998	149.215	257.209	0.00249611	0.785551
ENSMUSG00000034557	Zfyve9	397.945	384.624	589.659	566.847	391.284	578.253	0.00250314	0.563484
ENSMUSG00000021069	Pygl	29.0392	28.9717	89.963	67.3585	29.0054	78.6608	0.00302892	1.43932
ENSMUSG00000022548	Apod	106.477	108.894	32.9568	62.1771	107.685	47.5669	0.00326409	-1.17879
ENSMUSG00000016918	Sulf1	564.652	590.423	394.59	391.715	577.537	393.153	0.00338973	-0.554823
ENSMUSG00000054752	Fsd1l	990.56	976.046	657.354	768.923	983.303	713.138	0.00348897	-0.463454
ENSMUSG00000022816	Fstl1	558.198	516.495	265.436	364.772	537.347	315.104	0.00373218	-0.770026
ENSMUSG00000045667	Smtnl2	1297.09	1204.82	837.28	974.107	1250.95	905.693	0.00373218	-0.465933
ENSMUSG00000027130	Slc12a6	962.596	899.121	1283.53	1237.32	930.859	1260.43	0.0037567	0.43728
ENSMUSG00000061436	Hipk2	366.755	390.618	252.965	230.055	378.686	241.51	0.0037567	-0.648919
ENSMUSG00000020134	Peli1	448.495	440.569	652.009	631.097	444.532	641.553	0.00389169	0.529282
ENSMUSG00000090841	Myl6	1599.31	1659.38	1188.22	1261.16	1629.34	1224.69	0.00389169	-0.411872
ENSMUSG00000030138	Bms1	3006.1	3035.03	2283.81	2381.38	3020.56	2332.6	0.00420192	-0.372881
ENSMUSG00000035783	Acta2	39.7945	21.9785	88.1816	120.209	30.8865	104.195	0.00420192	1.75424
ENSMUSG00000078307	AI593442	37.6434	32.9678	82.8373	94.3019	35.3056	88.5696	0.00420192	1.32691
ENSMUSG00000031066	Usp11	181.764	197.807	318.879	296.377	189.785	307.628	0.00426253	0.696819
ENSMUSG00000023087	Ccrn4l	350.622	329.678	470.302	547.158	340.15	508.73	0.00440345	0.58073
ENSMUSG00000043415	Otud1	174.235	169.834	269.889	330.575	172.035	300.232	0.00443146	0.803378
ENSMUSG00000021061	Sptb	20.435	21.9785	66.8042	61.1408	21.2068	63.9725	0.00471903	1.59293
ENSMUSG00000038453	Srcin1	122.61	107.894	240.495	192.749	115.252	216.622	0.00481566	0.910385
ENSMUSG00000040483	Xaf1	849.666	887.132	529.09	659.077	868.399	594.083	0.00481566	-0.547694
ENSMUSG00000079523	Tmsb10	4426.87	5039.07	3348.23	3516.11	4732.97	3432.17	0.00481566	-0.463625
ENSMUSG00000036977	Anapc10	856.119	876.143	1307.58	1134.73	866.131	1221.16	0.00517548	0.495591
ENSMUSG00000005148	Klf5	1971.44	2006.04	1515.12	1516.08	1988.74	1515.6	0.00528043	-0.391963
ENSMUSG00000074277	Phldb3	17.2084	18.9814	56.1156	60.1045	18.0949	58.11	0.0055201	1.6832
ENSMUSG00000029561	Oasl2	0	0.999023	55.2248	26.9434	0.499512	41.0841	0.00596217	6.36192
ENSMUSG00000041351	Rap1gap	204.35	199.805	420.421	565.811	202.077	493.116	0.00596217	1.28702
ENSMUSG00000042808	Gpx2	224.785	227.777	142.516	119.173	226.281	130.844	0.00596217	-0.790267
ENSMUSG00000028059	Arhgef2	479.685	464.546	773.148	653.895	472.115	713.522	0.00612844	0.595818
ENSMUSG00000002265	Peg3	585.087	617.396	454.269	377.207	601.241	415.738	0.00615752	-0.532269
ENSMUSG00000027030	Stk39	34.4169	48.9521	102.433	91.193	41.6845	96.8131	0.00615752	1.21569
ENSMUSG00000040250	Asun	1218.57	1363.67	996.719	927.474	1291.12	962.097	0.00615752	-0.424368
ENSMUSG00000067399	Trim43c	5.37763	2.99707	227.134	106.737	4.18735	166.936	0.00615752	5.31711
ENSMUSG00000000486	01-Sep	785.134	743.273	396.372	539.904	764.204	468.138	0.00646004	-0.707024
ENSMUSG00000046841	Ckap4	1264.82	1349.68	978.014	979.289	1307.25	978.651	0.00646004	-0.417668
ENSMUSG00000084034	Gm12617	3.22658	5.99414	26.7217	33.1611	4.61036	29.9414	0.00650654	2.69919
ENSMUSG00000028167	Bdh2	29.0392	24.9756	62.3506	83.939	27.0074	73.1448	0.00669597	1.4374
ENSMUSG00000031951	Tmem231	348.471	349.658	594.112	756.487	349.064	675.3	0.0073299	0.952035
ENSMUSG00000032346	Ooep	461.401	437.572	294.829	309.849	449.487	302.339	0.0073299	-0.57211
ENSMUSG00000001507	Itga3	255.975	264.741	539.778	730.58	260.358	635.179	0.00770664	1.28667
ENSMUSG00000026365	Cfh	32.2658	23.9766	83.728	62.1771	28.1212	72.9525	0.00792281	1.3753
ENSMUSG00000031391	L1cam	8.60421	9.99023	43.6454	35.2337	9.29722	39.4396	0.00824515	2.08477
ENSMUSG00000034518	Hmgxb4	1489.6	1473.56	1991.66	1859.09	1481.58	1925.38	0.00824515	0.378002
ENSMUSG00000030796	Tead2	617.352	650.364	841.733	904.676	633.858	873.205	0.00827793	0.46216
ENSMUSG00000075602	Ly6a	246.296	285.721	595.003	819.701	266.008	707.352	0.00839337	1.41096
ENSMUSG00000020925	Ccdc43	1379.9	1398.63	1717.31	1926.45	1389.27	1821.88	0.00851238	0.391107
ENSMUSG00000023089	Ndufa5	587.238	652.362	432.001	444.566	619.8	438.283	0.00868893	-0.499938
ENSMUSG00000046312	AI464131	690.488	762.255	512.166	534.723	726.371	523.444	0.00915643	-0.472671
ENSMUSG00000024998	Plce1	166.707	190.813	92.6352	108.81	178.76	100.723	0.00935825	-0.827638
ENSMUSG00000036371	Serbp1	16687.9	17056.3	13660.1	13460.3	16872.1	13560.2	0.0095954	-0.315259
ENSMUSG00000030022	Adamts9	205.426	217.787	108.668	141.971	211.606	125.32	0.00971752	-0.755771
ENSMUSG00000030084	Plxna1	1952.08	1934.11	1105.39	1451.83	1943.09	1278.61	0.0101162	-0.603779
ENSMUSG00000000708	Kat2b	1428.3	1457.57	1781.45	2004.17	1442.94	1892.81	0.0103201	0.391521
ENSMUSG00000024006	Stk38	2521.03	2573.48	3650.18	3200.05	2547.26	3425.11	0.0103201	0.427207
ENSMUSG00000022848	Dirc2	206.501	189.814	306.409	313.994	198.158	310.201	0.0105272	0.646556
ENSMUSG00000049553	Polr1a	2915.75	2969.1	2352.4	2257.03	2942.42	2304.71	0.0107602	-0.352418
ENSMUSG00000074272	Ceacam1	103.251	113.889	212.883	170.987	108.57	191.935	0.010986	0.821997
ENSMUSG00000038252	Ncapd2	3890.18	4081.01	3284.1	3010.41	3985.59	3147.25	0.0113917	-0.340703
ENSMUSG00000030707	Coro1a	6.45316	12.9873	41.864	37.3062	9.72023	39.5851	0.0116622	2.0259
ENSMUSG00000039187	Fanci	1607.91	1573.46	1184.66	1262.19	1590.69	1223.43	0.0132895	-0.378721
ENSMUSG00000004264	Phb2	3938.58	4022.07	3229.76	3077.76	3980.32	3153.76	0.013299	-0.335811
ENSMUSG00000033373	Fntb	821.702	782.235	544.232	635.242	801.969	589.737	0.0133308	-0.443474
ENSMUSG00000037876	Jmjd1c	1494.98	1630.41	1948.01	2156.51	1562.69	2052.26	0.0133308	0.393178
ENSMUSG00000029632	Ndufa4	1771.39	1973.07	1415.36	1495.36	1872.23	1455.36	0.0133559	-0.363384
ENSMUSG00000027900	Dram2	252.749	253.752	375.885	382.389	253.25	379.137	0.0144826	0.582155
ENSMUSG00000025402	Nab2	151.649	170.833	75.7115	105.701	161.241	90.7062	0.0145765	-0.829946
ENSMUSG00000030772	Dkk3	88.1932	95.9062	34.7382	49.7416	92.0497	42.2399	0.0148543	-1.12381
ENSMUSG00000039470	Zdhhc2	218.332	215.789	1158.83	731.617	217.06	945.224	0.0148543	2.12256
ENSMUSG00000057497	Fam136a	1314.29	1323.71	1063.52	936.801	1319	1000.16	0.0148543	-0.39921
ENSMUSG00000002076	Hsf2bp	528.084	546.466	259.2	377.207	537.275	318.204	0.016326	-0.755708
ENSMUSG00000037111	Setd7	139.818	167.836	265.436	229.019	153.827	247.227	0.0169642	0.684527
ENSMUSG00000039384	Dusp10	30.1147	24.9756	65.0228	74.6125	27.5452	69.8176	0.0173705	1.34179
ENSMUSG00000068748	Ptprz1	46.2476	41.959	93.5259	97.4107	44.1033	95.4683	0.0173705	1.11414
ENSMUSG00000031478	Nek3	165.631	181.822	272.561	275.652	173.727	274.106	0.017485	0.657917
ENSMUSG00000038459	Abhd17c	1145.44	1136.89	1521.36	1438.36	1141.16	1479.86	0.017485	0.374956
ENSMUSG00000038759	Nup205	4244.03	4346.75	3464.02	3399.01	4295.39	3431.52	0.017485	-0.323942
ENSMUSG00000050211	Pla2g4e	293.619	312.694	173.691	223.837	303.157	198.764	0.017485	-0.609005
ENSMUSG00000051397	Tacstd2	1.07553	0.999023	21.3774	12.4354	1.03727	16.9064	0.017485	4.0267
ENSMUSG00000029361	Nos1	772.228	780.237	320.66	518.142	776.233	419.401	0.0175982	-0.888158
ENSMUSG00000026728	Vim	1704.71	1748.29	1287.1	1402.09	1726.5	1344.59	0.0176481	-0.36068
ENSMUSG00000039323	Igfbp2	770.077	747.269	1035.02	979.289	758.673	1007.15	0.0177254	0.408735
ENSMUSG00000025085	Ablim1	788.361	798.219	611.036	482.908	793.29	546.972	0.0182075	-0.536381
ENSMUSG00000056305	Usp39	1231.48	1232.79	923.68	958.563	1232.14	941.121	0.0186677	-0.388709
ENSMUSG00000008575	Nfib	479.685	463.547	301.064	360.627	471.616	330.846	0.0187354	-0.511454
ENSMUSG00000073639	Rab18	2038.12	2089.96	2716.71	2496.41	2064.04	2606.56	0.0187354	0.336675
ENSMUSG00000022103	Gfra2	64.5316	68.9326	19.5959	34.1974	66.7321	26.8966	0.0195314	-1.31095
ENSMUSG00000055799	Tcf7l1	1099.19	1174.85	856.876	875.66	1137.02	866.268	0.0202443	-0.392372
ENSMUSG00000016386	Mpped2	50.5498	50.9502	103.324	105.701	50.75	104.512	0.020259	1.0422
ENSMUSG00000028034	Fubp1	4909.78	4976.13	3994	3951.35	4942.96	3972.68	0.020477	-0.315263
ENSMUSG00000029648	Flt1	4.30211	1.99805	25.831	19.6894	3.15008	22.7602	0.0209058	2.85305
ENSMUSG00000066705	Fxyd6	792.663	778.239	509.494	627.988	785.451	568.741	0.0209058	-0.46575
ENSMUSG00000032348	Gsta4	3263.15	3307.77	2679.3	2550.3	3285.46	2614.8	0.0209935	-0.329396
ENSMUSG00000030722	Nfatc2ip	4387.07	4353.74	5238.34	5635.31	4370.41	5436.83	0.0214103	0.314997
ENSMUSG00000002870	Mcm2	5137.79	5092.02	3952.14	4314.05	5114.91	4133.1	0.0222675	-0.307485
ENSMUSG00000039405	Prss23	1.07553	1.99805	15.1423	21.762	1.53679	18.4521	0.0228733	3.5858
ENSMUSG00000003283	Hck	499.044	449.56	259.2	341.974	474.302	300.587	0.0229663	-0.658024
ENSMUSG00000001349	Cnn1	1.07553	3.99609	18.7052	32.1248	2.53581	25.415	0.023164	3.32516
ENSMUSG00000033166	Dis3	1923.04	1859.18	1516.01	1443.54	1891.11	1479.78	0.0240114	-0.353854
ENSMUSG00000063952	Brpf3	1948.85	1931.11	2491.35	2399	1939.98	2445.18	0.0240275	0.333894
ENSMUSG00000019970	Sgk1	5019.48	4835.27	5832.46	6374.18	4927.38	6103.32	0.024423	0.308774
ENSMUSG00000020105	Lrig3	468.93	424.585	325.114	295.341	446.757	310.227	0.024423	-0.526165
ENSMUSG00000042386	Tex13	77.4379	51.9492	11.5794	22.7983	64.6936	17.1888	0.0249063	-1.91215
ENSMUSG00000017453	Pipox	298.996	352.655	481.881	445.602	325.826	463.742	0.0257967	0.509221
ENSMUSG00000049037	Clec4a1	1.07553	3.99609	23.1588	18.6531	2.53581	20.906	0.0263215	3.0434
ENSMUSG00000002107	Celf2	75.2869	93.9082	157.658	144.044	84.5975	150.851	0.0263459	0.834435
ENSMUSG00000046733	Gprc5a	140.894	127.875	69.4764	76.685	134.384	73.0807	0.0263505	-0.878804
ENSMUSG00000048376	F2r	464.628	457.553	328.677	319.176	461.09	323.926	0.0267274	-0.509383
ENSMUSG00000038065	2410066E13Rik	55.9274	72.9287	116.685	129.536	64.428	123.11	0.0283753	0.934189
ENSMUSG00000049916	2610318N02Rik	262.429	234.77	163.893	151.297	248.599	157.595	0.0284633	-0.657599
ENSMUSG00000063410	Stk24	1199.21	1202.82	1584.6	1488.1	1201.02	1536.35	0.0284633	0.355249
ENSMUSG00000015112	Slc25a13	2069.31	2128.92	1512.45	1766.86	2099.12	1639.66	0.0291281	-0.356388
ENSMUSG00000015568	Lpl	482.911	469.541	283.25	367.881	476.226	325.565	0.0291281	-0.548699
ENSMUSG00000072082	Ccnf	2507.05	2452.6	1940	2012.46	2479.83	1976.23	0.02942	-0.327489
ENSMUSG00000073664	Nbeal1	1195.99	1271.76	1605.08	1551.32	1233.87	1578.2	0.02942	0.355089
ENSMUSG00000027133	Nop10	1156.19	1215.81	904.975	924.366	1186	914.67	0.0294259	-0.374782
ENSMUSG00000067702	Tuba3a	105.402	112.89	25.831	63.2133	109.146	44.5222	0.0294259	-1.29366
ENSMUSG00000000120	Ngfr	433.437	384.624	285.031	281.869	409.031	283.45	0.0294762	-0.529113
ENSMUSG00000036218	Pdzrn4	70.9848	94.9072	37.4104	39.3788	82.946	38.3946	0.0312106	-1.11127
ENSMUSG00000006373	Pgrmc1	1143.28	1157.87	903.193	866.334	1150.58	884.763	0.0322587	-0.378993
ENSMUSG00000032849	Abcc4	1306.76	1396.63	1091.14	1008.3	1351.7	1049.72	0.0333908	-0.36477
ENSMUSG00000028859	Csf3r	9.67974	3.99609	89.963	47.6691	6.83792	68.8161	0.0342311	3.33112
ENSMUSG00000029993	Nfu1	1031.43	1092.93	797.197	837.318	1062.18	817.257	0.0342311	-0.378167
ENSMUSG00000040488	Ltbp4	1340.11	1381.65	1032.35	1093.28	1360.88	1062.81	0.034606	-0.356648
ENSMUSG00000020142	Slc1a4	126.912	161.842	234.26	223.837	144.377	229.049	0.0347289	0.665815
ENSMUSG00000029922	Mkrn1	1744.5	1867.17	1277.3	1489.14	1805.84	1383.22	0.0347289	-0.38464
ENSMUSG00000092341	Malat1	45403.4	43142.8	69456.8	58335.5	44273.1	63896.2	0.0347289	0.5293
ENSMUSG00000020273	Papolg	638.863	607.406	823.919	827.991	623.134	825.955	0.0353664	0.40652
ENSMUSG00000020483	Dynll2	1422.92	1550.48	1141.91	1194.84	1486.7	1168.37	0.0353664	-0.347617
ENSMUSG00000035158	Mitf	2099.43	2061.98	1047.49	1515.05	2080.71	1281.27	0.0353664	-0.6995
ENSMUSG00000036928	Stag3	453.872	419.59	563.828	633.17	436.731	598.499	0.0353664	0.454603
ENSMUSG00000068220	Lgals1	322.658	315.691	609.255	478.763	319.175	544.009	0.0353664	0.769284
ENSMUSG00000030335	Mrpl51	807.721	758.258	577.189	598.972	782.99	588.08	0.035405	-0.412979
ENSMUSG00000073155	1810058I24Rik	758.246	802.216	603.91	566.847	780.231	585.379	0.0361822	-0.41453
ENSMUSG00000021466	Ptch1	1549.83	1524.51	1238.11	1010.38	1537.17	1124.24	0.0363393	-0.451327
ENSMUSG00000014602	Kif1a	51.6253	48.9521	112.231	86.0116	50.2887	99.1214	0.0385314	0.978962
ENSMUSG00000046808	Atp10d	856.119	827.191	1060.85	1125.4	841.655	1093.13	0.0386059	0.377161
ENSMUSG00000012535	Tnpo3	3027.61	3148.92	2438.8	2554.44	3088.26	2496.62	0.0386233	-0.30682
ENSMUSG00000022885	St6gal1	115.081	120.882	213.774	170.987	117.982	192.38	0.0386233	0.705399
ENSMUSG00000023505	Cdca3	1151.89	1137.89	943.276	818.665	1144.89	880.97	0.0386233	-0.378042
ENSMUSG00000029998	Pcyox1	546.368	569.443	399.935	415.55	557.905	407.742	0.0386233	-0.452363
ENSMUSG00000030513	Pcsk6	1913.36	1926.12	1474.15	1582.41	1919.74	1528.28	0.0386233	-0.329005
ENSMUSG00000023990	Tfeb	275.335	306.7	203.085	184.459	291.017	193.772	0.0390805	-0.586747
ENSMUSG00000007458	M6pr	2298.4	2301.75	1813.51	1869.46	2300.07	1841.48	0.0392405	-0.320811
ENSMUSG00000026479	Lamc2	524.857	580.432	346.491	426.949	552.645	386.72	0.0395822	-0.515062
ENSMUSG00000044150	A830080D01Rik	1143.28	1123.9	1467.02	1418.67	1133.59	1442.85	0.0395822	0.348016
ENSMUSG00000089788	Gm16586	343.093	341.666	503.259	447.675	342.379	475.467	0.0401621	0.473748
ENSMUSG00000005973	Rcn1	1874.64	1873.17	1531.15	1440.44	1873.91	1485.79	0.0412616	-0.334814
ENSMUSG00000020828	Pld2	38.719	64.9365	104.215	100.52	51.8277	102.367	0.0412616	0.981956
ENSMUSG00000021936	Mapk8	453.872	495.515	680.513	596.9	474.694	638.706	0.0412616	0.428155
ENSMUSG00000068740	Celsr2	163.48	138.864	235.151	234.2	151.172	234.676	0.041594	0.634476
ENSMUSG00000010175	Prox1	11.8308	6.99316	33.8475	35.2337	9.41198	34.5406	0.0417217	1.87572
ENSMUSG00000004891	Nes	430.211	430.579	609.255	558.557	430.395	583.906	0.041784	0.440075
ENSMUSG00000060675	Pla2g16	90.3442	71.9297	135.39	149.225	81.137	142.307	0.0426698	0.81058
ENSMUSG00000037029	Zfp146	435.588	456.554	321.551	315.03	446.071	318.291	0.0427615	-0.486928
ENSMUSG00000063171	Rps4y2	4178.42	3980.11	3309.04	3324.4	4079.26	3316.72	0.0427615	-0.298553
ENSMUSG00000068335	Dok1	84.9666	73.9277	36.5197	37.3062	79.4472	36.9129	0.044024	-1.10587
ENSMUSG00000034330	Plcg2	1344.41	1402.63	2104.78	1775.15	1373.52	1939.97	0.0440531	0.498156
ENSMUSG00000060461	Dppa5a	7454.48	7205.95	5946.47	6107.86	7330.21	6027.16	0.0454102	-0.282376
ENSMUSG00000001281	Itgb7	77.4379	70.9306	153.204	219.692	74.1843	186.448	0.0458702	1.32959
ENSMUSG00000024613	Tcof1	4005.26	3925.16	3195.91	3265.33	3965.21	3230.62	0.0458702	-0.295585
ENSMUSG00000026457	Adipor1	1307.84	1216.81	1633.59	1546.14	1262.33	1589.86	0.0458702	0.332817
ENSMUSG00000031950	Gabarapl2	876.554	862.157	1505.32	2035.26	869.356	1770.29	0.0458702	1.02597
ENSMUSG00000044221	Grsf1	3154.52	3172.9	4004.69	3749.28	3163.71	3876.98	0.0458702	0.293318
ENSMUSG00000022892	App	153.8	131.871	257.419	208.293	142.836	232.856	0.0460897	0.705082
ENSMUSG00000040865	Ino80d	1781.07	1850.19	2272.23	2253.92	1815.63	2263.08	0.0460897	0.317814
ENSMUSG00000042102	Dmgdh	176.386	229.775	435.564	623.843	203.081	529.703	0.0461739	1.38313
ENSMUSG00000030798	Cd37	1.07553	0.999023	12.4701	17.6168	1.03727	15.0435	0.0469657	3.85827
ENSMUSG00000040029	Ipo8	1983.27	1913.13	1507.1	1611.42	1948.2	1559.26	0.0472306	-0.321278
ENSMUSG00000022658	Tagln3	58.0784	54.9463	105.105	109.846	56.5124	107.476	0.0472547	0.927373
ENSMUSG00000046204	Pnma2	214.03	202.802	128.264	135.753	208.416	132.009	0.0484618	-0.658831
ENSMUSG00000025993	Slc40a1	7.52869	9.99023	37.4104	27.9797	8.75946	32.695	0.0484834	1.90016
ENSMUSG00000052180	Serpinb6c	500.12	535.476	374.994	382.389	517.798	378.692	0.0485022	-0.451366
ENSMUSG00000060985	Tdrd5	35.4924	27.9726	81.9465	125.39	31.7325	103.668	0.0486486	1.70794
ENSMUSG00000091625	Lsm5	443.117	516.495	335.803	362.699	479.806	349.251	0.0492286	-0.458187
ENSMUSG00000017716	Birc5	1502.51	1571.46	1247.9	1184.47	1536.99	1216.19	0.0497401	-0.337739
ENSMUSG00000031805	Jak3	791.588	700.315	1029.68	924.366	745.951	977.021	0.0507879	0.389308
ENSMUSG00000024376	Epb4.1l4a	561.425	522.489	369.65	430.058	541.957	399.854	0.0509091	-0.438705
ENSMUSG00000066643	Wdr35	1074.45	1101.92	675.168	866.334	1088.19	770.751	0.0510742	-0.49759
ENSMUSG00000004268	Emg1	1405.71	1448.58	1108.06	1151.31	1427.15	1129.69	0.0511193	-0.337214
ENSMUSG00000068855	Hist2h2ac	1339.03	1300.73	1088.46	979.289	1319.88	1033.88	0.0511193	-0.352343
ENSMUSG00000002324	Rec8	188.217	149.853	309.081	252.853	169.035	280.967	0.0516553	0.733077
ENSMUSG00000022206	Npr3	228.012	226.778	308.19	354.409	227.395	331.3	0.0516553	0.542937
ENSMUSG00000030062	Rpn1	2314.53	2332.72	1883.88	1860.13	2323.63	1872	0.0516553	-0.311794
ENSMUSG00000024039	Cbs	230.163	219.785	137.171	154.406	224.974	145.789	0.0517171	-0.625877
ENSMUSG00000070645	Ren1	0	0	11.5794	9.32656	0	10.453	0.0517171	Inf
ENSMUSG00000048826	Dact2	347.395	318.688	211.992	250.781	333.042	231.386	0.0519074	-0.525399
ENSMUSG00000057278	Snrpg	703.394	752.264	546.904	556.485	727.829	551.694	0.0519074	-0.399731
ENSMUSG00000032047	Acat1	129.063	137.865	194.178	227.983	133.464	211.08	0.0525879	0.661338
ENSMUSG00000031246	Sh3bgrl	420.531	422.587	582.533	555.448	421.559	568.991	0.0528259	0.432671
ENSMUSG00000036002	Fam214b	80.6645	71.9297	147.86	117.1	76.2971	132.48	0.0540584	0.796076
ENSMUSG00000052105	Soga2	1562.74	1540.49	1195.35	1275.67	1551.62	1235.51	0.0540584	-0.328668
ENSMUSG00000078619	Smarcd2	607.673	587.426	838.171	727.472	597.549	782.821	0.0540584	0.389625
ENSMUSG00000025969	Nrp2	254.9	264.741	365.197	375.135	259.82	370.166	0.0541368	0.510656
ENSMUSG00000030045	Mrpl19	734.585	761.256	567.391	569.956	747.92	568.674	0.0548539	-0.395284
ENSMUSG00000071984	Fndc1	30.1147	27.9726	4.45362	10.3628	29.0437	7.40823	0.0548539	-1.97102
ENSMUSG00000052854	Nrk	63.4561	63.9375	191.505	130.572	63.6968	161.039	0.0555164	1.33811
ENSMUSG00000030079	Ruvbl1	795.89	839.179	611.927	643.533	817.535	627.73	0.0560941	-0.381136
ENSMUSG00000047547	Cltb	919.575	957.064	741.972	707.782	938.32	724.877	0.0560941	-0.372343
ENSMUSG00000053846	Lipg	32.2658	28.9717	78.3836	56.9956	30.6187	67.6896	0.0570756	1.14452
ENSMUSG00000022895	Ets2	382.888	392.616	274.343	276.688	387.752	275.515	0.0578485	-0.493001
ENSMUSG00000039578	Ccser1	7.52869	2.99707	25.831	23.8345	5.26288	24.8328	0.058687	2.23832
ENSMUSG00000050244	Heatr1	4651.65	4696.41	3716.99	3990.73	4674.03	3853.86	0.0590381	-0.278363
ENSMUSG00000038437	Mllt6	4806.53	4619.48	5492.2	6109.93	4713.01	5801.07	0.0599808	0.299671
ENSMUSG00000020108	Ddit4	155.951	141.861	242.277	211.402	148.906	226.839	0.060386	0.607266
ENSMUSG00000028378	Ptgr1	1498.21	1699.34	1238.11	1284.99	1598.77	1261.55	0.060386	-0.341769
ENSMUSG00000055748	Gsdmc4	6.45316	12.9873	0	0	9.72023	0	0.0624427	#NAME?
ENSMUSG00000017724	Etv4	13.9818	9.99023	0	1.03628	11.986	0.518142	0.0627987	-4.53186
ENSMUSG00000020128	Vps54	2276.89	2304.75	2754.12	2881.91	2290.82	2818.01	0.0627987	0.298815
ENSMUSG00000033065	Pfkm	376.434	322.684	462.285	494.308	349.559	478.296	0.0627987	0.452368
ENSMUSG00000037266	D4Wsu53e	1871.42	1849.19	2343.49	2243.56	1860.3	2293.52	0.0627987	0.302028
ENSMUSG00000030956	Fam53b	411.927	350.657	534.434	494.308	381.292	514.371	0.0634034	0.431913
ENSMUSG00000002885	Cd97	228.012	190.813	285.922	323.321	209.413	304.621	0.0647091	0.54067
ENSMUSG00000029823	Luc7l2	3131.93	3105.96	2596.46	2494.34	3118.95	2545.4	0.0656553	-0.293169
ENSMUSG00000028699	Tspan1	20.435	12.9873	50.7712	81.8665	16.7112	66.3188	0.0657316	1.98861
ENSMUSG00000039477	Tnrc18	1008.84	971.05	732.174	816.592	989.947	774.383	0.0658683	-0.354304
ENSMUSG00000036856	Wnt4	1.07553	2.99707	19.5959	14.508	2.0363	17.0519	0.0660792	3.06592
ENSMUSG00000031480	Thsd1	35.4924	25.9746	57.897	78.7576	30.7335	68.3273	0.0685554	1.15265
ENSMUSG00000029376	Mthfd2l	29.0392	28.9717	89.0723	60.1045	29.0054	74.5884	0.0698846	1.36263
ENSMUSG00000010067	Rassf1	167.782	147.855	228.025	248.708	157.819	238.367	0.070309	0.594914
ENSMUSG00000039349	C130074G19Rik	265.655	273.732	185.27	180.313	269.694	182.792	0.070432	-0.561119
ENSMUSG00000020075	Ddx21	7152.25	7077.08	5930.44	5877.8	7114.67	5904.12	0.0709852	-0.269074
ENSMUSG00000032122	Slc37a2	90.3442	89.9121	149.642	202.075	90.1282	175.858	0.0716912	0.964365
ENSMUSG00000034981	Parm1	163.48	144.858	359.852	553.376	154.169	456.614	0.0716912	1.56646
ENSMUSG00000050565	Tor1aip2	1713.31	1622.41	1303.13	1379.29	1667.86	1341.21	0.0732636	-0.314465
ENSMUSG00000022540	Rogdi	208.652	195.809	358.071	283.942	202.23	321.006	0.0760333	0.666602
ENSMUSG00000074656	Eif2s2	6896.28	7004.15	8574.1	9984.6	6950.21	9279.35	0.0760333	0.416966
ENSMUSG00000030064	Frmd4b	534.537	489.521	359.852	401.042	512.029	380.447	0.0761125	-0.42853
ENSMUSG00000026817	Ak1	1018.52	1014.01	733.065	869.442	1016.27	801.254	0.0762143	-0.342947
ENSMUSG00000027375	Mal	105.402	94.9072	201.303	153.37	100.154	177.337	0.0762143	0.824266
ENSMUSG00000030717	Nupr1	132.29	115.887	178.145	211.402	124.088	194.773	0.0762143	0.65043
ENSMUSG00000050390	C77080	2023.07	1981.06	2420.99	2494.34	2002.06	2457.66	0.0762143	0.295798
ENSMUSG00000052825	Gm9892	573.256	553.459	692.092	783.431	563.357	737.761	0.0762143	0.389104
ENSMUSG00000054770	Kctd18	126.912	149.853	224.462	200.003	138.383	212.233	0.0762143	0.616981
ENSMUSG00000040658	Dnph1	478.609	459.551	346.491	341.974	469.08	344.233	0.0764549	-0.44645
ENSMUSG00000006920	Ezh1	352.773	341.666	529.98	442.493	347.219	486.237	0.0776288	0.485812
ENSMUSG00000022899	Slc15a2	86.0421	79.9218	145.188	133.681	82.982	139.434	0.0776288	0.748715
ENSMUSG00000031709	Tbc1d9	293.619	301.705	486.335	395.861	297.662	441.098	0.0776288	0.567424
ENSMUSG00000038298	Pdzk1	12.9063	9.99023	32.066	40.4151	11.4483	36.2406	0.0776288	1.66247
ENSMUSG00000001128	Cfp	110.779	88.9131	283.25	194.821	99.8462	239.036	0.0784598	1.25945
ENSMUSG00000022203	Efs	101.1	92.9091	152.314	164.769	97.0043	158.541	0.0794024	0.708739
ENSMUSG00000028223	Decr1	208.652	214.79	301.064	308.813	211.721	304.939	0.0794024	0.526354
ENSMUSG00000037706	Cd81	3237.34	3340.73	1977.41	2610.4	3289.03	2293.9	0.0794024	-0.51986
ENSMUSG00000024659	Anxa1	88.1932	77.9238	123.811	157.515	83.0585	140.663	0.0799055	0.760042
ENSMUSG00000027660	Skil	750.718	715.301	1223.85	987.579	733.009	1105.72	0.0799055	0.593078
ENSMUSG00000029826	Zc3hav1	1237.93	1255.77	935.259	1057.01	1246.85	996.135	0.0799055	-0.323877
ENSMUSG00000030662	Ipo5	8746.18	8961.24	7579.16	7179.38	8853.71	7379.27	0.0799055	-0.262804
ENSMUSG00000039478	Micu3	317.28	316.69	521.964	422.804	316.985	472.384	0.0799055	0.575544
ENSMUSG00000051455	Gm1564	76.3624	74.9267	135.39	123.318	75.6446	129.354	0.0799055	0.774015
ENSMUSG00000075031	Hist1h2bb	4890.42	4972.14	3968.17	4228.04	4931.28	4098.11	0.0799055	-0.267005
ENSMUSG00000023905	Tnfrsf12a	37.6434	33.9668	82.8373	64.2496	35.8051	73.5434	0.0812374	1.03843
ENSMUSG00000024862	Klc2	168.858	199.805	288.594	249.744	184.331	269.169	0.0813422	0.546215
ENSMUSG00000026234	Ncl	35207.4	36088.7	30006.7	29975.6	35648	29991.1	0.0820169	-0.249287
ENSMUSG00000030201	Lrp6	2183.32	2136.91	1730.68	1788.63	2160.11	1759.65	0.0820169	-0.295819
ENSMUSG00000055874	Foxi3	30.1147	27.9726	73.0393	53.8868	29.0437	63.463	0.0820169	1.12769
ENSMUSG00000030057	Cnbp	6687.63	6913.24	5685.49	5650.86	6800.43	5668.17	0.0820284	-0.262743
ENSMUSG00000031633	Slc25a4	4298.88	4354.74	5665	5017.69	4326.81	5341.34	0.0829911	0.303899
ENSMUSG00000051257	Trap1a	1619.74	1690.35	1326.29	1347.17	1655.05	1336.73	0.0829911	-0.308164
ENSMUSG00000085396	6720401G13Rik	266.731	300.706	415.077	368.917	283.718	391.997	0.0829911	0.466384
ENSMUSG00000061119	Prcp	372.132	379.629	508.603	501.562	375.88	505.082	0.0849044	0.426244
ENSMUSG00000025453	Nnt	447.419	464.546	633.304	566.847	455.982	600.076	0.0866202	0.396167
ENSMUSG00000046718	Bst2	60.2295	66.9345	114.013	111.919	63.582	112.966	0.0870349	0.829193
ENSMUSG00000030867	Plk1	1799.36	1891.15	1542.73	1445.62	1845.25	1494.17	0.0870937	-0.30447
ENSMUSG00000030224	Strap	2356.48	2443.61	1958.7	1972.05	2400.04	1965.37	0.0876221	-0.288257
ENSMUSG00000057530	Ece1	431.286	451.558	548.686	625.916	441.422	587.301	0.0876221	0.41194
ENSMUSG00000022040	Ephx2	614.126	667.347	274.343	450.784	640.737	362.563	0.087899	-0.821499
ENSMUSG00000029503	P2rx2	2.15105	2.99707	17.8145	17.6168	2.57406	17.7156	0.0888088	2.78291
ENSMUSG00000029420	Rimbp2	10.7553	6.99316	28.5031	33.1611	8.87421	30.8321	0.0893192	1.79674
ENSMUSG00000006930	Hap1	847.515	748.268	627.96	606.226	797.892	617.093	0.0893254	-0.370705
ENSMUSG00000069743	Zfp820	414.078	380.628	505.04	557.521	397.353	531.28	0.0893254	0.419053
ENSMUSG00000027242	Wdr76	2173.64	2095.95	2502.93	2711.96	2134.79	2607.44	0.0894141	0.288539
ENSMUSG00000031004	Mki67	4952.8	5240.87	4376.12	3825.96	5096.84	4101.04	0.0894141	-0.313612
ENSMUSG00000029752	Asns	7879.31	7966.21	6879.06	6336.88	7922.76	6607.97	0.0896182	-0.261797
ENSMUSG00000024236	Svil	447.419	479.531	349.164	336.792	463.475	342.978	0.0914788	-0.434376
ENSMUSG00000044042	Fmn1	257.051	260.745	358.071	363.736	258.898	360.903	0.0922459	0.479229
ENSMUSG00000039753	Fbxl5	1433.68	1500.53	1794.81	1823.86	1467.1	1809.33	0.0938711	0.302487
ENSMUSG00000055675	Kbtbd11	462.476	409.599	296.611	347.155	436.038	321.883	0.0938711	-0.437917
ENSMUSG00000006932	Ctnnb1	8477.3	8438.75	7015.34	7166.94	8458.02	7091.14	0.0945996	-0.254303
ENSMUSG00000025283	Sat1	478.609	513.498	646.665	651.823	496.054	649.244	0.0948483	0.388265
ENSMUSG00000039519	Cyp7b1	61.305	58.9424	99.761	116.064	60.1237	107.912	0.0948483	0.843855
ENSMUSG00000063646	Jakmip1	618.428	621.392	787.399	808.302	619.91	797.851	0.0948483	0.364059
ENSMUSG00000027864	Ptgfrn	1875.72	1834.21	1563.22	1444.58	1854.96	1503.9	0.0962603	-0.302682
ENSMUSG00000058230	Grlf1	2308.08	2357.69	1862.5	1972.05	2332.89	1917.28	0.0971846	-0.283059
ENSMUSG00000005125	Ndrg1	219.407	243.762	317.097	389.643	231.585	353.37	0.0976969	0.609641
ENSMUSG00000003153	Slc2a3	14671.3	14443.9	12694.6	11737	14557.6	12215.8	0.098359	-0.253024
ENSMUSG00000030276	Ttll3	49.4742	48.9521	82.8373	102.592	49.2132	92.7147	0.0997634	0.913753
ENSMUSG00000078872	Gm14401	308.676	276.729	374.994	429.022	292.703	402.008	0.100107	0.457788
ENSMUSG00000029121	Crmp1	487.214	481.529	636.867	627.988	484.371	632.428	0.101106	0.384787
ENSMUSG00000029910	Mad2l1	1931.65	1819.22	1610.43	1429.04	1875.43	1519.73	0.101106	-0.303407
ENSMUSG00000033581	Igf2bp2	910.971	924.096	694.764	754.415	917.534	724.59	0.101106	-0.340597
ENSMUSG00000038712	Fam63a	775.455	854.165	600.347	680.839	814.81	640.593	0.101675	-0.347055
ENSMUSG00000041757	Plekha6	43.0211	25.9746	63.2413	78.7576	34.4978	70.9995	0.101675	1.0413
ENSMUSG00000038235	F11r	507.649	531.48	675.168	675.657	519.564	675.413	0.10216	0.378467
ENSMUSG00000032315	Cyp1a1	452.797	589.424	178.145	309.849	521.11	243.997	0.103247	-1.09473
ENSMUSG00000029781	Fkbp9	2484.47	2579.48	2076.28	2096.4	2531.97	2086.34	0.103355	-0.279288
ENSMUSG00000006717	Acot13	159.178	171.832	242.277	244.563	165.505	243.42	0.104711	0.556573
ENSMUSG00000054469	Lclat1	179.613	195.809	262.763	280.833	187.711	271.798	0.104711	0.534025
ENSMUSG00000041712	Ubr7	1479.92	1535.5	1226.53	1213.49	1507.71	1220.01	0.104812	-0.305471
ENSMUSG00000027615	Hps3	301.147	287.719	425.766	374.099	294.433	399.932	0.105391	0.441816
ENSMUSG00000040225	Prrc2c	11117.7	11810.5	9747.18	9570.08	11464.1	9658.63	0.105398	-0.24723
ENSMUSG00000044308	Ubr3	1618.67	1682.35	1947.12	2102.62	1650.51	2024.87	0.105398	0.294917
ENSMUSG00000001403	Ube2c	2931.89	2907.16	2466.41	2351.33	2919.52	2408.87	0.105496	-0.277375
ENSMUSG00000039539	Sgcz	26.8882	18.9814	57.897	92.2293	22.9348	75.0632	0.108615	1.71057
ENSMUSG00000030310	Slc6a1	11.8308	12.9873	0.890723	1.03628	12.409	0.963504	0.108858	-3.68696
ENSMUSG00000039835	Nhsl1	276.41	268.737	359.852	391.715	272.574	375.784	0.108858	0.463256
ENSMUSG00000031601	Cnot7	1505.74	1480.55	1819.75	1840.44	1493.14	1830.09	0.108969	0.293564
ENSMUSG00000029314	Agpat9	12.9063	21.9785	48.0991	41.4514	17.4424	44.7752	0.109181	1.3601
ENSMUSG00000024900	Cpt1a	1687.5	1722.32	1367.26	1413.49	1704.91	1390.38	0.110246	-0.294219
ENSMUSG00000048371	Pdp2	745.34	680.335	1212.27	1697.43	712.837	1454.85	0.110246	1.02923
ENSMUSG00000008305	Tle1	358.15	374.634	509.494	465.292	366.392	487.393	0.110329	0.411696
ENSMUSG00000038312	Edem2	271.033	283.723	392.809	366.845	277.378	379.827	0.110329	0.45349
ENSMUSG00000029718	Pcolce	1342.26	1305.72	1108.06	1017.63	1323.99	1062.85	0.11073	-0.316961
ENSMUSG00000004567	Mcoln1	312.978	328.679	427.547	440.421	320.828	433.984	0.111395	0.43584
ENSMUSG00000060548	Tnfrsf19	345.244	320.686	236.042	241.454	332.965	238.748	0.111395	-0.479883
ENSMUSG00000021806	Nid2	6139.11	5896.23	5160.85	4903.7	6017.67	5032.27	0.111781	-0.257995
ENSMUSG00000041075	Fzd7	585.087	610.403	451.597	465.292	597.745	458.444	0.112901	-0.382784
ENSMUSG00000048612	Myof	1859.59	1846.19	703.671	1293.28	1852.89	998.477	0.112901	-0.891976
ENSMUSG00000030031	Kbtbd8	1211.04	1194.83	967.325	962.708	1202.94	965.017	0.113011	-0.317936
ENSMUSG00000019102	Aldh3a1	39.7945	43.957	81.9465	79.7939	41.8758	80.8702	0.11338	0.949493
ENSMUSG00000027777	Schip1	816.325	922.098	696.546	674.621	869.212	685.583	0.11338	-0.342375
ENSMUSG00000033256	Shf	272.108	296.71	374.104	406.223	284.409	390.164	0.11338	0.456112
ENSMUSG00000030117	Gdf3	1250.84	1244.78	960.2	1053.9	1247.81	1007.05	0.113951	-0.309263
ENSMUSG00000020424	Gatsl3	285.015	251.754	356.289	381.353	268.384	368.821	0.114416	0.458621
ENSMUSG00000028640	Tfap2c	1075.53	1115.91	1691.48	1393.8	1095.72	1542.64	0.114901	0.493528
ENSMUSG00000039530	Tusc3	515.177	538.473	638.649	729.544	526.825	684.096	0.114901	0.376875
ENSMUSG00000055148	Klf2	4264.46	4179.91	5106.52	4964.84	4222.19	5035.68	0.114901	0.254195
ENSMUSG00000071540	3425401B19Rik	1.07553	0	17.8145	8.29027	0.537763	13.0524	0.114901	4.6012
ENSMUSG00000069094	Pde7a	611.975	596.417	764.241	781.358	604.196	772.799	0.116043	0.355078
ENSMUSG00000049764	Zfp280b	1432.6	1404.63	1789.46	1674.64	1418.61	1732.05	0.119375	0.287998
ENSMUSG00000038844	Kif16b	466.779	401.607	586.987	544.049	434.193	565.518	0.119645	0.381236
ENSMUSG00000050071	Bex1	2544.7	2593.46	2143.08	2106.77	2569.08	2124.92	0.121841	-0.273841
ENSMUSG00000049313	Sorl1	1446.58	1486.55	1221.18	1157.53	1466.56	1189.36	0.123839	-0.302261
ENSMUSG00000021939	Ctsb	1973.59	2050.99	1602.41	1716.09	2012.29	1659.25	0.124095	-0.27831
ENSMUSG00000028517	Ppap2b	628.108	627.386	470.302	500.525	627.747	485.414	0.124095	-0.370969
ENSMUSG00000062309	Rpp25	771.153	758.258	570.063	632.133	764.706	601.098	0.124095	-0.347304
ENSMUSG00000025224	Gbf1	966.899	977.045	748.208	803.12	971.972	775.664	0.124589	-0.325482
ENSMUSG00000026683	Nuf2	693.715	647.367	547.795	487.054	670.541	517.424	0.126197	-0.373978
ENSMUSG00000042659	Arrdc4	597.993	589.424	443.58	470.473	593.708	457.027	0.126197	-0.377476
ENSMUSG00000056268	Dennd1b	926.028	866.153	1092.92	1270.48	896.091	1181.7	0.126197	0.399148
ENSMUSG00000006575	Rundc3a	179.613	192.811	306.409	246.636	186.212	276.522	0.127528	0.570448
ENSMUSG00000024590	Lmnb1	6456.39	6556.59	5502	5455	6506.49	5478.5	0.127528	-0.248098
ENSMUSG00000044681	Cnpy1	497.969	445.564	582.533	643.533	471.767	613.033	0.128847	0.377891
ENSMUSG00000007850	Hnrnph1	5775.58	5534.59	6981.49	6387.66	5655.08	6684.57	0.129613	0.241287
ENSMUSG00000033769	Exoc6b	1451.96	1536.5	1168.63	1274.63	1494.23	1221.63	0.129613	-0.290595
ENSMUSG00000002602	Axl	58.0784	48.9521	90.8538	101.556	53.5153	96.2048	0.129644	0.846158
ENSMUSG00000001025	S100a6	152.725	169.834	226.244	286.014	161.279	256.129	0.130615	0.667309
ENSMUSG00000078566	Bnip3	32.2658	26.9736	67.695	55.9593	29.6197	61.8272	0.130749	1.06168
ENSMUSG00000050917	Fgf4	3963.32	3784.3	4730.63	4477.78	3873.81	4604.21	0.131716	0.249201
ENSMUSG00000019699	Akt3	274.259	279.726	445.362	359.591	276.993	402.476	0.132271	0.539054
ENSMUSG00000022812	Gsk3b	2054.26	2036.01	2460.18	2477.76	2045.13	2468.97	0.132271	0.271713
ENSMUSG00000025492	Ifitm3	1679.97	1749.29	1348.55	1471.52	1714.63	1410.04	0.132271	-0.282163
ENSMUSG00000027610	Gss	1241.16	1276.75	1026.11	1009.34	1258.95	1017.73	0.132271	-0.306876
ENSMUSG00000025529	Zfp711	18.284	33.9668	52.5527	63.2133	26.1254	57.883	0.133303	1.14769
ENSMUSG00000020059	Sycp3	119.383	123.879	220.009	169.951	121.631	194.98	0.133662	0.68081
ENSMUSG00000031831	Dnaaf1	4.30211	8.99121	29.3939	20.7257	6.64666	25.0598	0.13416	1.91467
ENSMUSG00000032092	Mpzl2	975.503	1022	744.645	862.188	998.752	803.417	0.13416	-0.313978
ENSMUSG00000032193	Ldlr	2226.34	2167.88	2775.49	2493.3	2197.11	2634.4	0.13416	0.261865
ENSMUSG00000042010	Acacb	458.174	424.585	576.298	570.993	441.38	573.645	0.13416	0.378139
ENSMUSG00000002103	Acp2	237.691	212.792	302.846	324.357	225.242	313.601	0.134734	0.477458
ENSMUSG00000037995	Igsf9	82.8156	87.914	155.877	120.209	85.3648	138.043	0.134734	0.693402
ENSMUSG00000030681	Mvp	373.208	434.575	517.51	546.122	403.891	531.816	0.135861	0.39696
ENSMUSG00000079658	Tceb1	1008.84	1025	1230.98	1287.07	1016.92	1259.02	0.135861	0.308096
ENSMUSG00000032470	Mras	937.859	934.087	629.741	787.576	935.973	708.659	0.136259	-0.401376
ENSMUSG00000079426	Arpc4	1251.91	1326.7	1016.32	1080.84	1289.31	1048.58	0.136876	-0.29816
ENSMUSG00000031688	Pou4f2	45.1721	43.957	15.1423	21.762	44.5646	18.4521	0.137241	-1.27211
ENSMUSG00000042272	Sestd1	248.447	269.736	358.071	351.3	259.091	354.686	0.137241	0.453079
ENSMUSG00000024858	Adrbk1	646.392	628.385	850.641	756.487	637.389	803.564	0.137314	0.33424
ENSMUSG00000025650	Col7a1	18.284	18.9814	52.5527	37.3062	18.6327	44.9295	0.137775	1.26983
ENSMUSG00000031605	Klhl2	613.05	577.435	779.383	729.544	595.243	754.463	0.138242	0.341973
ENSMUSG00000068798	Rap1a	306.525	312.694	441.799	385.498	309.61	413.648	0.138242	0.417954
ENSMUSG00000029776	Hibadh	781.908	884.135	597.675	683.948	833.022	640.811	0.138535	-0.378454
ENSMUSG00000031389	Arhgap4	35.4924	18.9814	60.5692	54.9231	27.2369	57.7461	0.138535	1.08416
ENSMUSG00000045216	Hs6st1	1658.46	1566.47	1975.62	1929.56	1612.47	1952.59	0.138535	0.276123
ENSMUSG00000048578	Mlec	6275.7	6260.88	5347.9	5222.87	6268.29	5285.39	0.138756	-0.246062
ENSMUSG00000029763	Exoc4	2393.05	2418.63	1666.54	2048.73	2405.84	1857.64	0.138845	-0.373071
ENSMUSG00000051934	Spats2	681.884	706.309	912.991	830.064	694.097	871.527	0.139174	0.32841
ENSMUSG00000020827	Mink1	439.89	452.557	616.38	536.795	446.224	576.588	0.140245	0.369773
ENSMUSG00000020482	Ccdc117	884.083	860.159	1084.9	1081.88	872.121	1083.39	0.140765	0.312954
ENSMUSG00000021127	Zfp36l1	1020.67	1107.92	530.871	800.011	1064.3	665.441	0.141129	-0.677516
ENSMUSG00000024974	Smc3	3868.67	3798.29	3201.26	3226.99	3833.48	3214.12	0.141129	-0.254228
ENSMUSG00000051615	Rap2a	304.374	320.686	230.697	219.692	312.53	225.195	0.14129	-0.472822
ENSMUSG00000014551	Mrps25	529.159	523.488	411.514	391.715	526.324	401.615	0.141732	-0.390138
ENSMUSG00000011179	Odc1	2960.92	2972.09	2490.46	2458.07	2966.51	2474.26	0.141849	-0.261767
ENSMUSG00000057666	Gapdh	5255.02	5686.44	4615.73	4628.05	5470.73	4621.89	0.144104	-0.243252
ENSMUSG00000059278	Lsmd1	395.794	424.585	301.955	311.922	410.189	306.938	0.145035	-0.418341
ENSMUSG00000032387	Rbpms2	1700.41	1779.26	1360.13	1516.08	1739.83	1438.11	0.147241	-0.274776
ENSMUSG00000031378	Abcd1	96.7974	90.9111	153.204	141.971	93.8542	147.588	0.148325	0.653078
ENSMUSG00000038623	Tm6sf1	17.2084	22.9775	40.9733	61.1408	20.093	51.057	0.148325	1.34542
ENSMUSG00000048402	Gli2	1090.58	1177.85	949.511	880.842	1134.22	915.176	0.148325	-0.309574
ENSMUSG00000034480	Diap2	831.382	885.134	1120.53	1005.2	858.258	1062.86	0.148882	0.308472
ENSMUSG00000037712	Fermt2	1707.94	1861.18	1413.58	1541.99	1784.56	1477.78	0.152509	-0.272131
ENSMUSG00000070604	Vsig10l	26.8882	26.9736	62.3506	51.8142	26.9309	57.0824	0.153902	1.08378
ENSMUSG00000000594	Gm2a	267.806	257.748	524.636	387.57	262.777	456.103	0.154284	0.795521
ENSMUSG00000004266	Ptpn6	312.978	345.662	445.362	556.485	329.32	500.923	0.154284	0.605099
ENSMUSG00000023987	Pgc	91.4198	83.9179	48.0991	48.7054	87.6689	48.4022	0.154284	-0.856992
ENSMUSG00000026202	Tuba4a	1701.48	1772.27	1441.19	1420.75	1736.88	1430.97	0.154284	-0.279503
ENSMUSG00000028069	Gpatch4	539.914	522.489	413.296	401.042	531.202	407.169	0.154284	-0.383633
ENSMUSG00000028488	Sh3gl2	891.612	945.076	1165.07	1103.64	918.344	1134.35	0.154284	0.304765
ENSMUSG00000033460	Armcx1	358.15	406.602	497.914	506.743	382.376	502.329	0.154284	0.393638
ENSMUSG00000026249	Serpine2	303.299	297.709	195.068	241.454	300.504	218.261	0.154807	-0.461326
ENSMUSG00000021403	Serpinb9b	167.782	188.815	132.718	101.556	178.299	117.137	0.15645	-0.606102
ENSMUSG00000032834	Pwp2	1363.77	1413.62	1156.16	1111.93	1388.69	1134.05	0.158539	-0.292248
ENSMUSG00000021965	Ska3	744.264	767.25	603.91	590.682	755.757	597.296	0.15854	-0.339476
ENSMUSG00000026944	Abca2	190.368	239.766	323.333	286.014	215.067	304.673	0.15854	0.502479
ENSMUSG00000002763	Pex6	189.293	195.809	289.485	249.744	192.551	269.615	0.15922	0.485662
ENSMUSG00000039782	Cpeb2	225.861	182.821	373.213	292.232	204.341	332.723	0.15922	0.703342
ENSMUSG00000046756	Mrps7	600.144	645.369	479.209	494.308	622.756	486.758	0.160073	-0.355462
ENSMUSG00000027868	Tbx15	34.4169	33.9668	77.4929	125.39	34.1918	101.442	0.160435	1.56893
ENSMUSG00000015176	Nolc1	4231.12	4356.74	3733.91	3492.28	4293.93	3613.09	0.160578	-0.249064
ENSMUSG00000018102	Hist1h2bc	3847.16	3784.3	3138.91	3294.35	3815.73	3216.63	0.164199	-0.24641
ENSMUSG00000049550	Clip1	205.426	198.806	367.869	280.833	202.116	324.351	0.164687	0.682375
ENSMUSG00000026979	Psd4	89.2687	84.917	40.0825	58.0319	87.0928	49.0572	0.166286	-0.828088
ENSMUSG00000027952	Pmvk	285.015	302.704	423.094	359.591	293.859	391.342	0.167298	0.413305
ENSMUSG00000063268	Parp10	6.45316	9.99023	24.9403	30.0522	8.2217	27.4962	0.167298	1.74173
ENSMUSG00000024660	Incenp	2031.67	2053.99	1665.65	1731.63	2042.83	1698.64	0.167826	-0.266188
ENSMUSG00000034730	Bai1	123.686	116.886	62.3506	86.0116	120.286	74.1811	0.167826	-0.697341
ENSMUSG00000004665	Cnn2	621.654	695.32	529.98	503.634	658.487	516.807	0.168639	-0.349529
ENSMUSG00000021457	Syk	411.927	418.591	503.259	593.791	415.259	548.525	0.168639	0.401546
ENSMUSG00000040189	Ccdc114	63.4561	73.9277	107.778	122.282	68.6919	115.03	0.168639	0.743793
ENSMUSG00000036667	Fam115a	125.837	133.869	212.883	169.951	129.853	191.417	0.169482	0.559839
ENSMUSG00000029413	Naaa	31.1903	26.9736	68.5857	49.7416	29.0819	59.1637	0.172798	1.02459
ENSMUSG00000033540	Idua	57.0029	63.9375	114.013	91.193	60.4702	102.603	0.172798	0.762774
ENSMUSG00000041718	Alg13	9393.65	9497.71	11173.2	10967	9445.68	11070.1	0.172798	0.228943
ENSMUSG00000042745	Id1	45.1721	46.9541	87.2909	79.7939	46.0631	83.5424	0.172798	0.858897
ENSMUSG00000032492	Pth1r	6.45316	9.99023	32.9568	20.7257	8.2217	26.8412	0.17318	1.70694
ENSMUSG00000021950	Anxa8	75.2869	67.9336	34.7382	40.4151	71.6102	37.5766	0.173468	-0.930329
ENSMUSG00000028063	Lmna	418.38	428.581	302.846	339.901	423.48	321.374	0.173468	-0.398044
ENSMUSG00000041147	Brca2	3353.49	3358.72	2779.95	2874.65	3356.1	2827.3	0.175099	-0.247362
ENSMUSG00000007617	Homer1	506.573	464.546	627.069	611.408	485.559	619.238	0.175352	0.350847
ENSMUSG00000017765	Slc12a4	334.489	357.65	487.226	418.659	346.07	452.942	0.175352	0.388265
ENSMUSG00000026177	Slc11a1	52.7008	45.9551	24.0495	19.6894	49.3279	21.8695	0.175352	-1.17349
ENSMUSG00000028664	Ephb2	230.163	230.774	148.751	175.132	230.469	161.941	0.175352	-0.509098
ENSMUSG00000028909	Ptpru	18.284	19.9805	47.2083	42.4877	19.1322	44.848	0.175352	1.22904
ENSMUSG00000056537	Rlim	3387.91	3490.59	4376.12	3889.17	3439.25	4132.65	0.175778	0.264974
ENSMUSG00000043391	2510009E07Rik	76.3624	75.9258	128.264	118.136	76.1441	123.2	0.176985	0.694202
ENSMUSG00000047412	Zbtb44	3139.46	3211.86	3761.52	3767.93	3175.66	3764.73	0.181488	0.245488
ENSMUSG00000015937	H2afy	1841.3	1794.25	2718.49	2240.45	1817.77	2479.47	0.181638	0.447857
ENSMUSG00000036211	Hist1h1t	10.7553	9.99023	32.9568	27.9797	10.3727	30.4682	0.181638	1.55451
ENSMUSG00000044224	Dnajc21	2026.29	2315.74	2571.52	2736.83	2171.01	2654.17	0.181638	0.289893
ENSMUSG00000050357	Rltpr	123.686	119.883	197.741	162.697	121.784	180.219	0.181638	0.565421
ENSMUSG00000031367	Ap1s2	306.525	261.744	397.263	357.518	284.135	377.39	0.182639	0.409483
ENSMUSG00000073481	02-Mar	916.349	943.078	715.251	788.612	929.713	751.932	0.183684	-0.306185
ENSMUSG00000024921	Smarca2	50.5498	31.9687	75.7115	76.685	41.2592	76.1983	0.183688	0.88504
ENSMUSG00000068048	Rhox9	65.6071	74.9267	40.0825	33.1611	70.2669	36.6218	0.185098	-0.940142
ENSMUSG00000006310	Zbtb32	84.9666	77.9238	125.592	134.717	81.4452	130.154	0.185858	0.676323
ENSMUSG00000032374	Plod2	652.845	583.429	734.847	819.701	618.137	777.274	0.185858	0.330496
ENSMUSG00000038538	Ubn2	1461.64	1658.38	1284.42	1288.1	1560.01	1286.26	0.185898	-0.27837
ENSMUSG00000030204	Ddx47	994.862	1002.02	796.307	821.773	998.441	809.04	0.187511	-0.303466
ENSMUSG00000063810	Alms1	1539.08	1596.44	1324.51	1262.19	1567.76	1293.35	0.187511	-0.277591
ENSMUSG00000031901	Dus2l	266.731	269.736	354.508	366.845	268.233	360.676	0.188348	0.427215
ENSMUSG00000001506	Col1a1	11.8308	16.9834	40.0825	34.1974	14.4071	37.14	0.188464	1.36619
ENSMUSG00000003032	Klf4	2468.33	2531.52	2062.02	2134.75	2499.93	2098.38	0.188464	-0.252608
ENSMUSG00000028199	Cryz	602.295	650.364	793.634	777.213	626.329	785.424	0.188796	0.326549
ENSMUSG00000020859	Spag9	747.491	800.217	1010.97	899.495	773.854	955.233	0.19006	0.30379
ENSMUSG00000030541	Idh2	874.403	848.171	642.211	748.197	861.287	695.204	0.190521	-0.309057
ENSMUSG00000041444	Arhgap32	1092.74	1134.89	895.177	922.293	1113.81	908.735	0.190521	-0.293575
ENSMUSG00000078695	Cisd3	239.842	240.765	310.862	344.046	240.304	327.454	0.190521	0.446436
ENSMUSG00000050840	Cdh20	0	1.99805	11.5794	11.3991	0.999023	11.4893	0.190747	3.52362
ENSMUSG00000015932	Dstn	3796.61	4035.05	3246.69	3397.98	3915.83	3322.33	0.190869	-0.237123
ENSMUSG00000038604	Fam65a	254.9	210.794	326.005	304.668	232.847	315.336	0.190968	0.437509
ENSMUSG00000063550	Nup98	4707.58	4818.29	4054.57	4031.15	4762.93	4042.86	0.190968	-0.236475
ENSMUSG00000081752	Gm14680	154.876	163.84	118.466	89.1204	159.358	103.793	0.190968	-0.618556
ENSMUSG00000022884	Eif4a2	6057.37	5716.41	9235.02	7457.1	5886.89	8346.06	0.191243	0.50359
ENSMUSG00000027313	Chac1	31.1903	38.9619	76.6022	58.0319	35.0761	67.3171	0.191762	0.940484
ENSMUSG00000059436	Max	934.633	945.076	725.049	798.975	939.854	762.012	0.1927	-0.302623
ENSMUSG00000051234	Rnf7	1542.31	1586.45	1797.48	2041.48	1564.38	1919.48	0.194919	0.295127
ENSMUSG00000079038	D130040H23Rik	165.631	188.815	245.84	313.994	177.223	279.917	0.194919	0.659431
ENSMUSG00000027074	Slc43a3	47.3232	30.9697	73.93	71.5036	39.1464	72.7168	0.196186	0.893408
ENSMUSG00000030056	Isy1	657.147	617.396	488.116	517.106	637.272	502.611	0.196186	-0.342466
ENSMUSG00000047767	Atg16l2	55.9274	47.9531	98.8703	80.8302	51.9402	89.8502	0.196896	0.790669
ENSMUSG00000024697	Gna14	27.9637	29.9707	78.3836	51.8142	28.9672	65.0989	0.197262	1.16821
ENSMUSG00000017631	Abr	1066.92	1066.96	868.455	868.406	1066.94	868.431	0.197524	-0.296996
ENSMUSG00000019878	Hsf2	781.908	787.23	967.325	970.998	784.569	969.162	0.197524	0.304837
ENSMUSG00000078812	Eif5a	10414.3	10261	8730.87	8977.33	10337.6	8854.1	0.197524	-0.22349
ENSMUSG00000024795	Kif20b	3209.37	3205.86	2700.67	2716.1	3207.62	2708.39	0.199481	-0.244069
ENSMUSG00000029701	Rbm28	1379.9	1487.55	1158.83	1214.53	1433.72	1186.68	0.199481	-0.272838
ENSMUSG00000086591	6030455H03Rik	61.305	69.9316	37.4104	30.0522	65.6183	33.7313	0.202104	-0.96001
ENSMUSG00000045763	Basp1	287.166	261.744	358.071	444.566	274.455	401.318	0.202427	0.548178
ENSMUSG00000071076	Jund	505.498	508.503	931.696	701.564	507	816.63	0.202935	0.687697
ENSMUSG00000026576	Atp1b1	3583.65	3556.52	3179.88	2837.35	3570.09	3008.61	0.203219	-0.246861
ENSMUSG00000029767	Calu	3781.55	3790.29	3112.19	3318.18	3785.92	3215.18	0.203219	-0.235743
ENSMUSG00000035958	Tdp2	770.077	757.259	936.15	951.309	763.668	943.73	0.203219	0.305427
ENSMUSG00000019809	Pex3	285.015	263.742	336.693	397.933	274.378	367.313	0.207342	0.420844
ENSMUSG00000021098	4930447C04Rik	208.652	174.829	308.19	251.817	191.741	280.004	0.207342	0.54629
ENSMUSG00000022054	Nefm	39.7945	51.9492	14.2516	27.9797	45.8718	21.1156	0.207342	-1.1193
ENSMUSG00000038957	Edc3	739.962	734.282	572.735	606.226	737.122	589.481	0.207342	-0.322459
ENSMUSG00000039115	Itga9	51.6253	39.9609	13.3608	27.9797	45.7931	20.6703	0.207342	-1.14757
ENSMUSG00000047832	Cdca4	821.702	875.144	664.48	706.746	848.423	685.613	0.207342	-0.30739
ENSMUSG00000051065	Mb21d2	328.036	350.657	249.403	256.998	339.346	253.2	0.207342	-0.422478
ENSMUSG00000092274	Neat1	1871.42	1771.27	3305.47	2501.59	1821.34	2903.53	0.207342	0.672807
ENSMUSG00000027715	Ccna2	3226.58	3233.84	2708.69	2758.59	3230.21	2733.64	0.210683	-0.240805
ENSMUSG00000056201	Cfl1	7194.2	7512.65	6079.19	6543.1	7353.43	6311.14	0.211915	-0.220515
ENSMUSG00000063430	Wscd2	134.441	128.874	69.4764	100.52	131.657	84.998	0.212726	-0.631288
ENSMUSG00000029581	Fscn1	6038.01	5890.24	4872.26	5339.97	5964.12	5106.11	0.21404	-0.224084
ENSMUSG00000005103	Wdr1	2065.01	2260.79	1796.59	1839.4	2162.9	1818	0.215033	-0.250618
ENSMUSG00000001627	Ifrd1	1150.81	1128.9	1430.5	1321.26	1139.85	1375.88	0.215062	0.271507
ENSMUSG00000022218	Tgm1	700.168	667.347	570.063	511.924	683.758	540.994	0.215062	-0.337873
ENSMUSG00000022456	03-Sep	64.5316	59.9414	106.887	99.4833	62.2365	103.185	0.21781	0.729401
ENSMUSG00000031600	Vps37a	571.105	568.444	721.486	705.71	569.774	713.598	0.217829	0.32472
ENSMUSG00000029622	Arpc1b	745.34	766.251	1025.22	879.805	755.795	952.514	0.218922	0.333744
ENSMUSG00000049929	Lpar4	53.7763	60.9404	95.3074	99.4833	57.3584	97.3953	0.218922	0.763849
ENSMUSG00000063870	Chd4	8026.66	8482.7	7184.57	6959.68	8254.68	7072.13	0.218922	-0.223068
ENSMUSG00000024525	Impa2	1038.96	960.061	737.519	863.225	999.51	800.372	0.219577	-0.320551
ENSMUSG00000026377	Mki67ip	1262.67	1231.8	1018.1	1035.25	1247.23	1026.67	0.219957	-0.280754
ENSMUSG00000068876	Cgn	105.402	72.9287	202.194	146.116	89.1651	174.155	0.220326	0.965821
ENSMUSG00000027669	Gnb4	174.235	166.837	228.025	251.817	170.536	239.921	0.220923	0.492483
ENSMUSG00000071659	Hnrnpul2	4473.12	4767.34	3888.01	4002.13	4620.23	3945.07	0.221428	-0.227913
ENSMUSG00000032946	Rasgrp2	474.307	468.542	575.407	623.843	471.425	599.625	0.221845	0.347034
ENSMUSG00000024013	Fgd2	5.37763	1.99805	16.033	18.6531	3.68784	17.3431	0.22222	2.23351
ENSMUSG00000031786	Ccdc135	1.07553	0.999023	8.90723	13.4717	1.03727	11.1895	0.223094	3.43127
ENSMUSG00000036030	Prtg	345.244	364.643	484.553	629.025	354.944	556.789	0.223476	0.64954
ENSMUSG00000007989	Fzd3	64.5316	61.9394	104.215	104.665	63.2355	104.44	0.227275	0.723863
ENSMUSG00000022221	Ripk3	129.063	105.896	169.237	177.205	117.48	173.221	0.227275	0.560201
ENSMUSG00000027654	Fam83d	513.026	481.529	399.044	370.99	497.278	385.017	0.227275	-0.36913
ENSMUSG00000087193	Gm14820	223.71	235.769	121.138	180.313	229.739	150.726	0.227275	-0.608071
ENSMUSG00000028134	Ptbp2	515.177	559.453	710.797	635.242	537.315	673.02	0.228778	0.32488
ENSMUSG00000078952	Gm2373	4690.37	4733.37	3164.74	4018.71	4711.87	3591.72	0.228778	-0.391623
ENSMUSG00000035722	Abca7	220.483	183.82	344.71	272.543	202.152	308.626	0.228841	0.610423
ENSMUSG00000025425	St8sia5	8.60421	15.9844	32.066	53.8868	12.2943	42.9764	0.229716	1.80556
ENSMUSG00000039671	Zmynd8	1345.48	1307.72	1599.74	1585.51	1326.6	1592.63	0.229716	0.263672
ENSMUSG00000040212	Emp3	12.9063	12.9873	27.6124	44.5602	12.9468	36.0863	0.229716	1.47886
ENSMUSG00000058385	Hist1h2bg	5306.65	5414.7	4483.9	4697.48	5360.68	4590.69	0.229834	-0.223705
ENSMUSG00000093674	Rpl41	1545.53	1675.36	1321.83	1367.9	1610.45	1344.86	0.229834	-0.26
ENSMUSG00000000142	Axin2	1106.72	1166.86	949.511	917.112	1136.79	933.311	0.230618	-0.284533
ENSMUSG00000055780	Usp26	31.1903	27.9726	55.2248	84.9753	29.5815	70.1001	0.230756	1.24472
ENSMUSG00000021254	Gpatch2l	306.525	255.75	443.58	364.772	281.138	404.176	0.23085	0.523708
ENSMUSG00000025278	Flnb	6105.77	6409.73	5165.3	5591.79	6257.75	5378.55	0.23085	-0.218427
ENSMUSG00000028552	Eps15	695.866	755.261	897.849	893.277	725.564	895.563	0.23085	0.303693
ENSMUSG00000029924	Slc37a3	715.225	717.299	540.669	611.408	716.262	576.038	0.231237	-0.314322
ENSMUSG00000031628	Casp3	808.796	794.223	970.888	995.869	801.51	983.379	0.231237	0.295027
ENSMUSG00000032243	Itga11	2.15105	0.999023	16.033	8.29027	1.57504	12.1616	0.231237	2.94888
ENSMUSG00000026831	1700007K13Rik	179.613	199.805	116.685	148.189	189.709	132.437	0.232649	-0.518484
ENSMUSG00000052949	Rnf157	51.6253	60.9404	98.8703	91.193	56.2828	95.0316	0.232822	0.755713
ENSMUSG00000025609	Mkln1	1072.3	1089.93	867.564	908.821	1081.12	888.193	0.233987	-0.283578
ENSMUSG00000029106	Add1	1379.9	1297.73	1632.7	1572.04	1338.82	1602.37	0.235264	0.259249
ENSMUSG00000031651	Triml1	1009.92	1037.98	1230.09	1254.94	1023.95	1242.51	0.235264	0.279114
ENSMUSG00000027381	Bcl2l11	168.858	172.831	111.34	121.245	170.844	116.293	0.235435	-0.55492
ENSMUSG00000041841	Rpl37	2169.34	2279.77	1772.54	1992.77	2224.55	1882.66	0.235833	-0.240746
ENSMUSG00000048904	Neurog1	0	3.99609	32.9568	14.508	1.99805	23.7324	0.23821	3.57019
ENSMUSG00000062991	Nrg1	8.60421	6.99316	24.0495	25.9071	7.79869	24.9783	0.238352	1.67937
ENSMUSG00000021811	Dnajc9	682.959	666.348	534.434	543.013	674.654	538.723	0.239546	-0.324603
ENSMUSG00000038279	Nop2	2697.42	2736.32	2354.18	2237.34	2716.87	2295.76	0.240226	-0.242975
ENSMUSG00000040640	Erc2	101.1	101.9	153.204	152.334	101.5	152.769	0.240915	0.589874
ENSMUSG00000059714	Flot1	115.081	137.865	187.052	181.35	126.473	184.201	0.242369	0.542447
ENSMUSG00000040836	Gpr161	47.3232	39.9609	76.6022	78.7576	43.642	77.6799	0.244444	0.831823
ENSMUSG00000033940	Brk1	921.726	854.165	750.88	686.02	887.946	718.45	0.246875	-0.305584
ENSMUSG00000004535	Tax1bp1	2509.2	2740.32	2186.73	2270.5	2624.76	2228.61	0.247931	-0.236041
ENSMUSG00000043903	Gm22	3.22658	2.99707	15.1423	16.5805	3.11182	15.8614	0.247931	2.34969
ENSMUSG00000045136	Tubb2b	2969.53	3073.99	2578.64	2553.4	3021.76	2566.02	0.247931	-0.235855
ENSMUSG00000036036	Zfp57	3177.11	2963.1	3758.85	4519.24	3070.1	4139.04	0.248578	0.43101
ENSMUSG00000038991	Txndc5	804.494	763.254	595.003	675.657	783.874	635.33	0.24869	-0.303115
ENSMUSG00000073676	Hspe1	4535.5	4722.38	3870.19	4066.38	4628.94	3968.29	0.24869	-0.222166
ENSMUSG00000034640	Tiparp	694.79	744.272	534.434	629.025	719.531	581.729	0.248728	-0.306709
ENSMUSG00000028919	Arhgef19	39.7945	22.9775	65.0228	54.9231	31.386	59.9729	0.248995	0.93419
ENSMUSG00000005362	Crbn	675.431	634.38	513.057	532.65	654.905	522.853	0.249414	-0.32488
ENSMUSG00000029345	Tfip11	773.304	701.314	558.483	631.097	737.309	594.79	0.249414	-0.309888
ENSMUSG00000057522	Spop	426.984	444.565	299.283	374.099	435.775	336.691	0.249975	-0.372158
ENSMUSG00000039458	Mtmr12	1620.82	1543.49	1282.64	1362.71	1582.15	1322.68	0.250653	-0.258429
ENSMUSG00000059891	Tsks	26.8882	15.9844	57.0063	39.3788	21.4363	48.1925	0.250653	1.16876
ENSMUSG00000026721	Rabgap1l	235.54	224.78	300.174	319.176	230.16	309.675	0.250797	0.428114
ENSMUSG00000049680	Urgcp	118.308	102.899	168.347	157.515	110.604	162.931	0.250797	0.558862
ENSMUSG00000026872	Zeb2	8.60421	10.9893	26.7217	30.0522	9.79673	28.387	0.250808	1.53486
ENSMUSG00000019942	Cdk1	2052.1	2200.85	1786.79	1803.13	2126.48	1794.96	0.250908	-0.244511
ENSMUSG00000031400	G6pdx	870.101	902.118	768.694	667.367	886.109	718.031	0.251904	-0.30344
ENSMUSG00000038690	Atp5j2	1802.58	1989.05	1538.28	1662.2	1895.82	1600.24	0.251904	-0.244533
ENSMUSG00000066324	Impad1	2407.03	2419.63	2869.91	2813.51	2413.33	2841.71	0.253364	0.235734
ENSMUSG00000046994	Mars2	295.77	291.715	214.664	220.729	293.742	217.696	0.25416	-0.432233
ENSMUSG00000022947	Cbr3	528.084	568.444	433.782	432.131	548.264	432.956	0.254499	-0.340649
ENSMUSG00000032116	Stt3a	2870.58	2932.13	2428.11	2507.81	2901.36	2467.96	0.254499	-0.233409
ENSMUSG00000022263	Trio	482.911	531.48	636.867	637.315	507.196	637.091	0.255635	0.328956
ENSMUSG00000047714	Ppp1r2	791.588	775.242	976.233	935.765	783.415	955.999	0.256289	0.287232
ENSMUSG00000056486	Chn1	218.332	254.751	345.601	466.328	236.541	405.964	0.256289	0.77926
ENSMUSG00000024422	Dhx16	2257.53	2270.78	1845.58	1990.7	2264.15	1918.14	0.256418	-0.239264
ENSMUSG00000040761	Spen	2140.3	2164.88	1794.81	1841.48	2152.59	1818.14	0.256418	-0.243609
ENSMUSG00000022565	Plec	4040.75	4269.82	3723.22	3362.74	4155.29	3542.98	0.25662	-0.229984
ENSMUSG00000068747	Sort1	264.58	211.793	309.972	325.393	238.186	317.682	0.25662	0.415495
ENSMUSG00000028434	Epb4.1l4b	410.851	429.58	591.44	497.416	420.216	544.428	0.256858	0.373613
ENSMUSG00000042079	Hnrnpf	2436.07	2340.71	2005.02	2035.26	2388.39	2020.14	0.256858	-0.241583
ENSMUSG00000043535	Setx	5785.26	6139	6892.42	6994.92	5962.13	6943.67	0.256858	0.219871
ENSMUSG00000047261	Gap43	24.7371	24.9756	55.2248	46.6328	24.8563	50.9288	0.256858	1.03487
ENSMUSG00000051735	Rinl	301.147	292.714	215.555	225.91	296.931	220.732	0.257027	-0.427827
ENSMUSG00000070348	Ccnd1	1208.89	1243.78	814.121	1044.57	1226.34	929.348	0.257027	-0.400066
ENSMUSG00000025357	Dgka	468.93	397.611	584.314	523.324	433.27	553.819	0.25825	0.354147
ENSMUSG00000038068	Rnf144b	55.9274	61.9394	98.8703	96.3744	58.9334	97.6224	0.258327	0.728126
ENSMUSG00000030203	Dusp16	494.742	477.533	384.792	374.099	486.138	379.446	0.259944	-0.357472
ENSMUSG00000022099	Dmtn	1036.81	1105.92	918.336	760.633	1071.36	839.484	0.259973	-0.351873
ENSMUSG00000035469	Rcbtb1	1265.89	1230.8	1004.74	1068.41	1248.35	1036.57	0.259973	-0.268197
ENSMUSG00000061517	Sox21	126.912	106.895	71.2579	76.685	116.904	73.9714	0.259973	-0.660282
ENSMUSG00000079471	Gm7325	129.063	117.885	73.93	84.9753	123.474	79.4527	0.259973	-0.636039
ENSMUSG00000023830	Igf2r	1980.04	1996.05	2310.54	2394.85	1988.05	2352.69	0.260809	0.242963
ENSMUSG00000020644	Id2	88.1932	89.9121	57.0063	47.6691	89.0526	52.3377	0.263348	-0.766808
ENSMUSG00000032011	Thy1	10.7553	18.9814	38.3011	66.3222	14.8684	52.3116	0.263574	1.81489
ENSMUSG00000065979	Cpped1	516.253	515.496	368.759	448.711	515.874	408.735	0.26391	-0.335853
ENSMUSG00000033799	BC016423	1237.93	1317.71	1742.25	1491.21	1277.82	1616.73	0.265883	0.339396
ENSMUSG00000020733	Slc9a3r1	358.15	364.643	456.941	471.509	361.397	464.225	0.267587	0.361241
ENSMUSG00000028532	Cachd1	329.111	374.634	267.217	268.398	351.872	267.807	0.267587	-0.393857
ENSMUSG00000034525	BC018507	2070.39	2157.89	1703.06	1885	2114.14	1794.03	0.268881	-0.236865
ENSMUSG00000018882	Mrpl45	2118.79	2060.98	2454.83	2472.57	2089.89	2463.7	0.27012	0.237404
ENSMUSG00000071796	6820431F20Rik	193.595	202.802	260.982	279.797	198.198	270.389	0.270451	0.448094
ENSMUSG00000041671	Pyroxd1	212.954	224.78	144.297	170.987	218.867	157.642	0.271258	-0.473404
ENSMUSG00000003779	Kif20a	2556.53	2448.61	2084.29	2165.83	2502.57	2125.06	0.272411	-0.235903
ENSMUSG00000022603	Mroh4	25.8126	28.9717	58.7877	49.7416	27.3922	54.2647	0.272411	0.986251
ENSMUSG00000040093	Bmf	48.3987	56.9443	85.5094	93.2656	52.6715	89.3875	0.272411	0.76305
ENSMUSG00000087283	Gm13580	104.326	106.895	62.3506	69.431	105.611	65.8908	0.272411	-0.680607
ENSMUSG00000020180	Snrpd3	1628.35	1712.33	1402	1405.2	1670.34	1403.6	0.273098	-0.251007
ENSMUSG00000001227	Sema6b	19.3595	28.9717	73.0393	46.6328	24.1656	59.836	0.273626	1.30806
ENSMUSG00000040717	Il17rd	940.01	948.073	716.141	841.463	944.042	778.802	0.273626	-0.277594
ENSMUSG00000034430	Zxdc	371.057	379.629	257.419	322.284	375.343	289.852	0.273903	-0.372894
ENSMUSG00000054008	Ndst1	547.443	553.459	721.486	641.46	550.451	681.473	0.273903	0.308042
ENSMUSG00000073758	Sh3d21	53.7763	76.9248	119.357	96.3744	65.3506	107.866	0.273903	0.722964
ENSMUSG00000006398	Cdc20	2255.38	2278.77	1910.6	1932.67	2267.08	1921.64	0.275213	-0.238498
ENSMUSG00000031665	Sall1	3757.89	3624.46	3213.73	2673.61	3691.17	2943.67	0.275213	-0.326463
ENSMUSG00000054648	Zfp869	234.465	261.744	348.273	307.776	248.104	328.025	0.275213	0.402857
ENSMUSG00000014470	Rnf166	107.553	128.874	184.38	158.551	118.213	171.466	0.275546	0.536527
ENSMUSG00000005397	Nid1	4330.07	4326.77	5471.71	6865.38	4328.42	6168.55	0.280653	0.511091
ENSMUSG00000002341	Ncan	11.8308	26.9736	40.9733	45.5965	19.4022	43.2849	0.281166	1.15764
ENSMUSG00000025816	Sec61a2	328.036	363.644	456.05	432.131	345.84	444.09	0.281166	0.360749
ENSMUSG00000020926	Adam11	33.3413	38.9619	66.8042	66.3222	36.1516	66.5632	0.283204	0.880665
ENSMUSG00000051367	Six1	104.326	80.9209	170.128	130.572	92.6235	150.35	0.285744	0.698875
ENSMUSG00000069312	Hist1h3h	2733.99	2615.44	2280.25	2268.43	2674.72	2274.34	0.285744	-0.233938
ENSMUSG00000025056	Nr0b1	451.721	493.517	399.044	327.466	472.619	363.255	0.289211	-0.379696
ENSMUSG00000004099	Dnmt1	5229.21	5458.66	4728.85	4460.17	5343.94	4594.51	0.289248	-0.217992
ENSMUSG00000053007	Creb5	19.3595	13.9863	1.78145	6.21771	16.6729	3.99958	0.290388	-2.05959
ENSMUSG00000030315	Vgll4	205.426	192.811	122.029	162.697	199.119	142.363	0.291414	-0.484055
ENSMUSG00000038331	Satb2	225.861	183.82	106.887	150.261	204.84	128.574	0.291414	-0.671902
ENSMUSG00000023110	Prmt5	1770.32	1887.15	1539.17	1551.32	1828.74	1545.24	0.292518	-0.243012
ENSMUSG00000025531	Chm	1024.98	1053.97	1240.78	1259.09	1039.47	1249.93	0.292783	0.265996
ENSMUSG00000037363	Letm2	10.7553	6.99316	29.3939	21.762	8.87421	25.5779	0.294043	1.52721
ENSMUSG00000052921	Arhgef15	51.6253	54.9463	81.0558	98.447	53.2858	89.7514	0.295281	0.752184
ENSMUSG00000004032	Gstm5	47.3232	39.9609	86.4002	64.2496	43.642	75.3249	0.296292	0.787408
ENSMUSG00000005225	Plekha8	1138.98	1167.86	941.494	977.216	1153.42	959.355	0.296292	-0.265781
ENSMUSG00000025577	Cbx2	460.325	461.549	367.869	353.373	460.937	360.621	0.296292	-0.354087
ENSMUSG00000029484	Anxa3	61.305	67.9336	104.215	103.628	64.6193	103.922	0.296292	0.685458
ENSMUSG00000032249	Anp32a	4242.95	4132.96	3615.45	3572.07	4187.96	3593.76	0.296292	-0.220753
ENSMUSG00000032419	Tbx18	27.9637	20.9795	128.264	66.3222	24.4716	97.2932	0.297478	1.99123
ENSMUSG00000002718	Cse1l	4609.71	4618.48	3921.85	4027	4614.1	3974.43	0.303023	-0.215301
ENSMUSG00000058006	Mdn1	7393.17	8110.07	6873.71	6539.99	7751.62	6706.85	0.305918	-0.208862
ENSMUSG00000025776	Crispld1	32.2658	33.9668	61.4599	62.1771	33.1163	61.8185	0.307518	0.900497
ENSMUSG00000030016	Zfml	3604.09	3591.49	2989.27	3197.97	3597.79	3093.62	0.307518	-0.217814
ENSMUSG00000033295	Ptprf	3356.72	3321.75	2876.15	2841.49	3339.24	2858.82	0.307518	-0.224099
ENSMUSG00000035246	Pcyt1b	452.797	458.552	557.593	586.537	455.674	572.065	0.307518	0.328176
ENSMUSG00000021500	Ddx46	2938.34	3038.03	2570.63	2542.01	2988.18	2556.32	0.311433	-0.225203
ENSMUSG00000003585	Sec14l2	40.87	55.9453	22.2681	25.9071	48.4077	24.0876	0.31165	-1.00694
ENSMUSG00000019846	Lama4	21.5105	28.9717	48.0991	75.6487	25.2411	61.8739	0.31165	1.29356
ENSMUSG00000034320	Slc26a2	736.736	743.273	613.708	587.573	740.004	600.641	0.31165	-0.301032
ENSMUSG00000028179	Cth	853.968	908.112	288.594	635.242	881.04	461.918	0.313927	-0.93157
ENSMUSG00000020069	Hnrnph3	458.174	480.53	601.238	569.956	469.352	585.597	0.31477	0.319238
ENSMUSG00000036390	Gadd45a	92.4953	92.9091	65.0228	46.6328	92.7022	55.8278	0.31477	-0.73162
ENSMUSG00000037161	Mgarp	20.435	20.9795	67.695	40.4151	20.7072	54.055	0.31477	1.38429
ENSMUSG00000037772	Mrpl23	21.5105	24.9756	56.1156	38.3425	23.2431	47.229	0.31477	1.02287
ENSMUSG00000039929	Urb1	1827.32	1871.17	1393.98	1654.95	1849.25	1524.46	0.31477	-0.278634
ENSMUSG00000042246	Tmc7	206.501	189.814	244.949	299.486	198.158	272.218	0.31477	0.45811
ENSMUSG00000085921	Gm13752	1.07553	3.99609	12.4701	15.5443	2.53581	14.0072	0.314972	2.46565
ENSMUSG00000037487	Ubr5	12443.8	12765.5	10792	11146.3	12604.7	10969.1	0.315552	-0.200509
ENSMUSG00000020805	Slc13a5	107.553	85.916	58.7877	60.1045	96.7343	59.4461	0.316138	-0.702446
ENSMUSG00000034021	Pds5b	1776.77	1915.13	1596.18	1527.48	1845.95	1561.83	0.316138	-0.241125
ENSMUSG00000017390	Aldoc	95.7219	116.886	157.658	154.406	106.304	156.032	0.316432	0.553651
ENSMUSG00000019088	Dnase1l1	8.60421	14.9853	33.8475	26.9434	11.7948	30.3954	0.317451	1.36571
ENSMUSG00000024096	Ralbp1	2199.45	2279.77	1940	1868.42	2239.61	1904.21	0.318039	-0.234057
ENSMUSG00000031530	Dusp4	6.45316	9.99023	0	1.03628	8.2217	0.518142	0.318039	-3.98802
ENSMUSG00000052565	Hist1h1d	6544.58	6601.54	5598.2	5792.83	6573.06	5695.51	0.318039	-0.20674
ENSMUSG00000070814	6330408A02Rik	94.6463	80.9209	139.844	123.318	87.7836	131.581	0.318039	0.583924
ENSMUSG00000077925	Mir453	3.22658	6.99316	23.1588	14.508	5.10987	18.8334	0.318162	1.88193
ENSMUSG00000086454	4930500J02Rik	337.715	328.679	226.244	286.014	333.197	256.129	0.319353	-0.379504
ENSMUSG00000029208	Guf1	366.755	398.61	493.461	475.654	382.682	484.558	0.3205	0.340521
ENSMUSG00000038416	Cdc16	1219.65	1242.78	1440.3	1494.32	1231.22	1467.31	0.3205	0.25309
ENSMUSG00000042462	Dctpp1	1117.47	1064.96	924.571	883.95	1091.22	904.261	0.3205	-0.271125
ENSMUSG00000020114	Cand1	4617.24	4570.53	3824.77	4118.19	4593.88	3971.48	0.322893	-0.210038
ENSMUSG00000057841	Rpl32	11302.7	12097.2	9294.7	10529.7	11699.9	9912.19	0.322893	-0.239225
ENSMUSG00000018932	Map2k3	539.914	570.442	434.673	454.929	555.178	444.801	0.323026	-0.319792
ENSMUSG00000040848	Sft2d2	360.301	338.669	494.351	412.441	349.485	453.396	0.323026	0.375541
ENSMUSG00000008318	Relt	20.435	23.9766	67.695	41.4514	22.2058	54.5732	0.323071	1.29726
ENSMUSG00000068328	Aup1	475.383	508.503	398.153	380.316	491.943	389.235	0.323118	-0.33785
ENSMUSG00000064264	Zfp428	501.195	543.469	388.355	448.711	522.332	418.533	0.327057	-0.319625
ENSMUSG00000026888	Grb14	21.5105	24.9756	41.864	53.8868	23.2431	47.8754	0.330579	1.04248
ENSMUSG00000067336	Bmpr2	184.991	191.812	253.856	255.962	188.402	254.909	0.330579	0.436173
ENSMUSG00000079018	Ly6c1	4.30211	1.99805	15.1423	14.508	3.15008	14.8251	0.330579	2.23459
ENSMUSG00000033216	Eefsec	385.039	370.638	289.485	295.341	377.838	292.413	0.331275	-0.36976
ENSMUSG00000059534	Uqcr10	1297.09	1351.68	1138.34	1080.84	1324.38	1109.59	0.33459	-0.255287
ENSMUSG00000052738	Suclg1	1002.39	996.026	845.296	808.302	999.208	826.799	0.336059	-0.273249
ENSMUSG00000039943	Plcb4	503.346	511.5	328.677	433.167	507.423	380.922	0.33747	-0.413694
ENSMUSG00000026696	Vamp4	182.84	185.818	250.293	248.708	184.329	249.501	0.338669	0.436762
ENSMUSG00000022881	Rfc4	587.238	569.443	488.116	436.276	578.34	462.196	0.338793	-0.323414
ENSMUSG00000042628	Zfyve1	380.736	361.646	470.302	468.4	371.191	469.351	0.338793	0.338504
ENSMUSG00000031134	Rbmx	167.782	180.823	236.932	238.345	174.303	237.639	0.343883	0.447176
ENSMUSG00000025986	Slc39a10	1744.5	1649.39	2032.63	1947.18	1696.95	1989.9	0.344957	0.229759
ENSMUSG00000030824	Nucb1	738.887	738.278	602.129	604.154	738.582	603.141	0.344957	-0.292263
ENSMUSG00000069268	Hist1h2bf	727.056	735.281	619.053	570.993	731.169	595.023	0.344957	-0.297259
ENSMUSG00000003812	Dnase2a	325.885	338.669	396.372	476.691	332.277	436.531	0.346226	0.3937
ENSMUSG00000053119	Chmp3	1037.88	1096.93	872.018	909.858	1067.41	890.938	0.347192	-0.260711
ENSMUSG00000031461	Myom2	115.081	131.871	90.8538	54.9231	123.476	72.8884	0.347395	-0.760472
ENSMUSG00000027852	Nras	2480.16	2428.63	2879.71	2837.35	2454.39	2858.53	0.347653	0.219905
ENSMUSG00000029082	Bst1	36.5679	41.959	77.4929	129.536	39.2634	103.514	0.348698	1.39857
ENSMUSG00000036898	Zfp157	371.057	297.709	431.11	513.997	334.383	472.554	0.348698	0.498977
ENSMUSG00000035168	Tanc1	2067.16	2195.85	1752.05	1897.44	2131.51	1824.74	0.351025	-0.22418
ENSMUSG00000020961	Ston2	312.978	316.69	249.403	229.019	314.834	239.211	0.353993	-0.396311
ENSMUSG00000024151	Msh2	4228.97	4198.89	3399	3877.78	4213.93	3638.39	0.355128	-0.211868
ENSMUSG00000035772	Mrps2	1503.59	1596.44	1307.58	1316.08	1550.01	1311.83	0.355128	-0.240698
ENSMUSG00000032076	Cadm1	637.787	642.372	487.226	555.448	640.08	521.337	0.355234	-0.296035
ENSMUSG00000040433	Zbtb38	879.781	881.138	649.337	785.503	880.46	717.42	0.355234	-0.295438
ENSMUSG00000048327	Ckap2l	812.023	826.192	698.327	645.605	819.107	671.966	0.355234	-0.285664
ENSMUSG00000057672	Pkn1	357.075	354.653	429.329	475.654	355.864	452.492	0.355612	0.346565
ENSMUSG00000040929	Rfx3	223.71	229.775	316.207	279.797	226.742	298.002	0.356737	0.394266
ENSMUSG00000015094	Npdc1	145.196	123.879	187.943	188.604	134.537	188.273	0.357321	0.484819
ENSMUSG00000027522	Stx16	676.506	625.388	878.253	751.306	650.947	814.78	0.357892	0.323869
ENSMUSG00000040415	Dtx3	238.767	213.791	326.895	271.506	226.279	299.201	0.357892	0.403012
ENSMUSG00000041220	Elovl6	2455.43	2564.49	3012.43	2821.8	2509.96	2917.11	0.357892	0.216877
ENSMUSG00000064061	Dzip3	844.288	786.231	1186.44	973.071	815.26	1079.76	0.357892	0.405375
ENSMUSG00000070462	Mesdc1	463.552	503.508	635.976	558.557	483.53	597.267	0.357892	0.304771
ENSMUSG00000022174	Dad1	636.712	626.387	474.755	554.412	631.55	514.584	0.360794	-0.29549
ENSMUSG00000022010	Tsc22d1	2717.86	2690.37	2274.91	2372.05	2704.11	2323.48	0.361564	-0.218867
ENSMUSG00000039431	Mtmr7	485.063	461.549	547.795	631.097	473.306	589.446	0.361582	0.316588
ENSMUSG00000052316	Lrrc15	316.205	258.747	214.664	216.583	287.476	215.624	0.361582	-0.414924
ENSMUSG00000019960	Dusp6	36.5679	34.9658	6.23506	23.8345	35.7669	15.0348	0.362142	-1.25032
ENSMUSG00000032754	Slc8b1	507.649	458.552	574.516	677.73	483.1	626.123	0.362142	0.374124
ENSMUSG00000028270	Gbp2	0	0	25.831	7.25399	0	16.5425	0.362145	Inf
ENSMUSG00000003070	Efna2	106.477	95.9062	159.439	133.681	101.192	146.56	0.363685	0.534401
ENSMUSG00000019978	Epb4.1l2	2010.16	2075.97	1647.84	1854.95	2043.06	1751.39	0.363791	-0.222232
ENSMUSG00000056832	Ttc26	254.9	216.788	186.161	158.551	235.844	172.356	0.363791	-0.452438
ENSMUSG00000086370	Ftx	61.305	77.9238	118.466	97.4107	69.6144	107.938	0.363791	0.632751
ENSMUSG00000060206	Zfp462	1840.23	1930.11	1590.83	1623.86	1885.17	1607.34	0.363887	-0.230015
ENSMUSG00000001670	Tat	0	0	11.5794	4.14514	0	7.86227	0.364296	Inf
ENSMUSG00000074653	Lrrc31	478.609	521.49	590.549	650.786	500.05	620.668	0.365258	0.31175
ENSMUSG00000024565	Sall3	119.383	115.887	47.2083	89.1204	117.635	68.1644	0.366707	-0.787228
ENSMUSG00000042606	Hirip3	864.723	953.068	784.727	719.181	908.896	751.954	0.367198	-0.27347
ENSMUSG00000046862	Pramef8	330.187	379.629	442.689	537.832	354.908	490.26	0.367911	0.466104
ENSMUSG00000075702	Selm	37.6434	38.9619	73.0393	61.1408	38.3027	67.09	0.368384	0.808654
ENSMUSG00000015291	Gdi1	835.684	786.231	1218.51	980.325	810.958	1099.42	0.368849	0.43904
ENSMUSG00000022433	Csnk1e	916.349	863.156	1324.51	1070.48	889.752	1197.49	0.368849	0.428542
ENSMUSG00000036452	Arhgap26	118.308	104.897	62.3506	83.939	111.603	73.1448	0.368849	-0.609544
ENSMUSG00000057858	D19Ertd737e	207.577	211.793	279.687	276.688	209.685	278.187	0.368849	0.407835
ENSMUSG00000066800	Rnasel	2.15105	0.999023	10.6887	11.3991	1.57504	11.0439	0.368849	2.80979
ENSMUSG00000082361	Btc	8.60421	4.99512	22.2681	45.5965	6.79966	33.9323	0.369152	2.31912
ENSMUSG00000001827	Folr1	190.368	159.844	66.8042	126.427	175.106	96.6155	0.372326	-0.857902
ENSMUSG00000017667	Zfp334	176.386	168.835	244.058	221.765	172.611	232.911	0.372326	0.43226
ENSMUSG00000025903	Lypla1	2840.47	2786.28	3304.58	3212.48	2813.37	3258.53	0.372326	0.211923
ENSMUSG00000027304	Rtf1	1102.41	1129.9	937.932	930.583	1116.15	934.257	0.372326	-0.256645
ENSMUSG00000070056	Mfhas1	43.0211	50.9502	78.3836	79.7939	46.9856	79.0888	0.37291	0.751253
ENSMUSG00000001248	Gramd1a	562.5	517.494	697.436	620.734	539.997	659.085	0.374792	0.287513
ENSMUSG00000019810	Fuca2	176.386	190.813	239.605	255.962	183.6	247.783	0.374792	0.432514
ENSMUSG00000036160	Surf6	899.14	861.158	700.999	759.596	880.149	730.298	0.374792	-0.269263
ENSMUSG00000056493	Foxk1	453.872	450.559	345.601	373.062	452.216	359.331	0.374792	-0.331696
ENSMUSG00000032280	Tle3	1966.06	1903.14	1737.8	1546.14	1934.6	1641.97	0.37494	-0.236609
ENSMUSG00000079477	Rab7	2587.72	2764.3	2262.44	2349.26	2676.01	2305.85	0.375067	-0.214785
ENSMUSG00000030286	Emc3	464.628	485.525	381.23	375.135	475.076	378.182	0.375823	-0.329078
ENSMUSG00000004446	Bid	819.551	880.139	694.764	714	849.845	704.382	0.376669	-0.270842
ENSMUSG00000021185	9030617O03Rik	177.462	172.831	236.042	318.139	175.146	277.09	0.376669	0.661795
ENSMUSG00000023191	Leprel2	21.5105	16.9834	47.2083	33.1611	19.247	40.1847	0.376669	1.06202
ENSMUSG00000033478	Fam160b1	704.47	693.322	609.255	527.469	698.896	568.362	0.376669	-0.298268
ENSMUSG00000034575	Papd7	600.144	600.413	485.444	487.054	600.278	486.249	0.376669	-0.303937
ENSMUSG00000038871	Bpgm	219.407	200.804	163.002	140.935	210.106	151.969	0.376669	-0.467342
ENSMUSG00000000631	Myo18a	913.122	933.088	741.972	795.866	923.105	768.919	0.377158	-0.263662
ENSMUSG00000033207	Mamdc2	2.15105	0.999023	14.2516	7.25399	1.57504	10.7528	0.377158	2.77125
ENSMUSG00000052419	2610001J05Rik	352.773	363.644	288.594	266.325	358.209	277.46	0.377158	-0.368522
ENSMUSG00000021427	Ssr1	2599.55	2530.53	2189.4	2217.65	2565.04	2203.52	0.3792	-0.219168
ENSMUSG00000037492	Zmat4	144.121	146.856	94.4167	106.737	145.488	100.577	0.383232	-0.532605
ENSMUSG00000004667	Polr2e	1505.74	1539.49	1303.13	1277.74	1522.62	1290.43	0.383453	-0.238697
ENSMUSG00000041773	Enc1	977.654	889.131	614.599	789.649	933.392	702.124	0.383453	-0.410758
ENSMUSG00000012443	Kif11	3355.64	3391.68	2952.75	2870.51	3373.66	2911.63	0.383852	-0.21249
ENSMUSG00000042408	Zmym6	377.51	363.644	479.209	449.747	370.577	464.478	0.384366	0.325837
ENSMUSG00000035960	Apex1	2072.54	2166.88	1850.92	1775.15	2119.71	1813.04	0.385489	-0.225457
ENSMUSG00000020250	Txnrd1	4896.87	4900.21	4407.3	4075.71	4898.54	4241.5	0.385545	-0.207777
ENSMUSG00000051378	Kif18b	965.823	894.126	756.224	790.685	929.974	773.454	0.385545	-0.265875
ENSMUSG00000073198	Gm10480	9.67974	5.99414	0	1.03628	7.83694	0.518142	0.385545	-3.91887
ENSMUSG00000086784	Isoc2a	377.51	332.675	229.807	294.305	355.092	262.056	0.385545	-0.438321
ENSMUSG00000038020	Rapgefl1	11.8308	10.9893	27.6124	30.0522	11.41	28.8323	0.385972	1.33739
ENSMUSG00000037169	Mycn	2084.37	2077.97	1861.61	1687.07	2081.17	1774.34	0.386527	-0.230111
ENSMUSG00000005672	Kit	4187.03	4295.8	3711.64	3012.48	4241.41	3362.06	0.386634	-0.335199
ENSMUSG00000026409	Pfkfb2	487.214	554.458	633.304	755.451	520.836	694.378	0.386919	0.414892
ENSMUSG00000030126	Tmcc1	205.426	211.793	143.406	162.697	208.609	153.052	0.386943	-0.446786
ENSMUSG00000021732	Fgf10	130.139	122.88	83.728	86.0116	126.509	84.8698	0.387377	-0.57592
ENSMUSG00000029068	Ccnl2	1219.65	1188.84	1452.77	1386.55	1204.24	1419.66	0.388675	0.237419
ENSMUSG00000032215	Rsl24d1	989.485	977.045	783.836	862.188	983.265	823.012	0.39042	-0.256665
ENSMUSG00000030942	Thumpd1	1544.46	1537.5	1285.31	1334.73	1540.98	1310.02	0.392254	-0.234252
ENSMUSG00000031613	Hpgd	19.3595	23.9766	38.3011	50.7779	21.668	44.5395	0.392254	1.03952
ENSMUSG00000037242	Clic4	1735.9	1651.39	1526.7	1340.95	1693.64	1433.83	0.392254	-0.24026
ENSMUSG00000074643	Cpne1	438.815	426.583	358.071	324.357	432.699	341.214	0.392254	-0.342687
ENSMUSG00000001441	Npepps	5714.27	6091.04	6822.94	6727.56	5902.66	6775.25	0.392734	0.198909
ENSMUSG00000054169	Ceacam10	10.7553	3.99609	25.831	54.9231	7.37568	40.377	0.392734	2.45269
ENSMUSG00000069300	Hist1h2bj	1448.73	1521.51	1239	1286.03	1485.12	1262.51	0.392734	-0.234285
ENSMUSG00000072812	Ahnak2	408.7	386.622	293.939	333.684	397.661	313.811	0.392734	-0.341643
ENSMUSG00000000948	Snrpn	601.219	632.382	774.929	721.254	616.801	748.092	0.393513	0.278411
ENSMUSG00000020889	Nr1d1	174.235	186.817	135.39	122.282	180.526	128.836	0.393513	-0.486676
ENSMUSG00000041431	Ccnb1	2751.2	2797.26	2390.7	2392.78	2774.23	2391.74	0.393513	-0.214027
ENSMUSG00000009112	Bcl2l13	809.872	853.166	708.125	667.367	831.519	687.746	0.395177	-0.273873
ENSMUSG00000029016	Clcn6	806.645	790.227	912.101	1009.34	798.436	960.721	0.395177	0.26694
ENSMUSG00000002222	Rmnd5a	2409.18	2551.5	2115.47	2159.62	2480.34	2137.54	0.397795	-0.214586
ENSMUSG00000026458	Ppfia4	233.389	235.769	164.784	185.495	234.579	175.139	0.397795	-0.421573
ENSMUSG00000000682	Cd52	0	0	7.12579	5.18142	0	6.1536	0.397826	Inf
ENSMUSG00000017697	Ada	101.1	89.9121	61.4599	59.0682	95.5058	60.2641	0.398927	-0.664291
ENSMUSG00000027895	Kcnc4	8.60421	3.99609	34.7382	17.6168	6.30015	26.1775	0.398927	2.05487
ENSMUSG00000063882	Uqcrh	1657.39	1809.23	1429.61	1539.92	1733.31	1484.76	0.39957	-0.223294
ENSMUSG00000014778	Fhod1	253.824	224.78	330.458	288.087	239.302	309.273	0.399829	0.370045
ENSMUSG00000024827	Gldc	1976.82	2121.92	2396.94	2375.16	2049.37	2386.05	0.399829	0.219443
ENSMUSG00000028412	Slc44a1	3110.42	3211.86	3601.19	3707.82	3161.14	3654.51	0.399829	0.209232
ENSMUSG00000039640	Mrpl12	934.633	968.053	839.061	741.98	951.343	790.52	0.399829	-0.267163
ENSMUSG00000061086	Myl4	41.9455	32.9678	17.8145	16.5805	37.4567	17.1975	0.399829	-1.12302
ENSMUSG00000067148	Polr1c	1188.46	1265.76	1043.93	1026.96	1227.11	1035.44	0.399829	-0.245016
ENSMUSG00000070639	Lrrc8b	75.2869	71.9297	130.046	96.3744	73.6083	113.21	0.399829	0.621062
ENSMUSG00000072640	Lyrm9	93.5708	66.9345	117.575	122.282	80.2527	119.929	0.399829	0.579553
ENSMUSG00000038534	Osbpl7	503.346	473.537	608.364	590.682	488.442	599.523	0.399844	0.295629
ENSMUSG00000041817	Fam169a	1414.32	1450.58	1965.83	1646.66	1432.45	1806.24	0.399844	0.334506
ENSMUSG00000007656	Arpp19	1355.16	1447.58	1203.37	1173.07	1401.37	1188.22	0.402178	-0.23804
ENSMUSG00000018909	Arrb1	180.688	162.841	228.025	234.2	171.765	231.113	0.402178	0.428164
ENSMUSG00000019254	Ppp1r12c	407.625	391.617	495.242	500.525	399.621	497.884	0.402178	0.317177
ENSMUSG00000019478	Rab4a	707.697	684.331	528.199	620.734	696.014	574.467	0.402178	-0.276893
ENSMUSG00000026792	Lrsam1	174.235	160.843	242.277	207.257	167.539	224.767	0.402178	0.423932
ENSMUSG00000030319	Cand2	232.314	210.794	154.986	173.059	221.554	164.023	0.402178	-0.433762
ENSMUSG00000042357	Gjb5	449.57	475.535	309.972	400.006	462.553	354.989	0.403345	-0.381844
ENSMUSG00000024773	Atg2a	994.862	968.053	1165.96	1163.75	981.458	1164.85	0.404955	0.247149
ENSMUSG00000024579	Pcyox1l	286.09	287.719	236.042	198.967	286.904	217.504	0.405419	-0.399527
ENSMUSG00000034998	Foxn2	1593.93	1540.49	1862.5	1796.92	1567.21	1829.71	0.405419	0.223414
ENSMUSG00000039713	Plekhg5	515.177	483.527	603.02	622.807	499.352	612.913	0.405419	0.295625
ENSMUSG00000079259	Trim71	4873.21	4985.12	4160.57	4444.62	4929.17	4302.6	0.405419	-0.196137
ENSMUSG00000031431	Tsc22d3	31.1903	33.9668	64.1321	52.8505	32.5785	58.4913	0.40785	0.8443
ENSMUSG00000052253	Zfp622	1009.92	1060.96	877.362	859.08	1035.44	868.221	0.40785	-0.254111
ENSMUSG00000057649	Brd9	417.304	436.573	566.5	487.054	426.939	526.777	0.40785	0.303163
ENSMUSG00000037949	Ano10	35.4924	17.9824	47.2083	64.2496	26.7374	55.729	0.408123	1.05957
ENSMUSG00000050150	Slc9b1	250.598	307.699	346.491	393.788	279.148	370.14	0.408123	0.407037
ENSMUSG00000059013	Sh2d3c	21.5105	15.9844	38.3011	40.4151	18.7475	39.3581	0.408123	1.06997
ENSMUSG00000060090	Rp2h	387.19	399.609	470.302	513.997	393.399	492.149	0.408123	0.323102
ENSMUSG00000033159	Cnppd1	153.8	161.842	220.009	208.293	157.821	214.151	0.408487	0.440338
ENSMUSG00000018339	Gpx3	77.4379	83.9179	48.9898	49.7416	80.6779	49.3657	0.409424	-0.708665
ENSMUSG00000026655	Fam107b	312.978	318.688	229.807	260.107	315.833	244.957	0.409609	-0.366635
ENSMUSG00000034083	Ccdc174	308.676	335.672	232.479	269.434	322.174	250.956	0.409609	-0.360404
ENSMUSG00000078452	Raet1d	11.8308	14.9853	33.8475	29.016	13.4081	31.4317	0.409609	1.22912
ENSMUSG00000029246	Ppat	3357.79	3321.75	2815.58	2983.46	3339.77	2899.52	0.413398	-0.203936
ENSMUSG00000031591	Asah1	1934.87	1984.06	2200.98	2368.95	1959.47	2284.96	0.413398	0.221709
ENSMUSG00000021696	Elovl7	478.609	495.515	654.682	554.412	487.062	604.547	0.415805	0.311747
ENSMUSG00000032064	Dixdc1	458.174	409.599	536.215	534.723	433.887	535.469	0.416647	0.303484
ENSMUSG00000037405	Icam1	933.557	941.08	689.42	840.427	937.318	764.923	0.417674	-0.293224
ENSMUSG00000028527	Ak4	1155.12	1235.79	1660.31	2319.2	1195.45	1989.76	0.41825	0.735033
ENSMUSG00000042613	Pbxip1	263.504	284.722	348.273	355.445	274.113	351.859	0.418264	0.360228
ENSMUSG00000043940	Wdfy3	1654.16	1813.23	1460.79	1511.94	1733.69	1486.36	0.418264	-0.222063
ENSMUSG00000002458	Rgs19	244.145	213.791	285.922	310.885	228.968	298.404	0.418448	0.382121
ENSMUSG00000023064	Sncg	30.1147	37.9629	16.033	14.508	34.0388	15.2705	0.418448	-1.15643
ENSMUSG00000038007	Acer2	65.6071	84.917	40.9733	50.7779	75.262	45.8756	0.418448	-0.714196
ENSMUSG00000022488	Nckap1l	263.504	297.709	112.231	212.438	280.606	162.335	0.418926	-0.789577
ENSMUSG00000034457	Eda2r	1204.59	1196.83	906.756	1086.03	1200.71	996.391	0.421817	-0.269103
ENSMUSG00000010362	Rdm1	266.731	223.781	310.862	322.284	245.256	316.573	0.422834	0.368252
ENSMUSG00000015711	Prune	1009.92	987.035	837.28	836.281	998.477	836.781	0.422834	-0.25488
ENSMUSG00000047821	Trim16	25.8126	18.9814	37.4104	56.9956	22.397	47.203	0.425129	1.07557
ENSMUSG00000044646	Zbtb7c	37.6434	38.9619	19.5959	16.5805	38.3027	18.0882	0.425592	-1.08239
ENSMUSG00000035498	Cdcp1	20.435	28.9717	49.8805	45.5965	24.7033	47.7385	0.427961	0.950447
ENSMUSG00000031179	3830417A13Rik	2.15105	3.99609	13.3608	14.508	3.07357	13.9344	0.428104	2.18066
ENSMUSG00000032911	Cspg4	13.9818	13.9863	24.9403	40.4151	13.9841	32.6777	0.428104	1.22452
ENSMUSG00000038648	Creb3l2	433.437	466.544	371.432	347.155	449.991	359.293	0.428104	-0.324732
ENSMUSG00000060671	Atp8b2	1283.1	1278.75	1151.71	1008.3	1280.93	1080	0.428104	-0.24615
ENSMUSG00000020515	Cnot8	798.041	810.208	945.057	978.252	804.124	961.655	0.428754	0.258101
ENSMUSG00000019738	Polr2i	451.721	421.588	323.333	376.171	436.654	349.752	0.429712	-0.32016
ENSMUSG00000047878	A4galt	482.911	515.496	669.824	569.956	499.204	619.89	0.430123	0.312384
ENSMUSG00000028184	Lphn2	243.069	266.739	334.021	322.284	254.904	328.153	0.431559	0.364413
ENSMUSG00000041238	Rbbp8	562.5	564.448	656.463	717.109	563.474	686.786	0.431559	0.285511
ENSMUSG00000010066	Cacna2d2	50.5498	53.9472	92.6352	74.6125	52.2485	83.6238	0.431773	0.678525
ENSMUSG00000029594	Rbm19	932.482	962.059	769.585	821.773	947.27	795.679	0.431773	-0.25159
ENSMUSG00000048897	Zfp710	1797.21	1772.27	2124.37	2017.65	1784.74	2071.01	0.431773	0.214624
ENSMUSG00000055053	Nfic	314.054	315.691	224.462	266.325	314.873	245.394	0.431773	-0.35967
ENSMUSG00000060981	Hist1h4h	4919.46	4966.14	4413.53	4196.95	4942.8	4305.24	0.431773	-0.199234
ENSMUSG00000078954	Arhgap8	217.256	214.79	138.953	184.459	216.023	161.706	0.431773	-0.417815
ENSMUSG00000020100	Slc29a3	316.205	302.704	224.462	255.962	309.454	240.212	0.432866	-0.365417
ENSMUSG00000025889	Snca	4.30211	2.99707	14.2516	15.5443	3.64959	14.8979	0.432866	2.02931
ENSMUSG00000040435	Ppp1r15a	258.126	264.741	363.415	303.631	261.434	333.523	0.433071	0.351342
ENSMUSG00000001127	Araf	607.673	624.389	742.863	747.161	616.031	745.012	0.433513	0.274261
ENSMUSG00000023951	Vegfa	93.5708	76.9248	217.336	136.79	85.2478	177.063	0.433513	1.05453
ENSMUSG00000019916	P4ha1	323.734	321.685	406.17	407.26	322.709	406.715	0.434827	0.333781
ENSMUSG00000027496	Aurka	1469.17	1388.64	1277.3	1143.02	1428.91	1210.16	0.434827	-0.239714
ENSMUSG00000069266	Hist1h4b	4207.46	4187.9	3775.78	3518.18	4197.68	3646.98	0.434827	-0.202891
ENSMUSG00000033257	Ttll4	1043.26	1035.99	1270.17	1178.26	1039.62	1224.21	0.435072	0.235793
ENSMUSG00000049230	Gm9833	118.308	116.886	185.27	144.044	117.597	164.657	0.435072	0.485615
ENSMUSG00000025980	Hspd1	8248.21	8573.62	7540.86	7195.96	8410.92	7368.41	0.435534	-0.190909
ENSMUSG00000030245	Golt1b	1382.05	1416.61	1189.12	1193.8	1399.33	1191.46	0.436613	-0.232012
ENSMUSG00000001962	Fam50a	548.519	564.448	638.649	719.181	556.483	678.915	0.43695	0.286892
ENSMUSG00000003178	Mical3	431.286	399.609	355.399	300.522	415.448	327.96	0.43695	-0.341145
ENSMUSG00000005667	Mthfd2	794.814	835.183	1027	908.821	814.999	967.913	0.43695	0.248079
ENSMUSG00000024553	Galr1	4.30211	3.99609	16.033	15.5443	4.1491	15.7886	0.43695	1.92802
ENSMUSG00000028782	Bai2	57.0029	60.9404	80.1651	109.846	58.9717	95.0056	0.43695	0.687991
ENSMUSG00000028878	Fam76a	423.758	378.63	504.149	487.054	401.194	495.601	0.43695	0.304882
ENSMUSG00000032382	Snx1	552.821	638.376	490.788	484.981	595.598	487.885	0.43695	-0.287799
ENSMUSG00000033952	Aspm	2011.23	2073.97	1831.33	1673.6	2042.6	1752.46	0.43695	-0.221025
ENSMUSG00000039756	Dnttip2	2040.27	2106.94	1729.78	1850.8	2073.61	1790.29	0.43695	-0.211946
ENSMUSG00000066595	Mfsd7b	245.22	238.767	182.598	181.35	241.993	181.974	0.43695	-0.411235
ENSMUSG00000070544	Top1	2585.57	2679.38	2383.58	2047.7	2632.47	2215.64	0.43695	-0.248698
ENSMUSG00000043998	Mgat2	679.733	732.284	834.608	863.225	706.008	848.916	0.437123	0.265937
ENSMUSG00000032015	Pou2f3	280.712	295.711	182.598	246.636	288.212	214.617	0.438468	-0.425365
ENSMUSG00000030554	Synm	87.1177	88.9131	54.3341	56.9956	88.0154	55.6649	0.43867	-0.660988
ENSMUSG00000001674	Ddx18	1325.05	1378.65	1150.81	1150.28	1351.85	1150.54	0.439322	-0.232618
ENSMUSG00000025128	Bhlhe22	10.7553	5.99414	24.0495	21.762	8.3747	22.9057	0.439322	1.4516
ENSMUSG00000075015	Gm10801	29.0392	15.9844	8.01651	6.21771	22.5118	7.11711	0.43992	-1.66132
ENSMUSG00000033882	Rbm46	2.15105	5.99414	17.8145	13.4717	4.0726	15.6431	0.440425	1.9415
ENSMUSG00000034641	Cd300ld	1.07553	0	8.01651	7.25399	0.537763	7.63525	0.445678	3.82763
ENSMUSG00000030172	Erc1	1322.9	1310.72	1173.08	1057.01	1316.81	1115.05	0.44704	-0.239942
ENSMUSG00000032782	Cntrob	400.096	377.631	478.318	486.017	388.863	482.168	0.44704	0.310272
ENSMUSG00000026275	Ppp1r7	1158.34	1202.82	962.872	1044.57	1180.58	1003.72	0.448843	-0.234138
ENSMUSG00000032394	Igdcc3	60.2295	68.9326	105.105	93.2656	64.581	99.1855	0.448843	0.619018
ENSMUSG00000037805	Rpl10a	864.723	766.251	982.468	952.345	815.487	967.406	0.448843	0.24646
ENSMUSG00000063108	Zfp26	1228.25	1249.78	1618.44	1385.51	1239.01	1501.98	0.448843	0.27767
ENSMUSG00000028542	Slc6a9	34.4169	34.9658	65.9135	54.9231	34.6913	60.4183	0.449111	0.80041
ENSMUSG00000028757	Ddost	1447.66	1512.52	1212.27	1325.41	1480.09	1268.84	0.449111	-0.222174
ENSMUSG00000038375	Trp53inp2	183.915	192.811	278.796	223.837	188.363	251.317	0.449111	0.41599
ENSMUSG00000032218	Ccnb2	1113.17	1115.91	922.789	964.781	1114.54	943.785	0.451185	-0.239918
ENSMUSG00000000399	Ndufa9	1195.99	1309.72	1026.11	1111.93	1252.85	1069.02	0.452951	-0.228924
ENSMUSG00000034595	Ppp1r18	234.465	227.777	312.644	282.906	231.121	297.775	0.452951	0.365573
ENSMUSG00000004952	Rasa4	73.1358	79.9218	44.5362	49.7416	76.5288	47.1389	0.455529	-0.699085
ENSMUSG00000021587	Pcsk1	121.535	108.894	146.969	190.676	115.214	168.823	0.455529	0.551194
ENSMUSG00000021611	Tert	228.012	274.731	163.893	203.112	251.371	183.502	0.455529	-0.454022
ENSMUSG00000022101	Fgf17	116.157	116.886	66.8042	92.2293	116.521	79.5168	0.455529	-0.551263
ENSMUSG00000025006	Sorbs1	246.296	301.705	411.514	340.938	274	376.226	0.455556	0.457421
ENSMUSG00000026664	Phyh	333.413	323.683	417.749	405.187	328.548	411.468	0.455778	0.324675
ENSMUSG00000031523	Dlc1	2305.93	2450.6	2044.21	2076.71	2378.27	2060.46	0.455778	-0.206943
ENSMUSG00000058392	Rrp1b	2129.54	2200.85	1978.3	1721.27	2165.2	1849.78	0.455778	-0.227142
ENSMUSG00000038855	Itpkb	51.6253	58.9424	97.0888	76.685	55.2838	86.8869	0.455786	0.652282
ENSMUSG00000045969	Ing1	967.974	975.046	795.416	842.499	971.51	818.957	0.455786	-0.246441
ENSMUSG00000047787	Flrt1	12.9063	15.9844	39.1918	24.8708	14.4453	32.0313	0.455786	1.14888
ENSMUSG00000017548	Suz12	4570.99	4585.52	5076.23	5410.44	4578.25	5243.34	0.456958	0.195688
ENSMUSG00000028902	Sf3a3	2060.71	2036.01	1730.68	1806.24	2048.36	1768.46	0.458415	-0.211976
ENSMUSG00000000244	Tspan32	17.2084	20.9795	2.67217	10.3628	19.094	6.51751	0.460022	-1.55072
ENSMUSG00000027751	Supt20	1656.31	1554.48	2011.25	1773.08	1605.4	1892.17	0.460022	0.237111
ENSMUSG00000031858	Mau2	847.515	870.149	1043.93	990.688	858.832	1017.31	0.460022	0.244308
ENSMUSG00000052337	Immt	3557.84	3436.64	3099.72	2980.35	3497.24	3040.04	0.460022	-0.202129
ENSMUSG00000060475	Wtap	2037.05	2124.92	2386.25	2430.09	2080.98	2408.17	0.460022	0.210669
ENSMUSG00000071793	2610005L07Rik	663.6	668.346	793.634	805.193	665.973	799.414	0.460022	0.263478
ENSMUSG00000020883	Fbxl20	573.256	556.456	636.867	740.943	564.856	688.905	0.460136	0.286423
ENSMUSG00000026245	Farsb	1813.34	1788.25	1539.17	1557.54	1800.79	1548.35	0.460136	-0.2179
ENSMUSG00000029510	Gpc2	104.326	90.9111	163.893	124.354	97.6186	144.124	0.460136	0.562079
ENSMUSG00000031634	Ufsp2	290.392	310.696	386.574	372.026	300.544	379.3	0.460136	0.335762
ENSMUSG00000061601	Pclo	18.284	31.9687	42.7547	53.8868	25.1263	48.3207	0.460136	0.943442
ENSMUSG00000074817	Papolb	46.2476	47.9531	22.2681	27.9797	47.1004	25.1239	0.462969	-0.906679
ENSMUSG00000022586	Ly6i	0	0	4.45362	7.25399	0	5.8538	0.463156	Inf
ENSMUSG00000002379	Ndufa11	607.673	653.361	485.444	559.593	630.517	522.519	0.463187	-0.271052
ENSMUSG00000026864	Hspa5	6907.03	6808.34	6151.33	5865.37	6857.69	6008.35	0.463187	-0.190753
ENSMUSG00000029920	Smarcad1	3843.93	3676.4	3205.71	3361.71	3760.17	3283.71	0.465476	-0.195471
ENSMUSG00000046865	Fbl	1094.89	1100.92	912.101	949.236	1097.9	930.668	0.465476	-0.238414
ENSMUSG00000050714	Zbtb26	347.395	348.659	423.094	446.639	348.027	434.866	0.465476	0.321371
ENSMUSG00000022440	C1qtnf6	32.2658	47.9531	20.4866	19.6894	40.1095	20.088	0.467041	-0.997607
ENSMUSG00000014786	Slc9a5	70.9848	52.9482	109.559	83.939	61.9665	96.749	0.467405	0.642758
ENSMUSG00000019214	Chtf18	1127.15	1101.92	957.527	927.474	1114.54	942.501	0.467405	-0.241879
ENSMUSG00000027597	Ahcy	166.707	192.811	248.512	226.946	179.759	237.729	0.468092	0.403254
ENSMUSG00000005410	Mcm5	6154.16	6266.87	5249.03	5687.13	6210.52	5468.08	0.468762	-0.183679
ENSMUSG00000021556	Golm1	1556.29	1531.5	1210.49	1417.64	1543.89	1314.06	0.469417	-0.232538
ENSMUSG00000021248	Tmed10	1100.26	1161.86	965.544	953.381	1131.06	959.463	0.470763	-0.237382
ENSMUSG00000030980	Knop1	2578.04	2550.51	2154.66	2304.7	2564.27	2229.68	0.472061	-0.201714
ENSMUSG00000031398	Plxna3	105.402	74.9267	161.221	124.354	90.1642	142.788	0.472061	0.663244
ENSMUSG00000032217	Rnf111	1678.9	1698.34	1883.88	2044.59	1688.62	1964.23	0.472061	0.218124
ENSMUSG00000021190	Lgmn	478.609	499.512	373.213	423.84	489.06	398.527	0.473075	-0.295337
ENSMUSG00000022544	Fam86	322.658	363.644	277.015	263.216	343.151	270.116	0.473075	-0.345268
ENSMUSG00000030685	Kctd13	75.2869	93.9082	130.046	117.1	84.5975	123.573	0.473075	0.546675
ENSMUSG00000037725	Ckap2	1858.51	1948.09	1388.64	1703.65	1903.3	1546.14	0.473422	-0.29983
ENSMUSG00000016308	Ube2a	390.416	425.584	530.871	471.509	408	501.19	0.474235	0.296789
ENSMUSG00000040359	Ufl1	610.899	585.428	680.513	764.778	598.163	722.645	0.474871	0.272748
ENSMUSG00000064373	Sepp1	18.284	18.9814	45.4269	30.0522	18.6327	37.7396	0.476559	1.01824
ENSMUSG00000029097	Trmt44	275.335	287.719	209.32	226.946	281.527	218.133	0.476828	-0.368063
ENSMUSG00000022893	Adamts1	3.22658	1.99805	16.033	8.29027	2.61231	12.1616	0.477392	2.21894
ENSMUSG00000027953	Slc50a1	98.9485	97.9043	141.625	138.862	98.4264	140.244	0.477392	0.510818
ENSMUSG00000004360	9330159F19Rik	4.30211	5.99414	14.2516	20.7257	5.14812	17.4886	0.479456	1.7643
ENSMUSG00000028826	Tmem57	458.174	429.58	555.811	527.469	443.877	541.64	0.482787	0.287174
ENSMUSG00000017405	Nek8	90.3442	99.9023	146.079	125.39	95.1233	135.734	0.483298	0.512917
ENSMUSG00000032536	Trak1	893.763	871.148	1102.72	973.071	882.455	1037.89	0.483871	0.234063
ENSMUSG00000025091	Pnliprp2	0	0	3.56289	10.3628	0	6.96287	0.48445	Inf
ENSMUSG00000033706	Smyd5	1233.63	1116.91	994.938	1000.01	1175.27	997.476	0.485965	-0.236636
ENSMUSG00000060802	B2m	259.202	286.72	350.054	461.146	272.961	405.6	0.485965	0.571365
ENSMUSG00000037738	Nek5	7.52869	8.99121	23.1588	21.762	8.25995	22.4604	0.486163	1.44318
ENSMUSG00000000901	Mmp11	179.613	189.814	250.293	235.237	184.714	242.765	0.486458	0.394269
ENSMUSG00000004328	Hif3a	137.667	114.888	215.555	162.697	126.278	189.126	0.486458	0.582748
ENSMUSG00000003868	Ruvbl2	2071.46	2073.97	1817.97	1762.72	2072.72	1790.34	0.486603	-0.211288
ENSMUSG00000021552	Gkap1	210.803	220.784	285.031	273.579	215.794	279.305	0.486989	0.37219
ENSMUSG00000030246	Ldhb	3296.49	3421.65	2893.07	2207.29	3359.07	2550.18	0.487984	-0.397465
ENSMUSG00000001588	Acap1	102.175	87.914	172.8	125.39	95.0445	149.095	0.488519	0.64956
ENSMUSG00000030007	Cct7	7954.6	8104.07	7115.99	7023.93	8029.34	7069.96	0.488519	-0.183578
ENSMUSG00000004100	Ppan	1583.18	1674.36	1410.01	1392.77	1628.77	1401.39	0.49104	-0.216923
ENSMUSG00000010554	Mettl16	1461.64	1422.61	1229.2	1241.47	1442.12	1235.33	0.49104	-0.223296
ENSMUSG00000021758	Ddx4	105.402	126.876	163.002	160.624	116.139	161.813	0.49104	0.47848
ENSMUSG00000024098	Twsg1	562.5	490.52	435.564	420.731	526.51	428.148	0.49104	-0.298354
ENSMUSG00000028248	Sfrs18	1425.07	1435.6	1711.08	1607.28	1430.33	1659.18	0.49104	0.214116
ENSMUSG00000029084	Cd38	482.911	535.476	376.776	448.711	509.194	412.743	0.49104	-0.30297
ENSMUSG00000030213	Atf7ip	1543.38	1607.43	1282.64	1437.33	1575.4	1359.98	0.49104	-0.212133
ENSMUSG00000037601	Nme1	463.552	510.501	391.918	401.042	487.026	396.48	0.49104	-0.296751
ENSMUSG00000054720	Lrrc8c	20.435	17.9824	42.7547	34.1974	19.2087	38.476	0.49125	1.0022
ENSMUSG00000081399	Gm14921	2.15105	0.999023	11.5794	8.29027	1.57504	9.93484	0.49125	2.65711
ENSMUSG00000019877	Serinc1	1006.69	980.042	1115.19	1226.96	993.367	1171.07	0.491661	0.237432
ENSMUSG00000020458	Rtn4	5514.23	5417.7	6138.86	6298.54	5465.96	6218.7	0.491661	0.186137
ENSMUSG00000022385	Gtse1	2005.86	2037.01	1513.34	1834.22	2021.43	1673.78	0.491661	-0.272267
ENSMUSG00000024235	Map3k8	22.5861	25.9746	7.12579	12.4354	24.2803	9.7806	0.491661	-1.31179
ENSMUSG00000028792	Ak2	1875.72	1929.11	1659.42	1625.93	1902.42	1642.67	0.491661	-0.211787
ENSMUSG00000030609	Aen	1336.88	1329.7	1059.96	1232.14	1333.29	1146.05	0.491661	-0.218319
ENSMUSG00000035172	Plekhh3	23.6616	26.9736	62.3506	39.3788	25.3176	50.8647	0.491661	1.00652
ENSMUSG00000036864	BC053749	88.1932	94.9072	138.062	124.354	91.5502	131.208	0.491661	0.519222
ENSMUSG00000040720	1110037F02Rik	1582.1	1569.47	1308.47	1406.24	1575.78	1357.36	0.491661	-0.21527
ENSMUSG00000041313	Slc7a1	2254.3	2177.87	1834	2018.68	2216.09	1926.34	0.491661	-0.202152
ENSMUSG00000043999	Gpr75	10.7553	11.9883	28.5031	25.9071	11.3718	27.2051	0.491661	1.25842
ENSMUSG00000061740	Cyp2d22	1.07553	1.99805	11.5794	8.29027	1.53679	9.93484	0.491661	2.69258
ENSMUSG00000080152	Gm12260	27.9637	14.9853	46.3176	36.2699	21.4745	41.2938	0.491661	0.943299
ENSMUSG00000049532	Sall2	44.0966	37.9629	62.3506	74.6125	41.0297	68.4815	0.491711	0.739045
ENSMUSG00000018669	Cdk5rap3	1375.6	1316.71	1677.23	1473.6	1346.16	1575.41	0.493959	0.226886
ENSMUSG00000028124	Gclm	1283.1	1342.69	1193.57	1041.47	1312.9	1117.52	0.494093	-0.232454
ENSMUSG00000022253	Nadk2	912.047	926.094	781.164	767.887	919.071	774.525	0.495414	-0.246863
ENSMUSG00000024026	Glo1	1750.96	1825.22	1502.65	1591.73	1788.09	1547.19	0.497352	-0.208765
ENSMUSG00000029913	Prdm5	160.253	157.846	218.227	205.184	159.05	211.706	0.498047	0.412584
ENSMUSG00000025429	Pstpip2	48.3987	36.9639	67.695	72.5399	42.6813	70.1174	0.500266	0.71617
ENSMUSG00000025607	Copg2	1004.54	1023	846.187	873.588	1013.77	859.887	0.500266	-0.237512
ENSMUSG00000005360	Slc1a3	38.719	55.9453	70.3671	96.3744	47.3321	83.3708	0.50103	0.816722
ENSMUSG00000070780	Rbm47	606.597	636.378	1142.8	813.483	621.487	978.141	0.501618	0.654317
ENSMUSG00000015002	Efr3a	1907.98	1948.09	1644.28	1695.36	1928.04	1669.82	0.502485	-0.207444
ENSMUSG00000030254	Rad18	770.077	768.249	647.556	638.351	769.163	642.953	0.502485	-0.258575
ENSMUSG00000001036	Epn2	1174.48	1198.83	1355.68	1419.71	1186.65	1387.7	0.504587	0.225794
ENSMUSG00000043681	Fam25c	260.277	259.746	324.223	336.792	260.012	330.508	0.504587	0.346108
ENSMUSG00000061728	Btnl7-ps	13.9818	15.9844	32.066	33.1611	14.9831	32.6136	0.505901	1.12214
ENSMUSG00000027854	Sike1	382.888	356.651	454.269	458.038	369.769	456.153	0.506196	0.302893
ENSMUSG00000038347	Tcte2	21.5105	11.9883	52.5527	31.0885	16.7494	41.8206	0.506196	1.3201
ENSMUSG00000027794	Sohlh2	167.782	177.826	57.897	131.608	172.804	94.7526	0.50637	-0.866901
ENSMUSG00000000958	Slc7a7	54.8519	56.9443	114.903	77.7213	55.8981	96.3123	0.506673	0.784921
ENSMUSG00000059326	Csf2ra	55.9274	35.9648	67.695	80.8302	45.9461	74.2626	0.50722	0.692692
ENSMUSG00000025188	Hps1	215.105	209.795	275.233	273.579	212.45	274.406	0.507704	0.369189
ENSMUSG00000041189	Chrnb1	45.1721	32.9678	71.2579	58.0319	39.0699	64.6449	0.507815	0.726477
ENSMUSG00000026103	Gls	1681.05	1569.47	2322.12	1888.11	1625.26	2105.11	0.508646	0.37323
ENSMUSG00000020439	Smtn	307.601	309.697	220.899	266.325	308.649	243.612	0.510658	-0.34138
ENSMUSG00000036580	Spg20	314.054	347.66	263.654	259.071	330.857	261.363	0.510658	-0.340155
ENSMUSG00000031965	Tbx20	65.6071	50.9502	117.575	81.8665	58.2787	99.721	0.511276	0.774929
ENSMUSG00000073460	Pnldc1	209.728	245.76	308.19	275.652	227.744	291.921	0.511621	0.358167
ENSMUSG00000018411	Mapt	281.788	332.675	106.887	230.055	307.231	168.471	0.512738	-0.866826
ENSMUSG00000046337	Fam178b	169.933	155.848	118.466	117.1	162.89	117.783	0.512738	-0.467768
ENSMUSG00000058979	Cecr5	259.202	248.757	196.85	192.749	253.979	194.799	0.515515	-0.382722
ENSMUSG00000033272	Slc35a4	450.646	486.524	359.852	406.223	468.585	383.038	0.515631	-0.290824
ENSMUSG00000028289	Epha7	117.232	94.9072	287.704	172.023	106.07	229.863	0.516497	1.11576
ENSMUSG00000040084	Bub1b	2609.23	2633.42	2326.57	2236.3	2621.33	2281.44	0.517648	-0.200355
ENSMUSG00000014361	Mertk	18.284	19.9805	34.7382	42.4877	19.1322	38.6129	0.518095	1.01308
ENSMUSG00000018819	Lsp1	2.15105	1.99805	12.4701	9.32656	2.07455	10.8983	0.518095	2.39324
ENSMUSG00000024309	H2-Ke2	769.002	863.156	674.277	702.601	816.079	688.439	0.518095	-0.245379
ENSMUSG00000024943	Smc5	1515.42	1441.59	1683.47	1743.03	1478.5	1713.25	0.518095	0.212597
ENSMUSG00000029649	Pomp	1020.67	1135.89	945.948	888.096	1078.28	917.022	0.518095	-0.233707
ENSMUSG00000035107	Dcbld2	973.352	969.052	1324.51	1099.5	971.202	1212	0.518095	0.319548
ENSMUSG00000035900	Gramd4	169.933	179.824	141.625	112.955	174.879	127.29	0.518095	-0.458236
ENSMUSG00000039908	Slc26a11	47.3232	54.9463	81.9465	79.7939	51.1347	80.8702	0.518095	0.661305
ENSMUSG00000041261	Car8	62.3805	71.9297	96.1981	106.737	67.1551	101.468	0.518095	0.595451
ENSMUSG00000049866	Arl4c	60.2295	66.9345	126.483	87.0479	63.582	106.765	0.518095	0.747752
ENSMUSG00000051506	Wdfy4	9.67974	10.9893	24.0495	26.9434	10.3345	25.4965	0.518095	1.30283
ENSMUSG00000045078	Rnf216	912.047	840.178	725.049	752.342	876.113	738.696	0.519851	-0.246136
ENSMUSG00000041798	Gck	1.07553	0	7.12579	7.25399	0.537763	7.18989	0.521975	3.74093
ENSMUSG00000030095	Tmem43	510.875	466.544	321.551	421.768	488.709	371.659	0.523938	-0.394996
ENSMUSG00000032038	St3gal4	175.311	205.799	257.419	239.382	190.555	248.4	0.523938	0.382461
ENSMUSG00000034116	Vav1	2.15105	1.99805	14.2516	7.25399	2.07455	10.7528	0.523938	2.37384
ENSMUSG00000057897	Camk2b	217.256	154.849	111.34	121.245	186.052	116.293	0.523938	-0.677948
ENSMUSG00000028269	Gbp2b	0	0.999023	19.5959	6.21771	0.499512	12.9068	0.523957	4.69147
ENSMUSG00000030134	Rasgef1a	140.894	139.863	193.287	184.459	140.379	188.873	0.523957	0.428092
ENSMUSG00000030263	Lrmp	76.3624	65.9355	102.433	108.81	71.149	105.622	0.523957	0.569989
ENSMUSG00000032816	Igdcc4	107.553	102.899	139.844	155.443	105.226	147.643	0.523957	0.488622
ENSMUSG00000071217	Gm2022	0	0.999023	7.12579	7.25399	0.499512	7.18989	0.523957	3.84738
ENSMUSG00000021763	BC067074	238.767	236.768	298.392	308.813	237.768	303.602	0.524842	0.352631
ENSMUSG00000054679	Srsf12	19.3595	6.99316	29.3939	29.016	13.1763	29.2049	0.524842	1.14826
ENSMUSG00000037033	Clca4	44.0966	50.9502	11.5794	34.1974	47.5234	22.8884	0.526224	-1.05402
ENSMUSG00000016619	Nup50	1949.93	2010.03	1721.77	1714.01	1979.98	1717.89	0.526368	-0.204849
ENSMUSG00000020897	Aurkb	677.582	706.309	591.44	561.666	691.946	576.553	0.526368	-0.263205
ENSMUSG00000022321	Cdh10	9.67974	1.99805	18.7052	16.5805	5.83889	17.6429	0.526427	1.59532
ENSMUSG00000025371	Chmp6	258.126	263.742	195.959	208.293	260.934	202.126	0.526801	-0.368431
ENSMUSG00000032199	Polr2m	2318.84	2455.6	2107.45	2050.81	2387.22	2079.13	0.526801	-0.199351
ENSMUSG00000037243	Zfp692	158.102	145.857	216.446	186.531	151.98	201.488	0.526801	0.406817
ENSMUSG00000041912	Tdrkh	15.0574	13.9863	24.9403	41.4514	14.5218	33.1958	0.526801	1.19278
ENSMUSG00000048668	Rhno1	365.679	355.652	293.048	280.833	360.666	286.94	0.526801	-0.32991
ENSMUSG00000022332	Khdrbs3	376.434	378.63	300.174	304.668	377.532	302.421	0.527464	-0.320042
ENSMUSG00000031229	Atrx	3591.18	3740.34	4055.46	4314.05	3665.76	4184.76	0.528108	0.19103
ENSMUSG00000036109	Mbnl3	98.9485	107.894	155.877	132.644	103.421	144.26	0.528108	0.48014
ENSMUSG00000041859	Mcm3	4942.05	4906.2	4264.78	4413.53	4924.12	4339.16	0.528108	-0.182452
ENSMUSG00000086152	Gm11454	11.8308	6.99316	0.890723	2.07257	9.41198	1.48165	0.528108	-2.6673
ENSMUSG00000006576	Slc4a3	45.1721	39.9609	79.2744	58.0319	42.5665	68.6531	0.528549	0.689607
ENSMUSG00000052915	Msl1	1058.32	1056.97	1298.67	1162.71	1057.64	1230.69	0.528549	0.218619
ENSMUSG00000016664	Pacsin2	1089.51	1059.96	898.74	933.692	1074.74	916.216	0.529115	-0.230223
ENSMUSG00000040502	09-Mar	139.818	163.84	109.559	109.846	151.829	109.703	0.529115	-0.468852
ENSMUSG00000043252	Tmem64	2713.55	2799.26	3064.98	3249.79	2756.41	3157.38	0.529115	0.19594
ENSMUSG00000031176	Dynlt3	261.353	244.761	364.306	294.305	253.057	329.305	0.529121	0.379964
ENSMUSG00000046634	Pkd1l1	0	0.999023	10.6887	4.14514	0.499512	7.41691	0.529327	3.89223
ENSMUSG00000072872	Rybp	1268.05	1345.68	1126.76	1117.11	1306.87	1121.94	0.529327	-0.220115
ENSMUSG00000000711	Rab5b	616.277	637.377	747.317	749.233	626.827	748.275	0.530575	0.255502
ENSMUSG00000015133	Lrrk1	16.1329	16.9834	38.3011	30.0522	16.5581	34.1767	0.530575	1.04547
ENSMUSG00000017607	Tns4	1.07553	0	9.79796	4.14514	0.537763	6.97155	0.530575	3.69644
ENSMUSG00000021697	Depdc1b	399.02	416.593	321.551	337.829	407.807	329.69	0.530575	-0.306775
ENSMUSG00000029686	Cul1	1905.83	2023.02	1772.54	1630.08	1964.43	1701.31	0.530575	-0.207465
ENSMUSG00000030322	Mbd4	490.44	488.522	386.574	415.55	489.481	401.062	0.530575	-0.287429
ENSMUSG00000045100	Slc25a26	187.142	163.84	128.264	129.536	175.491	128.9	0.530581	-0.445144
ENSMUSG00000074886	Grk6	950.766	959.062	843.515	770.995	954.914	807.255	0.531129	-0.242346
ENSMUSG00000000730	Dnmt3l	606.597	658.356	255.638	498.453	632.477	377.045	0.531133	-0.746275
ENSMUSG00000027984	Hadh	1659.54	1690.35	1504.43	1383.44	1674.94	1443.94	0.531589	-0.214105
ENSMUSG00000022199	Slc22a17	45.1721	21.9785	56.1156	71.5036	33.5753	63.8096	0.532202	0.926372
ENSMUSG00000051586	Mical3	588.313	556.456	475.646	468.4	572.384	472.023	0.532202	-0.278126
ENSMUSG00000020268	Lyrm7	12.9063	16.9834	26.7217	38.3425	14.9449	32.5321	0.533059	1.12222
ENSMUSG00000024493	Lars	3164.2	3258.81	3711.64	3602.12	3211.51	3656.88	0.533059	0.187365
ENSMUSG00000024769	Cdc42bpg	761.473	700.315	884.488	840.427	730.894	862.457	0.533059	0.238791
ENSMUSG00000029089	Pacrgl	214.03	210.794	148.751	174.096	212.412	161.423	0.533059	-0.396016
ENSMUSG00000034333	Zbed4	274.259	283.723	361.634	337.829	278.991	349.731	0.533059	0.326028
ENSMUSG00000036943	Rab8b	591.54	541.47	486.335	444.566	566.505	465.45	0.534602	-0.283461
ENSMUSG00000040463	Mybbp1a	9069.92	9149.05	8056.59	8073.69	9109.48	8065.14	0.534602	-0.17567
ENSMUSG00000025439	Clns1a	1606.84	1616.42	1430.5	1348.21	1611.63	1389.35	0.534812	-0.214105
ENSMUSG00000036752	Tubb4b	4901.18	4794.31	4265.67	4271.56	4847.74	4268.62	0.535402	-0.183544
ENSMUSG00000066842	Hmcn1	67.7582	77.9238	52.5527	37.3062	72.841	44.9295	0.535665	-0.697089
ENSMUSG00000005893	Nr2c2	1309.99	1289.74	1122.31	1107.79	1299.87	1115.05	0.537542	-0.221254
ENSMUSG00000069305	Hist1h4n	3452.44	3442.63	2970.56	3087.09	3447.54	3028.83	0.537542	-0.186807
ENSMUSG00000003873	Bax	1520.79	1479.55	1222.96	1374.11	1500.17	1298.54	0.537907	-0.208242
ENSMUSG00000073043	Atoh1	3.22658	3.99609	14.2516	13.4717	3.61134	13.8616	0.538174	1.94049
ENSMUSG00000014859	E2f4	1604.69	1643.39	1420.7	1385.51	1624.04	1403.11	0.538987	-0.210961
ENSMUSG00000031010	Usp9x	11297.3	11918.3	10231.7	10382.5	11607.8	10307.1	0.539252	-0.171456
ENSMUSG00000037593	BC030499	13.9818	15.9844	33.8475	30.0522	14.9831	31.9499	0.539252	1.09247
ENSMUSG00000021895	Arhgef3	241.994	255.75	171.019	216.583	248.872	193.801	0.540902	-0.360825
ENSMUSG00000032194	Kank2	3398.66	3502.57	3186.12	2780.35	3450.62	2983.23	0.540902	-0.209978
ENSMUSG00000044627	Swi5	1618.67	1700.34	1483.05	1383.44	1659.5	1433.25	0.540902	-0.211464
ENSMUSG00000005470	Asf1b	653.92	684.331	544.232	576.174	669.126	560.203	0.541158	-0.256327
ENSMUSG00000042367	Gjb3	1850.98	1921.12	1658.53	1614.53	1886.05	1636.53	0.541158	-0.20473
ENSMUSG00000063172	Hspb11	68.8337	60.9404	107.778	84.9753	64.8871	96.3764	0.541158	0.570749
ENSMUSG00000074305	C230081A13Rik	823.853	847.172	676.059	739.907	835.512	707.983	0.541158	-0.238947
ENSMUSG00000003559	As3mt	184.991	196.808	113.122	162.697	190.899	137.909	0.542107	-0.469091
ENSMUSG00000018849	Wwc1	599.068	574.438	492.57	477.727	586.753	485.148	0.542107	-0.274328
ENSMUSG00000025130	P4hb	4307.48	4363.73	3922.75	3696.43	4335.61	3809.59	0.542107	-0.1866
ENSMUSG00000021327	Zkscan3	495.818	444.565	586.987	545.086	470.192	566.036	0.542412	0.267645
ENSMUSG00000030934	Oat	991.636	1003.02	1127.66	1209.34	997.327	1168.5	0.542869	0.228518
ENSMUSG00000031258	Xkrx	20.435	34.9658	13.3608	9.32656	27.7004	11.3437	0.542869	-1.28802
ENSMUSG00000041078	Grid1	46.2476	48.9521	80.1651	70.4673	47.5999	75.3162	0.542869	0.662002
ENSMUSG00000062184	Hs6st2	5.37763	9.99023	27.6124	15.5443	7.68393	21.5783	0.542869	1.48967
ENSMUSG00000020260	Pofut2	354.924	333.674	270.78	277.724	344.299	274.252	0.543443	-0.328159
ENSMUSG00000037824	Tspan14	927.104	967.054	1111.62	1106.75	947.079	1109.19	0.543443	0.227946
ENSMUSG00000026628	Atf3	18.284	17.9824	33.8475	39.3788	18.1332	36.6131	0.543999	1.01373
ENSMUSG00000054509	Parp4	207.577	201.803	243.167	287.051	204.69	265.109	0.543999	0.373148
ENSMUSG00000061130	Ppm1b	1520.79	1564.47	1856.27	1692.25	1542.63	1774.26	0.543999	0.201823
ENSMUSG00000018293	Pfn1	4041.83	4079.01	3488.07	3672.59	4060.42	3580.33	0.544056	-0.181536
ENSMUSG00000021453	Gadd45g	17.2084	20.9795	61.4599	34.1974	19.094	47.8286	0.544957	1.32476
ENSMUSG00000024883	Rin1	61.305	48.9521	92.6352	75.6487	55.1286	84.142	0.544957	0.610025
ENSMUSG00000038112	AW551984	31.1903	28.9717	50.7712	54.9231	30.081	52.8471	0.544957	0.812974
ENSMUSG00000026193	Fn1	13837.7	14507.8	16384.9	15486.2	14172.8	15935.5	0.546991	0.169126
ENSMUSG00000030105	Arl8b	1524.02	1738.3	1420.7	1372.04	1631.16	1396.37	0.546991	-0.224216
ENSMUSG00000031808	Slc27a1	132.29	137.865	179.926	184.459	135.077	182.192	0.546991	0.431675
ENSMUSG00000032500	Dclk3	36.5679	52.9482	24.0495	24.8708	44.7581	24.4602	0.546991	-0.871713
ENSMUSG00000024038	Ndufv3	538.839	549.463	433.782	467.364	544.151	450.573	0.547792	-0.272245
ENSMUSG00000056076	Eif3b	5650.82	5512.61	5030.8	4807.32	5581.71	4919.06	0.547792	-0.182324
ENSMUSG00000020682	Mmp28	1.07553	1.99805	9.79796	9.32656	1.53679	9.56226	0.550186	2.63743
ENSMUSG00000038056	Kmt2c	1475.62	1655.38	1143.69	1378.26	1565.5	1260.97	0.551442	-0.312088
ENSMUSG00000019943	Atp2b1	2567.28	2750.31	2406.73	2240.45	2658.8	2323.59	0.552883	-0.194418
ENSMUSG00000021998	Lcp1	45.1721	50.9502	85.5094	65.2859	48.0611	75.3977	0.555871	0.649649
ENSMUSG00000006442	Srm	1465.94	1415.62	1292.44	1184.47	1440.78	1238.46	0.556536	-0.218307
ENSMUSG00000043618	Eif5al3-ps	182.84	196.808	138.062	147.152	189.824	142.607	0.556536	-0.412612
ENSMUSG00000058135	Gstm1	488.289	475.535	425.766	358.554	481.912	392.16	0.556536	-0.297327
ENSMUSG00000015943	Bola1	150.574	139.863	99.761	109.846	145.218	104.804	0.55695	-0.470537
ENSMUSG00000027710	Acad9	780.832	814.204	668.933	678.766	797.518	673.85	0.55695	-0.24309
ENSMUSG00000074796	Slc4a11	174.235	167.836	202.194	248.708	171.036	225.451	0.55695	0.398519
ENSMUSG00000023927	Satb1	107.553	109.893	185.27	135.753	108.723	160.512	0.557285	0.562028
ENSMUSG00000028717	Tal1	16.1329	16.9834	6.23506	4.14514	16.5581	5.1901	0.557285	-1.67371
ENSMUSG00000036249	Rbm43	57.0029	51.9492	78.3836	90.1567	54.4761	84.2702	0.557285	0.6294
ENSMUSG00000042680	Garem	288.241	303.703	241.386	223.837	295.972	232.612	0.557285	-0.347537
ENSMUSG00000038976	Ppp1r9b	605.522	589.424	734.847	684.984	597.473	709.915	0.557377	0.248774
ENSMUSG00000054263	Lifr	2846.92	3061.01	2604.47	2582.42	2953.96	2593.45	0.557377	-0.187781
ENSMUSG00000025504	Eps8l2	223.71	208.796	360.743	267.361	216.253	314.052	0.558955	0.538286
ENSMUSG00000025982	Sf3b1	8152.49	8315.87	7144.49	7484.04	8234.18	7314.27	0.558955	-0.170912
ENSMUSG00000051855	Mest	1175.55	1275.75	1035.02	1076.7	1225.65	1055.86	0.558955	-0.215131
ENSMUSG00000015222	Map2	420.531	394.614	1005.63	612.444	407.573	809.035	0.560421	0.989146
ENSMUSG00000022009	Nufip1	888.385	917.103	786.509	744.052	902.744	765.28	0.560421	-0.238329
ENSMUSG00000024691	Fam111a	449.57	435.574	507.712	567.884	442.572	537.798	0.560421	0.281152
ENSMUSG00000040594	Ranbp17	1085.21	1183.84	1387.75	1245.61	1134.52	1316.68	0.560421	0.214817
ENSMUSG00000058761	Rnf169	906.669	954.067	676.059	838.354	930.368	757.206	0.560421	-0.297115
ENSMUSG00000001098	Kctd10	575.407	615.398	743.754	671.512	595.402	707.633	0.561751	0.249136
ENSMUSG00000053565	Eif3k	2483.39	2627.43	2203.65	2279.83	2555.41	2241.74	0.562251	-0.188938
ENSMUSG00000020611	Gna13	3323.38	3353.72	3072.1	2777.24	3338.55	2924.67	0.565042	-0.190946
ENSMUSG00000042035	Igsf3	716.301	724.292	630.632	576.174	720.296	603.403	0.565042	-0.255468
ENSMUSG00000030161	Gabarapl1	423.758	432.577	381.23	304.668	428.167	342.949	0.56569	-0.320182
ENSMUSG00000042541	Shfm1	663.6	778.239	552.248	617.625	720.919	584.937	0.56602	-0.301557
ENSMUSG00000032733	Snx33	18.284	14.9853	40.9733	25.9071	16.6346	33.4402	0.567746	1.00739
ENSMUSG00000039795	Zfand1	249.522	244.761	313.535	309.849	247.141	311.692	0.568238	0.334783
ENSMUSG00000022817	Itgb5	995.938	964.057	774.929	904.676	979.997	839.803	0.57086	-0.222728
ENSMUSG00000085334	Gm12940	180.688	175.828	241.386	220.729	178.258	231.057	0.572507	0.374281
ENSMUSG00000048581	E130311K13Rik	13.9818	13.9863	32.066	27.9797	13.9841	30.0229	0.572966	1.10228
ENSMUSG00000078234	Klhdc7a	101.1	128.874	51.6619	87.0479	114.987	69.3549	0.572966	-0.729398
ENSMUSG00000040112	Mrps35	507.649	510.501	430.219	407.26	509.075	418.74	0.573148	-0.281824
ENSMUSG00000078700	D030028A08Rik	110.779	93.9082	141.625	141.971	102.344	141.798	0.573872	0.470414
ENSMUSG00000024073	Birc6	6001.44	6541.6	5587.51	5535.83	6271.52	5561.67	0.574424	-0.173298
ENSMUSG00000028609	Magoh	1250.84	1304.72	1101.82	1100.53	1277.78	1101.18	0.574424	-0.214591
ENSMUSG00000001053	N4bp3	367.83	435.574	324.223	329.538	401.702	326.881	0.57455	-0.297361
ENSMUSG00000024687	Osbp	715.225	798.219	645.774	632.133	756.722	638.954	0.57455	-0.244052
ENSMUSG00000028435	Aqp3	836.76	831.187	950.402	1009.34	833.973	979.871	0.57455	0.232591
ENSMUSG00000032135	Mcam	311.903	316.69	252.075	246.636	314.297	249.355	0.57455	-0.333924
ENSMUSG00000034203	Chchd4	995.938	1094.93	886.27	906.749	1045.43	896.509	0.57625	-0.221711
ENSMUSG00000003809	Gcdh	617.352	650.364	541.56	517.106	633.858	529.333	0.576365	-0.259985
ENSMUSG00000022012	Enox1	160.253	216.788	334.912	251.817	188.521	293.364	0.576365	0.637971
ENSMUSG00000025225	Nfkb2	223.71	176.827	257.419	254.926	200.268	256.172	0.576365	0.355181
ENSMUSG00000027367	Stard7	625.957	620.393	543.341	493.271	623.175	518.306	0.576365	-0.265832
ENSMUSG00000060639	Hist1h4i	2120.94	2123.92	1804.61	1908.84	2122.43	1856.72	0.576365	-0.192961
ENSMUSG00000031328	Flna	10037.9	10730.5	8919.7	9611.54	10384.2	9265.62	0.576779	-0.164431
ENSMUSG00000001157	Gmcl1	720.603	714.301	586.096	623.843	717.452	604.969	0.579086	-0.24602
ENSMUSG00000028066	Pmf1	590.464	550.462	453.378	496.38	570.463	474.879	0.579086	-0.264573
ENSMUSG00000028164	Manba	283.939	340.667	166.565	251.817	312.303	209.191	0.579086	-0.578124
ENSMUSG00000032487	Ptgs2	24.7371	19.9805	36.5197	47.6691	22.3588	42.0944	0.579086	0.912785
ENSMUSG00000035493	Tgfbi	108.628	89.9121	139.844	206.221	99.2701	173.032	0.579086	0.801608
ENSMUSG00000047881	Rell1	787.286	870.149	994.938	948.2	828.717	971.569	0.579086	0.229436
ENSMUSG00000022391	Rangap1	2964.15	2985.08	2733.63	2475.68	2974.62	2604.66	0.57956	-0.191611
ENSMUSG00000046179	E2f8	439.89	442.567	390.137	304.668	441.229	347.402	0.57956	-0.34492
ENSMUSG00000047749	Zc3hav1l	692.639	717.299	465.848	622.807	704.969	544.328	0.57956	-0.373085
ENSMUSG00000015377	Dennd6b	84.9666	79.9218	118.466	117.1	82.4442	117.783	0.579839	0.514643
ENSMUSG00000047786	Lix1	8.60421	18.9814	43.6454	104.665	13.7928	74.1551	0.579839	2.42663
ENSMUSG00000031751	Amfr	179.613	194.809	260.091	221.765	187.211	240.928	0.579874	0.363935
ENSMUSG00000087687	Pet100	311.903	359.648	280.578	255.962	335.776	268.27	0.579874	-0.323811
ENSMUSG00000057143	Trim12c	68.8337	85.916	99.761	126.427	77.3748	113.094	0.579986	0.547584
ENSMUSG00000062248	Cks2	629.183	632.382	528.199	526.432	630.782	527.316	0.580032	-0.258476
ENSMUSG00000027111	Itga6	2368.31	2432.62	2046.88	2167.91	2400.47	2107.39	0.580332	-0.187854
ENSMUSG00000021891	Mettl6	443.117	438.571	359.852	360.627	440.844	360.24	0.582509	-0.291312
ENSMUSG00000001348	Acp5	54.8519	67.9336	101.542	81.8665	61.3927	91.7045	0.582853	0.578924
ENSMUSG00000055629	B4galnt4	1018.52	969.052	903.193	784.467	993.788	843.83	0.582853	-0.235985
ENSMUSG00000028082	Sh3d19	690.488	633.381	456.941	583.428	661.934	520.185	0.584799	-0.347665
ENSMUSG00000021982	Cdadc1	209.728	232.772	177.254	161.66	221.25	169.457	0.585692	-0.384757
ENSMUSG00000029695	Aass	40.87	42.958	64.1321	71.5036	41.914	67.8178	0.585692	0.694233
ENSMUSG00000021484	Lman2	1335.8	1334.69	1149.03	1157.53	1335.25	1153.28	0.586805	-0.211365
ENSMUSG00000047139	Cd24a	1488.53	1684.35	2322.12	1867.38	1586.44	2094.75	0.587465	0.400984
ENSMUSG00000058498	Rnf207	9.67974	11.9883	27.6124	22.7983	10.834	25.2053	0.587465	1.21816
ENSMUSG00000020092	Pald1	938.935	941.08	1037.69	1162.71	940.007	1100.2	0.589309	0.227024
ENSMUSG00000025579	Gaa	1330.43	1321.71	1035.91	1228	1326.07	1131.95	0.589309	-0.228338
ENSMUSG00000025580	Eif4a3	2347.87	2330.72	2029.96	2069.46	2339.3	2049.71	0.589309	-0.190656
ENSMUSG00000029191	Rfc1	2768.41	2802.26	2380.9	2524.39	2785.33	2452.65	0.589309	-0.183511
ENSMUSG00000031425	Plp1	41.9455	31.9687	64.1321	56.9956	36.9571	60.5639	0.589309	0.712604
ENSMUSG00000032383	Ppib	1846.68	1878.16	1647.84	1595.88	1862.42	1621.86	0.589309	-0.199532
ENSMUSG00000039976	Tbc1d16	414.078	367.64	330.458	299.486	390.859	314.972	0.589309	-0.311424
ENSMUSG00000040481	Bptf	4064.42	4327.77	3639.5	3795.91	4196.09	3717.7	0.589309	-0.174635
ENSMUSG00000040859	Bsdc1	420.531	399.609	480.991	515.033	410.07	498.012	0.589309	0.28031
ENSMUSG00000046879	Irgm1	15.0574	18.9814	5.34434	6.21771	17.0194	5.78102	0.589309	-1.55778
ENSMUSG00000060477	Irak2	167.782	197.807	239.605	234.2	182.794	236.902	0.589309	0.374071
ENSMUSG00000081683	Fzd10	97.8729	100.901	69.4764	65.2859	99.3871	67.3812	0.589309	-0.560714
ENSMUSG00000038146	Notch3	493.667	526.485	582.533	644.569	510.076	613.551	0.589466	0.266471
ENSMUSG00000053799	Exoc6	277.486	276.729	207.539	230.055	277.108	218.797	0.589872	-0.340855
ENSMUSG00000033268	Duox1	38.719	38.9619	57.897	91.193	38.8404	74.545	0.591849	0.940553
ENSMUSG00000051331	Cacna1c	22.5861	17.9824	8.01651	7.25399	20.2842	7.63525	0.592934	-1.40961
ENSMUSG00000024663	Rab3il1	68.8337	56.9443	96.1981	90.1567	62.889	93.1774	0.593373	0.567172
ENSMUSG00000030677	Kif22	1413.24	1420.61	1214.95	1240.43	1416.93	1227.69	0.593373	-0.206819
ENSMUSG00000041688	Amot	87.1177	91.9101	211.101	130.572	89.5139	170.837	0.593416	0.932434
ENSMUSG00000073423	Zfp414	59.154	74.9267	102.433	95.3381	67.0403	98.8857	0.596458	0.560732
ENSMUSG00000027298	Tyro3	1237.93	1138.89	1023.44	1019.7	1188.41	1021.57	0.597411	-0.21824
ENSMUSG00000030232	Aebp2	2485.54	2489.57	2683.75	2996.93	2487.55	2840.34	0.59819	0.191337
ENSMUSG00000068062	Gm14164	18.284	27.9726	13.3608	4.14514	23.1283	8.75299	0.59819	-1.40181
ENSMUSG00000018196	Glrx2	195.746	190.813	230.697	268.398	193.28	249.547	0.598651	0.368625
ENSMUSG00000006728	Cdk4	4349.43	4431.67	3748.16	4044.62	4390.55	3896.39	0.598993	-0.172263
ENSMUSG00000018169	Mfng	9.67974	7.99218	21.3774	22.7983	8.83596	22.0878	0.598993	1.32179
ENSMUSG00000027935	Rab13	27.9637	40.9599	56.1156	60.1045	34.4618	58.11	0.598993	0.753788
ENSMUSG00000031691	Tnpo2	3849.31	3670.41	4455.4	4015.6	3759.86	4235.5	0.598993	0.171853
ENSMUSG00000033735	Spr	408.7	388.62	302.846	348.191	398.66	325.519	0.598993	-0.292419
ENSMUSG00000040297	Suco	1072.3	1114.91	1271.06	1264.27	1093.6	1267.66	0.598993	0.213081
ENSMUSG00000040390	Map3k10	144.121	149.853	214.664	170.987	146.987	192.826	0.598993	0.391608
ENSMUSG00000041958	Pigs	620.579	630.384	532.652	513.997	625.481	523.325	0.598993	-0.25726
ENSMUSG00000054733	Msra	108.628	102.899	64.1321	82.9027	105.764	73.5174	0.598993	-0.524688
ENSMUSG00000057335	Cep170	800.192	710.305	884.488	884.987	755.249	884.737	0.598993	0.228298
ENSMUSG00000037822	Smim14	196.821	189.814	262.763	231.091	193.318	246.927	0.60163	0.353112
ENSMUSG00000039233	Tbce	419.455	392.616	527.308	449.747	406.036	488.528	0.60163	0.266834
ENSMUSG00000047613	A430005L14Rik	450.646	451.558	374.104	365.808	451.102	369.956	0.601681	-0.2861
ENSMUSG00000047045	Tmem164	177.462	203.801	258.31	231.091	190.631	244.701	0.60172	0.360232
ENSMUSG00000015354	Pcolce2	573.256	658.356	409.733	529.541	615.806	469.637	0.60202	-0.39093
ENSMUSG00000037552	Plekhg2	231.238	241.764	347.382	274.615	236.501	310.999	0.602284	0.395063
ENSMUSG00000039865	Slc44a3	24.7371	29.9707	48.9898	47.6691	27.3539	48.3294	0.602284	0.821155
ENSMUSG00000027932	Slc27a3	205.426	199.805	142.516	167.878	202.615	155.197	0.603569	-0.384642
ENSMUSG00000031242	2610002M06Rik	87.1177	130.872	202.194	152.334	108.995	177.264	0.603858	0.70164
ENSMUSG00000022111	Uchl3	941.086	1041.98	815.902	891.204	991.533	853.553	0.605004	-0.21618
ENSMUSG00000024423	Impact	2429.61	2556.5	2180.49	2204.18	2493.06	2192.33	0.605004	-0.185449
ENSMUSG00000024736	Tmem132a	175.311	191.812	241.386	232.128	183.562	236.757	0.605004	0.367141
ENSMUSG00000027160	Ccdc34	443.117	489.521	403.498	362.699	466.319	383.099	0.605004	-0.283602
ENSMUSG00000029762	Akr1b8	40.87	35.9648	62.3506	105.701	38.4174	84.0258	0.605004	1.12907
ENSMUSG00000041415	Dicer1	2568.36	2675.38	2344.38	2262.21	2621.87	2303.3	0.605004	-0.186897
ENSMUSG00000044117	2900011O08Rik	253.824	225.779	179.035	193.785	239.802	186.41	0.605004	-0.363361
ENSMUSG00000067367	Lyar	1496.06	1527.51	1382.4	1233.18	1511.78	1307.79	0.605004	-0.209119
ENSMUSG00000079111	Kdelr2	1228.25	1354.68	1088.46	1153.38	1291.46	1120.92	0.606706	-0.204318
ENSMUSG00000031488	Rab11fip1	824.929	852.167	953.074	1011.41	838.548	982.244	0.606713	0.228188
ENSMUSG00000010342	Tex14	254.9	255.75	292.157	356.482	255.325	324.319	0.609005	0.345082
ENSMUSG00000039568	Ubald1	279.637	280.725	199.522	246.636	280.181	223.079	0.609005	-0.328807
ENSMUSG00000035247	Hectd1	1780	1861.18	1560.55	1624.89	1820.59	1592.72	0.61005	-0.192912
ENSMUSG00000027663	Zmat3	2670.53	2798.26	2269.56	2563.77	2734.4	2416.66	0.611306	-0.178206
ENSMUSG00000041359	Tcl1	809.872	838.18	444.471	699.492	824.026	571.981	0.612911	-0.526722
ENSMUSG00000052429	Prmt1	2931.89	2894.17	2614.27	2508.84	2913.03	2561.56	0.612911	-0.185498
ENSMUSG00000021838	Samd4	16.1329	8.99121	23.1588	32.1248	12.5621	27.6418	0.61377	1.13778
ENSMUSG00000018569	Cldn7	26.8882	22.9775	98.8703	48.7054	24.9328	73.7878	0.614087	1.56533
ENSMUSG00000022453	Naga	197.897	205.799	242.277	275.652	201.848	258.964	0.615498	0.359484
ENSMUSG00000009927	Rps25	4636.6	4925.18	4071.5	4442.55	4780.89	4257.02	0.615887	-0.167434
ENSMUSG00000050737	Ptges	98.9485	99.9023	69.4764	66.3222	99.4254	67.8993	0.615887	-0.550217
ENSMUSG00000003226	Ranbp2	6943.6	6929.22	6163.8	6176.25	6936.41	6170.03	0.616294	-0.168912
ENSMUSG00000018433	Nol11	1931.65	1859.18	1578.36	1745.1	1895.41	1661.73	0.616294	-0.189825
ENSMUSG00000032548	Slco2a1	23.6616	31.9687	8.90723	17.6168	27.8152	13.262	0.616294	-1.06857
ENSMUSG00000033577	Myo6	240.918	275.73	320.66	326.43	258.324	323.545	0.616294	0.324784
ENSMUSG00000036894	Rap2b	525.933	518.493	407.061	464.255	522.213	435.658	0.616294	-0.261442
ENSMUSG00000038415	Foxq1	0	0.999023	8.90723	4.14514	0.499512	6.52618	0.616294	3.70765
ENSMUSG00000038481	Cdk19	353.848	349.658	420.421	439.385	351.753	429.903	0.616294	0.289448
ENSMUSG00000063011	Msln	19.3595	15.9844	2.67217	10.3628	17.6719	6.51751	0.616294	-1.43907
ENSMUSG00000063888	Rpl7l1	2687.74	2835.23	2424.55	2444.59	2761.48	2434.57	0.616294	-0.181776
ENSMUSG00000064345	mt-Nd2	16638.4	15455.9	14573.1	12610.5	16047.1	13591.8	0.616294	-0.239576
ENSMUSG00000020776	Fbf1	251.673	269.736	348.273	299.486	260.705	323.879	0.617749	0.31304
ENSMUSG00000036333	Kidins220	545.292	590.423	680.513	668.403	567.857	674.458	0.617749	0.2482
ENSMUSG00000011752	Pgam1	523.782	503.508	411.514	442.493	513.645	427.004	0.617945	-0.266522
ENSMUSG00000019027	Dnah1	12.9063	20.9795	32.9568	35.2337	16.9429	34.0952	0.618119	1.00889
ENSMUSG00000056429	Tgoln1	1392.81	1453.58	1260.37	1208.31	1423.19	1234.34	0.618131	-0.205391
ENSMUSG00000019894	Slc6a15	187.142	209.795	277.906	419.695	198.468	348.8	0.618182	0.813493
ENSMUSG00000041633	Kctd12b	33.3413	30.9697	18.7052	12.4354	32.1555	15.5703	0.618182	-1.04627
ENSMUSG00000037400	Atp11b	1799.36	1873.17	2097.65	2096.4	1836.26	2097.03	0.618479	0.191574
ENSMUSG00000048076	Arf1	2820.03	2829.23	2526.98	2444.59	2824.63	2485.79	0.618479	-0.18436
ENSMUSG00000057863	Rpl36	654.996	770.247	568.281	611.408	712.621	589.845	0.618479	-0.272801
ENSMUSG00000082250	Gm12181	1.07553	1.99805	8.01651	10.3628	1.53679	9.18968	0.618479	2.5801
ENSMUSG00000003418	St8sia6	126.912	132.87	195.959	152.334	129.891	174.146	0.618652	0.422998
ENSMUSG00000030316	Tamm41	480.76	487.523	408.842	390.679	484.142	399.761	0.619312	-0.276294
ENSMUSG00000066191	Anks6	6.45316	5.99414	20.4866	14.508	6.22365	17.4973	0.619312	1.4913
ENSMUSG00000025876	Unc5a	5.37763	6.99316	20.4866	14.508	6.1854	17.4973	0.62011	1.50019
ENSMUSG00000042770	Hebp1	408.7	443.566	246.73	364.772	426.133	305.751	0.62011	-0.478946
ENSMUSG00000064043	Trerf1	175.311	144.858	65.9135	124.354	160.085	95.1338	0.620229	-0.750804
ENSMUSG00000001151	Pcnt	2747.97	2797.26	2303.41	2606.25	2772.62	2454.83	0.620482	-0.175624
ENSMUSG00000014668	Chfr	751.793	762.255	888.942	883.95	757.024	886.446	0.620482	0.227694
ENSMUSG00000015776	Med22	483.987	449.56	397.263	369.953	466.774	383.608	0.620482	-0.28309
ENSMUSG00000018765	Fxr2	1432.6	1454.58	1675.45	1633.18	1443.59	1654.32	0.620482	0.196575
ENSMUSG00000020121	Srgap1	248.447	257.748	363.415	290.16	253.097	326.787	0.620482	0.36866
ENSMUSG00000020993	Trappc6b	362.452	349.658	423.984	444.566	356.055	434.275	0.620482	0.286508
ENSMUSG00000022564	Grina	96.7974	96.9052	136.281	131.608	96.8513	133.944	0.620482	0.46779
ENSMUSG00000027506	Tpd52	2144.6	2093.95	2556.38	2265.32	2119.28	2410.85	0.620482	0.185968
ENSMUSG00000029060	Mib2	275.335	254.751	341.147	316.067	265.043	328.607	0.620482	0.310137
ENSMUSG00000030516	Tjp1	2102.65	2250.8	1907.04	1918.16	2176.73	1912.6	0.620482	-0.186625
ENSMUSG00000031668	Eif2ak3	434.513	453.556	351.836	381.353	444.035	366.594	0.620482	-0.276488
ENSMUSG00000039960	Rhou	266.731	246.759	342.038	294.305	256.745	318.171	0.620482	0.309469
ENSMUSG00000040195	Tmem194	661.449	625.388	498.805	589.646	643.419	544.225	0.620482	-0.241554
ENSMUSG00000040455	Usp45	940.01	980.042	1103.61	1128.51	960.026	1116.06	0.620482	0.217269
ENSMUSG00000040466	Blvrb	268.882	247.758	201.303	204.148	258.32	202.726	0.620482	-0.349629
ENSMUSG00000043091	Tuba1c	2728.61	2681.38	2482.45	2265.32	2704.99	2373.88	0.620482	-0.188378
ENSMUSG00000087060	2810442I21Rik	36.5679	32.9678	54.3341	61.1408	34.7678	57.7374	0.620482	0.731754
ENSMUSG00000093489	Gm20625	48.3987	68.9326	38.3011	33.1611	58.6656	35.7311	0.620482	-0.715336
ENSMUSG00000065954	Tacc1	1376.67	1327.7	1145.47	1203.13	1352.19	1174.3	0.625146	-0.203497
ENSMUSG00000028367	Txn1	5337.84	5750.38	4922.14	4950.33	5544.11	4936.23	0.627369	-0.167545
ENSMUSG00000029250	Polr2b	3058.8	3131.94	2427.22	2875.69	3095.37	2651.45	0.628759	-0.223327
ENSMUSG00000038485	Socs7	926.028	991.031	1154.38	1065.3	958.53	1109.84	0.630261	0.211455
ENSMUSG00000049800	Sertad2	621.654	636.378	534.434	523.324	629.016	528.879	0.630261	-0.25016
ENSMUSG00000016559	H3f3b	4586.05	4705.4	4240.73	3992.8	4645.72	4116.77	0.631639	-0.174391
ENSMUSG00000022292	Rrm2b	239.842	239.766	355.399	277.724	239.804	316.561	0.632734	0.40063
ENSMUSG00000004098	Col5a3	16.1329	18.9814	30.2846	39.3788	17.5572	34.8317	0.632741	0.98834
ENSMUSG00000041685	Fcho2	867.95	880.139	1001.17	1035.25	874.045	1018.21	0.632779	0.220257
ENSMUSG00000006732	Mettl1	373.208	407.601	346.491	282.906	390.405	314.698	0.633016	-0.311
ENSMUSG00000027642	Rpn2	2496.3	2418.63	2153.77	2171.02	2457.47	2162.39	0.633016	-0.184543
ENSMUSG00000033066	Gas7	175.311	120.882	48.0991	100.52	148.096	74.3093	0.633016	-0.994921
ENSMUSG00000034910	Pygo1	11.8308	11.9883	25.831	26.9434	11.9095	26.3872	0.633016	1.14772
ENSMUSG00000040918	Slc19a2	966.899	896.124	658.244	833.173	931.511	745.708	0.633016	-0.320961
ENSMUSG00000048373	Fgfbp1	72.0603	82.9189	57.0063	43.5239	77.4896	50.2651	0.633016	-0.624445
ENSMUSG00000061838	Suclg2	666.827	730.286	591.44	592.755	698.556	592.097	0.633016	-0.238542
ENSMUSG00000026176	Ctdsp1	419.455	451.558	364.306	352.337	435.507	358.321	0.633036	-0.281442
ENSMUSG00000029802	Abcg2	336.64	314.692	248.512	276.688	325.666	262.6	0.633036	-0.310527
ENSMUSG00000066568	Lsm14a	2526.41	2493.56	2179.6	2244.59	2509.99	2212.1	0.633036	-0.182266
ENSMUSG00000006678	Pola1	2781.31	2777.28	2384.47	2529.57	2779.3	2457.02	0.634375	-0.177812
ENSMUSG00000023885	Thbs2	15.0574	21.9785	35.6289	36.2699	18.5179	35.9494	0.635801	0.957046
ENSMUSG00000028402	Mpdz	145.196	107.894	243.167	169.951	126.545	206.559	0.635801	0.7069
ENSMUSG00000072847	A530017D24Rik	86.0421	78.9228	46.3176	64.2496	82.4825	55.2836	0.635801	-0.577236
ENSMUSG00000067860	Zic3	940.01	940.081	814.121	796.903	940.046	805.512	0.636058	-0.222825
ENSMUSG00000066861	Oas1g	34.4169	23.9766	48.9898	50.7779	29.1967	49.8839	0.636964	0.772767
ENSMUSG00000010142	Tnfrsf13b	3.22658	0.999023	9.79796	10.3628	2.1128	10.0804	0.638364	2.25432
ENSMUSG00000024012	Mtch1	672.204	668.346	945.948	759.596	670.275	852.772	0.638364	0.347407
ENSMUSG00000030008	Pradc1	160.253	132.87	115.794	97.4107	146.562	106.602	0.638364	-0.459269
ENSMUSG00000040432	Ltb4r2	10.7553	13.9863	0.890723	6.21771	12.3708	3.55421	0.638364	-1.79934
ENSMUSG00000062727	Hist1h2bk	4433.32	4491.61	3893.35	4043.58	4462.46	3968.47	0.638364	-0.169259
ENSMUSG00000066362	Rps13-ps1	1251.91	1233.79	1067.09	1087.06	1242.85	1077.07	0.638364	-0.206538
ENSMUSG00000034269	Setd5	4632.29	4787.32	4205.1	4165.86	4709.81	4185.48	0.639026	-0.170273
ENSMUSG00000002428	Hltf	1489.6	1490.54	1724.44	1681.89	1490.07	1703.16	0.639636	0.192835
ENSMUSG00000005355	Casp14	21.5105	38.9619	8.01651	15.5443	30.2362	11.7804	0.639636	-1.35989
ENSMUSG00000022718	Dgcr8	1444.43	1382.65	1275.52	1174.11	1413.54	1224.81	0.639636	-0.206752
ENSMUSG00000022789	Dnm1l	2766.25	2705.35	3097.94	3088.13	2735.8	3093.03	0.639636	0.177056
ENSMUSG00000027330	Cdc25b	216.181	210.794	163.002	166.842	213.487	164.922	0.639636	-0.372366
ENSMUSG00000028771	Ptpn12	520.555	512.499	655.572	565.811	516.527	610.692	0.639636	0.241601
ENSMUSG00000028992	Nmnat1	133.365	134.868	179.926	175.132	134.117	177.529	0.639636	0.404566
ENSMUSG00000029528	Pxn	373.208	393.615	456.941	472.546	383.411	464.743	0.639636	0.277541
ENSMUSG00000032375	Aph1b	4.30211	5.99414	18.7052	12.4354	5.14812	15.5703	0.639636	1.59668
ENSMUSG00000043683	Fem1a	505.498	473.537	411.514	398.969	489.517	405.242	0.639636	-0.272577
ENSMUSG00000059208	Hnrnpm	5889.58	6020.11	5166.19	5465.36	5954.85	5315.78	0.640281	-0.163784
ENSMUSG00000003134	Tbc1d8	507.649	444.565	544.232	635.242	476.107	589.737	0.641566	0.308786
ENSMUSG00000049969	Plekhf2	2225.26	2373.68	2598.24	2624.91	2299.47	2611.57	0.641566	0.183617
ENSMUSG00000023484	Prph	23.6616	13.9863	60.5692	33.1611	18.824	46.8651	0.641592	1.31595
ENSMUSG00000013629	Cad	5562.62	5546.58	4875.82	5023.91	5554.6	4949.86	0.641886	-0.166295
ENSMUSG00000020462	Ccdc104	388.265	422.587	341.147	323.321	405.426	332.234	0.641886	-0.287239
ENSMUSG00000020493	Prr11	609.824	597.416	509.494	504.67	603.62	507.082	0.641886	-0.251421
ENSMUSG00000024008	Cpne5	138.743	145.857	105.105	103.628	142.3	104.367	0.641886	-0.447273
ENSMUSG00000024222	Fkbp5	2232.79	2377.67	2019.27	2045.63	2305.23	2032.45	0.641886	-0.181695
ENSMUSG00000024878	Cbwd1	385.039	372.636	450.706	466.328	378.837	458.517	0.641886	0.275397
ENSMUSG00000027224	Duoxa1	3.22658	1.99805	8.90723	13.4717	2.61231	11.1895	0.641886	2.09874
ENSMUSG00000029911	Ssbp1	773.304	924.096	668.042	718.145	848.7	693.094	0.641886	-0.292204
ENSMUSG00000032549	Rab6b	89.2687	97.9043	130.936	128.499	93.5865	129.718	0.641886	0.471004
ENSMUSG00000061374	Fiz1	1040.03	1004.02	881.816	876.696	1022.03	879.256	0.641886	-0.217077
ENSMUSG00000078484	Klhl17	141.97	127.875	179.926	176.168	134.922	178.047	0.641886	0.400132
ENSMUSG00000041592	Sdk2	4.30211	3.99609	12.4701	15.5443	4.1491	14.0072	0.642489	1.7553
ENSMUSG00000046410	Kcnk6	44.0966	71.9297	129.155	87.0479	58.0131	108.101	0.642489	0.897934
ENSMUSG00000050347	Gm9844	51.6253	51.9492	32.9568	27.9797	51.7872	30.4682	0.642489	-0.765292
ENSMUSG00000004233	Wars2	163.48	185.818	208.429	244.563	174.649	226.496	0.642604	0.375027
ENSMUSG00000034235	Usp54	856.119	879.14	758.005	725.399	867.63	741.702	0.642604	-0.226239
ENSMUSG00000063511	Snrnp70	2490.92	2630.43	2314.1	2199	2560.67	2256.55	0.642604	-0.182407
ENSMUSG00000023942	Slc29a1	855.044	894.126	752.661	746.125	874.585	749.393	0.646885	-0.222876
ENSMUSG00000027004	Frzb	4.30211	3.99609	27.6124	11.3991	4.1491	19.5058	0.646885	2.23303
ENSMUSG00000028961	Pgd	2975.98	3194.88	2770.15	2691.23	3085.43	2730.69	0.646885	-0.176206
ENSMUSG00000032939	Nup93	2879.18	2917.15	2523.42	2607.29	2898.17	2565.35	0.646885	-0.175982
ENSMUSG00000072829	Gm7292	107.553	114.888	79.2744	77.7213	111.22	78.4978	0.646885	-0.502693
ENSMUSG00000029775	Klhdc10	850.742	899.121	750.88	749.233	874.931	750.057	0.646908	-0.22217
ENSMUSG00000002068	Ccne1	1227.18	1192.83	1093.81	886.023	1210	989.916	0.64694	-0.289635
ENSMUSG00000020189	Osbpl8	591.54	542.47	661.807	677.73	567.005	669.769	0.64694	0.240302
ENSMUSG00000031089	Slc6a14	0	0	3.56289	6.21771	0	4.8903	0.64694	Inf
ENSMUSG00000037361	0610009D07Rik	861.497	922.098	774.038	755.451	891.798	764.745	0.64694	-0.221738
ENSMUSG00000043510	Hscb	107.553	116.886	160.33	141.971	112.219	151.151	0.64694	0.429667
ENSMUSG00000063146	Clip2	52.7008	52.9482	90.8538	67.3585	52.8245	79.1061	0.64694	0.582582
ENSMUSG00000006360	Crip1	406.549	413.596	499.696	486.017	410.072	492.857	0.647492	0.265289
ENSMUSG00000024989	Cep55	1418.62	1451.58	1182.88	1329.55	1435.1	1256.22	0.647492	-0.192066
ENSMUSG00000028145	Them4	41.9455	32.9678	65.9135	53.8868	37.4567	59.9001	0.647751	0.677338
ENSMUSG00000026924	Sec16a	2228.49	2226.82	1819.75	2098.48	2227.66	1959.11	0.64777	-0.185327
ENSMUSG00000028838	Extl1	17.2084	14.9853	34.7382	29.016	16.0969	31.8771	0.64777	0.985738
ENSMUSG00000021610	Clptm1l	708.772	744.272	631.523	602.081	726.522	616.802	0.647895	-0.236199
ENSMUSG00000031749	St3gal2	347.395	340.667	417.749	418.659	344.031	418.204	0.647895	0.281668
ENSMUSG00000021952	Xpo4	2100.5	2080.97	1907.93	1756.5	2090.73	1832.22	0.648296	-0.190421
ENSMUSG00000024772	Ehd1	1674.6	1552.48	1356.57	1468.41	1613.54	1412.49	0.649663	-0.191984
ENSMUSG00000028430	Nol6	2270.44	2251.8	1960.48	2025.94	2261.12	1993.21	0.649663	-0.181943
ENSMUSG00000030082	Sec61a1	2712.48	2907.16	2518.97	2449.78	2809.82	2484.37	0.649663	-0.177596
ENSMUSG00000029247	Paics	8118.08	8308.87	7295.02	7393.89	8213.48	7344.46	0.649855	-0.161337
ENSMUSG00000053604	Rpia	183.915	170.833	129.155	139.898	177.374	134.527	0.650145	-0.398903
ENSMUSG00000046942	Mageb16	243.069	257.748	306.409	318.139	250.408	312.274	0.651064	0.318529
ENSMUSG00000025555	Farp1	160.253	132.87	198.631	182.386	146.562	190.509	0.651409	0.378348
ENSMUSG00000031684	Slc10a7	685.111	693.322	784.727	833.173	689.216	808.95	0.651409	0.231094
ENSMUSG00000071658	Gng3	137.667	130.872	110.45	82.9027	134.27	96.6762	0.651409	-0.473901
ENSMUSG00000053012	Krcc1	343.093	363.644	441.799	414.514	353.369	428.156	0.651927	0.276963
ENSMUSG00000033020	Polr2f	931.406	975.046	735.737	880.842	953.226	808.289	0.652715	-0.237947
ENSMUSG00000016150	Tenm1	12.9063	9.99023	2.67217	3.10885	11.4483	2.89051	0.653011	-1.98573
ENSMUSG00000025880	Smad7	1380.98	1261.77	1157.05	1135.77	1321.37	1146.41	0.653011	-0.204915
ENSMUSG00000051256	Jagn1	385.039	391.617	331.349	302.595	388.328	316.972	0.653011	-0.292919
ENSMUSG00000060508	Nlrp9b	35.4924	32.9678	51.6619	84.9753	34.2301	68.3186	0.653011	0.997015
ENSMUSG00000030753	Prkrir	955.068	938.083	863.111	756.487	946.575	809.799	0.653447	-0.225153
ENSMUSG00000053553	3110082I17Rik	275.335	285.721	220.009	227.983	280.528	223.996	0.653447	-0.324673
ENSMUSG00000026240	Cops7b	457.099	455.555	380.339	375.135	456.327	377.737	0.654122	-0.272685
ENSMUSG00000030946	Lhpp	159.178	127.875	181.708	193.785	143.526	187.746	0.655528	0.387468
ENSMUSG00000021706	Zfyve16	302.223	303.703	359.852	384.461	302.963	372.157	0.655585	0.296769
ENSMUSG00000020173	Cobl	4287.05	4363.73	2876.15	3873.63	4325.39	3374.89	0.656887	-0.357991
ENSMUSG00000029603	Dtx1	456.023	462.548	359.852	405.187	459.285	382.52	0.656887	-0.263857
ENSMUSG00000040957	Cables1	25.8126	21.9785	48.9898	35.2337	23.8956	42.1117	0.656887	0.817478
ENSMUSG00000072754	Lrcol1	0	1.99805	7.12579	8.29027	0.999023	7.70803	0.656887	2.94777
ENSMUSG00000074671	Tspyl3	23.6616	28.9717	40.9733	51.8142	26.3166	46.3937	0.656887	0.817956
ENSMUSG00000085355	3010003L21Rik	18.284	24.9756	9.79796	8.29027	21.6298	9.04411	0.656887	-1.25797
ENSMUSG00000033751	Gadd45gip1	495.818	519.492	412.405	437.312	507.655	424.858	0.657422	-0.256866
ENSMUSG00000091383	Hist1h2al	539.914	602.411	501.477	457.001	571.163	479.239	0.657422	-0.253156
ENSMUSG00000045231	BC106179	0	0	5.34434	4.14514	0	4.74474	0.658607	Inf
ENSMUSG00000041057	Wdr43	3565.37	3580.5	3117.53	3234.24	3572.93	3175.89	0.659441	-0.16995
ENSMUSG00000026851	BC005624	334.489	371.637	292.157	282.906	353.063	287.531	0.66226	-0.296205
ENSMUSG00000020431	Adcy1	217.256	204.8	176.363	148.189	211.028	162.276	0.664168	-0.378986
ENSMUSG00000063902	Gm7964	552.821	601.412	449.815	528.505	577.116	489.16	0.665375	-0.238555
ENSMUSG00000066735	Vkorc1l1	980.88	1024	919.226	803.12	1002.44	861.173	0.665375	-0.21914
ENSMUSG00000045294	Insig1	1123.93	1062.96	1327.18	1175.15	1093.44	1251.16	0.665546	0.194391
ENSMUSG00000015766	Eps8	403.323	420.589	293.939	374.099	411.956	334.019	0.66615	-0.30256
ENSMUSG00000027082	Tfpi	342.017	344.663	114.903	274.615	343.34	194.759	0.666454	-0.817947
ENSMUSG00000028927	Padi2	291.468	284.722	666.261	405.187	288.095	535.724	0.666454	0.894947
ENSMUSG00000052698	Tln2	1065.85	1005.02	864.002	927.474	1035.43	895.738	0.666454	-0.209084
ENSMUSG00000063316	Rpl27	587.238	630.384	531.762	494.308	608.811	513.035	0.666454	-0.246937
ENSMUSG00000071350	Setdb2	345.244	368.64	298.392	282.906	356.942	290.649	0.666454	-0.296411
ENSMUSG00000061787	Rps17	1949.93	2092.95	1701.28	1873.6	2021.44	1787.44	0.666691	-0.177488
ENSMUSG00000034807	Colgalt1	2270.44	2306.74	2055.79	1977.23	2288.59	2016.51	0.667526	-0.182599
ENSMUSG00000040596	Pogk	31.1903	36.9639	58.7877	52.8505	34.0771	55.8191	0.667526	0.711958
ENSMUSG00000043065	Spice1	409.776	422.587	481.881	519.178	416.181	500.53	0.667526	0.266244
ENSMUSG00000022982	Sod1	5121.66	5390.73	4595.24	4803.18	5256.19	4699.21	0.667883	-0.1616
ENSMUSG00000035378	Shq1	353.848	363.644	281.469	305.704	358.746	293.586	0.668061	-0.28918
ENSMUSG00000050824	Sstr5	25.8126	25.9746	9.79796	14.508	25.8936	12.153	0.66822	-1.09129
ENSMUSG00000063663	Brwd3	1283.1	1216.81	1480.38	1373.08	1249.96	1426.73	0.668752	0.190833
ENSMUSG00000028873	Cdca8	1290.63	1403.63	1225.64	1118.15	1347.13	1171.89	0.668994	-0.201048
ENSMUSG00000038633	Degs1	1305.69	1331.7	1433.17	1596.91	1318.69	1515.04	0.668994	0.20025
ENSMUSG00000026127	Imp4	780.832	854.165	717.032	682.911	817.499	699.972	0.671001	-0.223919
ENSMUSG00000030120	Mlf2	2200.53	2288.76	2064.7	1885	2244.64	1974.85	0.671001	-0.184745
ENSMUSG00000045962	Wnk1	8163.25	8623.57	7531.06	7504.77	8393.41	7517.92	0.671001	-0.158923
ENSMUSG00000046280	She	122.61	87.914	67.695	72.5399	105.262	70.1174	0.671001	-0.58614
ENSMUSG00000020882	Cacnb1	421.606	372.636	490.788	459.074	397.121	474.931	0.671642	0.25814
ENSMUSG00000026883	Dab2ip	1404.64	1293.73	1027	1229.03	1349.19	1128.02	0.671642	-0.258299
ENSMUSG00000026277	Stk25	572.18	563.449	709.016	622.807	567.815	665.911	0.672309	0.22991
ENSMUSG00000029512	Ulk1	3654.64	3605.47	4151.66	3993.84	3630.06	4072.75	0.672309	0.166011
ENSMUSG00000042529	Kcnj12	125.837	103.898	65.9135	94.3019	114.868	80.1077	0.672309	-0.519958
ENSMUSG00000037580	Gch1	11.8308	4.99512	53.4434	21.762	8.41295	37.6027	0.674191	2.16015
ENSMUSG00000031290	Lrch2	281.788	265.74	316.207	360.627	273.764	338.417	0.67433	0.305868
ENSMUSG00000027649	Ctnnbl1	738.887	735.281	632.413	623.843	737.084	628.128	0.67481	-0.23077
ENSMUSG00000022136	Dnajc3	707.697	682.333	580.752	602.081	695.015	591.416	0.675052	-0.232869
ENSMUSG00000022562	Oplah	178.537	230.774	274.343	249.744	204.656	262.044	0.675052	0.356607
ENSMUSG00000031993	Snx19	285.015	303.703	232.479	241.454	294.359	236.966	0.675052	-0.312893
ENSMUSG00000035407	Kank4	131.214	144.858	70.3671	116.064	138.036	93.2155	0.675052	-0.566406
ENSMUSG00000045010	Gm4779	13.9818	11.9883	25.831	29.016	12.9851	27.4235	0.675052	1.07856
ENSMUSG00000048960	Prex2	864.723	886.133	441.799	744.052	875.428	592.925	0.675052	-0.562139
ENSMUSG00000075703	Ept1	800.192	722.294	1188.22	899.495	761.243	1043.86	0.675052	0.455499
ENSMUSG00000035934	Pknox2	70.9848	73.9277	40.0825	55.9593	72.4562	48.0209	0.676525	-0.593446
ENSMUSG00000036676	Tmtc3	1240.08	1229.8	1010.08	1148.2	1234.94	1079.14	0.676864	-0.194557
ENSMUSG00000064194	Zfp936	578.633	593.42	453.378	541.977	586.027	497.677	0.676864	-0.235755
ENSMUSG00000062075	Lmnb2	858.27	814.204	743.754	684.984	836.237	714.369	0.67729	-0.227243
ENSMUSG00000000149	Gna12	581.86	524.487	463.176	465.292	553.174	464.234	0.677292	-0.25288
ENSMUSG00000001655	Hoxc13	108.628	105.896	51.6619	90.1567	107.262	70.9093	0.677292	-0.597096
ENSMUSG00000003573	Homer3	206.501	209.795	259.2	265.289	208.148	262.245	0.677292	0.333304
ENSMUSG00000020902	Ntn1	1299.24	1421.61	2460.18	1706.76	1360.42	2083.47	0.677292	0.614932
ENSMUSG00000022462	Slc38a2	4149.38	4121.97	4488.35	4811.47	4135.68	4649.91	0.677292	0.16908
ENSMUSG00000022635	Zcrb1	382.888	386.622	460.504	465.292	384.755	462.898	0.677292	0.266755
ENSMUSG00000025078	Nhlrc2	758.246	762.255	647.556	651.823	760.25	649.689	0.677292	-0.226725
ENSMUSG00000027514	Zbp1	13.9818	11.9883	2.67217	5.18142	12.9851	3.9268	0.677292	-1.72543
ENSMUSG00000030207	8430419L09Rik	112.93	134.868	81.9465	99.4833	123.899	90.7149	0.677292	-0.449755
ENSMUSG00000030669	Calca	23.6616	20.9795	47.2083	32.1248	22.3205	39.6666	0.677292	0.829552
ENSMUSG00000038302	Lace1	215.105	205.799	162.112	164.769	210.452	163.44	0.677292	-0.364727
ENSMUSG00000040254	Sema3d	17.2084	14.9853	26.7217	37.3062	16.0969	32.014	0.677292	0.99192
ENSMUSG00000042524	Sun2	210.803	195.809	153.204	161.66	203.306	157.432	0.677292	-0.36892
ENSMUSG00000043702	Pde12	542.065	557.455	463.176	461.146	549.76	462.161	0.677292	-0.250406
ENSMUSG00000054099	Slc25a40	237.691	201.803	282.359	265.289	219.747	273.824	0.677292	0.317405
ENSMUSG00000071074	Yipf3	267.806	271.734	226.244	202.075	269.77	214.16	0.677292	-0.333045
ENSMUSG00000078653	Cntd1	18.284	23.9766	37.4104	40.4151	21.1303	38.9127	0.677292	0.880932
ENSMUSG00000025508	Rplp2	2787.77	2914.15	2461.96	2607.29	2850.96	2534.63	0.677554	-0.169674
ENSMUSG00000074890	Lcmt2	160.253	137.865	106.887	115.028	149.059	110.957	0.677554	-0.425884
ENSMUSG00000030298	Sec13	1190.61	1284.74	1057.29	1103.64	1237.68	1080.47	0.677632	-0.19598
ENSMUSG00000036912	Piwil4	17.2084	8.99121	5.34434	2.07257	13.0998	3.70845	0.67932	-1.82066
ENSMUSG00000038155	Gstp2	74.2113	79.9218	49.8805	52.8505	77.0666	51.3655	0.67932	-0.585306
ENSMUSG00000062284	Gm6030	17.2084	20.9795	33.8475	38.3425	19.094	36.095	0.67932	0.918683
ENSMUSG00000021747	4930452B06Rik	172.084	165.838	216.446	216.583	168.961	216.515	0.679826	0.357773
ENSMUSG00000040822	1700123O20Rik	278.561	285.721	220.899	232.128	282.141	226.514	0.679826	-0.316819
ENSMUSG00000014599	Csf1	7.52869	2.99707	15.1423	15.5443	5.26288	15.3433	0.679944	1.54368
ENSMUSG00000028884	Rpa2	1060.47	1033.99	933.478	874.624	1047.23	904.051	0.679944	-0.212101
ENSMUSG00000036644	Tbc1d9b	403.323	373.635	513.057	430.058	388.479	471.557	0.679944	0.279598
ENSMUSG00000029670	Ing3	510.875	452.557	379.448	425.913	481.716	402.68	0.680213	-0.258548
ENSMUSG00000031434	Morc4	65.6071	65.9355	45.4269	38.3425	65.7713	41.8847	0.681241	-0.651035
ENSMUSG00000028277	Ube2j1	137.667	165.838	211.101	181.35	151.753	196.226	0.681437	0.370792
ENSMUSG00000055003	Lrtm2	2.15105	0.999023	7.12579	10.3628	1.57504	8.74431	0.681437	2.47296
ENSMUSG00000029864	Gstk1	16.1329	21.9785	38.3011	33.1611	19.0557	35.7311	0.682725	0.906957
ENSMUSG00000035735	Dagla	22.5861	13.9863	38.3011	30.0522	18.2862	34.1767	0.682725	0.902257
ENSMUSG00000028470	Hint2	186.066	182.821	139.844	143.007	184.444	141.425	0.683277	-0.383139
ENSMUSG00000020265	Sumo3	1588.55	1703.33	1466.13	1423.85	1645.94	1444.99	0.684001	-0.187853
ENSMUSG00000027834	Serpini1	38.719	31.9687	61.4599	51.8142	35.3438	56.6371	0.684001	0.680287
ENSMUSG00000031910	Has3	105.402	114.888	84.6187	71.5036	110.145	78.0612	0.684001	-0.496722
ENSMUSG00000033658	Ddx19b	867.95	855.164	1027.89	959.599	861.557	993.747	0.684001	0.205932
ENSMUSG00000039579	Grin3a	1.07553	0	7.12579	5.18142	0.537763	6.1536	0.684001	3.51639
ENSMUSG00000040054	Baz2a	8498.81	8500.69	9072.91	9949.36	8499.75	9511.14	0.684001	0.162197
ENSMUSG00000050966	Lin28a	2350.03	2391.66	2181.38	2000.03	2370.84	2090.7	0.684001	-0.181411
ENSMUSG00000090535	Gm8540	1.07553	0	7.12579	5.18142	0.537763	6.1536	0.684001	3.51639
ENSMUSG00000047649	Cd3eap	311.903	320.686	279.687	229.019	316.295	254.353	0.684938	-0.314437
ENSMUSG00000040410	Fbxl4	121.535	122.88	153.204	214.511	122.207	183.858	0.685884	0.58926
ENSMUSG00000028115	Bnipl	13.9818	8.99121	36.5197	19.6894	11.4865	28.1045	0.687069	1.29086
ENSMUSG00000034342	Cbl	905.593	968.053	1097.37	1063.23	936.823	1080.3	0.687069	0.205582
ENSMUSG00000040268	Plekha1	799.116	776.241	969.998	847.68	787.679	908.839	0.687069	0.206418
ENSMUSG00000040749	Siah1b	351.697	367.64	282.359	308.813	359.669	295.586	0.687069	-0.283091
ENSMUSG00000012429	Mplkip	285.015	260.745	346.491	321.248	272.88	333.87	0.68819	0.29102
ENSMUSG00000036561	Ppp6r2	72.0603	59.9414	97.0888	92.2293	66.0008	94.6591	0.68819	0.520256
ENSMUSG00000071054	Safb	2244.62	2242.81	1899.02	2079.82	2243.72	1989.42	0.68819	-0.17354
ENSMUSG00000081941	Gm11218	24.7371	20.9795	7.12579	13.4717	22.8583	10.2987	0.68938	-1.15025
ENSMUSG00000038550	Gm129	33.3413	31.9687	62.3506	43.5239	32.655	52.9373	0.68961	0.696979
ENSMUSG00000036880	Acaa2	311.903	351.656	476.537	769.959	331.779	623.248	0.689852	0.909582
ENSMUSG00000022558	Mroh1	511.951	500.511	614.599	579.283	506.231	596.941	0.690628	0.237793
ENSMUSG00000031565	Fgfr1	1437.98	1444.59	1647.84	1634.22	1441.28	1641.03	0.690628	0.187247
ENSMUSG00000046323	Dppa3	287.166	285.721	928.134	474.618	286.443	701.376	0.690628	1.29194
ENSMUSG00000062761	Zfp512	544.217	550.462	648.447	640.424	547.339	644.435	0.690628	0.2356
ENSMUSG00000024758	Rtn3	1416.47	1498.53	1712.86	1601.06	1457.5	1656.96	0.691143	0.185041
ENSMUSG00000049470	Aff4	3181.41	3187.88	3632.37	3514.04	3184.65	3573.2	0.691143	0.166086
ENSMUSG00000056531	Ccdc18	372.132	376.632	414.186	492.235	374.382	453.211	0.691143	0.275671
ENSMUSG00000079553	Kifc1	908.82	956.065	691.201	855.971	932.443	773.586	0.691143	-0.269453
ENSMUSG00000028749	Pla2g2f	0	0.999023	8.01651	4.14514	0.499512	6.08082	0.691497	3.60568
ENSMUSG00000031608	Galnt7	799.116	730.286	1166.85	891.204	764.701	1029.03	0.692208	0.428311
ENSMUSG00000034171	Faah	27.9637	22.9775	44.5362	43.5239	25.4706	44.03	0.692208	0.789655
ENSMUSG00000038580	Sct	1.07553	1.99805	9.79796	7.25399	1.53679	8.52597	0.692208	2.47195
ENSMUSG00000086391	1700042O10Rik	30.1147	27.9726	11.5794	17.6168	29.0437	14.5981	0.692208	-0.992443
ENSMUSG00000022020	Naa16	722.754	739.277	652.9	592.755	731.015	622.827	0.692621	-0.23107
ENSMUSG00000024578	Il17b	19.3595	15.9844	6.23506	7.25399	17.6719	6.74453	0.692621	-1.38967
ENSMUSG00000029415	Sdad1	1930.57	1998.05	1715.53	1754.43	1964.31	1734.98	0.692621	-0.179101
ENSMUSG00000032017	Grik4	12.9063	15.9844	5.34434	4.14514	14.4453	4.74474	0.692621	-1.6062
ENSMUSG00000046997	Spsb4	29.0392	28.9717	76.6022	43.5239	29.0054	60.0631	0.692621	1.05015
ENSMUSG00000055065	Ddx17	5264.7	5547.57	5836.91	6289.21	5406.14	6063.06	0.693268	0.165447
ENSMUSG00000074884	Serf2	638.863	637.377	727.721	766.85	638.12	747.286	0.693268	0.227832
ENSMUSG00000003166	Dgcr2	495.818	488.522	415.077	408.296	492.17	411.687	0.694619	-0.257611
ENSMUSG00000021636	Marveld2	43.0211	31.9687	59.6785	59.0682	37.4949	59.3733	0.694619	0.663121
ENSMUSG00000025103	Btbd1	330.187	306.7	385.683	386.534	318.443	386.109	0.694619	0.27797
ENSMUSG00000025809	Itgb1	3141.61	3124.94	3559.33	3471.55	3133.28	3515.44	0.694619	0.166033
ENSMUSG00000043289	Mei4	44.0966	41.959	65.0228	68.3948	43.0278	66.7088	0.694619	0.632608
ENSMUSG00000031278	Acsl4	739.962	715.301	1100.04	840.427	727.631	970.235	0.69497	0.415126
ENSMUSG00000064213	Defa24	4.30211	5.99414	21.3774	10.3628	5.14812	15.8701	0.69497	1.62419
ENSMUSG00000039982	Dtx4	12.9063	9.99023	57.897	24.8708	11.4483	41.3839	0.695051	1.85394
ENSMUSG00000086629	2810403D21Rik	24.7371	23.9766	41.864	43.5239	24.3568	42.694	0.695051	0.809706
ENSMUSG00000006498	Ptbp1	7714.75	7838.33	6905.78	7055.02	7776.54	6980.4	0.695068	-0.155819
ENSMUSG00000048677	Tpcn2	100.024	85.916	134.499	118.136	92.97	126.318	0.696403	0.442221
ENSMUSG00000044250	Pced1b	515.177	470.54	555.811	667.367	492.859	611.589	0.698604	0.311389
ENSMUSG00000045624	Esf1	1781.07	1792.25	1548.97	1602.1	1786.66	1575.53	0.699096	-0.181426
ENSMUSG00000021392	Nol8	1755.26	1717.32	1555.2	1495.36	1736.29	1525.28	0.699885	-0.186933
ENSMUSG00000027651	Rprd1b	642.089	637.377	546.904	539.904	639.733	543.404	0.700107	-0.235445
ENSMUSG00000039138	4930591A17Rik	10.7553	12.9873	1.78145	5.18142	11.8713	3.48143	0.700199	-1.76972
ENSMUSG00000075389	2810410L24Rik	43.0211	63.9375	32.066	34.1974	53.4793	33.1317	0.700339	-0.690767
ENSMUSG00000020877	Scrn2	123.686	104.897	152.314	151.297	114.291	151.806	0.702035	0.409507
ENSMUSG00000025839	Pramel7	17.2084	26.9736	32.9568	47.6691	22.091	40.3129	0.703276	0.867782
ENSMUSG00000040620	Dhx33	780.832	757.259	656.463	662.186	769.046	659.324	0.703732	-0.222081
ENSMUSG00000001517	Foxm1	1046.49	1011.01	896.068	887.059	1028.75	891.563	0.704244	-0.206482
ENSMUSG00000007891	Ctsd	3425.55	3557.52	2780.84	3271.55	3491.54	3026.19	0.704244	-0.206358
ENSMUSG00000020116	Pno1	1857.43	1930.11	1605.08	1749.25	1893.77	1677.17	0.704244	-0.175239
ENSMUSG00000020231	Dip2a	178.537	183.82	238.714	219.692	181.179	229.203	0.704244	0.339212
ENSMUSG00000021585	Cast	549.594	562.45	635.976	673.585	556.022	654.781	0.704244	0.235869
ENSMUSG00000024304	Cdh2	137.667	152.851	104.215	113.991	145.259	109.103	0.704244	-0.412937
ENSMUSG00000024359	Hspa9	10733.8	11141.1	9750.75	9934.86	10937.4	9842.8	0.704244	-0.152133
ENSMUSG00000025872	Thoc3	793.739	796.221	688.529	676.694	794.98	682.611	0.704244	-0.219854
ENSMUSG00000026426	Arl8a	462.476	476.534	521.073	622.807	469.505	571.94	0.704244	0.284722
ENSMUSG00000027469	Tpx2	2615.68	2636.42	2365.76	2290.19	2626.05	2327.97	0.704244	-0.17382
ENSMUSG00000027863	Cd2	8.60421	6.99316	25.831	13.4717	7.79869	19.6513	0.704244	1.33332
ENSMUSG00000029364	Wsb2	449.57	458.552	366.978	392.752	454.061	379.865	0.704244	-0.2574
ENSMUSG00000039529	Atp8b1	3.22658	1.99805	8.90723	12.4354	2.61231	10.6713	0.704244	2.03034
ENSMUSG00000045598	Zfp553	1287.41	1287.74	1115.19	1136.8	1287.57	1125.99	0.704244	-0.193454
ENSMUSG00000048078	Tenm4	1348.71	1438.59	1217.62	1226.96	1393.65	1222.29	0.704244	-0.189284
ENSMUSG00000061232	H2-K1	75.2869	40.9599	105.105	84.9753	58.1234	95.0403	0.704244	0.70942
ENSMUSG00000067006	Serpinb5	1.07553	6.99316	13.3608	13.4717	4.03434	13.4163	0.704244	1.73358
ENSMUSG00000069301	Hist1h2ag	1498.21	1433.6	1254.14	1319.19	1465.9	1286.66	0.704244	-0.188155
ENSMUSG00000086219	2410137F16Rik	181.764	221.783	252.965	255.962	201.774	254.464	0.704244	0.334723
ENSMUSG00000027422	Rrbp1	1195.99	1283.74	1124.09	1037.32	1239.87	1080.71	0.705078	-0.198208
ENSMUSG00000031365	Zfp275	457.099	455.555	377.667	384.461	456.327	381.064	0.705078	-0.260034
ENSMUSG00000079478	Sssca1	378.585	340.667	307.3	279.797	359.626	293.548	0.705078	-0.292901
ENSMUSG00000026074	Map4k4	3619.15	3643.44	4054.57	4082.96	3631.29	4068.77	0.706783	0.164108
ENSMUSG00000004207	Psap	3095.37	3099.97	3299.24	3679.85	3097.67	3489.54	0.707053	0.171856
ENSMUSG00000019873	Reep3	187.142	193.81	242.277	238.345	190.476	240.311	0.707182	0.335293
ENSMUSG00000030269	Mtmr14	605.522	619.394	518.401	522.287	612.458	520.344	0.707182	-0.235145
ENSMUSG00000033255	Gm5134	24.7371	21.9785	10.6887	10.3628	23.3578	10.5258	0.707182	-1.14998
ENSMUSG00000021319	Sfrp4	77.4379	68.9326	89.963	118.136	73.1853	104.05	0.708153	0.507648
ENSMUSG00000028857	Tmem222	304.374	330.677	241.386	278.76	317.525	260.073	0.708153	-0.287954
ENSMUSG00000035545	Leng8	999.164	899.121	1106.28	1069.45	949.143	1087.86	0.708153	0.196799
ENSMUSG00000035901	Dennd5a	710.923	741.275	864.002	819.701	726.099	841.851	0.708153	0.213399
ENSMUSG00000041957	Pkp2	307.601	326.681	362.524	410.369	317.141	386.446	0.708153	0.285146
ENSMUSG00000043943	Naalad2	11.8308	13.9863	31.1753	74.6125	12.9086	52.8939	0.708153	2.03477
ENSMUSG00000053774	Ubxn7	2530.71	2477.58	2957.2	2652.89	2504.15	2805.04	0.708153	0.163705
ENSMUSG00000070737	Gm12942	26.8882	37.9629	46.3176	61.1408	32.4255	53.7292	0.708153	0.728576
ENSMUSG00000004980	Hnrnpa2b1	18116.2	18346.1	16383.1	16473.8	18231.1	16428.4	0.708752	-0.150207
ENSMUSG00000025869	Nop16	827.08	897.123	790.071	692.238	862.101	741.155	0.708752	-0.218083
ENSMUSG00000041702	Btbd7	597.993	634.38	491.679	561.666	616.186	526.673	0.708752	-0.22646
ENSMUSG00000017670	Elmo2	746.416	750.266	1023.44	830.064	748.341	926.752	0.708807	0.308488
ENSMUSG00000045594	Glb1	678.657	842.176	950.402	900.531	760.417	925.466	0.708807	0.28339
ENSMUSG00000042210	Abhd14a	132.29	125.877	82.8373	108.81	129.083	95.8236	0.709187	-0.429851
ENSMUSG00000031563	Wwc2	1671.37	1696.34	1818.86	2092.26	1683.85	1955.56	0.709691	0.215812
ENSMUSG00000032580	Rbm5	1048.64	1049.97	1180.21	1228	1049.31	1204.1	0.709788	0.198523
ENSMUSG00000045671	Spred2	832.458	795.222	704.562	694.31	813.84	699.436	0.709788	-0.218553
ENSMUSG00000000552	Zfp385a	579.709	582.43	907.647	677.73	581.07	792.688	0.710714	0.448043
ENSMUSG00000001794	Capns1	2068.24	2162.88	1937.32	1800.03	2115.56	1868.67	0.711058	-0.179025
ENSMUSG00000022858	Tra2b	3473.95	3417.66	3078.34	3063.26	3445.8	3070.8	0.711058	-0.166227
ENSMUSG00000028647	Mycbp	209.728	237.767	186.161	165.805	223.748	175.983	0.711058	-0.346434
ENSMUSG00000060036	Rpl3	738.887	654.36	855.094	764.778	696.623	809.936	0.711639	0.217429
ENSMUSG00000057738	Sptan1	6050.91	6295.84	6883.51	6887.14	6173.38	6885.33	0.71164	0.157465
ENSMUSG00000068323	Slc4a5	314.054	303.703	132.718	258.035	308.878	195.376	0.71164	-0.660784
ENSMUSG00000057963	Itpk1	708.772	699.316	622.616	458.038	704.044	540.327	0.712794	-0.381834
ENSMUSG00000027282	Mtch2	2019.84	1931.11	2217.01	2240.45	1975.48	2228.73	0.714045	0.174021
ENSMUSG00000035614	Fam179b	1596.08	1638.4	1435.85	1410.38	1617.24	1423.11	0.7144	-0.184482
ENSMUSG00000001240	Ramp2	18.284	11.9883	30.2846	29.016	15.1361	29.6503	0.714928	0.97005
ENSMUSG00000017466	Timp2	27.9637	19.9805	34.7382	53.8868	23.9721	44.3125	0.716015	0.886359
ENSMUSG00000027680	Fxr1	6076.73	6060.07	6887.07	6616.67	6068.4	6751.87	0.716228	0.153972
ENSMUSG00000029228	Lnx1	39.7945	67.9336	114.013	78.7576	53.864	96.3851	0.716228	0.839488
ENSMUSG00000060429	Sntb1	122.61	127.875	65.9135	107.774	125.242	86.8435	0.716774	-0.528234
ENSMUSG00000024785	Rcl1	777.606	749.267	658.244	651.823	763.437	655.034	0.7173	-0.220939
ENSMUSG00000031386	Hcfc1	5454	5856.27	5086.92	5063.28	5655.13	5075.1	0.7173	-0.156124
ENSMUSG00000005534	Insr	379.661	340.667	444.471	416.586	360.164	430.529	0.717432	0.257455
ENSMUSG00000034994	Eef2	28391.8	28036.6	30549.1	32088.5	28214.2	31318.8	0.717432	0.150611
ENSMUSG00000002580	Mien1	372.132	407.601	479.209	451.82	389.867	465.515	0.717524	0.255845
ENSMUSG00000006567	Atp7b	91.4198	94.9072	130.936	122.282	93.1635	126.609	0.717524	0.442543
ENSMUSG00000020521	Rnft1	308.676	293.713	377.667	351.3	301.194	364.483	0.717524	0.275158
ENSMUSG00000024459	H2-M5	647.467	633.381	479.209	592.755	640.424	535.982	0.717524	-0.256843
ENSMUSG00000029071	Dvl1	268.882	218.786	343.819	284.978	243.834	314.399	0.717524	0.366697
ENSMUSG00000030423	Pop4	591.54	621.392	516.619	515.033	606.466	515.826	0.717524	-0.233541
ENSMUSG00000041921	Metap1d	215.105	221.783	296.611	243.527	218.444	270.069	0.717524	0.306062
ENSMUSG00000019998	Stx7	265.655	258.747	320.66	322.284	262.201	321.472	0.71756	0.294021
ENSMUSG00000024542	Cep192	2971.68	3030.04	2644.56	2706.77	3000.86	2675.67	0.71756	-0.165477
ENSMUSG00000043872	Zmym1	1375.6	1361.67	1494.63	1625.93	1368.63	1560.28	0.718316	0.18907
ENSMUSG00000079036	Alkbh1	95.7219	116.886	180.817	131.608	106.304	156.212	0.719204	0.555317
ENSMUSG00000020793	Galr2	13.9818	7.99218	3.56289	2.07257	10.987	2.81773	0.719309	-1.96319
ENSMUSG00000043410	Hfm1	19.3595	18.9814	28.5031	47.6691	19.1705	38.0861	0.719309	0.99038
ENSMUSG00000029771	Irf5	15.0574	1.99805	25.831	18.6531	8.52771	22.242	0.719477	1.38306
ENSMUSG00000035914	Cd276	130.139	118.884	170.128	155.443	124.511	162.785	0.719477	0.386695
ENSMUSG00000017781	Pitpna	689.413	664.35	760.678	815.556	676.881	788.117	0.719636	0.219506
ENSMUSG00000032459	Mrps22	453.872	482.528	407.061	376.171	468.2	391.616	0.719636	-0.257686
ENSMUSG00000036478	Btg1	606.597	621.392	539.778	502.598	613.995	521.188	0.719636	-0.236422
ENSMUSG00000037369	Kdm6a	1268.05	1385.64	1522.25	1499.5	1326.85	1510.87	0.719636	0.187384
ENSMUSG00000037351	Actr1b	892.687	925.095	1066.2	1021.78	908.891	1043.99	0.720402	0.199923
ENSMUSG00000002228	Ppm1j	58.0784	40.9599	79.2744	67.3585	49.5192	73.3164	0.721438	0.566149
ENSMUSG00000008999	Bmp7	132.29	158.845	105.996	113.991	145.567	109.994	0.723664	-0.404265
ENSMUSG00000022474	Pmm1	1420.77	1342.69	1643.38	1480.85	1381.73	1562.12	0.723664	0.177028
ENSMUSG00000032285	Dnaja4	35.4924	25.9746	54.3341	45.5965	30.7335	49.9653	0.723664	0.701115
ENSMUSG00000050963	Kcns2	13.9818	18.9814	7.12579	5.18142	16.4816	6.1536	0.723664	-1.42136
ENSMUSG00000061755	Bod1l	1587.48	1672.36	1413.58	1465.31	1629.92	1439.44	0.723664	-0.179293
ENSMUSG00000021033	Gstz1	132.29	160.843	267.217	185.495	146.566	226.356	0.724161	0.62704
ENSMUSG00000027204	Fbn1	84.9666	93.9082	63.2413	61.1408	89.4374	62.1911	0.726992	-0.524171
ENSMUSG00000085824	2410114N07Rik	13.9818	8.99121	26.7217	21.762	11.4865	24.2418	0.727072	1.07756
ENSMUSG00000078773	Rad54b	597.993	578.434	694.764	677.73	588.214	686.247	0.727167	0.222388
ENSMUSG00000021782	Dlg5	1543.38	1616.42	1283.53	1487.07	1579.9	1385.3	0.727199	-0.189635
ENSMUSG00000006057	Atp5g1	735.66	750.266	630.632	647.678	742.963	639.155	0.72771	-0.217125
ENSMUSG00000020917	Acly	6477.9	6741.41	7554.22	7134.82	6609.65	7344.52	0.72771	0.152094
ENSMUSG00000027985	Lef1	35.4924	33.9668	62.3506	47.6691	34.7296	55.0098	0.72771	0.663525
ENSMUSG00000030216	Wbp11	2143.52	2118.93	1871.41	1908.84	2131.23	1890.12	0.72771	-0.173204
ENSMUSG00000034616	Ssh3	23.6616	16.9834	55.2248	31.0885	20.3225	43.1567	0.72771	1.08651
ENSMUSG00000035769	Xylb	144.121	178.825	212.883	200.003	161.473	206.443	0.72771	0.354451
ENSMUSG00000038072	Galnt11	400.096	397.611	461.395	491.199	398.854	476.297	0.72771	0.256001
ENSMUSG00000039246	Lyplal1	233.389	217.787	170.128	187.567	225.588	178.848	0.72771	-0.334959
ENSMUSG00000067276	Capn6	12.9063	3.99609	16.9237	30.0522	8.45121	23.488	0.727958	1.47469
ENSMUSG00000023048	Prr13	673.28	695.32	789.181	801.048	684.3	795.114	0.728656	0.216533
ENSMUSG00000025001	Hells	6881.22	6879.27	6016.84	6373.15	6880.25	6194.99	0.728656	-0.151358
ENSMUSG00000042473	Tbc1d8b	60.2295	53.9472	39.1918	32.1248	57.0884	35.6583	0.729243	-0.678958
ENSMUSG00000044393	Dsg2	2104.81	2196.85	1961.37	1847.69	2150.83	1904.53	0.729243	-0.175455
ENSMUSG00000052962	Mrpl35	678.657	686.329	608.364	556.485	682.493	582.424	0.729272	-0.228744
ENSMUSG00000027324	Rpusd2	415.153	412.597	326.005	365.808	413.875	345.907	0.729407	-0.258813
ENSMUSG00000033228	Scaf11	3082.46	3123.95	2844.97	2679.83	3103.2	2762.4	0.729852	-0.167835
ENSMUSG00000023007	Prpf40b	253.824	217.787	305.518	272.543	235.806	289.03	0.731353	0.293623
ENSMUSG00000053838	Nudcd3	1362.69	1301.73	1237.21	1087.06	1332.21	1162.14	0.731924	-0.197039
ENSMUSG00000029276	Glmn	283.939	314.692	363.415	363.736	299.316	363.575	0.731938	0.280587
ENSMUSG00000034317	Trim59	2536.09	2528.53	2322.12	2171.02	2532.31	2246.57	0.731938	-0.172733
ENSMUSG00000034931	Dhx8	1348.71	1389.64	1163.28	1248.72	1369.18	1206	0.731938	-0.183074
ENSMUSG00000042719	Naa25	1977.89	2074.97	1897.24	1680.85	2026.43	1789.05	0.731938	-0.179751
ENSMUSG00000074797	Itpa	591.54	590.423	532.652	467.364	590.981	500.008	0.731938	-0.24116
ENSMUSG00000081534	Slc48a1	124.761	133.869	96.1981	95.3381	129.315	95.7681	0.731938	-0.433273
ENSMUSG00000043333	Rhbdl2	55.9274	65.9355	31.1753	48.7054	60.9315	39.9403	0.732337	-0.609341
ENSMUSG00000002257	Def6	300.072	256.749	209.32	241.454	278.41	225.387	0.732601	-0.304808
ENSMUSG00000024055	Cyp4f13	114.006	106.895	148.751	144.044	110.451	146.397	0.732601	0.406486
ENSMUSG00000024258	Polr2d	492.591	481.529	394.59	426.949	487.06	410.77	0.732601	-0.24577
ENSMUSG00000020063	Sirt1	1285.25	1182.84	1348.55	1464.27	1234.05	1406.41	0.732789	0.18862
ENSMUSG00000032268	Tmprss5	48.3987	34.9658	23.1588	24.8708	41.6823	24.0148	0.732789	-0.795509
ENSMUSG00000040584	Abcb1a	404.398	370.638	179.035	326.43	387.518	252.732	0.732789	-0.616652
ENSMUSG00000032112	Trappc4	377.51	390.618	443.58	475.654	384.064	459.617	0.733539	0.259087
ENSMUSG00000036099	Vezt	219.407	190.813	269.889	238.345	205.11	254.117	0.733539	0.309094
ENSMUSG00000042359	Osbpl6	18.284	25.9746	36.5197	42.4877	22.1293	39.5037	0.733539	0.83603
ENSMUSG00000028581	Laptm5	1112.09	1163.86	578.079	980.325	1137.98	779.202	0.733684	-0.546403
ENSMUSG00000072591	5930412G12Rik	47.3232	37.9629	66.8042	63.2133	42.643	65.0088	0.733684	0.608325
ENSMUSG00000028102	Pex11b	244.145	235.769	179.035	205.184	239.957	192.11	0.734033	-0.320845
ENSMUSG00000049775	Tmsb4x	1135.76	1167.86	1263.05	1372.04	1151.81	1317.54	0.734455	0.193951
ENSMUSG00000024483	Ankhd1	2613.53	2666.39	2380.01	2318.17	2639.96	2349.09	0.735059	-0.168415
ENSMUSG00000066306	Numa1	2423.16	2483.57	2182.27	2183.45	2453.37	2182.86	0.735059	-0.168542
ENSMUSG00000039740	Alg2	406.549	413.596	328.677	356.482	410.072	342.579	0.735199	-0.25944
ENSMUSG00000026932	Nacc2	96.7974	93.9082	138.062	118.136	95.3528	128.099	0.737019	0.425915
ENSMUSG00000054387	Mdm4	2678.06	2691.37	2419.2	2359.62	2684.71	2389.41	0.739003	-0.168113
ENSMUSG00000002741	Ykt6	781.908	906.114	726.83	733.689	844.011	730.26	0.739371	-0.208852
ENSMUSG00000017929	B4galt5	1202.44	1099.92	1035.02	843.535	1151.18	939.278	0.739371	-0.293492
ENSMUSG00000022974	Paxbp1	796.965	776.241	932.587	876.696	786.603	904.642	0.739371	0.201711
ENSMUSG00000025332	Kdm5c	2703.87	2730.33	2424.55	2417.65	2717.1	2421.1	0.739371	-0.166406
ENSMUSG00000028565	Nfia	33.3413	38.9619	8.90723	27.9797	36.1516	18.4435	0.739371	-0.970951
ENSMUSG00000034292	Traf3ip1	363.528	338.669	312.644	261.144	351.098	286.894	0.739371	-0.291359
ENSMUSG00000023892	Zfp51	212.954	190.813	250.293	252.853	201.884	251.573	0.73973	0.317453
ENSMUSG00000029613	Eif2ak1	805.569	825.193	707.234	701.564	815.381	704.399	0.739839	-0.211081
ENSMUSG00000022533	Atp13a3	4382.77	4410.69	5075.34	4699.55	4396.73	4887.44	0.740412	0.15265
ENSMUSG00000023272	Creld2	459.25	429.58	379.448	362.699	444.415	371.074	0.740412	-0.260201
ENSMUSG00000041096	Tspyl2	292.543	351.656	399.935	377.207	322.1	388.571	0.740412	0.270671
ENSMUSG00000046572	Zfp518b	934.633	960.061	1108.06	1454.94	947.347	1281.5	0.740412	0.43587
ENSMUSG00000054640	Slc8a1	7.52869	11.9883	1.78145	3.10885	9.75848	2.44515	0.740412	-1.99673
ENSMUSG00000078784	1810022K09Rik	873.328	910.11	786.509	758.56	891.719	772.534	0.740412	-0.20699
ENSMUSG00000031714	Gab1	6092.86	6150.98	5341.67	5691.27	6121.92	5516.47	0.741987	-0.150239
ENSMUSG00000047098	Rnf31	448.495	422.587	530.871	496.38	435.541	513.626	0.741987	0.23791
ENSMUSG00000073678	Pgap1	241.994	278.727	298.392	343.01	260.36	320.701	0.742359	0.300719
ENSMUSG00000026956	Uap1l1	634.561	711.304	741.972	827.991	672.933	784.982	0.743346	0.222197
ENSMUSG00000058975	Kcnc1	0	0	2.67217	6.21771	0	4.44494	0.743346	Inf
ENSMUSG00000021258	Ccnk	1147.59	1139.89	1005.63	993.797	1143.74	999.712	0.744696	-0.19417
ENSMUSG00000029428	Stx2	67.7582	76.9248	98.8703	104.665	72.3415	101.767	0.744696	0.492382
ENSMUSG00000042492	Tbc1d10b	912.047	906.114	981.577	1137.84	909.08	1059.71	0.744713	0.221188
ENSMUSG00000020088	Sar1a	1405.71	1390.64	1214.06	1247.69	1398.18	1230.87	0.744988	-0.183867
ENSMUSG00000024277	Mapre2	500.12	556.456	382.12	477.727	528.288	429.924	0.744988	-0.297244
ENSMUSG00000031200	Mtcp1	51.6253	58.9424	87.2909	73.5762	55.2838	80.4335	0.744988	0.54094
ENSMUSG00000013921	Clip3	108.628	95.9062	142.516	129.536	102.267	136.026	0.745084	0.411535
ENSMUSG00000026047	Kdelc1	461.401	443.566	408.842	345.083	452.484	376.962	0.745629	-0.263445
ENSMUSG00000027602	Map1lc3a	119.383	93.9082	143.406	138.862	106.646	141.134	0.746857	0.404241
ENSMUSG00000079019	Insl3	9.67974	2.99707	23.1588	12.4354	6.3384	17.7971	0.747025	1.48945
ENSMUSG00000021975	Ints9	662.524	621.392	570.063	523.324	641.958	546.693	0.747249	-0.231748
ENSMUSG00000029049	Morn1	38.719	27.9726	52.5527	53.8868	33.3458	53.2197	0.747249	0.674456
ENSMUSG00000018666	Cbx1	3285.73	3480.6	3032.02	3024.91	3383.17	3028.47	0.747274	-0.159786
ENSMUSG00000037965	Zc3h7a	487.214	466.544	576.298	543.013	476.879	559.655	0.748079	0.230917
ENSMUSG00000000561	Wdr77	2814.65	2918.15	2535.89	2587.6	2866.4	2561.75	0.749748	-0.162113
ENSMUSG00000020152	Actr2	6505.86	6655.49	7176.56	7468.5	6580.68	7322.53	0.749748	0.154106
ENSMUSG00000058672	Tubb2a	222.634	201.803	154.095	182.386	212.218	168.241	0.749748	-0.335024
ENSMUSG00000020361	Hspa4	9422.69	9609.6	8338.95	8867.48	9516.15	8603.22	0.749798	-0.145501
ENSMUSG00000029231	Pdgfra	21.5105	21.9785	32.9568	44.5602	21.7445	38.7585	0.749798	0.83386
ENSMUSG00000041734	Kirrel	998.089	1026	1169.52	1512.97	1012.04	1341.25	0.749798	0.406305
ENSMUSG00000047642	D930020B18Rik	0	0	3.56289	5.18142	0	4.37216	0.749798	Inf
ENSMUSG00000048834	Vstm2a	16.1329	19.9805	32.9568	34.1974	18.0567	33.5771	0.749798	0.894944
ENSMUSG00000055305	Zfp93	35.4924	28.9717	42.7547	62.1771	32.232	52.4659	0.749798	0.702885
ENSMUSG00000076219	Mir487b	0	0	3.56289	5.18142	0	4.37216	0.749798	Inf
ENSMUSG00000079162	Trim43b	0	0	3.56289	5.18142	0	4.37216	0.749798	Inf
ENSMUSG00000045005	Fzd5	3095.37	3137.93	2525.2	2951.34	3116.65	2738.27	0.749838	-0.186731
ENSMUSG00000031976	Urb2	2920.05	3020.05	2670.39	2635.27	2970.05	2652.83	0.750517	-0.162956
ENSMUSG00000028514	Usp24	3116.88	3215.86	2978.58	2662.21	3166.37	2820.4	0.751114	-0.16693
ENSMUSG00000033671	Cep350	656.071	683.332	584.314	563.739	669.702	574.027	0.751114	-0.222401
ENSMUSG00000043421	Hilpda	78.5134	81.9199	51.6619	59.0682	80.2167	55.3651	0.751114	-0.534926
ENSMUSG00000030359	Pzp	7.52869	9.99023	0	4.14514	8.75946	2.07257	0.751904	-2.07942
ENSMUSG00000004631	Sgce	73.1358	86.915	63.2413	45.5965	80.0254	54.4189	0.753427	-0.55635
ENSMUSG00000017400	Stac2	69.9092	72.9287	101.542	98.447	71.419	99.9947	0.753427	0.485545
ENSMUSG00000079029	Gm5662	1.07553	1.99805	6.23506	10.3628	1.53679	8.29895	0.753427	2.43301
ENSMUSG00000073910	Mob3b	264.58	298.708	320.66	367.881	281.644	344.271	0.753431	0.289672
ENSMUSG00000015714	Cers2	895.914	978.044	1126.76	1013.49	936.979	1070.13	0.75386	0.191692
ENSMUSG00000049232	Tigd2	302.223	334.673	239.605	287.051	318.448	263.328	0.75386	-0.274198
ENSMUSG00000054708	Ankrd24	106.477	103.898	139.844	139.898	105.188	139.871	0.754092	0.411129
ENSMUSG00000063065	Mapk3	637.787	585.428	897.849	695.347	611.607	796.598	0.754092	0.381246
ENSMUSG00000064351	mt-Co1	81880.9	69719.8	85307.2	90370.2	75800.4	87838.7	0.754092	0.212652
ENSMUSG00000025268	Maged2	211.879	201.803	168.347	156.479	206.841	162.413	0.75436	-0.348855
ENSMUSG00000031770	Herpud1	127.988	141.861	176.363	173.059	134.924	174.711	0.75436	0.372821
ENSMUSG00000034602	Mon2	973.352	1041.98	854.204	909.858	1007.67	882.031	0.756104	-0.192117
ENSMUSG00000072618	Gm10384	0	0	4.45362	4.14514	0	4.29938	0.756104	Inf
ENSMUSG00000091881	Gm17146	0	0	4.45362	4.14514	0	4.29938	0.756104	Inf
ENSMUSG00000070407	Hs3st3b1	285.015	311.695	249.403	237.309	298.355	243.356	0.756655	-0.293962
ENSMUSG00000004455	Ppp1cc	291.468	284.722	337.584	361.663	288.095	349.624	0.757175	0.27926
ENSMUSG00000024197	Plin3	1064.77	1020	1122.31	1288.1	1042.39	1205.21	0.757175	0.209389
ENSMUSG00000024273	2700062C07Rik	117.232	128.874	164.784	156.479	123.053	160.631	0.757175	0.384471
ENSMUSG00000042487	Leo1	927.104	894.126	767.803	817.628	910.615	792.716	0.757175	-0.200037
ENSMUSG00000053398	Phgdh	493.667	477.533	570.954	568.92	485.6	569.937	0.757175	0.231034
ENSMUSG00000068299	1700019G17Rik	64.5316	63.9375	31.1753	54.9231	64.2345	43.0492	0.757175	-0.577363
ENSMUSG00000025574	Tk1	656.071	646.368	556.702	559.593	651.22	558.148	0.757425	-0.222497
ENSMUSG00000054404	Slfn5	3.22658	3.99609	8.90723	15.5443	3.61134	12.2257	0.757425	1.75932
ENSMUSG00000078870	Gm14410	79.589	82.9189	57.0063	54.9231	81.2539	55.9647	0.757425	-0.537921
ENSMUSG00000026965	Anapc2	1214.27	1192.83	1353.01	1382.4	1203.55	1367.71	0.758266	0.18446
ENSMUSG00000028469	Npr2	6.45316	0.999023	10.6887	13.4717	3.72609	12.0802	0.758266	1.69691
ENSMUSG00000031953	Tmem170	335.564	345.662	394.59	423.84	340.613	409.215	0.758266	0.264726
ENSMUSG00000025959	Klf7	273.184	269.736	355.399	300.522	271.46	327.96	0.760817	0.272782
ENSMUSG00000004798	Ulk2	39.7945	27.9726	61.4599	44.5602	33.8836	53.0101	0.760924	0.64568
ENSMUSG00000020741	Cluh	2086.52	2111.93	1929.31	1793.81	2099.23	1861.56	0.760924	-0.173349
ENSMUSG00000021108	Prkch	6.45316	5.99414	18.7052	13.4717	6.22365	16.0884	0.760924	1.37019
ENSMUSG00000021266	Wars	1268.05	1199.83	1114.29	1045.61	1233.94	1079.95	0.760924	-0.1923
ENSMUSG00000025757	Hspa4l	68.8337	81.9199	111.34	97.4107	75.3768	104.376	0.760924	0.469591
ENSMUSG00000026568	Mpc2	139.818	160.843	203.085	180.313	150.331	191.699	0.760924	0.350706
ENSMUSG00000026991	Pkp4	1855.28	1848.19	1593.5	1698.47	1851.74	1645.99	0.760924	-0.169927
ENSMUSG00000027195	Hsd17b12	1127.15	1152.87	937.932	1070.48	1140.01	1004.21	0.760924	-0.182993
ENSMUSG00000034613	Ppm1h	104.326	87.914	143.406	111.919	96.1201	127.663	0.760924	0.409426
ENSMUSG00000040618	Pck2	473.232	455.555	582.533	503.634	464.393	543.084	0.760924	0.225828
ENSMUSG00000044149	Nkrf	510.875	479.531	443.58	388.607	495.203	416.093	0.760924	-0.251113
ENSMUSG00000046324	Ermp1	914.198	820.198	766.913	732.653	867.198	749.783	0.760924	-0.209888
ENSMUSG00000050088	1600012H06Rik	301.147	328.679	255.638	262.18	314.913	258.909	0.760924	-0.28251
ENSMUSG00000061360	Phf5a	995.938	989.033	886.27	841.463	992.485	863.866	0.760924	-0.200238
ENSMUSG00000070583	Fv1	20.435	13.9863	58.7877	29.016	17.2107	43.9018	0.760924	1.35098
ENSMUSG00000034252	Senp6	1501.44	1511.52	1748.49	1647.69	1506.48	1698.09	0.760998	0.172733
ENSMUSG00000025337	Sbds	813.098	822.196	748.208	662.186	817.647	705.197	0.761094	-0.213453
ENSMUSG00000009995	Taz	172.084	193.81	247.621	209.329	182.947	228.475	0.761342	0.320609
ENSMUSG00000021892	Sh3bp5	0	2.99707	8.90723	7.25399	1.49853	8.08061	0.761342	2.43091
ENSMUSG00000022035	Ccdc25	594.766	642.372	566.5	473.582	618.569	520.041	0.761342	-0.250309
ENSMUSG00000026288	Inpp5d	1044.34	994.028	1101.82	1230.07	1019.18	1165.95	0.761342	0.19409
ENSMUSG00000052160	Pld4	2.15105	0.999023	9.79796	6.21771	1.57504	8.00783	0.761342	2.34602
ENSMUSG00000052684	Jun	77.4379	84.917	117.575	104.665	81.1774	111.12	0.761342	0.452969
ENSMUSG00000092060	Bend4	1813.34	1753.29	1922.18	2222.83	1783.31	2072.51	0.761342	0.216817
ENSMUSG00000001305	Rrp15	861.497	917.103	821.247	719.181	889.3	770.214	0.761817	-0.207411
ENSMUSG00000001583	Tnk1	169.933	158.845	237.823	185.495	164.389	211.659	0.761817	0.364629
ENSMUSG00000002233	Rhoc	91.4198	104.897	143.406	118.136	98.1586	130.771	0.761817	0.413861
ENSMUSG00000015733	Capza2	2458.65	2441.61	2139.52	2236.3	2450.13	2187.91	0.761817	-0.163307
ENSMUSG00000020227	Irak3	347.395	395.613	306.409	312.958	371.504	309.683	0.761817	-0.262585
ENSMUSG00000021814	Anxa7	1697.18	1757.28	1976.51	1910.91	1727.23	1943.71	0.761817	0.170353
ENSMUSG00000024180	Tmem8	276.41	252.753	314.425	329.538	264.582	321.982	0.761817	0.283267
ENSMUSG00000032212	Sltm	1543.38	1620.42	1379.73	1423.85	1581.9	1401.79	0.761817	-0.174384
ENSMUSG00000032741	Tpcn1	472.156	444.565	400.825	367.881	458.361	384.353	0.761817	-0.254051
ENSMUSG00000034341	Wbp2	964.747	980.042	1175.75	1035.25	972.395	1105.5	0.761817	0.185087
ENSMUSG00000036206	Sh3bp4	298.996	337.67	261.873	262.18	318.333	262.026	0.761817	-0.280826
ENSMUSG00000041353	Tmem29	27.9637	33.9668	57.897	41.4514	30.9652	49.6742	0.761817	0.681847
ENSMUSG00000054342	Kcnn4	3.22658	0.999023	8.01651	10.3628	2.1128	9.18968	0.761817	2.12086
ENSMUSG00000060216	Arrb2	307.601	286.72	381.23	331.611	297.16	356.42	0.761817	0.262339
ENSMUSG00000086340	1810059C17Rik	2.15105	5.99414	0	0	4.0726	0	0.761817	#NAME?
ENSMUSG00000093573	Gm20610	64.5316	57.9433	39.1918	40.4151	61.2375	39.8035	0.761817	-0.621521
ENSMUSG00000086229	Gm4887	5.37763	7.99218	1.78145	0	6.68491	0.890723	0.762149	-2.90786
ENSMUSG00000030272	Camk1	26.8882	32.9678	44.5362	53.8868	29.928	49.2115	0.762194	0.7175
ENSMUSG00000000078	Klf6	1393.88	1433.6	1831.33	1530.59	1413.74	1680.96	0.763326	0.249768
ENSMUSG00000001089	Luzp1	1598.23	1603.43	1456.33	1369.97	1600.83	1413.15	0.763326	-0.179907
ENSMUSG00000025237	Parp6	89.2687	111.891	127.373	143.007	100.58	135.19	0.763326	0.426653
ENSMUSG00000026478	Lamc1	6531.67	6748.4	5475.28	6308.9	6640.04	5892.09	0.763326	-0.172413
ENSMUSG00000024299	Adamts10	65.6071	46.9541	76.6022	86.0116	56.2806	81.3069	0.763485	0.53074
ENSMUSG00000085572	Gm16234	0	0	6.23506	2.07257	0	4.15382	0.76435	Inf
ENSMUSG00000021598	Med10	507.649	546.466	468.52	424.877	527.057	446.698	0.764947	-0.238658
ENSMUSG00000035458	Tnni3	21.5105	13.9863	37.4104	26.9434	17.7484	32.1769	0.764947	0.858333
ENSMUSG00000062203	Gspt1	3982.68	4186.91	3716.1	3619.74	4084.79	3667.92	0.764947	-0.1553
ENSMUSG00000075707	Dio3	64.5316	74.9267	40.9733	53.8868	69.7292	47.43	0.764947	-0.555962
ENSMUSG00000002190	Clgn	383.963	370.638	297.502	332.647	377.3	315.074	0.76577	-0.260021
ENSMUSG00000022516	Nudt16l1	491.516	469.541	400.825	411.405	480.528	406.115	0.76577	-0.242732
ENSMUSG00000022761	Lztr1	346.32	369.639	435.564	417.623	357.979	426.593	0.76577	0.252985
ENSMUSG00000025436	Xrcc6bp1	119.383	125.877	93.5259	88.0842	122.63	90.805	0.76577	-0.43347
ENSMUSG00000026796	Fam129b	838.911	809.209	716.141	711.927	824.06	714.034	0.76577	-0.206755
ENSMUSG00000023094	Msrb2	189.293	207.797	163.002	149.225	198.545	156.114	0.766197	-0.346868
ENSMUSG00000034164	Emid1	26.8882	11.9883	49.8805	31.0885	19.4382	40.4845	0.766197	1.05847
ENSMUSG00000062190	Lancl2	322.658	332.675	278.796	260.107	327.666	269.452	0.767798	-0.2822
ENSMUSG00000029552	Tes	288.241	308.698	415.968	332.647	298.47	374.307	0.768759	0.32664
ENSMUSG00000032898	Fbxo21	658.222	688.327	562.046	600.009	673.275	581.027	0.768759	-0.212589
ENSMUSG00000022377	Asap1	675.431	643.371	606.583	519.178	659.401	562.88	0.768858	-0.228327
ENSMUSG00000030019	Fbxl14	1097.04	1077.95	925.461	983.434	1087.49	954.448	0.768858	-0.188266
ENSMUSG00000002372	Ranbp3	1024.98	1046.98	931.696	877.733	1035.98	904.715	0.771049	-0.195457
ENSMUSG00000018846	Pank3	1707.94	1682.35	1959.59	1846.66	1695.15	1903.12	0.771049	0.166961
ENSMUSG00000020159	Gabrp	8.60421	20.9795	72.1486	31.0885	14.7918	51.6186	0.771049	1.80309
ENSMUSG00000023147	Wrb	607.673	643.371	536.215	537.832	625.522	537.023	0.771049	-0.220075
ENSMUSG00000025287	Acot9	1271.27	1194.83	1377.95	1416.6	1233.05	1397.27	0.771049	0.180382
ENSMUSG00000025825	Iscu	280.712	284.722	212.883	250.781	282.717	231.832	0.771049	-0.28628
ENSMUSG00000041440	Gk5	416.229	378.63	481.881	455.965	397.429	468.923	0.771049	0.238653
ENSMUSG00000041891	Lman1	1976.82	2000.04	1660.31	1894.33	1988.43	1777.32	0.771049	-0.161929
ENSMUSG00000053219	Raet1e	12.9063	15.9844	32.066	23.8345	14.4453	27.9503	0.771049	0.952258
ENSMUSG00000060038	Dhps	408.7	357.65	472.974	431.094	383.175	452.034	0.771198	0.238428
ENSMUSG00000015342	Xk	58.0784	60.9404	91.7445	77.7213	59.5094	84.7329	0.771255	0.509804
ENSMUSG00000021144	Mta1	1132.53	1027.99	1313.82	1163.75	1080.26	1238.78	0.771255	0.197541
ENSMUSG00000021629	Slc30a5	680.808	765.252	635.976	613.48	723.03	624.728	0.771255	-0.210827
ENSMUSG00000027198	Ext2	467.854	512.499	384.792	451.82	490.176	418.306	0.771255	-0.228742
ENSMUSG00000028790	Khdrbs1	2005.86	1983.06	2178.71	2304.7	1994.46	2241.7	0.771255	0.168597
ENSMUSG00000034917	Tjp3	164.556	155.848	286.813	194.821	160.202	240.817	0.771255	0.58805
ENSMUSG00000024561	Mbd1	188.217	196.808	252.075	225.91	192.512	238.992	0.771336	0.312013
ENSMUSG00000030782	Tgfb1i1	25.8126	36.9639	57.897	42.4877	31.3882	50.1923	0.771336	0.677243
ENSMUSG00000020850	Prpf8	10402.5	10938.3	9261.74	10116.2	10670.4	9688.97	0.77137	-0.139198
ENSMUSG00000022217	Emc9	35.4924	30.9697	57.897	46.6328	33.231	52.2649	0.77137	0.653311
ENSMUSG00000028836	Slc30a2	339.866	423.586	193.287	316.067	381.726	254.677	0.77137	-0.58387
ENSMUSG00000024228	Nudt12	163.48	161.842	185.27	236.273	162.661	210.772	0.771414	0.373813
ENSMUSG00000020325	Fstl3	8.60421	3.99609	22.2681	11.3991	6.30015	16.8336	0.771525	1.41789
ENSMUSG00000037062	Sh3glb1	584.011	556.456	669.824	653.895	570.233	661.86	0.771639	0.214973
ENSMUSG00000059439	Bcas3	690.488	647.367	756.224	789.649	668.928	772.936	0.771639	0.2085
ENSMUSG00000022429	Dmc1	33.3413	30.9697	43.6454	60.1045	32.1555	51.875	0.772548	0.689972
ENSMUSG00000024451	Arap3	5.37763	8.99121	18.7052	16.5805	7.18442	17.6429	0.772548	1.29614
ENSMUSG00000029777	Gars	4551.63	4708.4	4271.91	4048.76	4630.01	4160.34	0.772548	-0.154316
ENSMUSG00000020692	Nle1	430.211	408.6	357.18	345.083	419.406	351.131	0.772606	-0.256335
ENSMUSG00000035754	Wdr18	1022.83	1034.99	873.799	931.62	1028.91	902.709	0.773212	-0.188779
ENSMUSG00000068206	Pick1	368.906	410.598	480.991	441.457	389.752	461.224	0.773212	0.24291
ENSMUSG00000026785	Pkn3	98.9485	112.89	144.297	135.753	105.919	140.025	0.773676	0.402725
ENSMUSG00000046785	Epm2aip1	690.488	659.355	765.131	793.794	674.922	779.462	0.77432	0.207759
ENSMUSG00000071379	Hpcal1	83.8911	77.9238	51.6619	61.1408	80.9074	56.4014	0.774353	-0.520542
ENSMUSG00000040197	Cd209e	3.22658	1.99805	13.3608	6.21771	2.61231	9.78928	0.774455	1.90587
ENSMUSG00000017485	Top2b	834.609	803.215	697.436	725.399	818.912	711.418	0.774703	-0.203011
ENSMUSG00000002797	Ggct	208.652	221.783	179.926	161.66	215.218	170.793	0.776507	-0.333546
ENSMUSG00000002908	Kcnn1	45.1721	55.9453	86.4002	62.1771	50.5587	74.2886	0.776507	0.555181
ENSMUSG00000024431	Nr3c1	241.994	248.757	177.254	221.765	245.375	199.509	0.776507	-0.298532
[truncated: 18,515 more rows]

## Sheet: RNAseq_Spic-KO_2iLd1
id	name	WT-E14-2iDay1-Rep1-17981	WT-E14-2iDay1-Rep2-17980	Spic-KO-2iDay1-clF6-17979	Spic-KO-2iDay1-clH10-17978	Avg-nc-WT	Avg-nc-KO	Log2_FC_KO_vs_WT	pval_KO_vs_WT	FDR_KO_vs_WT
ENSMUSG00000005397	Nid1	14324.9	14312.9	6173.62	7399.51	13.8057	12.7285	-1.07727	1.38e-12	3.37e-08
ENSMUSG00000064325	Hhip	525.696	529.767	193.59	224.04	9.04639	7.70608	-1.34031	1.69e-10	2.07e-06
ENSMUSG00000029522	Pla2g1b	332.375	287.292	673.165	631.854	8.28	9.34986	1.06986	5.47e-08	0.000446308
ENSMUSG00000034488	Edil3	128.88	149.392	35.1982	62.9789	7.13069	5.61732	-1.51337	2.34e-06	0.0143499
ENSMUSG00000038305	Spats2l	318.809	266.607	117.327	169.32	8.19824	7.16314	-1.0351	2.12e-05	0.103861
ENSMUSG00000025930	Msc	403.599	486.099	224.388	262.24	8.80041	7.92668	-0.873733	3.15e-05	0.110596
ENSMUSG00000026824	Kcnj3	114.183	104.574	25.6653	55.7518	6.78632	5.34726	-1.43906	3.16e-05	0.110596
ENSMUSG00000031502	Col4a1	1421.07	1334.19	2022.43	2412.82	10.429	11.1148	0.685779	4.8e-05	0.120828
ENSMUSG00000039539	Sgcz	78.0064	71.2485	13.9326	32.0057	6.24084	4.52163	-1.71921	5.29e-05	0.120828
ENSMUSG00000021848	Otx2	296.198	260.862	95.3284	165.191	8.12686	7.02525	-1.10161	5.36e-05	0.120828
ENSMUSG00000026959	Grin1	648.923	726.275	412.112	264.305	9.42752	8.40177	-1.02575	5.43e-05	0.120828
ENSMUSG00000048834	Vstm2a	68.9622	85.0386	15.3992	34.0706	6.28541	4.62848	-1.65693	7.04e-05	0.143688
ENSMUSG00000020644	Id2	305.243	330.961	184.791	143.509	8.31787	7.35887	-0.959002	7.76e-05	0.146204
ENSMUSG00000040254	Sema3d	70.0927	80.4419	13.1993	37.1679	6.25299	4.65441	-1.59858	0.000105374	0.184314
ENSMUSG00000020105	Lrig3	1402.99	1376.71	783.16	1028.31	10.4417	9.82295	-0.6188	0.000162885	0.263368
ENSMUSG00000017978	Cadps2	135.663	131.005	57.9304	55.7518	7.06968	5.82886	-1.24082	0.00017208	0.263368
ENSMUSG00000043415	Otud1	584.483	610.209	290.385	423.301	9.22484	8.47915	-0.74569	0.000189991	0.264677
ENSMUSG00000001507	Itga3	792.5	695.248	465.643	447.047	9.54085	8.83398	-0.706871	0.000200001	0.264677
ENSMUSG00000028226	Mmp16	139.055	181.569	53.5306	83.6278	7.33371	6.0997	-1.23401	0.000205361	0.264677
ENSMUSG00000055748	Gsdmc4	20.3495	20.6851	0	3.09732	4.42742	0.631023	-3.7964	0.000274801	0.330422
ENSMUSG00000074652	Myh7b	838.852	799.822	1294.27	1233.77	9.68007	10.3038	0.623728	0.000283357	0.330422
ENSMUSG00000031503	Col4a2	549.437	561.944	833.024	936.425	9.12073	9.78908	0.668353	0.000314275	0.349817
ENSMUSG00000076431	Sox4	328.984	330.961	577.837	491.442	8.37057	9.06242	0.691856	0.000408043	0.434442
ENSMUSG00000063672	Nkx6-3	265.674	247.071	142.993	58.8492	8.00772	6.65708	-1.35063	0.00052766	0.538389
ENSMUSG00000056870	Gulp1	183.146	129.856	69.6631	64.0114	7.29922	6.06258	-1.23664	0.000720718	0.705958
ENSMUSG00000038608	Dock10	57.6569	63.2043	9.53284	34.0706	5.94089	4.44637	-1.49452	0.00075709	0.713062
ENSMUSG00000022505	Emp2	400.207	379.226	235.388	237.462	8.60998	7.88524	-0.724741	0.000895523	0.812206
ENSMUSG00000048376	F2r	1562.39	1478.98	940.085	1167.69	10.5715	10.0415	-0.529948	0.00110274	0.964425
ENSMUSG00000026443	Lrrn2	135.663	144.795	54.9972	91.8873	7.1419	6.19854	-0.943358	0.00143037	1
ENSMUSG00000068748	Ptprz1	166.188	178.121	74.0629	117.698	7.43592	6.58317	-0.852749	0.00165568	1
ENSMUSG00000051243	Islr2	465.778	426.342	258.12	316.96	8.80432	8.16762	-0.636706	0.00167754	1
ENSMUSG00000024084	Qpct	206.887	176.972	80.6625	132.153	7.59193	6.73346	-0.858473	0.00232149	1
ENSMUSG00000057337	Chst3	99.4865	101.127	39.598	57.8167	6.66259	5.60607	-1.05652	0.00256207	1
ENSMUSG00000042988	Notum	717.885	781.435	484.708	540.999	9.55202	9.0024	-0.549612	0.00274614	1
ENSMUSG00000030022	Adamts9	618.399	596.419	371.781	452.209	9.2489	8.68648	-0.562414	0.00275776	1
ENSMUSG00000003309	Ap1m2	410.382	510.231	305.784	291.149	8.84958	8.22142	-0.628157	0.0028395	1
ENSMUSG00000027966	Col11a1	783.456	845.789	313.117	575.07	9.67176	8.79472	-0.877038	0.00312465	1
ENSMUSG00000021384	Susd3	21.48	14.9392	2.19989	2.06488	4.26376	1.09247	-3.17129	0.00328115	1
ENSMUSG00000025480	Syce1	714.494	688.353	464.909	499.702	9.4562	8.9138	-0.542393	0.00367112	1
ENSMUSG00000052914	Cyp2j6	183.146	162.033	55.7305	116.666	7.43953	6.42959	-1.00995	0.00377042	1
ENSMUSG00000051262	Cml3	14.6969	18.3867	2.19989	1.03244	4.13272	0.692574	-3.44015	0.00395724	1
ENSMUSG00000028179	Cth	2726.83	2792.48	1480.52	2167.1	11.4308	10.8327	-0.598057	0.00408003	1
ENSMUSG00000063296	Tmem117	219.322	248.221	156.925	119.763	7.87511	7.11212	-0.762995	0.00409128	1
ENSMUSG00000022816	Fstl1	1967.12	1863.95	1325.07	1456.78	10.9043	10.4418	-0.462462	0.00429787	1
ENSMUSG00000070780	Rbm47	1911.72	1981.17	1150.54	1576.54	10.9274	10.4131	-0.514227	0.00445024	1
ENSMUSG00000026879	Gsn	161.666	141.348	223.655	277.727	7.25273	7.96977	0.717038	0.00459492	1
ENSMUSG00000033577	Myo6	1048	910.142	676.832	714.45	9.93674	9.4422	-0.494544	0.00508601	1
ENSMUSG00000043301	Kcnj6	35.0464	39.0718	99.7282	66.0763	5.25017	6.37334	1.12317	0.00515088	1
ENSMUSG00000023274	Cd4	55.3959	34.4751	114.394	81.5629	5.52154	6.61439	1.09286	0.00515255	1
ENSMUSG00000025932	Eya1	1100	1267.53	781.693	932.295	10.2104	9.74314	-0.467249	0.00535336	1
ENSMUSG00000021456	Fbp2	163.927	126.409	26.3986	86.7251	7.19148	5.82176	-1.36972	0.00559816	1
ENSMUSG00000070337	Gpr179	83.6591	55.1601	120.994	137.315	6.1377	7.01295	0.875251	0.00605439	1
ENSMUSG00000046186	Cd109	983.559	963.004	519.173	772.266	9.9282	9.33476	-0.593431	0.00616411	1
ENSMUSG00000031012	Cask	2281.41	2299.49	1500.32	1924.47	11.162	10.7418	-0.420242	0.00616517	1
ENSMUSG00000037568	Vash2	87.0507	83.8894	140.793	161.061	6.43413	7.23771	0.803577	0.00706001	1
ENSMUSG00000021950	Anxa8	221.584	172.375	285.985	327.284	7.62921	8.26038	0.63117	0.00709277	1
ENSMUSG00000038058	Nod1	260.021	262.011	154.725	181.71	8.03351	7.39418	-0.639327	0.00710667	1
ENSMUSG00000044456	Rin3	114.183	99.9778	62.3301	48.5248	6.75596	5.79253	-0.963435	0.00746696	1
ENSMUSG00000054423	Cadps	96.0949	109.171	45.4643	65.0438	6.69534	5.78801	-0.907331	0.00772423	1
ENSMUSG00000019429	Ffar3	30.5243	28.7292	5.86637	11.3569	4.93672	3.10628	-1.83044	0.00773148	1
ENSMUSG00000040969	Arhgef38	232.889	233.281	118.061	183.775	7.87089	7.23762	-0.633272	0.00778475	1
ENSMUSG00000028019	Pdgfc	2377.5	2358.1	1781.91	1719.02	11.2099	10.7735	-0.43642	0.00786863	1
ENSMUSG00000051615	Rap2a	1000.52	980.242	660.699	786.721	9.95329	9.49927	-0.454026	0.00801	1
ENSMUSG00000031997	Trpc6	21.48	28.7292	1.46659	12.3893	4.70623	2.79243	-1.91381	0.00803308	1
ENSMUSG00000057706	Mex3b	380.988	391.867	184.791	300.441	8.59778	7.92253	-0.675254	0.00819114	1
ENSMUSG00000047261	Gap43	93.8338	89.6352	161.325	150.736	6.53503	7.28569	0.750652	0.00844375	1
ENSMUSG00000029228	Lnx1	171.84	158.585	96.795	100.147	7.37689	6.62163	-0.755262	0.00852123	1
ENSMUSG00000026829	Gbgt1	133.402	136.751	79.9292	72.2709	7.08828	6.24983	-0.838451	0.00853829	1
ENSMUSG00000036867	Smad6	123.228	85.0386	46.9309	58.8492	6.71607	5.72492	-0.991148	0.00861385	1
ENSMUSG00000017400	Stac2	224.975	263.16	398.18	317.992	7.93704	8.48416	0.547126	0.00864697	1
ENSMUSG00000063011	Msln	63.3096	52.8618	16.8658	36.1355	5.88474	4.72795	-1.15678	0.00866554	1
ENSMUSG00000070583	Fv1	73.4843	83.8894	43.2644	30.9732	6.31627	5.21408	-1.10219	0.00884704	1
ENSMUSG00000042644	Itpr3	1499.08	1350.27	2059.83	1734.5	10.4774	10.8896	0.412197	0.00923479	1
ENSMUSG00000037035	Inhbb	142.447	147.094	73.3296	99.1144	7.18755	6.42998	-0.757568	0.00928613	1
ENSMUSG00000046718	Bst2	127.75	116.066	232.455	170.353	6.94143	7.65395	0.712513	0.00950029	1
ENSMUSG00000075256	Cerkl	94.9644	103.425	49.8641	55.7518	6.64666	5.72268	-0.92398	0.00951162	1
ENSMUSG00000034981	Parm1	521.173	489.546	172.324	367.549	8.98402	8.07648	-0.907541	0.00954686	1
ENSMUSG00000030772	Dkk3	331.245	303.381	229.522	187.904	8.3143	7.70538	-0.608925	0.0103633	1
ENSMUSG00000032015	Pou2f3	881.812	887.159	1144.67	1278.16	9.79032	10.2425	0.452157	0.0105911	1
ENSMUSG00000025427	Rnf165	1090.96	1162.96	841.09	807.369	10.1395	9.6869	-0.452597	0.0105959	1
ENSMUSG00000032915	Emr4	9.04422	6.89502	0	0	3.16505	#NUM!	#NUM!	0.0107903	1
ENSMUSG00000046449	C77370	1462.9	1492.77	620.368	1130.52	10.5302	9.77387	-0.756374	0.0109656	1
ENSMUSG00000060063	Alox5ap	75.7454	83.8894	27.8652	56.7843	6.33659	5.40343	-0.933164	0.0111743	1
ENSMUSG00000042118	Bhmt2	193.32	256.265	84.329	149.704	7.81885	6.87057	-0.948286	0.0116272	1
ENSMUSG00000086503	Xist	707.711	651.579	944.485	910.614	9.41076	9.85728	0.446521	0.0117973	1
ENSMUSG00000032014	Oaf	106.27	99.9778	155.459	185.839	6.70215	7.41489	0.712734	0.012382	1
ENSMUSG00000002204	Napsa	58.7875	57.4585	28.5985	22.7137	5.88565	4.68123	-1.20442	0.0128375	1
ENSMUSG00000028005	Gucy1b3	6.78317	4.59668	29.3318	16.5191	2.74199	4.51888	1.77689	0.0130088	1
ENSMUSG00000078816	Prkcg	180.884	167.779	93.8618	128.023	7.45394	6.79367	-0.660277	0.0133164	1
ENSMUSG00000027610	Gss	3567.95	3565.87	4751.76	4547.91	11.8009	12.183	0.382099	0.0134644	1
ENSMUSG00000040181	Fmo1	28.2632	28.7292	8.79955	8.25953	4.88246	3.09247	-1.78999	0.0138294	1
ENSMUSG00000042312	S100a13	200.103	208	305.784	297.343	7.67984	8.23632	0.556476	0.0140778	1
ENSMUSG00000032246	Calml4	27.1327	19.5359	3.66648	9.29197	4.60492	2.69582	-1.9091	0.0142035	1
ENSMUSG00000017144	Rnd3	3476.37	3170.56	2617.13	2436.56	11.6989	11.3031	-0.395784	0.0146497	1
ENSMUSG00000037876	Jmjd1c	5282.96	5510.27	3775.74	4640.83	12.3981	12.039	-0.35909	0.014675	1
ENSMUSG00000000555	Itga5	767.629	718.231	1066.21	915.776	9.53902	9.95273	0.41371	0.0152136	1
ENSMUSG00000069072	Slc7a14	20.3495	20.6851	4.39977	5.16221	4.42742	2.25731	-2.17011	0.0153791	1
ENSMUSG00000043822	Adamtsl5	82.5286	81.591	146.659	124.925	6.37608	7.08526	0.709179	0.0158222	1
ENSMUSG00000022999	Lmbr1l	326.723	299.933	481.042	393.36	8.29613	8.77215	0.476026	0.0159418	1
ENSMUSG00000067860	Zic3	3253.66	3260.19	2281.28	2786.56	11.6697	11.3072	-0.362583	0.0160248	1
ENSMUSG00000035910	Dcdc2a	30.5243	21.8342	1.46659	15.4866	4.76443	3.08349	-1.68095	0.0161404	1
ENSMUSG00000031688	Pou4f2	165.057	188.464	86.5289	138.347	7.47379	6.81299	-0.660804	0.0161906	1
ENSMUSG00000074457	S100a16	22.6106	12.6409	49.8641	36.1355	4.21922	5.42626	1.20703	0.0165454	1
ENSMUSG00000057719	Sh3rf2	58.7875	50.5635	21.2656	29.9408	5.79897	4.67825	-1.12072	0.0166992	1
ENSMUSG00000003282	Plag1	784.587	769.944	621.101	508.994	9.60412	9.14223	-0.461889	0.0173333	1
ENSMUSG00000028583	Pdpn	1083.05	1031.95	1570.72	1261.64	10.0478	10.4678	0.419985	0.0175008	1
ENSMUSG00000026483	Fam129a	1943.38	1946.69	1076.48	1615.77	10.9263	10.3946	-0.531726	0.0175843	1
ENSMUSG00000061517	Sox21	351.594	370.033	130.527	274.629	8.4991	7.66233	-0.836768	0.017686	1
ENSMUSG00000008153	Clstn3	643.27	661.922	861.622	900.289	9.35226	9.78293	0.43067	0.0177088	1
ENSMUSG00000021765	Fst	276.979	264.309	137.86	219.91	8.08557	7.48289	-0.602687	0.017921	1
ENSMUSG00000033066	Gas7	420.556	497.59	269.12	367.549	8.84572	8.3144	-0.531321	0.0183223	1
ENSMUSG00000025666	Tmem47	2120.87	2063.91	1506.19	1729.34	11.0316	10.6598	-0.371839	0.0183967	1
ENSMUSG00000090061	3110047P20Rik	23.7411	19.5359	2.19989	10.3244	4.50071	2.64666	-1.85405	0.0184	1
ENSMUSG00000020877	Scrn2	300.72	304.53	439.977	404.717	8.24615	8.72229	0.476138	0.0194363	1
ENSMUSG00000037624	Kcnk2	59.918	60.906	16.1325	44.395	5.94045	4.91952	-1.02093	0.0197073	1
ENSMUSG00000091243	Vgll3	202.365	225.237	59.3969	156.931	7.74686	6.75708	-0.989779	0.0202465	1
ENSMUSG00000048997	Atxn7l2	246.455	276.95	439.244	332.446	8.03729	8.59188	0.554592	0.020365	1
ENSMUSG00000048636	A730049H05Rik	56.5264	59.7568	27.1319	28.9084	5.8861	4.80839	-1.07771	0.0205515	1
ENSMUSG00000030402	Ppm1n	32.7853	56.3093	18.3324	15.4866	5.50929	4.07976	-1.42953	0.0205735	1
ENSMUSG00000022665	Ccdc80	0	2.29834	10.2661	13.4217	1.10378	3.56608	2.4623	0.0207534	1
ENSMUSG00000026447	Pik3c2b	832.069	784.883	1213.6	965.333	9.66084	10.0894	0.428565	0.0209339	1
ENSMUSG00000015468	Notch4	385.51	318.32	475.909	500.734	8.46318	8.93169	0.46851	0.0212937	1
ENSMUSG00000027004	Frzb	9.04422	4.59668	0	0	2.96725	#NUM!	#NUM!	0.0218152	1
ENSMUSG00000030739	Myh14	419.426	412.552	604.969	516.221	8.70387	9.13081	0.426949	0.0226136	1
ENSMUSG00000059022	Kcp	108.531	97.6794	62.3301	56.7843	6.7019	5.8962	-0.805692	0.0232448	1
ENSMUSG00000046841	Ckap4	4457.67	4631.15	3763.27	3265.61	12.1502	11.7791	-0.371115	0.0233677	1
ENSMUSG00000001166	Oas1c	44.0906	41.3701	90.1954	65.0438	5.45056	6.27835	0.827786	0.0235191	1
ENSMUSG00000038763	Alpk3	1679.96	1644.46	1121.94	1466.07	10.6998	10.3376	-0.36213	0.0236368	1
ENSMUSG00000086968	4933431E20Rik	64.4401	60.906	103.395	111.504	5.99261	6.74751	0.7549	0.0238618	1
ENSMUSG00000027577	Chrna4	158.274	173.525	35.1982	120.796	7.38283	6.28535	-1.09749	0.024111	1
ENSMUSG00000050737	Ptges	232.889	241.326	139.326	191.002	7.89547	7.36775	-0.527713	0.0243619	1
ENSMUSG00000038347	Tcte2	46.3517	37.9226	84.329	70.206	5.43086	6.27179	0.840932	0.0243806	1
ENSMUSG00000024261	Syt4	52.0043	41.3701	19.799	22.7137	5.57553	4.40982	-1.16571	0.0246058	1
ENSMUSG00000037852	Cpe	1015.21	1104.35	838.157	761.942	10.0509	9.64395	-0.406969	0.0246398	1
ENSMUSG00000042002	Foxn4	54.2653	70.0994	25.6653	39.2328	5.98145	5.02011	-0.961345	0.0247669	1
ENSMUSG00000032641	Gpr19	738.235	766.496	1071.34	883.77	9.55721	9.93304	0.375832	0.0250746	1
ENSMUSG00000002100	Mybpc3	45.2211	34.4751	13.1993	21.6813	5.3522	4.12435	-1.22784	0.0252157	1
ENSMUSG00000070691	Runx3	50.8738	31.0276	85.7956	64.0114	5.39062	6.22696	0.836339	0.0253247	1
ENSMUSG00000075254	Heg1	456.733	438.983	321.917	330.381	8.81012	8.34939	-0.460728	0.0253595	1
ENSMUSG00000006586	Runx1t1	168.449	142.497	98.2616	101.179	7.28977	6.63982	-0.649951	0.0254492	1
ENSMUSG00000054648	Zfp869	887.465	776.839	642.367	610.173	9.70244	9.29064	-0.411794	0.0259267	1
ENSMUSG00000073672	Rnf223	12.4358	6.89502	24.9321	33.0381	3.41487	4.85724	1.44237	0.0260862	1
ENSMUSG00000028528	Dnajc6	3130.43	2875.22	1891.9	2580.07	11.5526	11.1267	-0.42589	0.0261901	1
ENSMUSG00000068245	Phf11d	1900.42	1801.9	934.219	1528.01	10.855	10.2658	-0.58924	0.0263447	1
ENSMUSG00000053693	Mast1	168.449	186.165	244.921	272.565	7.47822	8.01537	0.537154	0.0266941	1
ENSMUSG00000042102	Dmgdh	653.445	681.458	263.986	529.643	9.38468	8.63232	-0.752358	0.0271848	1
ENSMUSG00000017723	Wfdc2	885.204	973.347	1190.87	1233.77	9.86151	10.2436	0.382041	0.0274607	1
ENSMUSG00000069114	Zbtb10	5986.15	6188.28	3827.07	5292.3	12.5718	12.1547	-0.417085	0.027525	1
ENSMUSG00000023805	Synj2	343.681	333.259	509.64	400.587	8.40714	8.83008	0.422944	0.0275573	1
ENSMUSG00000043252	Tmem64	9480.61	9286.44	6865.11	8168.68	13.1961	12.8759	-0.320147	0.0275815	1
ENSMUSG00000026385	Dbi	1373.59	1560.57	1960.83	1787.16	10.5197	10.8719	0.352184	0.0276021	1
ENSMUSG00000022055	Nefl	1120.35	1220.42	618.902	971.528	10.194	9.6352	-0.5588	0.0281331	1
ENSMUSG00000083805	Gm14848	59.918	55.1601	21.2656	39.2328	5.87133	4.91882	-0.952504	0.0282269	1
ENSMUSG00000022548	Apod	296.198	295.337	208.989	207.521	8.21319	7.70221	-0.510982	0.0282989	1
ENSMUSG00000021703	Serinc5	289.415	283.845	189.19	217.845	8.16807	7.66901	-0.49906	0.0283295	1
ENSMUSG00000044349	Snhg11	1058.17	1048.04	1453.39	1245.12	10.0418	10.398	0.356143	0.0284573	1
ENSMUSG00000022483	Col2a1	282.632	312.574	220.722	195.131	8.22209	7.69993	-0.522154	0.0287653	1
ENSMUSG00000029231	Pdgfra	79.137	95.3811	136.393	140.412	6.46367	7.11273	0.649055	0.0289261	1
ENSMUSG00000024014	Pim1	1546.56	1497.37	1882.37	2041.14	10.5727	10.9379	0.365261	0.0295952	1
ENSMUSG00000074768	Bhmt	13.5663	21.8342	4.39977	4.12977	4.22499	2.09247	-2.13252	0.0297409	1
ENSMUSG00000016028	Celsr1	2180.79	2038.63	1361	1840.84	11.0435	10.6447	-0.398826	0.0301704	1
ENSMUSG00000025359	Pmel	532.479	526.32	369.581	425.366	9.05093	8.63471	-0.41622	0.030293	1
ENSMUSG00000028671	Gale	340.289	299.933	453.177	416.074	8.32693	8.76363	0.4367	0.030343	1
ENSMUSG00000025875	Tspan17	171.84	150.541	240.521	225.072	7.34155	7.86293	0.521379	0.031245	1
ENSMUSG00000038453	Srcin1	371.944	359.69	525.773	452.209	8.51892	8.93366	0.414748	0.0312885	1
ENSMUSG00000047531	Rtp2	10.1748	6.89502	24.9321	26.8435	3.25322	4.6942	1.44098	0.0316439	1
ENSMUSG00000042249	Adrbk2	448.82	366.585	208.989	323.154	8.67491	8.05567	-0.619235	0.0319675	1
ENSMUSG00000035469	Rcbtb1	4263.22	4339.26	3167.1	3727.11	12.0709	11.7512	-0.319702	0.0321577	1
ENSMUSG00000038518	Jarid2	10914.1	11004.4	8656.56	8830.47	13.42	13.094	-0.326	0.032376	1
ENSMUSG00000030310	Slc6a1	24.8716	45.9668	14.6659	7.22709	5.18663	3.4524	-1.73423	0.0325781	1
ENSMUSG00000072944	Nup62cl	1027.65	918.187	668.766	849.699	9.92766	9.5684	-0.359259	0.0326815	1
ENSMUSG00000031239	Itm2a	746.149	761.9	428.245	646.308	9.56038	9.06952	-0.490858	0.0331212	1
ENSMUSG00000016150	Tenm1	35.0464	29.8784	13.1993	12.3893	5.06447	3.67743	-1.38704	0.0331688	1
ENSMUSG00000026728	Vim	5268.26	5405.69	6694.99	6718.1	12.3821	12.7114	0.329276	0.0331772	1
ENSMUSG00000030413	Pglyrp1	114.183	150.541	87.2622	79.498	7.05921	6.38163	-0.677576	0.0333163	1
ENSMUSG00000045991	Onecut2	281.502	271.204	142.993	232.299	8.11558	7.55187	-0.563709	0.0334093	1
ENSMUSG00000028007	Snx7	270.196	253.967	185.524	182.742	8.03937	7.5246	-0.514761	0.0334603	1
ENSMUSG00000027009	Itga4	110.792	109.171	60.1302	77.4331	6.79417	6.10395	-0.690222	0.0335467	1
ENSMUSG00000055675	Kbtbd11	1571.43	1575.51	723.763	1299.84	10.6207	9.98271	-0.63794	0.0340811	1
ENSMUSG00000021725	Parp8	2.26106	8.04419	19.799	18.5839	2.6212	4.26239	1.64119	0.0343122	1
ENSMUSG00000078500	Gm13235	21.48	19.5359	5.13307	7.22709	4.4268	2.62763	-1.79917	0.0344375	1
ENSMUSG00000031465	Angpt2	214.8	264.309	313.117	356.192	7.91022	8.38653	0.476309	0.0346795	1
ENSMUSG00000001943	Vsig2	15.8274	9.19336	2.19989	2.06488	3.756	1.09247	-2.66353	0.0354079	1
ENSMUSG00000028527	Ak4	3506.9	3376.26	1568.52	2841.28	11.7493	11.1065	-0.642777	0.0354155	1
ENSMUSG00000052180	Serpinb6c	1430.12	1424.97	787.56	1221.38	10.4803	9.97222	-0.508113	0.0354975	1
ENSMUSG00000045930	Clec14a	11.3053	6.89502	0	2.06488	3.3363	0.0460602	-3.29024	0.0354991	1
ENSMUSG00000075297	H60b	26.0021	35.6243	11.7327	12.3893	4.99155	3.59228	-1.39927	0.0356041	1
ENSMUSG00000027562	Car2	1939.99	1870.85	1163.74	1662.23	10.8966	10.4645	-0.432117	0.0357204	1
ENSMUSG00000074629	4930518I15Rik	38.438	26.4309	60.8635	62.9789	5.06326	5.95236	0.8891	0.0358675	1
ENSMUSG00000057715	A830018L16Rik	446.559	445.878	294.052	380.971	8.80484	8.39879	-0.406043	0.035996	1
ENSMUSG00000079055	Slc8a3	20.3495	13.79	4.39977	4.12977	4.17551	2.09247	-2.08304	0.0360263	1
ENSMUSG00000032826	Ank2	615.007	556.198	387.18	512.091	9.19624	8.81261	-0.383628	0.0362484	1
ENSMUSG00000030255	Sspn	9.04422	13.79	1.46659	2.06488	3.63426	0.820271	-2.81399	0.0365544	1
ENSMUSG00000034936	Arl4d	66.7012	68.9502	104.128	117.698	6.10487	6.79329	0.688412	0.0366773	1
ENSMUSG00000018727	Cpsf4l	227.236	195.359	309.451	275.662	7.72994	8.19257	0.462627	0.0374159	1
ENSMUSG00000078872	Gm14401	412.643	451.624	283.785	370.647	8.75867	8.3541	-0.404568	0.0379852	1
ENSMUSG00000074674	Gm10742	14.6969	13.79	2.19989	4.12977	3.93012	1.66213	-2.26799	0.0380106	1
ENSMUSG00000056427	Slit3	343.681	297.635	220.722	248.818	8.32938	7.87511	-0.454277	0.0386221	1
ENSMUSG00000032657	Fam189b	245.325	212.596	367.381	278.759	7.84524	8.3357	0.490462	0.0387117	1
ENSMUSG00000022594	Lynx1	29.3937	41.3701	21.2656	6.19465	5.18515	3.77927	-1.40588	0.038963	1
ENSMUSG00000043542	Zc2hc1a	1163.31	1175.6	847.69	1000.44	10.1929	9.85185	-0.341009	0.0389825	1
ENSMUSG00000019817	Plagl1	534.74	520.574	218.522	432.593	9.04619	8.34677	-0.699419	0.0394105	1
ENSMUSG00000074071	Fam169b	685.1	742.364	486.908	627.725	9.48126	9.12235	-0.358905	0.039454	1
ENSMUSG00000047786	Lix1	29.3937	44.8176	3.66648	23.7462	5.25193	3.77677	-1.47516	0.0395887	1
ENSMUSG00000056598	Lrrc48	72.3538	80.4419	129.06	109.439	6.27422	6.89784	0.623617	0.0397275	1
ENSMUSG00000030352	Tspan9	539.262	519.425	739.162	628.757	9.05078	9.41777	0.366984	0.0398343	1
ENSMUSG00000043029	Trpv3	48.6127	58.6077	21.9989	35.103	5.7711	4.83547	-0.935632	0.0402354	1
ENSMUSG00000031325	4930519F16Rik	439.775	450.475	176.724	363.419	8.8013	8.0772	-0.724105	0.0403476	1
ENSMUSG00000076534	Igkv12-89	22.6106	21.8342	3.66648	12.3893	4.53744	3.00502	-1.53242	0.0406331	1
ENSMUSG00000023249	Parp3	96.0949	90.7844	146.659	137.315	6.56132	7.14961	0.588294	0.0410448	1
ENSMUSG00000052726	Kcnt2	159.404	111.469	66.7299	94.9846	7.09209	6.33731	-0.754785	0.041111	1
ENSMUSG00000060733	Ipmk	4996.93	5071.29	3714.88	4470.47	12.2978	11.9988	-0.29898	0.0415126	1
ENSMUSG00000031548	Sfrp1	11147	11502	9781.43	8234.75	13.4673	13.137	-0.330284	0.0416453	1
ENSMUSG00000051041	Olfml1	42.9601	43.6684	12.466	32.0057	5.4697	4.47482	-0.994883	0.0416536	1
ENSMUSG00000090576	Gm17055	22.6106	26.4309	57.9304	38.2003	4.6736	5.58693	0.913327	0.0421358	1
ENSMUSG00000038366	Lasp1	9015.96	8983.06	11241.4	11056.4	13.1358	13.4446	0.308825	0.0422824	1
ENSMUSG00000021779	Thrb	21.48	24.1326	2.19989	15.4866	4.57327	3.14458	-1.42869	0.0423835	1
ENSMUSG00000045377	Tmem88	104.009	147.094	82.8624	77.4331	6.98358	6.32459	-0.658986	0.0425209	1
ENSMUSG00000005413	Hmox1	1644.92	1747.89	2306.95	1902.79	10.7291	11.0395	0.310402	0.0425607	1
ENSMUSG00000031425	Plp1	105.139	106.873	164.992	149.704	6.74155	7.29781	0.556266	0.0427375	1
ENSMUSG00000061603	Akap6	2.26106	9.19336	15.3992	24.7786	2.75001	4.32833	1.57832	0.0427859	1
ENSMUSG00000034462	Pkd2	2409.16	2541.96	1795.11	2211.49	11.2741	10.9682	-0.30596	0.0428413	1
ENSMUSG00000049690	Nckap5	81.398	85.0386	33.7316	68.1411	6.39606	5.67062	-0.725437	0.0429146	1
ENSMUSG00000034452	Slc24a1	64.4401	56.3093	107.061	87.7575	5.93957	6.60599	0.666416	0.0429468	1
ENSMUSG00000070576	Mn1	405.86	357.392	217.056	324.187	8.57979	8.08013	-0.499659	0.0429791	1
ENSMUSG00000030276	Ttll3	170.71	160.884	241.254	226.105	7.38195	7.86839	0.48644	0.0430561	1
ENSMUSG00000041650	Pcca	992.604	912.441	706.897	791.883	9.89712	9.54957	-0.34755	0.0437398	1
ENSMUSG00000074254	Cyp2a4	4.52211	6.89502	0	0	2.746	#NUM!	#NUM!	0.043764	1
ENSMUSG00000036103	Colec12	124.358	137.9	74.7962	100.147	7.04581	6.45074	-0.595065	0.044504	1
ENSMUSG00000084993	Gm12305	2.26106	5.74585	17.5991	14.4542	2.32292	4.0024	1.67948	0.0447477	1
ENSMUSG00000020805	Slc13a5	232.889	195.359	72.5963	168.288	7.74902	6.9122	-0.836827	0.0452914	1
ENSMUSG00000050799	Hist1h2ba	349.333	406.806	530.173	457.372	8.56632	8.9477	0.381383	0.0454284	1
ENSMUSG00000051506	Wdfy4	56.5264	54.011	20.5323	41.2977	5.81426	4.95023	-0.864027	0.0455346	1
ENSMUSG00000021553	Slc28a3	85.9201	55.1601	146.659	101.179	6.16068	6.95326	0.792575	0.045559	1
ENSMUSG00000035517	Tdrd7	67.8317	66.6518	31.5317	46.4599	6.09258	5.28525	-0.807336	0.0458429	1
ENSMUSG00000020844	Nxn	721.277	787.181	958.417	971.528	9.56077	9.91434	0.353573	0.0458495	1
ENSMUSG00000030693	Klk10	192.19	141.348	217.789	258.11	7.39033	7.89451	0.504181	0.0459643	1
ENSMUSG00000032537	Ephb1	136.794	162.033	224.388	197.196	7.23279	7.71968	0.48689	0.0462093	1
ENSMUSG00000028698	Pik3r3	687.361	733.17	494.241	622.562	9.47424	9.12516	-0.349085	0.0462445	1
ENSMUSG00000075569	Rsph10b	12.4358	6.89502	25.6653	26.8435	3.41487	4.71449	1.29962	0.0463239	1
ENSMUSG00000040896	Kcnd3	42.9601	42.5193	17.5991	24.7786	5.45087	4.40523	-1.04564	0.0463961	1
ENSMUSG00000032338	Hcn4	20.3495	9.19336	0.733296	6.19465	3.97924	1.79243	-2.18681	0.0470655	1
ENSMUSG00000019785	Clvs2	270.196	267.757	140.793	231.267	8.07669	7.53939	-0.537299	0.0471943	1
ENSMUSG00000024039	Cbs	723.538	733.17	528.706	612.238	9.51048	9.15601	-0.354463	0.0472863	1
ENSMUSG00000055761	Nkain3	13.5663	8.04419	2.93318	0	3.56136	0.552467	-3.00889	0.047726	1
ENSMUSG00000024235	Map3k8	81.398	86.1877	43.9977	58.8492	6.40587	5.68435	-0.721516	0.0484775	1
ENSMUSG00000072720	Myo18b	179.754	150.541	68.9298	133.185	7.37632	6.65903	-0.717291	0.0486512	1
ENSMUSG00000087444	Gm5475	0	0	4.39977	8.25953	0	2.66213	2.66213	0.0486666	1
ENSMUSG00000056019	Zfp709	331.245	353.944	233.921	280.824	8.42456	8.00772	-0.416848	0.0491841	1
ENSMUSG00000039697	Ncoa7	619.529	674.563	479.575	526.545	9.33995	8.97459	-0.365365	0.0494408	1
ENSMUSG00000074281	Gm12522	33.9158	47.116	21.9989	15.4866	5.37559	4.22826	-1.14733	0.0498427	1
ENSMUSG00000032086	Bace1	1172.36	1175.6	879.221	994.241	10.1984	9.87149	-0.326928	0.0501236	1
ENSMUSG00000040488	Ltbp4	3655	3869.25	3236.77	2764.88	11.8777	11.5511	-0.326573	0.0502041	1
ENSMUSG00000028488	Sh3gl2	2969.9	3028.06	2258.55	2624.47	11.5507	11.2536	-0.29718	0.0503426	1
ENSMUSG00000028076	Cd1d1	221.584	173.525	284.519	256.046	7.63339	8.07832	0.444934	0.0504394	1
ENSMUSG00000005148	Klf5	4647.6	4887.42	3853.47	3858.23	12.2193	11.9128	-0.306489	0.0504498	1
ENSMUSG00000087142	Gm12454	1.13053	3.44751	13.9326	10.3244	1.71766	3.60033	1.88267	0.0505285	1
ENSMUSG00000004508	Gab2	52.0043	54.011	105.595	69.1736	5.75509	6.4493	0.694207	0.0505712	1
ENSMUSG00000024617	Camk2a	226.106	235.58	146.659	189.969	7.857	7.39501	-0.461989	0.0506821	1
ENSMUSG00000032038	St3gal4	615.007	618.253	805.159	770.201	9.2706	9.62147	0.350866	0.0507637	1
ENSMUSG00000083032	Gm8087	0	0	5.13307	7.22709	0	2.62763	2.62763	0.0508943	1
ENSMUSG00000021509	Slc25a48	172.971	205.701	101.928	157.964	7.57241	7.02177	-0.550639	0.0509984	1
ENSMUSG00000028876	Epha10	47.4822	28.7292	67.4632	67.1087	5.28931	6.07223	0.782926	0.0511055	1
ENSMUSG00000047045	Tmem164	745.018	729.723	559.505	594.686	9.5282	9.17267	-0.355535	0.051734	1
ENSMUSG00000031841	Cdh13	49.7432	45.9668	13.9326	38.2003	5.61043	4.70412	-0.906311	0.0518796	1
ENSMUSG00000042784	Muc1	115.314	129.856	82.8624	76.4007	6.94936	6.31527	-0.634092	0.052157	1
ENSMUSG00000032878	Ccdc85a	84.7896	109.171	49.8641	75.3682	6.61442	5.96846	-0.645957	0.052342	1
ENSMUSG00000005320	Fgfr4	15.8274	25.2817	38.1314	47.4923	4.42992	5.41994	0.990017	0.0524819	1
ENSMUSG00000055407	Map6	516.651	470.01	583.703	736.131	8.94933	9.36614	0.416808	0.052719	1
ENSMUSG00000054604	Cggbp1	11185.4	10961.9	8306.04	9974.42	13.435	13.158	-0.276964	0.0530022	1
ENSMUSG00000022150	Dab2	149.23	176.972	112.928	110.471	7.35844	6.80348	-0.554962	0.0534542	1
ENSMUSG00000042106	Fam212a	5.65264	4.59668	21.2656	13.4217	2.61463	4.11634	1.50171	0.0535303	1
ENSMUSG00000005043	Sgsh	163.927	159.735	112.928	108.406	7.34723	6.79008	-0.557147	0.0535488	1
ENSMUSG00000072653	Zfp783	61.0485	57.4585	106.328	80.5304	5.91297	6.5458	0.632828	0.0538355	1
ENSMUSG00000002059	Rab34	335.767	314.872	437.777	418.139	8.35014	8.74133	0.391184	0.0539368	1
ENSMUSG00000024471	Myot	85.9201	87.3369	3.66648	66.0763	6.45333	5.12397	-1.32936	0.054034	1
ENSMUSG00000033826	Dnah8	17921.1	18779.7	21630.8	27656	14.1636	14.5889	0.425308	0.0541227	1
ENSMUSG00000043259	Fam13c	478.213	492.994	333.65	422.269	8.9266	8.56209	-0.364517	0.0543374	1
ENSMUSG00000056501	Cebpb	44.0906	65.5027	26.3986	34.0706	5.80211	4.91813	-0.883977	0.0546984	1
ENSMUSG00000051212	Gpr183	28.2632	44.8176	61.5968	68.1411	5.23037	6.01946	0.789085	0.0547171	1
ENSMUSG00000026649	1700009P17Rik	30.5243	56.3093	18.3324	18.5839	5.47303	4.20619	-1.26685	0.0547383	1
ENSMUSG00000074274	D930028M14Rik	5.65264	1.14917	10.2661	19.6164	2.1378	3.90123	1.76343	0.0547941	1
ENSMUSG00000085847	Gm14540	58.7875	72.3977	117.327	84.6602	6.05729	6.65812	0.600833	0.0549055	1
ENSMUSG00000018378	Cuedc1	222.714	243.624	342.449	277.727	7.87141	8.27653	0.405127	0.0549578	1
ENSMUSG00000022865	Cxadr	3024.16	3075.18	2059.09	2770.04	11.5749	11.2375	-0.337361	0.0551842	1
ENSMUSG00000019899	Lama2	55.3959	58.6077	32.265	29.9408	5.85802	4.95898	-0.899047	0.0554868	1
ENSMUSG00000027602	Map1lc3a	316.548	345.9	437.777	432.593	8.37601	8.76549	0.389474	0.0555827	1
ENSMUSG00000021108	Prkch	22.6106	19.5359	38.1314	48.5248	4.46423	5.43723	0.973004	0.0563036	1
ENSMUSG00000029084	Cd38	1695.79	1597.35	1057.41	1475.36	10.6861	10.3065	-0.379622	0.0563393	1
ENSMUSG00000004885	Crabp2	38.438	22.9834	11.7327	15.4866	4.9869	3.76656	-1.22034	0.0563722	1
ENSMUSG00000043068	Fam89a	7.9137	16.0884	32.265	24.7786	3.70055	4.83399	1.13344	0.0564694	1
ENSMUSG00000029426	Scarb2	2514.29	2536.22	1931.5	2186.71	11.3028	11.0078	-0.294983	0.0565848	1
ENSMUSG00000022965	Ifngr2	246.455	218.342	154.725	185.839	7.86665	7.41179	-0.454867	0.0571489	1
ENSMUSG00000089917	Uckl1	220.453	290.74	366.648	310.765	8.00336	8.40389	0.400534	0.0572183	1
ENSMUSG00000026739	Bmi1	1045.74	1098.61	794.159	928.165	10.0677	9.75014	-0.317525	0.0572401	1
ENSMUSG00000086748	Gm13261	99.4865	96.5303	131.993	197.196	6.62948	7.36277	0.733296	0.057241	1
ENSMUSG00000052727	Map1b	10321.7	10968.8	13488.2	12382.1	13.3781	13.659	0.280949	0.0572534	1
ENSMUSG00000045573	Penk	53.1348	45.9668	24.9321	27.8759	5.65966	4.72268	-0.936978	0.0573161	1
ENSMUSG00000084984	1700006P19Rik	36.1769	40.2209	76.2627	53.687	5.29274	6.02181	0.729068	0.0573271	1
ENSMUSG00000027792	Bche	638.748	689.502	384.98	583.33	9.37748	8.91932	-0.458157	0.0577663	1
ENSMUSG00000027082	Tfpi	1107.92	1233.06	942.285	917.841	10.1941	9.86118	-0.332943	0.0578798	1
ENSMUSG00000041237	Pklr	7.9137	5.74585	21.9989	18.5839	2.96897	4.3428	1.37383	0.0582982	1
ENSMUSG00000046410	Kcnk6	197.842	209.149	110.728	177.58	7.67593	7.17147	-0.504461	0.058364	1
ENSMUSG00000038539	Atf5	730.321	828.551	561.704	681.411	9.60814	9.27975	-0.328392	0.0587346	1
ENSMUSG00000022180	Slc7a8	39.5685	47.116	23.4655	19.6164	5.47061	4.42901	-1.0416	0.0587751	1
ENSMUSG00000017774	Myo1c	4207.83	4047.38	3379.76	3333.75	12.0114	11.7129	-0.298585	0.058899	1
ENSMUSG00000028412	Slc44a1	10929.9	10806.8	9587.84	7963.22	13.408	13.0993	-0.30871	0.0589783	1
ENSMUSG00000025092	Hspa12a	340.289	327.513	214.856	298.376	8.38759	8.00347	-0.384126	0.0595749	1
ENSMUSG00000023932	Cdc5l	6874.74	6789.29	5188.8	6113.09	12.7383	12.4643	-0.274031	0.0596744	1
ENSMUSG00000025277	Abhd6	205.756	243.624	164.992	157.964	7.8182	7.33519	-0.483009	0.0597382	1
ENSMUSG00000025076	Casp7	731.452	725.126	580.77	559.583	9.51035	9.15527	-0.355081	0.0598509	1
ENSMUSG00000036151	Tm6sf2	14.6969	17.2375	41.7979	25.811	4.08468	5.07914	0.994464	0.0599659	1
ENSMUSG00000049866	Arl4c	221.584	226.386	187.724	125.958	7.81368	7.29316	-0.520528	0.0600632	1
ENSMUSG00000003585	Sec14l2	154.882	164.331	95.3284	131.12	7.32739	6.82304	-0.50435	0.0601993	1
ENSMUSG00000074867	Zfp808	706.58	725.126	481.042	651.471	9.48553	9.14531	-0.340222	0.0602128	1
ENSMUSG00000027999	Pla2g12a	232.889	271.204	390.847	296.311	7.98326	8.4245	0.441238	0.0603267	1
ENSMUSG00000040694	Apobec2	91.5728	116.066	143.726	161.061	6.71176	7.25166	0.539894	0.0605273	1
ENSMUSG00000022040	Ephx2	2005.56	2029.43	936.419	1733.47	10.9791	10.3826	-0.596501	0.0605441	1
ENSMUSG00000038916	Soga3	70.0927	108.022	53.5306	51.6221	6.49277	5.71634	-0.77643	0.0609976	1
ENSMUSG00000024186	Rgs11	16.9579	28.7292	43.9977	45.4274	4.57553	5.48261	0.90708	0.0613245	1
ENSMUSG00000025500	1600016N20Rik	96.0949	98.8286	168.658	117.698	6.62149	7.16167	0.540176	0.061363	1
ENSMUSG00000025612	Bach1	4661.17	4716.19	3574.08	4167.97	12.1953	11.9185	-0.276774	0.0613953	1
ENSMUSG00000047996	Prrg1	54.2653	65.5027	31.5317	37.1679	5.92799	5.10223	-0.825761	0.0617353	1
ENSMUSG00000079414	Gm11110	9.04422	9.19336	1.46659	1.03244	3.33897	0.32137	-3.0176	0.0618444	1
ENSMUSG00000067879	3110035E14Rik	3.39158	6.89502	0	0	2.61901	#NUM!	#NUM!	0.0621325	1
ENSMUSG00000010796	Asz1	7.9137	16.0884	1.46659	4.12977	3.70055	1.48449	-2.21607	0.0622372	1
ENSMUSG00000029275	Gfi1	7.9137	2.29834	0	0	2.61023	#NUM!	#NUM!	0.0626651	1
ENSMUSG00000067399	Trim43c	18.0884	9.19336	1.46659	6.19465	3.87193	1.93758	-1.93435	0.062773	1
ENSMUSG00000061186	Sfmbt2	3358.8	3507.27	4521.5	3777.7	11.7457	12.0188	0.273069	0.0629909	1
ENSMUSG00000042814	Mcts2	517.782	555.049	381.314	463.566	9.06989	8.7226	-0.347291	0.0631937	1
ENSMUSG00000078486	2310042D19Rik	10.1748	8.04419	24.9321	22.7137	3.33764	4.57428	1.23664	0.0632455	1
ENSMUSG00000055978	Fut2	6.78317	0	18.3324	9.29197	2.13474	3.78787	1.65313	0.0633737	1
ENSMUSG00000063430	Wscd2	422.818	395.314	291.852	340.706	8.67971	8.30505	-0.37466	0.0635193	1
ENSMUSG00000086567	Gm2830	73.4843	67.801	32.9983	54.7194	6.16275	5.4548	-0.707951	0.0639855	1
ENSMUSG00000070803	Cited4	13.5663	26.4309	4.39977	10.3244	4.39222	2.88012	-1.51211	0.0640153	1
ENSMUSG00000036402	Gng12	239.672	258.563	178.191	188.937	7.96646	7.52014	-0.446325	0.0643018	1
ENSMUSG00000073433	Arhgdig	42.9601	35.6243	61.5968	74.3358	5.33243	6.08675	0.754321	0.0644782	1
ENSMUSG00000052396	Mogat2	6.78317	3.44751	17.5991	16.5191	2.61243	4.09247	1.48004	0.0646422	1
ENSMUSG00000029072	Tas1r3	24.8716	20.6851	54.2639	32.0057	4.57158	5.43078	0.859204	0.0648256	1
ENSMUSG00000074736	Syndig1	75.7454	62.0552	24.9321	55.7518	6.12723	5.33421	-0.793017	0.0650507	1
ENSMUSG00000020583	Matn3	14.6969	9.19336	27.8652	28.9084	3.69434	4.82715	1.13281	0.065218	1
ENSMUSG00000074734	4933416C03Rik	22.6106	18.3867	6.59966	8.25953	4.42617	2.89328	-1.53289	0.0655367	1
ENSMUSG00000033788	Dysf	214.8	210.298	281.586	291.149	7.73842	8.16172	0.423297	0.0655765	1
ENSMUSG00000036564	Ndrg4	839.982	979.093	657.766	805.304	9.83057	9.51478	-0.315791	0.0659341	1
ENSMUSG00000019945	1700040L02Rik	0	0	5.13307	6.19465	0	2.50179	2.50179	0.0660993	1
ENSMUSG00000086404	Gm6787	0	0	5.13307	6.19465	0	2.50179	2.50179	0.0660993	1
ENSMUSG00000020823	Sec14l1	5192.52	5234.47	4063.92	4557.2	12.3483	12.0737	-0.274651	0.0661166	1
ENSMUSG00000024517	Grp	3.39158	11.4917	0.733296	0	3.07752	-1.44753	-4.52506	0.066387	1
ENSMUSG00000031543	Ank1	49.7432	51.7126	36.6648	10.3244	5.69287	4.55426	-1.13861	0.0666088	1
ENSMUSG00000085921	Gm13752	9.04422	12.6409	0	5.16221	3.56591	1.36799	-2.19792	0.0667592	1
ENSMUSG00000004988	Fxyd4	80.2675	88.4861	62.3301	39.2328	6.41577	5.66623	-0.749542	0.0667801	1
ENSMUSG00000044041	Krt13	40.699	34.4751	16.8658	20.6488	5.27004	4.22938	-1.04066	0.0671402	1
ENSMUSG00000005802	Slc30a4	300.72	329.812	198.723	281.857	8.305	7.90863	-0.396363	0.0674035	1
ENSMUSG00000027359	Slc27a2	146.969	145.945	104.128	97.0495	7.20415	6.65233	-0.551821	0.0674173	1
ENSMUSG00000005699	Pard6a	143.577	153.989	207.523	204.423	7.22673	7.68631	0.459583	0.067489	1
ENSMUSG00000024201	Kdm4b	1068.35	1226.16	937.152	898.224	10.1652	9.84186	-0.323369	0.0678104	1
ENSMUSG00000037221	Mospd3	366.291	347.049	481.042	435.69	8.48249	8.84036	0.357871	0.0679713	1
ENSMUSG00000039419	Cntnap2	38.438	72.3977	167.191	89.8224	5.81808	7.0057	1.18762	0.0680377	1
ENSMUSG00000057777	Mab21l2	22.6106	19.5359	7.33296	8.25953	4.46423	2.96278	-1.50145	0.0681809	1
ENSMUSG00000026062	Slc9a2	30.5243	25.2817	4.39977	21.6813	4.85315	3.70493	-1.14822	0.068288	1
ENSMUSG00000032068	1600029D21Rik	160.535	139.05	115.127	88.79	7.23642	6.67184	-0.564578	0.0686233	1
ENSMUSG00000028163	Nfkb1	1006.17	1052.64	900.487	721.677	10.009	9.6637	-0.345292	0.0686548	1
ENSMUSG00000071855	Ccdc112	332.375	427.491	274.986	304.57	8.57339	8.1788	-0.39459	0.0686548	1
ENSMUSG00000054160	Nkx2-4	10.1748	11.4917	2.19989	2.06488	3.56477	1.09247	-2.4723	0.0688151	1
ENSMUSG00000056758	Hmga2	775.542	829.701	274.253	673.152	9.65037	8.88784	-0.762535	0.0691619	1
ENSMUSG00000024008	Cpne5	357.247	379.226	482.509	464.599	8.5284	8.88738	0.358983	0.0694106	1
ENSMUSG00000038065	2410066E13Rik	204.626	233.281	164.258	152.801	7.78105	7.30861	-0.472445	0.0695384	1
ENSMUSG00000025255	Zfhx4	162.796	180.42	114.394	131.12	7.43135	6.93966	-0.491692	0.069678	1
ENSMUSG00000029432	Gbas	2149.13	2101.83	1622.78	1878.01	11.0543	10.7735	-0.280787	0.0698781	1
ENSMUSG00000025425	St8sia5	26.0021	70.0994	2.19989	18.5839	5.6162	3.37739	-2.23881	0.0702241	1
ENSMUSG00000022139	Mbnl2	1625.7	1464.04	1205.54	1315.33	10.5942	10.2997	-0.294499	0.0702813	1
ENSMUSG00000024256	Adcyap1	42.9601	37.9226	13.9326	29.9408	5.373	4.45528	-0.917723	0.0702821	1
ENSMUSG00000051457	Spn	36.1769	39.0718	58.6637	71.2385	5.27144	6.02128	0.749843	0.0707468	1
ENSMUSG00000005540	Fcer2a	28.2632	31.0276	60.1302	44.395	4.9376	5.70771	0.770109	0.0708858	1
ENSMUSG00000053141	Ptprt	57.6569	48.2651	24.9321	36.1355	5.75385	4.93233	-0.821513	0.0712231	1
ENSMUSG00000091514	Gm17484	21.48	11.4917	35.1982	34.0706	4.12812	5.11413	0.986016	0.0718186	1
ENSMUSG00000052151	Ppap2c	186.537	159.735	114.394	135.25	7.44407	6.96373	-0.480341	0.0719827	1
ENSMUSG00000026616	Cr2	12.4358	2.29834	19.799	21.6813	3.06472	4.37435	1.30963	0.072161	1
ENSMUSG00000022817	Itgb5	2619.43	2861.43	2351.68	2096.89	11.4207	11.1191	-0.301589	0.0723185	1
ENSMUSG00000028082	Sh3d19	2131.05	2193.76	1231.94	1933.76	11.0791	10.6283	-0.450779	0.073024	1
ENSMUSG00000029022	Miip	370.813	349.348	297.718	175.515	8.49618	7.88641	-0.609769	0.073243	1
ENSMUSG00000050288	Fzd2	161.666	181.569	239.054	225.072	7.43143	7.85837	0.426943	0.0733509	1
ENSMUSG00000022619	Mapk8ip2	475.952	552.751	395.246	410.912	9.00941	8.65492	-0.354494	0.0736335	1
ENSMUSG00000078640	Gm11627	75.7454	62.0552	101.928	108.406	6.12723	6.71654	0.589315	0.0738018	1
ENSMUSG00000037860	Aim2	1433.51	1492.77	767.027	1293.65	10.5158	10.0089	-0.506936	0.0740633	1
ENSMUSG00000021591	Glrx	575.439	576.883	427.511	488.345	9.17283	8.83898	-0.333853	0.0741649	1
ENSMUSG00000026980	Ly75	18151.8	18949.8	14963.6	15901.7	14.1793	13.9137	-0.265572	0.07422	1
ENSMUSG00000017692	Rhbdl3	28.2632	33.3259	13.9326	14.4542	4.99071	3.82715	-1.16356	0.0743166	1
ENSMUSG00000015312	Gadd45b	393.424	427.491	500.108	555.454	8.6846	9.04379	0.359195	0.0745318	1
ENSMUSG00000024883	Rin1	179.754	153.989	245.654	202.359	7.39121	7.8074	0.416183	0.0752402	1
ENSMUSG00000002076	Hsf2bp	1656.22	1668.59	1293.53	1435.09	10.6999	10.414	-0.285968	0.0753741	1
ENSMUSG00000073557	Ppp1r12b	343.681	357.392	445.844	457.372	8.45753	8.81893	0.361397	0.0758091	1
ENSMUSG00000031478	Nek3	720.146	675.712	852.09	896.159	9.449	9.77169	0.322693	0.0761834	1
ENSMUSG00000041439	Mfsd6	114.183	110.32	163.525	152.801	6.82339	7.30527	0.481879	0.076868	1
ENSMUSG00000075023	Accsl	1003.91	943.468	742.095	840.408	9.9288	9.62799	-0.300805	0.076983	1
ENSMUSG00000018669	Cdk5rap3	3652.74	3602.65	4771.55	3915.02	11.8252	12.0846	0.259338	0.0771057	1
ENSMUSG00000024018	Ccdc167	158.274	148.243	209.723	209.586	7.26921	7.71187	0.442662	0.0774589	1
ENSMUSG00000020077	Srgn	10.1748	12.6409	25.6653	27.8759	3.63318	4.74258	1.1094	0.0775716	1
ENSMUSG00000031486	Gpr124	75.7454	71.2485	103.395	118.731	6.21911	6.79523	0.576122	0.0776418	1
ENSMUSG00000063018	2010204K13Rik	156.013	165.48	246.387	182.742	7.33759	7.74527	0.407677	0.0784461	1
ENSMUSG00000027016	Zfp385b	48.6127	63.2043	27.1319	39.2328	5.83057	5.05234	-0.778228	0.0786134	1
ENSMUSG00000031410	Nxf7	12.4358	4.59668	24.9321	18.5839	3.25039	4.44347	1.19308	0.0787164	1
ENSMUSG00000037722	Gnpnat1	984.69	1037.7	730.362	931.262	9.98327	9.69838	-0.284893	0.0790677	1
ENSMUSG00000089694	Gm4477	9.04422	8.04419	1.46659	1.03244	3.25463	0.32137	-2.93326	0.0790822	1
ENSMUSG00000032092	Mpzl2	3856.23	3548.64	2939.05	3215.02	11.8546	11.5873	-0.267322	0.0794327	1
ENSMUSG00000033799	BC016423	4179.56	4148.5	3023.38	3894.37	12.0241	11.7561	-0.268025	0.0799405	1
ENSMUSG00000026497	Mixl1	35.0464	20.6851	50.5974	49.5572	4.85128	5.64608	0.7948	0.0800245	1
ENSMUSG00000011263	Exoc3l2	128.88	112.619	167.191	171.385	6.92777	7.40334	0.475568	0.0800264	1
ENSMUSG00000057000	Nxf3	145.838	163.182	68.1965	133.185	7.28086	6.65379	-0.627077	0.0800306	1
ENSMUSG00000040836	Gpr161	145.838	125.259	201.656	168.288	7.09327	7.53116	0.437891	0.0803859	1
ENSMUSG00000021176	Efcab11	149.23	135.602	110.728	84.6602	7.16406	6.6102	-0.553864	0.0807348	1
ENSMUSG00000000805	Car4	0	2.29834	9.53284	7.22709	1.10378	3.06694	1.96317	0.0808952	1
ENSMUSG00000001508	Sgca	0	2.29834	9.53284	7.22709	1.10378	3.06694	1.96317	0.0808952	1
ENSMUSG00000078906	Gm14444	27.1327	31.0276	10.2661	17.5515	4.91074	3.79793	-1.11281	0.0810087	1
ENSMUSG00000079436	Kcnj13	16.9579	22.9834	31.5317	48.5248	4.3903	5.32295	0.932646	0.0811312	1
ENSMUSG00000085184	4933439K11Rik	21.48	27.5801	11.7327	8.25953	4.67412	3.32137	-1.35275	0.0812062	1
ENSMUSG00000033781	Asb13	272.457	234.431	167.925	219.91	7.9912	7.5993	-0.391906	0.081307	1
ENSMUSG00000036461	Elf1	1027.65	1056.09	863.822	814.596	10.0263	9.71289	-0.313455	0.0815063	1
ENSMUSG00000082111	Gm12479	15.8274	11.4917	0.733296	8.25953	3.87377	2.16878	-1.70499	0.0816136	1
ENSMUSG00000007097	Atp1a2	7.9137	8.04419	20.5323	21.6813	3.16655	4.39963	1.23309	0.0819141	1
ENSMUSG00000004032	Gstm5	122.097	94.2319	152.525	153.834	6.77036	7.25908	0.488721	0.0820156	1
ENSMUSG00000029797	Sspo	6.78317	2.29834	17.5991	12.3893	2.47008	3.90633	1.43625	0.082106	1
ENSMUSG00000030769	Slc5a11	284.893	314.872	144.459	262.24	8.23306	7.66782	-0.565239	0.0822332	1
ENSMUSG00000048058	Ldlrad3	2065.47	2260.42	2947.85	2373.58	11.0794	11.3776	0.29815	0.0823015	1
ENSMUSG00000032419	Tbx18	70.0927	41.3701	17.5991	37.1679	5.82608	4.77523	-1.05084	0.082486	1
ENSMUSG00000032186	Tmod2	501.954	501.038	406.246	378.906	8.97297	8.61683	-0.356141	0.0829083	1
ENSMUSG00000043592	Unc5cl	28.2632	18.3867	46.1976	40.2652	4.60437	5.43401	0.829643	0.0831223	1
ENSMUSG00000029471	Camkk2	763.106	710.187	863.822	978.755	9.52679	9.84751	0.320723	0.0832834	1
ENSMUSG00000027327	1700037H04Rik	742.757	728.574	971.617	832.148	9.52487	9.8168	0.29193	0.0833985	1
ENSMUSG00000081748	Gm14870	183.146	198.806	121.727	163.126	7.58478	7.15407	-0.430709	0.0836864	1
ENSMUSG00000032402	Smad3	2048.52	1958.19	1484.92	1863.56	10.9689	10.7093	-0.259628	0.0836883	1
ENSMUSG00000086008	Gm8817	0	1.14917	5.86637	8.25953	0.654971	2.82027	2.1653	0.0837444	1
ENSMUSG00000040483	Xaf1	2922.42	2823.51	2082.56	2686.41	11.4888	11.2195	-0.269363	0.0838437	1
ENSMUSG00000034795	Ccdc122	57.6569	47.116	35.1982	22.7137	5.7384	4.85579	-0.882613	0.0839147	1
ENSMUSG00000048482	Bdnf	57.6569	44.8176	28.5985	29.9408	5.70701	4.87133	-0.835673	0.0840658	1
ENSMUSG00000019856	Fam184a	88.1812	73.5469	24.9321	67.1087	6.35516	5.5242	-0.830957	0.0840899	1
ENSMUSG00000052560	Cpne8	330.114	264.309	162.792	252.948	8.22019	7.69954	-0.520655	0.0850259	1
ENSMUSG00000057880	Abat	67.8317	62.0552	35.9315	44.395	6.04316	5.3278	-0.715353	0.0854974	1
ENSMUSG00000036246	Gmip	124.358	127.558	189.924	153.834	6.98821	7.42525	0.43704	0.0855647	1
ENSMUSG00000086587	Gm11837	64.4401	51.7126	27.1319	44.395	5.88451	5.16041	-0.724095	0.0858048	1
ENSMUSG00000081179	Gm13136	22.6106	29.8784	10.9994	12.3893	4.76789	3.54774	-1.22015	0.0858967	1
ENSMUSG00000025571	Tnrc6c	3859.62	3963.49	3047.58	3504.11	11.9339	11.6776	-0.256245	0.0859731	1
ENSMUSG00000071078	Nr2c2ap	241.933	313.723	415.779	327.284	8.12323	8.53734	0.414107	0.0862735	1
ENSMUSG00000069744	Psmb3	2240.71	2235.14	2731.53	2676.09	11.1286	11.4008	0.272189	0.0865327	1
ENSMUSG00000031480	Thsd1	151.491	150.541	97.5283	120.796	7.24808	6.77033	-0.477752	0.0865972	1
ENSMUSG00000038578	Susd1	235.15	209.149	158.392	174.483	7.80187	7.37883	-0.423031	0.0866018	1
ENSMUSG00000029304	Spp1	19801.2	20088.6	15877.3	17688.8	14.2838	14.0347	-0.249087	0.0868379	1
ENSMUSG00000046312	AI464131	2096	2260.42	1759.18	1842.91	11.0896	10.8146	-0.274972	0.0869829	1
ENSMUSG00000068428	Gmnc	19.219	6.89502	1.46659	4.12977	3.81322	1.48449	-2.32873	0.0870406	1
ENSMUSG00000047751	Utf1	430.731	388.419	340.982	291.149	8.6815	8.30408	-0.377423	0.0872022	1
ENSMUSG00000030397	Mark4	1531.87	1467.49	1956.43	1647.78	10.5514	10.8155	0.264069	0.0874406	1
ENSMUSG00000046761	Fam83h	707.711	690.651	604.969	500.734	9.45158	9.11075	-0.340835	0.0875675	1
ENSMUSG00000032105	Pdzd3	5.65264	5.74585	19.0657	14.4542	2.744	4.06694	1.32295	0.0875845	1
ENSMUSG00000048826	Dact2	897.639	914.739	785.36	662.828	9.82526	9.50003	-0.325227	0.0876964	1
ENSMUSG00000022747	St3gal6	38.438	35.6243	62.3301	60.9141	5.24911	5.94538	0.696268	0.0880385	1
ENSMUSG00000016283	H2-M2	2.26106	6.89502	0	0	2.47976	#NUM!	#NUM!	0.0882101	1
ENSMUSG00000085861	1700016G14Rik	15.8274	24.1326	32.265	46.4599	4.39094	5.29875	0.907807	0.0882576	1
ENSMUSG00000039676	Capsl	427.34	468.861	304.318	410.912	8.81089	8.48226	-0.328632	0.0885492	1
ENSMUSG00000032807	Alox12b	4.52211	4.59668	0	0	2.47493	#NUM!	#NUM!	0.0885831	1
ENSMUSG00000034898	Filip1	4.52211	4.59668	0	0	2.47493	#NUM!	#NUM!	0.0885831	1
ENSMUSG00000036054	Sugp2	2164.96	2031.73	2726.39	2287.89	11.0357	11.2918	0.256103	0.0888065	1
ENSMUSG00000033589	Reep4	671.534	668.817	900.487	736.131	9.39055	9.6765	0.285956	0.0889087	1
ENSMUSG00000019230	Lhx9	6.78317	2.29834	0	0	2.47008	#NUM!	#NUM!	0.0889591	1
ENSMUSG00000020128	Vps54	8091.19	7563.83	6218.35	6946.27	12.9345	12.6844	-0.250145	0.0889875	1
ENSMUSG00000044328	Trp53i13	158.274	110.32	184.791	183.775	7.07999	7.52578	0.445788	0.089048	1
ENSMUSG00000027333	Smox	776.673	728.574	987.016	850.732	9.5577	9.84372	0.286024	0.0895432	1
ENSMUSG00000031805	Jak3	2075.65	2023.69	2529.87	2409.72	11.0019	11.2702	0.268296	0.0895934	1
ENSMUSG00000062077	Trim54	24.8716	34.4751	56.4638	45.4274	4.93891	5.67089	0.731972	0.0897872	1
ENSMUSG00000087067	Gm11532	35.0464	24.1326	56.4638	45.4274	4.93496	5.67089	0.735923	0.090039	1
ENSMUSG00000043924	Ncmap	22.6106	18.3867	45.4643	30.9732	4.42617	5.25621	0.830037	0.090179	1
ENSMUSG00000021451	Sema4d	1735.36	1674.34	1993.83	2159.87	10.7363	11.0202	0.283905	0.0907316	1
ENSMUSG00000025889	Snca	26.0021	20.6851	13.1993	5.16221	4.60547	3.19861	-1.40686	0.0909364	1
ENSMUSG00000003573	Homer3	455.603	433.237	552.172	566.81	8.79902	9.12797	0.328949	0.0910815	1
ENSMUSG00000028834	Trim63	115.314	89.6352	129.793	164.158	6.69313	7.19943	0.506302	0.0913596	1
ENSMUSG00000024667	Tmem216	247.586	274.652	191.39	206.488	8.03408	7.63618	-0.397892	0.0914015	1
ENSMUSG00000031995	St14	2651.09	2794.78	2054.69	2527.42	11.4115	11.1618	-0.249679	0.0914408	1
ENSMUSG00000073843	Gm12542	10.1748	3.44751	20.5323	16.5191	2.96553	4.21145	1.24592	0.091494	1
ENSMUSG00000071573	Rnls	61.0485	75.8452	36.6648	50.5896	6.11784	5.44716	-0.670681	0.0916985	1
ENSMUSG00000062981	Mrpl42	1850.67	2070.8	2450.67	2256.92	10.9379	11.2008	0.262856	0.0918325	1
ENSMUSG00000092335	Gm7221	1032.17	994.032	490.575	903.386	9.98599	9.44497	-0.541012	0.0921843	1
ENSMUSG00000081692	Gm15971	7.9137	9.19336	21.2656	21.6813	3.25603	4.42448	1.16845	0.0922956	1
ENSMUSG00000043421	Hilpda	188.798	217.193	280.852	248.818	7.67239	8.04895	0.376557	0.0923821	1
ENSMUSG00000043998	Mgat2	2420.46	2589.08	1956.43	2234.2	11.291	11.033	-0.258085	0.0927065	1
ENSMUSG00000052825	Gm9892	265.674	282.696	184.057	242.624	8.10426	7.73701	-0.367244	0.0927871	1
ENSMUSG00000018143	Mafk	195.581	201.105	296.985	220.943	7.63911	8.01661	0.377496	0.0928227	1
ENSMUSG00000030134	Rasgef1a	470.3	472.309	697.364	522.415	8.88357	9.2524	0.368832	0.0931129	1
ENSMUSG00000020032	Nuak1	442.036	445.878	329.983	376.841	8.79752	8.46521	-0.332315	0.09349	1
ENSMUSG00000017734	Dbndd2	22.6106	18.3867	5.86637	11.3569	4.42617	3.10628	-1.31989	0.0935065	1
ENSMUSG00000068220	Lgals1	862.593	906.695	1146.87	998.371	9.79058	10.0669	0.276344	0.0937124	1
ENSMUSG00000027452	Acss1	1173.49	1156.06	1422.59	1410.32	10.1871	10.4681	0.280993	0.0939981	1
ENSMUSG00000044744	1700001G17Rik	1.13053	4.59668	10.2661	13.4217	1.94995	3.56608	1.61613	0.094096	1
ENSMUSG00000068876	Cgn	221.584	234.431	359.315	258.11	7.83925	8.27012	0.430872	0.094415	1
ENSMUSG00000043903	Gm22	4.52211	6.89502	12.466	29.9408	2.746	4.40622	1.66022	0.0946452	1
ENSMUSG00000030095	Tmem43	1531.87	1512.31	1790.71	1911.05	10.5728	10.854	0.281213	0.0947781	1
ENSMUSG00000081056	Gm13998	1.13053	2.29834	10.2661	8.25953	1.44065	3.21145	1.7708	0.0949687	1
ENSMUSG00000056486	Chn1	586.744	602.165	459.776	497.637	9.21785	8.903	-0.31485	0.0951315	1
ENSMUSG00000090946	Ccdc71l	150.36	171.226	115.861	116.666	7.33801	6.86125	-0.476756	0.0952433	1
ENSMUSG00000019944	Rhobtb1	6.78317	0	14.6659	10.3244	2.13474	3.6433	1.50856	0.095309	1
ENSMUSG00000028977	Casz1	297.329	264.309	370.314	347.933	8.13862	8.48834	0.349712	0.0953144	1
ENSMUSG00000075502	Zbtbd6	144.708	137.9	85.7956	120.796	7.15283	6.69064	-0.462197	0.0954369	1
ENSMUSG00000030685	Kctd13	253.238	264.309	350.515	311.797	8.02111	8.37137	0.350257	0.0954377	1
ENSMUSG00000025370	Cdh9	44.0906	35.6243	19.0657	24.7786	5.35253	4.45432	-0.89821	0.0956043	1
ENSMUSG00000031506	Ptpn7	28.2632	16.0884	41.0646	41.2977	4.53455	5.36391	0.829364	0.0957279	1
ENSMUSG00000078905	Gm14393	120.967	157.436	91.662	108.406	7.13136	6.64435	-0.487008	0.0957291	1
ENSMUSG00000004317	Clcn5	887.465	1000.93	1190.14	1101.62	9.88447	10.1622	0.277767	0.0960847	1
ENSMUSG00000022596	Slurp1	1.13053	0	8.79955	4.12977	0.646406	2.69257	2.04617	0.0962052	1
ENSMUSG00000001864	Aif1l	97.2254	56.3093	135.66	103.244	6.28109	6.90029	0.619193	0.0964988	1
ENSMUSG00000048707	Tprn	880.681	919.336	789.026	655.6	9.8154	9.49648	-0.318916	0.096678	1
ENSMUSG00000068706	Gm10250	14.6969	12.6409	32.265	24.7786	3.87469	4.83399	0.959308	0.0967616	1
ENSMUSG00000041075	Fzd7	1909.46	1976.57	1700.51	1483.62	10.9248	10.6367	-0.288141	0.0967734	1
ENSMUSG00000051067	Lingo3	47.4822	36.7734	22.7322	23.7462	5.43055	4.53849	-0.89206	0.0969438	1
ENSMUSG00000043895	S1pr2	582.222	574.585	763.361	653.536	9.17842	9.46852	0.290094	0.0970067	1
ENSMUSG00000028463	Car9	9.04422	8.04419	24.9321	16.5191	3.25463	4.37334	1.11871	0.0974182	1
ENSMUSG00000028647	Mycbp	560.742	589.524	760.428	647.341	9.17026	9.45919	0.288936	0.0975196	1
ENSMUSG00000028189	Ctbs	542.653	517.126	441.444	397.49	9.05227	8.71241	-0.339855	0.0975237	1
ENSMUSG00000028558	Calr4	111.922	135.602	162.792	178.612	6.96304	7.41534	0.4523	0.0978715	1
ENSMUSG00000056223	Spata31	405.86	573.436	640.9	618.433	8.93854	9.29844	0.359901	0.0979808	1
ENSMUSG00000026519	Tmem63a	78.0064	103.425	123.927	135.25	6.5191	7.01779	0.498694	0.0981595	1
ENSMUSG00000044447	Dock5	3812.14	3726.76	2548.94	3517.53	11.8805	11.5666	-0.31388	0.0984599	1
ENSMUSG00000046463	5930403N24Rik	48.6127	43.6684	27.1319	24.7786	5.5589	4.69796	-0.860942	0.0985219	1
ENSMUSG00000047141	Zfp654	2311.93	2335.11	1594.18	2174.32	11.1827	10.8798	-0.302941	0.0990512	1
ENSMUSG00000027692	Tnik	323.331	322.917	238.321	267.402	8.3404	7.9822	-0.358196	0.0992633	1
ENSMUSG00000085723	Gm15915	2.26106	2.29834	8.79955	12.3893	1.71356	3.40523	1.69167	0.0993545	1
ENSMUSG00000003355	Fkbp11	197.842	191.911	280.119	224.04	7.6138	7.97773	0.363931	0.099382	1
ENSMUSG00000031633	Slc25a4	12496.9	13066.1	17382	13795.5	13.6419	13.9282	0.286341	0.0994499	1
ENSMUSG00000022895	Ets2	1418.81	1360.62	1183.54	1094.39	10.4416	10.1535	-0.288105	0.0995373	1
ENSMUSG00000033871	Ppargc1b	304.112	332.11	426.778	373.744	8.31791	8.6448	0.326882	0.0995511	1
ENSMUSG00000039989	Cbx4	221.584	201.105	155.459	162.093	7.73026	7.31085	-0.419411	0.0995866	1
ENSMUSG00000038963	Slco4a1	171.84	193.061	97.5283	163.126	7.51925	7.02599	-0.493253	0.0995955	1
ENSMUSG00000006476	Nsmf	23.7411	13.79	32.9983	40.2652	4.30492	5.19502	0.890106	0.0996612	1
ENSMUSG00000031809	1700018B08Rik	10.1748	16.0884	3.66648	4.12977	3.82085	1.96278	-1.85807	0.0997866	1
ENSMUSG00000067889	Sptbn2	628.574	696.397	345.382	593.654	9.37392	8.87504	-0.498884	0.100032	1
ENSMUSG00000032232	Cgnl1	340.289	345.9	434.111	433.625	8.42666	8.76111	0.334452	0.100035	1
ENSMUSG00000071847	Apcdd1	286.024	382.674	216.322	273.597	8.38952	7.9364	-0.453117	0.100272	1
ENSMUSG00000044566	Cage1	48.6127	64.3535	27.8652	42.3301	5.84507	5.1333	-0.711763	0.100331	1
ENSMUSG00000036036	Zfp57	10252.8	9965.6	8468.1	8524.87	13.3035	13.0527	-0.250871	0.100776	1
ENSMUSG00000031634	Ufsp2	986.951	1010.12	1261.27	1151.17	9.96511	10.2363	0.271164	0.100891	1
ENSMUSG00000034312	Iqsec1	1057.04	1017.02	1366.86	1118.13	10.0196	10.279	0.259397	0.100954	1
ENSMUSG00000039959	Hip1	4757.26	5289.63	4317.64	4054.4	12.2947	12.0314	-0.263385	0.101143	1
ENSMUSG00000040054	Baz2a	27056.9	27329.6	20036.6	25745	14.731	14.4825	-0.248535	0.101412	1
ENSMUSG00000033182	Kbtbd12	0	0	3.66648	6.19465	0	2.30175	2.30175	0.101869	1
ENSMUSG00000040726	Hesx1	419.426	397.613	485.442	546.162	8.67779	9.01067	0.332885	0.102385	1
ENSMUSG00000075014	Gm10800	522.304	532.066	446.577	388.198	9.0449	8.70524	-0.339655	0.102467	1
ENSMUSG00000031924	Cyb5b	9972.39	9624.3	12224	10886.1	13.2585	13.4962	0.237767	0.102626	1
ENSMUSG00000054474	Thnsl2	72.3538	65.5027	109.994	89.8224	6.1278	6.64253	0.514731	0.102829	1
ENSMUSG00000073538	E330020D12Rik	38.438	20.6851	57.1971	42.3301	4.93364	5.63702	0.703375	0.102975	1
ENSMUSG00000073633	Fbxo36	76.8759	68.9502	97.5283	117.698	6.20776	6.74971	0.541956	0.103375	1
ENSMUSG00000026123	Plekhb2	1051.39	944.617	646.033	915.776	9.96435	9.609	-0.355345	0.103413	1
ENSMUSG00000039543	Ttc18	27.1327	29.8784	19.0657	6.19465	4.88291	3.6588	-1.22411	0.104046	1
ENSMUSG00000033585	Ndn	248.716	293.038	208.989	206.488	8.08681	7.69863	-0.388185	0.104151	1
ENSMUSG00000049521	Cdc42ep1	105.139	128.707	67.4632	101.179	6.8817	6.39782	-0.483878	0.104332	1
ENSMUSG00000085786	Gm15987	12.4358	14.9392	1.46659	8.25953	3.87652	2.28187	-1.59465	0.104335	1
ENSMUSG00000027022	Xirp2	49.7432	55.1601	8.79955	44.395	5.74016	4.73321	-1.00696	0.10445	1
ENSMUSG00000048218	Amigo2	58.7875	67.801	49.8641	24.7786	6.00662	5.22193	-0.784688	0.104578	1
ENSMUSG00000058736	Gm10047	72.3538	67.801	28.5985	61.9465	6.15132	5.50056	-0.650756	0.104742	1
ENSMUSG00000041272	Tox	48.6127	28.7292	18.3324	24.7786	5.31001	4.42998	-0.880028	0.104812	1
ENSMUSG00000092455	Gm20456	10.1748	3.44751	14.6659	22.7137	2.96553	4.22418	1.25865	0.104905	1
ENSMUSG00000039899	Fgl2	71.2233	58.6077	43.2644	37.1679	6.04255	5.3297	-0.712841	0.105064	1
ENSMUSG00000054181	A930012O16Rik	18.0884	20.6851	7.33296	8.25953	4.34956	2.96278	-1.38678	0.105256	1
ENSMUSG00000026586	Prrx1	0	0	2.19989	9.29197	0	2.52254	2.52254	0.10535	1
ENSMUSG00000037386	Rims2	737.104	768.795	568.304	672.12	9.55832	9.27662	-0.281707	0.105764	1
ENSMUSG00000000489	Pdgfb	104.009	105.724	155.459	132.153	6.7261	7.16798	0.441879	0.106053	1
ENSMUSG00000079342	Gm5097	5.65264	5.74585	0.733296	0	2.744	-1.44753	-4.19153	0.106281	1
ENSMUSG00000024810	Il33	6.78317	4.59668	0.733296	0	2.74199	-1.44753	-4.18952	0.106427	1
ENSMUSG00000072553	Gm525	6.78317	4.59668	0.733296	0	2.74199	-1.44753	-4.18952	0.106427	1
ENSMUSG00000036334	Igsf10	546.045	598.717	467.109	452.209	9.16335	8.84442	-0.31893	0.106766	1
ENSMUSG00000040972	Igsf21	57.6569	60.906	38.1314	34.0706	5.91364	5.17397	-0.739677	0.106779	1
ENSMUSG00000050963	Kcns2	64.4401	59.7568	33.7316	45.4274	5.97953	5.30668	-0.672851	0.106898	1
ENSMUSG00000041741	Pde3a	49.7432	34.4751	17.5991	32.0057	5.42992	4.63241	-0.797515	0.106979	1
ENSMUSG00000037362	Nov	15.8274	24.1326	3.66648	14.4542	4.39094	3.17956	-1.21138	0.107003	1
ENSMUSG00000072663	Spef2	48.6127	41.3701	24.9321	26.8435	5.52329	4.6942	-0.829094	0.107519	1
ENSMUSG00000027239	Mdk	1178.01	1276.73	1494.46	1460.9	10.2625	10.5291	0.266591	0.107604	1
ENSMUSG00000013936	Myl2	2.26106	3.44751	9.53284	13.4217	1.94646	3.52071	1.57425	0.107697	1
ENSMUSG00000029819	Npy	12.4358	6.89502	3.66648	0	3.41487	0.874395	-2.54047	0.107736	1
ENSMUSG00000051065	Mb21d2	1185.92	1268.68	979.683	1058.25	10.2625	9.99289	-0.269559	0.107785	1
ENSMUSG00000086741	Gm15816	13.5663	5.74585	3.66648	0	3.41361	0.874395	-2.53921	0.107796	1
ENSMUSG00000070509	Rgma	421.687	492.994	577.837	553.389	8.84028	9.14367	0.303395	0.107797	1
ENSMUSG00000054256	Msi1	1516.04	1467.49	1908.77	1639.52	10.5438	10.7929	0.249136	0.108342	1
ENSMUSG00000031103	Elf4	916.858	811.314	1063.28	1033.47	9.7567	10.0339	0.277241	0.108403	1
ENSMUSG00000021285	Ppp1r13b	414.904	368.883	300.651	323.154	8.618	8.28495	-0.333043	0.109056	1
ENSMUSG00000040563	BC018242	73.4843	70.0994	123.194	82.5953	6.1857	6.68502	0.499317	0.109072	1
ENSMUSG00000075410	Gm11744	13.5663	12.6409	33.7316	19.6164	3.81799	4.73736	0.91937	0.10913	1
ENSMUSG00000003134	Tbc1d8	1544.3	1606.54	1132.94	1487.75	10.6224	10.3557	-0.266705	0.109166	1
ENSMUSG00000048040	Arxes2	357.247	403.359	277.186	331.414	8.57479	8.24935	-0.325444	0.109287	1
ENSMUSG00000039307	Hexdc	217.061	214.895	282.319	275.662	7.76141	8.12407	0.362666	0.109302	1
ENSMUSG00000039157	Fam102a	2591.17	2616.66	1589.05	2414.88	11.347	10.9672	-0.379819	0.109337	1
ENSMUSG00000062753	AI413582	143.577	126.409	192.857	167.256	7.08739	7.4923	0.404916	0.109471	1
ENSMUSG00000028874	Fgr	16.9579	10.3425	27.1319	29.9408	3.87285	4.83473	0.961879	0.109482	1
ENSMUSG00000053613	4732444A12Rik	149.23	127.558	85.7956	118.731	7.12302	6.67614	-0.446879	0.109519	1
ENSMUSG00000048330	Ric3	897.639	969.899	760.428	774.331	9.86847	9.5838	-0.28467	0.109796	1
ENSMUSG00000028148	Them5	22.6106	18.3867	5.86637	12.3893	4.42617	3.19027	-1.2359	0.110061	1
ENSMUSG00000057914	Cacnb2	26.0021	24.1326	13.1993	9.29197	4.70417	3.49129	-1.21288	0.110071	1
ENSMUSG00000090697	Nsun4	16.9579	27.5801	41.0646	39.2328	4.54034	5.32728	0.786943	0.110284	1
ENSMUSG00000074461	Gm10699	64.4401	50.5635	85.0623	87.7575	5.87041	6.43312	0.562716	0.110422	1
ENSMUSG00000023495	Pcbp4	1075.13	1073.32	1407.19	1151.17	10.0704	10.321	0.25058	0.110567	1
ENSMUSG00000036634	Mag	4.52211	2.29834	8.79955	16.5191	2.14085	3.66213	1.52127	0.110783	1
ENSMUSG00000024425	Ndfip1	1386.03	1372.11	1143.94	1143.95	10.4305	10.1598	-0.270724	0.111506	1
ENSMUSG00000058046	4933430I17Rik	41.8295	14.9392	50.5974	50.5896	4.87698	5.66088	0.783904	0.111627	1
ENSMUSG00000021969	Zdhhc20	1647.18	1474.38	1192.34	1442.32	10.609	10.3634	-0.245577	0.112329	1
ENSMUSG00000044576	Gareml	35.0464	31.0276	71.863	41.2977	5.08903	5.82223	0.733197	0.112416	1
ENSMUSG00000044433	Camsap3	2096	1988.06	2295.95	2629.63	10.9965	11.2661	0.269582	0.112609	1
ENSMUSG00000090035	Galnt4	354.986	468.861	327.05	304.57	8.68973	8.30291	-0.386817	0.112762	1
ENSMUSG00000009633	G0s2	16.9579	13.79	35.1982	24.7786	4.03333	4.90633	0.872999	0.112898	1
ENSMUSG00000031380	Figf	50.8738	64.3535	80.6625	92.9197	5.87316	6.43948	0.566311	0.113289	1
ENSMUSG00000040940	Arhgef1	1741.01	1722.61	2177.89	1930.67	10.7589	11.0044	0.245518	0.113358	1
ENSMUSG00000031785	Gpr56	696.405	725.126	530.173	646.308	9.47526	9.20026	-0.274996	0.113376	1
ENSMUSG00000060961	Slc4a4	88.1812	97.6794	48.3975	83.6278	6.55352	6.04467	-0.508848	0.113433	1
ENSMUSG00000032387	Rbpms2	4643.08	4685.16	3932.66	3923.28	12.1877	11.9396	-0.24813	0.113524	1
ENSMUSG00000019894	Slc6a15	647.793	649.281	376.914	599.849	9.34327	8.93186	-0.411403	0.113592	1
ENSMUSG00000085261	Gm13814	15.8274	17.2375	31.5317	33.0381	4.13196	5.01279	0.880831	0.114122	1
ENSMUSG00000022912	Pros1	2837.63	2893.61	1209.94	2582.14	11.4851	10.8888	-0.596362	0.114444	1
ENSMUSG00000021536	Adcy2	106.27	99.9778	31.5317	90.8549	6.70215	5.9353	-0.766853	0.114724	1
ENSMUSG00000054520	Sh3bp2	41.8295	39.0718	59.3969	70.206	5.37332	6.01796	0.644632	0.114902	1
ENSMUSG00000032047	Acat1	414.904	430.939	471.509	601.913	8.72765	9.068	0.34035	0.115178	1
ENSMUSG00000062464	Gm9705	9.04422	11.4917	1.46659	4.12977	3.49415	1.48449	-2.00967	0.115289	1
ENSMUSG00000087703	Gm15650	4.52211	10.3425	21.2656	15.4866	3.07593	4.19976	1.12383	0.115468	1
ENSMUSG00000053164	Gpr21	68.9622	72.3977	98.9949	106.341	6.1635	6.68185	0.518348	0.115517	1
ENSMUSG00000010021	Kif19a	7.9137	9.19336	1.46659	2.06488	3.25603	0.820271	-2.43576	0.116063	1
ENSMUSG00000022519	Srl	740.496	725.126	997.282	783.623	9.51926	9.7984	0.27913	0.116151	1
ENSMUSG00000062939	Stat4	537.001	463.115	368.114	450.145	8.96883	8.67641	-0.29242	0.116442	1
ENSMUSG00000039943	Plcb4	1638.14	1700.77	1251	1583.77	10.706	10.469	-0.237009	0.116458	1
ENSMUSG00000063531	Sema3e	70.0927	79.2927	41.7979	58.8492	6.24208	5.65316	-0.588922	0.116632	1
ENSMUSG00000021763	BC067074	784.587	882.562	365.915	746.455	9.7049	9.11942	-0.585476	0.116847	1
ENSMUSG00000022995	Enah	17510.7	17569.7	13805.8	16289.9	14.0985	13.8773	-0.221194	0.117008	1
ENSMUSG00000033149	Phldb2	1343.07	1468.64	1106.54	1254.42	10.4583	10.2052	-0.253098	0.117329	1
ENSMUSG00000064370	mt-Cytb	92668.3	84393.9	103096	105905	16.4339	16.6732	0.239238	0.117523	1
ENSMUSG00000034607	Pof1b	405.86	404.508	143.726	362.387	8.66599	7.98332	-0.682673	0.117598	1
ENSMUSG00000040913	Fbxw4	53.1348	51.7126	73.3296	86.7251	5.73941	6.32242	0.583012	0.117867	1
ENSMUSG00000026253	Chrng	11.3053	9.19336	3.66648	1.03244	3.49177	1.23233	-2.25944	0.117886	1
ENSMUSG00000020894	Vamp2	422.818	383.823	558.771	436.723	8.65935	8.95927	0.299915	0.118116	1
ENSMUSG00000006445	Epha2	2046.26	1866.25	1529.65	1785.09	10.9346	10.6947	-0.239932	0.118322	1
ENSMUSG00000015335	Zdhhc12	507.607	642.386	741.362	652.503	9.16992	9.44488	0.274959	0.118411	1
ENSMUSG00000034891	Sncb	3.39158	0	11.7327	5.16221	1.43071	3.07852	1.64781	0.118742	1
ENSMUSG00000019188	H13	957.557	892.905	1206.27	997.339	9.85523	10.1057	0.250425	0.118897	1
ENSMUSG00000038026	Kcnj9	2.26106	2.29834	9.53284	10.3244	1.71356	3.31159	1.59803	0.119023	1
ENSMUSG00000040875	Osbpl10	280.371	212.596	299.918	333.479	7.95119	8.30697	0.355776	0.11931	1
ENSMUSG00000030815	Phkg2	574.308	592.972	778.027	626.692	9.1914	9.45607	0.264661	0.119411	1
ENSMUSG00000033632	AW554918	500.824	495.292	643.834	569.908	8.96306	9.24525	0.282182	0.119463	1
ENSMUSG00000089734	Gm16108	3.39158	5.74585	16.8658	10.3244	2.47734	3.76502	1.28767	0.119626	1
ENSMUSG00000043004	Gng2	659.098	729.723	412.845	639.081	9.44172	9.03882	-0.402902	0.11965	1
ENSMUSG00000028776	Tinagl1	56.5264	54.011	76.2627	90.8549	5.81426	6.38472	0.570459	0.119696	1
ENSMUSG00000082195	Gm13034	83.6591	68.9502	22.7322	66.0763	6.27248	5.47262	-0.799858	0.119762	1
ENSMUSG00000035355	Kcnh4	10.1748	9.19336	26.3986	16.5191	3.41739	4.4235	1.00611	0.119797	1
ENSMUSG00000033068	Entpd6	653.445	668.817	859.422	730.969	9.37097	9.63517	0.264193	0.119968	1
ENSMUSG00000021363	Mak	68.9622	87.3369	52.7973	50.5896	6.30651	5.69191	-0.614599	0.12039	1
ENSMUSG00000091430	Gm17337	15.8274	6.89502	21.9989	27.8759	3.62775	4.64024	1.01249	0.120429	1
ENSMUSG00000043230	Fam124b	26.0021	12.6409	5.13307	11.3569	4.34494	3.04351	-1.30142	0.120603	1
ENSMUSG00000038572	Bpifb5	47.4822	29.8784	52.064	76.4007	5.31035	6.00523	0.694877	0.120722	1
ENSMUSG00000017453	Pipox	1156.53	1130.78	1484.92	1222.41	10.1607	10.4027	0.241958	0.121109	1
ENSMUSG00000027296	Itpka	447.689	501.038	541.905	638.049	8.89289	9.20452	0.311628	0.121351	1
ENSMUSG00000038068	Rnf144b	234.019	242.475	151.059	223.007	7.90236	7.54715	-0.355207	0.121585	1
ENSMUSG00000038354	Ankrd35	652.315	713.634	507.441	627.725	9.4178	9.14869	-0.269112	0.121777	1
ENSMUSG00000031737	Irx5	9.04422	9.19336	19.0657	23.7462	3.33897	4.41994	1.08097	0.121833	1
ENSMUSG00000021712	Trim23	2841.02	2698.25	2125.82	2612.08	11.436	11.21	-0.225968	0.122128	1
ENSMUSG00000058794	Nfe2	151.491	150.541	175.991	230.234	7.24808	7.66614	0.418057	0.122246	1
ENSMUSG00000044034	Npb	21.48	26.4309	13.9326	7.22709	4.64128	3.40325	-1.23804	0.122698	1
ENSMUSG00000054091	1810037I17Rik	1450.47	1352.57	1059.61	1318.43	10.4538	10.2156	-0.238248	0.122714	1
ENSMUSG00000033987	Dnah17	122.097	157.436	191.39	177.58	7.13716	7.52736	0.390199	0.123027	1
ENSMUSG00000075271	Ttc30a1	327.853	317.171	224.388	295.278	8.33768	8.02144	-0.316232	0.123134	1
ENSMUSG00000039814	Xkr5	423.948	473.458	590.303	501.767	8.81283	9.09285	0.280021	0.123302	1
ENSMUSG00000026288	Inpp5d	3381.41	3134.93	3559.42	4337.29	11.6703	11.947	0.276745	0.123359	1
ENSMUSG00000026200	Glb1l	340.289	329.812	284.519	238.494	8.39253	8.0307	-0.361831	0.123376	1
ENSMUSG00000026930	Gpsm1	37.3074	47.116	74.7962	53.687	5.43335	6.00544	0.572085	0.123431	1
ENSMUSG00000021594	Srd5a1	212.539	229.834	310.184	246.754	7.79563	8.12137	0.325744	0.123553	1
ENSMUSG00000002365	Snx9	440.906	453.922	396.713	309.732	8.80869	8.46443	-0.344253	0.123672	1
ENSMUSG00000044164	Rnf182	47.4822	31.0276	65.9966	56.7843	5.33109	5.93994	0.60885	0.123763	1
ENSMUSG00000044991	1110034G24Rik	193.32	265.458	307.251	272.565	7.84793	8.17945	0.33152	0.123783	1
ENSMUSG00000050668	Gpatch11	472.561	489.546	602.769	574.038	8.91305	9.20066	0.287612	0.123974	1
ENSMUSG00000021457	Syk	1451.6	1429.57	1015.61	1369.02	10.4934	10.2196	-0.273887	0.124035	1
ENSMUSG00000036775	Decr2	908.945	851.535	671.699	802.207	9.78339	9.52543	-0.257962	0.124043	1
ENSMUSG00000021720	Rnf180	29.3937	37.9226	11.7327	26.8435	5.11512	4.26964	-0.845484	0.124231	1
ENSMUSG00000091337	Eid1	304.112	332.11	230.988	277.727	8.31791	7.99071	-0.327201	0.124482	1
ENSMUSG00000026442	Nfasc	101.748	132.155	72.5963	98.082	6.88204	6.41514	-0.466909	0.124485	1
ENSMUSG00000039834	Zfp335	830.938	917.037	1085.28	1008.7	9.77312	10.032	0.258908	0.124511	1
ENSMUSG00000030653	Pde2a	41.8295	20.6851	62.3301	43.3625	5.01155	5.72373	0.712178	0.124516	1
ENSMUSG00000025855	Prkar1b	57.6569	42.5193	68.9298	84.6602	5.67492	6.26294	0.588025	0.12468	1
ENSMUSG00000053173	Rpl18-ps2	1.13053	0	5.13307	7.22709	0.646406	2.62763	1.98122	0.124773	1
ENSMUSG00000028403	Zdhhc21	4022.42	3984.17	3109.91	3758.09	11.9673	11.7457	-0.221659	0.124864	1
ENSMUSG00000029298	Gbp9	13.5663	28.7292	8.06625	10.3244	4.46909	3.2009	-1.26819	0.124865	1
ENSMUSG00000034334	Fam151b	18.0884	19.5359	41.7979	25.811	4.30831	5.07914	0.770826	0.12512	1
ENSMUSG00000075592	Nynrin	2489.42	2430.49	2270.28	1748.96	11.265	10.9727	-0.292298	0.125224	1
ENSMUSG00000053199	Arhgap20	67.8317	93.0827	58.6637	47.4923	6.34797	5.73004	-0.617929	0.125266	1
ENSMUSG00000087204	1700073E17Rik	2.26106	5.74585	0	0	2.32292	#NUM!	#NUM!	0.125472	1
ENSMUSG00000029765	Plxna4	39.5685	19.5359	14.6659	12.3893	4.9332	3.75783	-1.17537	0.125481	1
ENSMUSG00000025262	Fam120c	321.07	294.187	141.526	279.792	8.26973	7.71876	-0.550964	0.125488	1
ENSMUSG00000029560	Snx8	786.848	882.562	1013.41	995.274	9.70685	9.97204	0.265188	0.125591	1
ENSMUSG00000037627	Rgs22	39.5685	32.1768	18.3324	21.6813	5.20448	4.32242	-0.882057	0.125658	1
ENSMUSG00000047746	Fbxo40	9.04422	17.2375	4.39977	4.12977	3.8218	2.09247	-1.72933	0.125846	1
ENSMUSG00000056268	Dennd1b	3223.14	3009.68	2221.15	2949.69	11.6061	11.3362	-0.269948	0.125868	1
ENSMUSG00000029463	Fam216a	176.362	180.42	112.194	164.158	7.48696	7.11037	-0.376598	0.125935	1
ENSMUSG00000038264	Sema7a	72.3538	67.801	26.3986	62.9789	6.15132	5.48184	-0.669478	0.126228	1
ENSMUSG00000082907	Gm14832	5.65264	2.29834	0	0	2.31484	#NUM!	#NUM!	0.126261	1
ENSMUSG00000085331	Gm11274	5.65264	2.29834	0	0	2.31484	#NUM!	#NUM!	0.126261	1
ENSMUSG00000042046	Dstyk	837.721	841.192	645.3	757.812	9.71503	9.45441	-0.260615	0.126359	1
ENSMUSG00000047747	Rnf150	46.3517	52.8618	33.7316	24.7786	5.66126	4.87062	-0.790641	0.126426	1
ENSMUSG00000092416	Zfp141	2065.47	2122.52	1537.72	1999.84	11.0327	10.7885	-0.244192	0.126437	1
ENSMUSG00000024076	Vit	0	0	2.93318	6.19465	0	2.19027	2.19027	0.126537	1
ENSMUSG00000029491	Pde6b	36.1769	31.0276	64.53	41.2977	5.11279	5.72557	0.61278	0.126674	1
ENSMUSG00000030742	Lat	11.3053	21.8342	34.4649	27.8759	4.13502	4.96211	0.827083	0.126821	1
ENSMUSG00000078636	Gm7336	4.52211	3.44751	13.9326	11.3569	2.31754	3.66047	1.34293	0.126878	1
ENSMUSG00000037001	Zfp39	269.066	283.845	211.922	221.975	8.11611	7.76121	-0.354901	0.126907	1
ENSMUSG00000035473	Galm	764.237	811.314	623.301	684.509	9.62347	9.35294	-0.270533	0.127193	1
ENSMUSG00000050394	Armcx6	33.9158	33.3259	45.4643	66.0763	5.11357	5.80143	0.687854	0.127754	1
ENSMUSG00000041261	Car8	283.763	286.143	193.59	264.305	8.15963	7.83887	-0.32076	0.128001	1
ENSMUSG00000042807	Hecw2	83.6591	75.8452	43.9977	67.1087	6.33543	5.7958	-0.53963	0.128079	1
ENSMUSG00000034151	Zbbx	214.8	217.193	131.26	202.359	7.76153	7.38206	-0.379474	0.12839	1
ENSMUSG00000012428	Steap4	2.26106	0	6.59966	8.25953	1.09121	2.89328	1.80207	0.128616	1
ENSMUSG00000052631	Sh2d6	1.13053	0	5.86637	6.19465	0.646406	2.59228	1.94587	0.128849	1
ENSMUSG00000087408	Cers1	15.8274	12.6409	27.8652	28.9084	3.92924	4.82715	0.897913	0.128851	1
ENSMUSG00000042726	Trafd1	196.712	234.431	263.986	290.116	7.7587	8.11401	0.355311	0.128892	1
ENSMUSG00000025081	Tdrd1	52.0043	48.2651	87.9955	58.8492	5.67623	6.19815	0.521916	0.129018	1
ENSMUSG00000033581	Igf2bp2	3042.25	3123.44	2590	2629.63	11.5905	11.3497	-0.240784	0.129042	1
ENSMUSG00000021466	Ptch1	4890.66	4798.93	4226.72	3957.35	12.2425	11.9986	-0.243917	0.129367	1
ENSMUSG00000024855	Pacs1	633.096	638.938	852.09	673.152	9.31519	9.57482	0.259634	0.129496	1
ENSMUSG00000075585	6330403L08Rik	264.544	243.624	181.857	219.91	7.99483	7.65022	-0.344611	0.130093	1
ENSMUSG00000074608	Zfp850	99.4865	106.873	59.3969	90.8549	6.70293	6.23124	-0.471691	0.130111	1
ENSMUSG00000033590	Myo5c	775.542	733.17	973.817	824.921	9.56101	9.81277	0.251755	0.130176	1
ENSMUSG00000026730	Pter	379.857	306.828	233.921	306.635	8.4277	8.0783	-0.3494	0.130538	1
ENSMUSG00000039328	Rnf122	57.6569	60.906	96.0617	74.3358	5.91364	6.41276	0.499118	0.130665	1
ENSMUSG00000037434	Slc30a1	1947.9	1959.33	1451.19	1873.88	10.9327	10.6992	-0.2335	0.131144	1
ENSMUSG00000038704	Aspdh	6.78317	11.4917	2.93318	1.03244	3.34162	0.987548	-2.35407	0.131225	1
ENSMUSG00000084846	A730011C13Rik	22.6106	25.2817	44.731	37.1679	4.64075	5.35577	0.715028	0.13163	1
ENSMUSG00000064080	Fbln2	174.101	189.613	271.319	198.229	7.51457	7.87513	0.360556	0.131678	1
ENSMUSG00000025481	Urah	218.192	176.972	152.525	148.672	7.63359	7.23456	-0.399027	0.131724	1
ENSMUSG00000031879	Fam96b	885.204	999.778	1129.28	1128.46	9.88186	10.1407	0.258796	0.131725	1
ENSMUSG00000038085	Cnbd2	24.8716	32.1768	11.7327	18.5839	4.88383	3.92204	-0.961785	0.131937	1
ENSMUSG00000079363	Gbp4	12.4358	3.44751	27.8652	13.4217	3.16054	4.36761	1.20707	0.132029	1
ENSMUSG00000068966	Zbtb34	3006.07	2974.05	2383.94	2729.78	11.5464	11.3202	-0.226285	0.132048	1
ENSMUSG00000002831	Plin4	66.7012	65.5027	109.994	75.3682	6.06828	6.53421	0.465924	0.132153	1
ENSMUSG00000087424	5730405O15Rik	59.918	60.906	74.7962	105.309	5.94045	6.4927	0.552248	0.132603	1
ENSMUSG00000033545	Znrf1	1012.95	1071.03	1560.45	1131.56	10.0265	10.3945	0.367958	0.132651	1
ENSMUSG00000027703	Lrriq4	484.997	384.972	353.448	348.965	8.76813	8.45618	-0.311955	0.132652	1
ENSMUSG00000020427	Igfbp3	310.895	301.082	402.579	354.127	8.26204	8.56359	0.301548	0.1329	1
ENSMUSG00000002983	Relb	1184.79	1150.32	1377.86	1412.38	10.1905	10.4462	0.255664	0.132941	1
ENSMUSG00000040373	Cacng5	84.7896	74.696	56.4638	50.5896	6.33526	5.74219	-0.593075	0.133232	1
ENSMUSG00000017417	Plxdc1	474.822	458.519	1028.81	562.681	8.86935	9.63617	0.766819	0.133346	1
ENSMUSG00000002997	Prkar2b	151.491	149.392	124.66	93.9522	7.24262	6.77223	-0.470384	0.133421	1
ENSMUSG00000039050	Osbpl2	869.376	946.916	708.364	815.629	9.82837	9.57364	-0.254728	0.133701	1
ENSMUSG00000029403	Cdkl2	446.559	502.187	344.649	438.788	8.89292	8.61367	-0.279243	0.133795	1
ENSMUSG00000025993	Slc40a1	53.1348	36.7734	60.8635	103.244	5.52212	6.3585	0.836377	0.13408	1
ENSMUSG00000030806	Stx1b	42.9601	28.7292	79.1959	45.4274	5.20338	5.96143	0.758047	0.134149	1
ENSMUSG00000015869	Prpsap1	2488.29	2621.26	3022.64	3001.31	11.3195	11.5565	0.23695	0.134211	1
ENSMUSG00000026484	Rnf2	5668.47	5328.7	4164.39	5261.32	12.4251	12.2024	-0.222721	0.134448	1
ENSMUSG00000029913	Prdm5	488.388	512.53	580.037	649.406	8.96999	9.26379	0.293801	0.135084	1
ENSMUSG00000085396	6720401G13Rik	669.273	646.983	988.483	713.417	9.36441	9.73293	0.368516	0.135198	1
ENSMUSG00000024891	Slc29a2	347.072	391.867	497.174	400.587	8.53321	8.81019	0.276978	0.135418	1
ENSMUSG00000070997	1700055D18Rik	11.3053	18.3867	26.3986	32.0057	3.98605	4.868	0.881957	0.135419	1
ENSMUSG00000020628	Trappc12	1696.92	1616.88	1194.54	1581.7	10.6951	10.4389	-0.256227	0.135426	1
ENSMUSG00000085566	A730017L22Rik	31.6548	52.8618	56.4638	82.5953	5.4349	6.11955	0.684649	0.135496	1
ENSMUSG00000032936	Camkv	208.017	205.701	254.454	276.694	7.69946	8.05297	0.353507	0.135505	1
ENSMUSG00000001946	Esam	19.219	16.0884	5.13307	10.3244	4.22139	2.95023	-1.27115	0.135639	1
ENSMUSG00000027581	Stmn3	335.767	335.558	269.853	264.305	8.39516	8.06112	-0.334036	0.13565	1
ENSMUSG00000074480	Mex3a	3666.3	3884.19	5114.74	4004.84	11.8827	12.1548	0.272014	0.136148	1
ENSMUSG00000031570	Ppapdc1b	265.674	271.204	332.916	341.738	8.07382	8.398	0.32419	0.136231	1
ENSMUSG00000027015	Cybrd1	33.9158	31.0276	19.0657	15.4866	5.06487	4.11071	-0.95416	0.136262	1
ENSMUSG00000058297	Spock2	53.1348	50.5635	29.3318	36.1355	5.72381	5.0327	-0.691106	0.136654	1
ENSMUSG00000024598	Fbn2	136.794	150.541	205.323	166.223	7.1766	7.5374	0.360799	0.136666	1
ENSMUSG00000081447	Gm13870	1.13053	4.59668	13.1993	7.22709	1.94995	3.35236	1.40242	0.136708	1
ENSMUSG00000029061	Mmp23	39.5685	58.6077	34.4649	23.7462	5.6464	4.86322	-0.783174	0.136727	1
ENSMUSG00000030032	Wdr54	88.1812	70.0994	118.061	101.179	6.32446	6.77637	0.451911	0.136835	1
ENSMUSG00000024663	Rab3il1	194.451	167.779	244.187	218.878	7.5087	7.85507	0.346367	0.137198	1
ENSMUSG00000022186	Oxct1	3219.74	3215.38	2505.67	3035.38	11.6522	11.4359	-0.216256	0.137204	1
ENSMUSG00000089796	Gm16575	5.65264	0	13.1993	7.22709	1.93596	3.35236	1.41641	0.137331	1
ENSMUSG00000031351	Zfp185	520.043	502.187	369.581	481.118	9.00032	8.7325	-0.267819	0.13749	1
ENSMUSG00000054074	Skida1	130.011	145.945	52.7973	124.925	7.11871	6.47348	-0.645225	0.137574	1
ENSMUSG00000063415	Cyp26b1	5.65264	9.19336	18.3324	17.5515	3.07433	4.16526	1.09093	0.137593	1
ENSMUSG00000048758	Rpl29	123.228	139.05	181.857	162.093	7.04591	7.42606	0.38015	0.13782	1
ENSMUSG00000091071	1700030C10Rik	322.201	283.845	77.7293	271.532	8.24804	7.44816	-0.799872	0.137908	1
ENSMUSG00000037400	Atp11b	6332.09	6472.12	5479.92	5431.68	12.6446	12.4136	-0.230982	0.137943	1
ENSMUSG00000040728	Esrp1	130.011	143.646	99.7282	102.212	7.10673	6.65778	-0.448948	0.137987	1
ENSMUSG00000090381	Gm6158	2.26106	4.59668	12.466	10.3244	2.14694	3.51036	1.36342	0.138037	1
ENSMUSG00000021760	Gpx8	249.847	205.701	140.793	206.488	7.83778	7.43996	-0.39782	0.138054	1
ENSMUSG00000030814	Bcl7c	653.445	697.546	907.087	715.482	9.40194	9.66406	0.262127	0.138283	1
ENSMUSG00000014609	Chrne	0	0	4.39977	4.12977	0	2.09247	2.09247	0.138324	1
ENSMUSG00000025069	Gsto2	0	0	4.39977	4.12977	0	2.09247	2.09247	0.138324	1
ENSMUSG00000006574	Slc4a1	4.52211	8.04419	1.46659	0	2.86456	-0.447533	-3.3121	0.138355	1
ENSMUSG00000022103	Gfra2	201.234	278.099	188.457	107.374	7.91089	7.20863	-0.702263	0.138539	1
ENSMUSG00000020420	Zfp607	232.889	262.011	198.723	185.839	7.95681	7.58707	-0.369736	0.138551	1
ENSMUSG00000021213	Akr1c13	35.0464	35.6243	13.9326	27.8759	5.1833	4.38573	-0.797575	0.138668	1
ENSMUSG00000081144	Vmn2r-ps2	10.1748	9.19336	0	6.19465	3.41739	1.63102	-1.78636	0.138885	1
ENSMUSG00000081231	Tcp1-ps1	48.6127	37.9226	24.9321	26.8435	5.46818	4.6942	-0.773982	0.139054	1
ENSMUSG00000032946	Rasgrp2	1121.48	1261.79	1804.64	1300.88	10.2199	10.6006	0.38068	0.139358	1
ENSMUSG00000015942	Gtf2ird2	160.535	151.69	206.056	199.261	7.29566	7.66291	0.367252	0.139543	1
ENSMUSG00000087586	Gm6938	7.9137	2.29834	0	1.03244	2.61023	-0.95394	-3.56417	0.139613	1
ENSMUSG00000060429	Sntb1	351.594	403.359	269.12	349.998	8.56406	8.27407	-0.289991	0.139664	1
ENSMUSG00000078651	Aoc2	115.314	143.646	212.656	146.607	7.02769	7.48889	0.461209	0.13973	1
ENSMUSG00000044707	Ccnjl	295.068	318.32	416.512	333.479	8.26535	8.55073	0.285377	0.1405	1
ENSMUSG00000027478	Dnmt3b	3162.09	3314.21	2188.15	3078.74	11.6614	11.3627	-0.298661	0.140516	1
ENSMUSG00000035126	Wdr78	111.922	104.574	82.8624	70.206	6.77147	6.25803	-0.513435	0.140615	1
ENSMUSG00000046434	Hnrnpa1	635.357	629.745	896.821	674.184	9.30732	9.61747	0.310155	0.140716	1
ENSMUSG00000023009	Nckap5l	421.687	401.06	525.773	474.923	8.68781	8.96679	0.27898	0.140875	1
ENSMUSG00000019852	D10Bwg1379e	153.752	101.127	74.7962	98.082	7.00494	6.43361	-0.571332	0.140878	1
ENSMUSG00000037605	Lphn3	132.272	114.917	79.1959	105.309	6.9611	6.52752	-0.433579	0.14092	1
ENSMUSG00000048728	Zfp454	257.76	191.911	156.192	188.937	7.81913	7.43099	-0.38814	0.140929	1
ENSMUSG00000009731	Kcnd1	273.588	272.353	330.716	355.16	8.09788	8.4218	0.323928	0.140937	1
ENSMUSG00000057948	Unc13d	130.011	157.436	262.52	165.191	7.17716	7.74049	0.563336	0.140964	1
ENSMUSG00000032769	Trpa1	440.906	424.044	349.782	352.063	8.7598	8.45501	-0.304796	0.141273	1
ENSMUSG00000020287	Mpg	156.013	164.331	230.988	176.548	7.33246	7.67078	0.338324	0.141783	1
ENSMUSG00000021752	Kctd6	1205.14	1326.14	1094.81	1020.05	10.3068	10.0463	-0.260445	0.141917	1
ENSMUSG00000086631	Gm12784	4.52211	4.59668	12.466	14.4542	2.47493	3.75062	1.27569	0.142165	1
ENSMUSG00000020080	Hkdc1	3.39158	0	6.59966	10.3244	1.43071	3.08101	1.6503	0.142302	1
ENSMUSG00000040164	Kcns1	3.39158	11.4917	0.733296	2.06488	3.07752	0.484488	-2.59304	0.142337	1
ENSMUSG00000026678	Rgs5	9.04422	10.3425	2.93318	2.06488	3.41865	1.32137	-2.09728	0.142431	1
ENSMUSG00000051582	Otud6a	44.0906	22.9834	10.2661	22.7137	5.11007	4.04351	-1.06656	0.142588	1
ENSMUSG00000031171	Ftsj1	740.496	744.662	902.687	874.478	9.53834	9.79536	0.25702	0.142828	1
ENSMUSG00000032854	Ugt8a	299.59	318.32	256.653	231.267	8.27591	7.9305	-0.345413	0.142909	1
ENSMUSG00000025161	Slc16a3	68.9622	58.6077	131.26	75.3682	6.01759	6.69089	0.673307	0.143345	1
ENSMUSG00000039911	Spsb1	206.887	178.121	310.184	213.715	7.59622	8.03315	0.436927	0.143628	1
ENSMUSG00000001323	Srr	171.84	196.508	250.787	215.78	7.53274	7.86594	0.333203	0.143673	1
ENSMUSG00000027166	Dnajc24	537.001	553.9	432.644	467.696	9.09395	8.81433	-0.27962	0.143991	1
ENSMUSG00000073529	F830208F22Rik	5.65264	13.79	17.5991	25.811	3.42241	4.43996	1.01755	0.144065	1
ENSMUSG00000073406	H2-Bl	127.75	103.425	94.5951	69.1736	6.86527	6.35552	-0.509753	0.144483	1
ENSMUSG00000022433	Csnk1e	2533.51	2509.79	3093.04	2789.66	11.3007	11.5223	0.221538	0.144719	1
ENSMUSG00000055897	Ppp4r1l-ps	404.729	387.27	536.039	418.139	8.63299	8.89811	0.265121	0.144745	1
ENSMUSG00000070471	Fam194a	0	0	5.13307	3.09732	0	2.04096	2.04096	0.144889	1
ENSMUSG00000051184	Zfp524	114.183	110.32	76.2627	87.7575	6.82339	6.35773	-0.46566	0.144954	1
ENSMUSG00000021460	Auh	966.602	1068.73	772.16	959.138	9.99246	9.75764	-0.234825	0.144957	1
ENSMUSG00000086820	Gm11465	6.78317	17.2375	24.1988	24.7786	3.70159	4.61404	0.912454	0.145173	1
ENSMUSG00000004038	Gstm3	146.969	127.558	247.854	155.899	7.11127	7.65733	0.546054	0.14526	1
ENSMUSG00000022661	Cd200	57.6569	54.011	16.1325	50.5896	5.82868	5.06009	-0.768587	0.145297	1
ENSMUSG00000046133	C130073F10Rik	61.0485	65.5027	9.53284	56.7843	6.0062	5.05131	-0.954889	0.145504	1
ENSMUSG00000048416	Mlf1	52.0043	35.6243	80.6625	52.6545	5.48589	6.05872	0.572831	0.145585	1
ENSMUSG00000037108	Zcwpw1	334.636	344.751	241.988	313.862	8.41233	8.11855	-0.29378	0.145781	1
ENSMUSG00000062438	Adam1b	7.9137	8.04419	2.19989	1.03244	3.16655	0.692574	-2.47397	0.146044	1
ENSMUSG00000020121	Srgap1	794.761	837.745	655.566	712.385	9.67464	9.4178	-0.256838	0.146073	1
ENSMUSG00000038011	Dnah10	76.8759	78.1435	39.598	71.2385	6.2948	5.79229	-0.502511	0.14611	1
ENSMUSG00000051111	Sv2c	13.5663	17.2375	6.59966	5.16221	4.03579	2.55605	-1.47975	0.146176	1
ENSMUSG00000046173	Pabpc6	48.6127	58.6077	30.0651	39.2328	5.7711	5.11474	-0.656358	0.146226	1
ENSMUSG00000024565	Sall3	340.289	312.574	184.791	305.603	8.35505	7.9378	-0.417254	0.146226	1
ENSMUSG00000066108	Muc5b	20.3495	11.4917	30.0651	29.9408	4.08071	4.90703	0.826324	0.146388	1
ENSMUSG00000023088	Abcc1	2469.07	2405.21	2978.65	2708.09	11.2516	11.4734	0.22182	0.146563	1
ENSMUSG00000027177	Hipk3	1678.83	1675.49	1309.67	1566.21	10.7127	10.4898	-0.222878	0.146772	1
ENSMUSG00000036745	Ttll7	24.8716	34.4751	54.9972	39.2328	4.93891	5.55811	0.6192	0.146794	1
ENSMUSG00000045362	Tnfrsf26	0	2.29834	5.13307	9.29197	1.10378	2.8505	1.74672	0.146863	1
ENSMUSG00000052085	Dock8	46.3517	52.8618	36.6648	22.7137	5.66126	4.89187	-0.769389	0.146876	1
ENSMUSG00000062797	l7Rn6	1708.23	1729.5	1486.39	1412.38	10.7481	10.5012	-0.246854	0.14688	1
ENSMUSG00000024131	Slc3a1	7.9137	8.04419	16.1325	21.6813	3.16655	4.24084	1.07429	0.147204	1
ENSMUSG00000081189	Gm12725	2.26106	0	5.13307	9.29197	1.09121	2.8505	1.75929	0.147315	1
ENSMUSG00000024011	Pi16	21.48	10.3425	30.7984	28.9084	4.07991	4.89982	0.819909	0.147391	1
ENSMUSG00000044337	Ackr3	322.201	316.022	226.588	294.246	8.32243	8.02468	-0.297748	0.147402	1
ENSMUSG00000083912	Gm5391	27.1327	29.8784	17.5991	11.3569	4.88291	3.85579	-1.02713	0.14743	1
ENSMUSG00000060594	Layn	28.2632	28.7292	13.1993	17.5515	4.88246	3.94255	-0.939905	0.147624	1
ENSMUSG00000040562	Gstm2	213.67	203.403	135.66	197.196	7.71106	7.37875	-0.332303	0.147678	1
ENSMUSG00000022844	Pdia5	1009.56	1064.13	1226.07	1237.9	10.0194	10.2668	0.247391	0.147752	1
ENSMUSG00000075391	Gm13443	158.274	187.315	150.326	99.1144	7.44124	6.96255	-0.478688	0.147812	1
ENSMUSG00000031217	Efnb1	236.28	240.176	336.583	252.948	7.90224	8.20342	0.301179	0.147815	1
ENSMUSG00000024459	H2-M5	1857.46	1816.84	1438.73	1716.95	10.844	10.6237	-0.220303	0.14797	1
ENSMUSG00000021696	Elovl7	1678.83	1807.64	1581.72	1333.91	10.7684	10.5096	-0.258789	0.14802	1
ENSMUSG00000035274	Tpbg	759.715	809.015	575.637	751.618	9.61722	9.37423	-0.24299	0.14802	1
ENSMUSG00000020829	Slc46a1	241.933	212.596	172.324	184.807	7.83456	7.48031	-0.354252	0.148244	1
ENSMUSG00000026509	Capn2	1232.28	1202.03	1099.21	729.936	10.2505	9.83695	-0.413525	0.148571	1
ENSMUSG00000022871	Fetub	645.532	658.474	250.054	602.946	9.35095	8.7364	-0.614544	0.148647	1
ENSMUSG00000058997	Vwa8	1772.67	1801.9	1416.73	1646.74	10.8044	10.581	-0.223408	0.148891	1
ENSMUSG00000035969	Rusc2	778.934	673.413	918.086	805.304	9.50616	9.75103	0.244878	0.148909	1
ENSMUSG00000026121	Sema4c	74.6149	57.4585	97.5283	88.79	6.06688	6.54163	0.474747	0.149029	1
ENSMUSG00000013921	Clip3	364.03	276.95	436.311	363.419	8.32863	8.64337	0.31474	0.149141	1
ENSMUSG00000078866	Gm14420	160.535	142.497	115.127	112.536	7.25282	6.83076	-0.422057	0.149464	1
ENSMUSG00000038463	Olfml2b	7.9137	4.59668	15.3992	16.5191	2.85901	3.99631	1.1373	0.149586	1
ENSMUSG00000051234	Rnf7	2105.04	2240.88	1580.99	2082.43	11.0861	10.839	-0.247136	0.149587	1
ENSMUSG00000023995	Tspo2	2.26106	6.89502	15.3992	10.3244	2.47976	3.68502	1.20526	0.149868	1
ENSMUSG00000020671	Rab10	4983.37	4888.57	4059.52	4446.73	12.2694	12.0543	-0.215102	0.150118	1
ENSMUSG00000022386	Trmu	153.752	221.79	250.787	227.137	7.56049	7.90064	0.340147	0.150135	1
ENSMUSG00000086837	Gm16618	33.9158	34.4751	57.9304	48.5248	5.13732	5.7341	0.596784	0.150243	1
ENSMUSG00000029762	Akr1b8	134.533	126.409	91.662	103.244	7.0386	6.60664	-0.431963	0.150261	1
ENSMUSG00000043602	Zfp3	92.7033	81.591	115.861	123.893	6.46184	6.90541	0.443567	0.150401	1
ENSMUSG00000052584	Serp2	50.8738	37.9226	26.3986	27.8759	5.50456	4.7622	-0.742358	0.150516	1
ENSMUSG00000081058	Hist2h3c2	26.0021	32.1768	55.7305	36.1355	4.91119	5.52146	0.610272	0.150709	1
ENSMUSG00000072571	Tmem253	118.705	125.259	153.992	170.353	6.94231	7.34139	0.399076	0.150901	1
ENSMUSG00000027315	Spint1	1448.21	1596.2	1193.81	1414.45	10.5729	10.3489	-0.224025	0.151452	1
ENSMUSG00000027377	Mall	26.0021	44.8176	57.1971	52.6545	5.18626	5.77941	0.593154	0.151499	1
ENSMUSG00000028300	3110043O21Rik	829.808	806.717	666.566	706.19	9.67818	9.42286	-0.255322	0.151584	1
ENSMUSG00000038932	Tcfl5	483.866	491.845	229.522	456.339	8.93326	8.42177	-0.511492	0.151936	1
ENSMUSG00000055078	Gabra5	0	0	5.86637	2.06488	0	1.98755	1.98755	0.151965	1
ENSMUSG00000051890	Klhdc1	37.3074	41.3701	22.7322	23.7462	5.3341	4.53849	-0.795609	0.151985	1
ENSMUSG00000033214	Slitrk5	38.438	32.1768	18.3324	22.7137	5.18219	4.35917	-0.823016	0.152058	1
ENSMUSG00000019564	Arid3a	1014.08	1054.94	1278.13	1157.37	10.0161	10.25	0.233876	0.152067	1
ENSMUSG00000029423	Piwil1	33.9158	36.7734	16.8658	24.7786	5.18367	4.38005	-0.80362	0.152261	1
ENSMUSG00000025499	Hras	1363.42	1389.35	1707.85	1511.49	10.4277	10.6525	0.224837	0.152277	1
ENSMUSG00000042628	Zfyve1	1272.97	1275.58	978.95	1205.89	10.3166	10.0933	-0.223281	0.15242	1
ENSMUSG00000031932	Gpr83	46.3517	67.801	41.0646	30.9732	5.85988	5.17068	-0.689196	0.152446	1
ENSMUSG00000036432	Siah2	78.0064	55.1601	50.5974	36.1355	6.07859	5.43851	-0.640088	0.152538	1
ENSMUSG00000013766	Ly6g6e	703.188	737.767	577.104	629.789	9.49481	9.23708	-0.257729	0.152586	1
ENSMUSG00000042190	Cmklr1	180.884	211.447	118.061	181.71	7.62327	7.22771	-0.395552	0.152828	1
ENSMUSG00000079584	Gm364	63.3096	51.7126	35.9315	39.2328	5.87064	5.23198	-0.638663	0.152975	1
ENSMUSG00000037239	Spred3	31.6548	44.8176	57.9304	59.8816	5.29411	5.88034	0.586229	0.153007	1
ENSMUSG00000063229	Ldha	5870.83	5890.64	7794.93	6147.16	12.522	12.7672	0.245132	0.153039	1
ENSMUSG00000007035	Msh5	35.0464	41.3701	68.9298	45.4274	5.29308	5.8374	0.544319	0.153338	1
ENSMUSG00000070345	Hsf5	30.5243	29.8784	45.4643	52.6545	4.96354	5.61646	0.652923	0.153453	1
ENSMUSG00000020357	Flt4	81.398	86.1877	54.2639	64.0114	6.40587	5.886	-0.519867	0.153889	1
ENSMUSG00000085843	A730085A09Rik	79.137	90.7844	49.1308	73.3034	6.42561	5.93586	-0.489743	0.153972	1
ENSMUSG00000071112	B230216G23Rik	10.1748	6.89502	20.5323	17.5515	3.25322	4.25111	0.997889	0.15401	1
ENSMUSG00000002346	Slc25a42	290.546	249.37	328.516	344.836	8.08192	8.39522	0.313293	0.154289	1
ENSMUSG00000086103	Gm11832	32.7853	31.0276	57.9304	41.2977	5.0403	5.63268	0.592377	0.154479	1
ENSMUSG00000043391	2510009E07Rik	247.586	318.32	173.791	251.916	8.14951	7.73372	-0.415791	0.154649	1
ENSMUSG00000069805	Fbp1	20.3495	36.7734	4.39977	21.6813	4.88565	3.70493	-1.18072	0.154904	1
ENSMUSG00000047547	Cltb	2587.78	2669.52	1908.04	2534.64	11.3607	11.1172	-0.243441	0.155033	1
ENSMUSG00000048833	Slc39a9	1779.45	1746.74	1495.19	1502.2	10.7847	10.5495	-0.23522	0.155373	1
ENSMUSG00000062031	Athl1	599.18	470.01	680.498	599.849	9.065	9.32232	0.25732	0.155701	1
ENSMUSG00000025504	Eps8l2	345.942	364.287	416.512	458.404	8.4762	8.773	0.296805	0.155926	1
ENSMUSG00000085241	Snhg3	157.143	143.646	215.589	166.223	7.24217	7.57672	0.334547	0.156059	1
ENSMUSG00000005150	Wdr83	529.087	505.635	667.299	565.778	9.01781	9.26805	0.250234	0.156208	1
ENSMUSG00000036918	Ttc7	343.681	332.11	448.044	369.614	8.4047	8.67535	0.270657	0.156739	1
ENSMUSG00000001313	Rnd2	260.021	273.502	355.648	298.376	8.06481	8.3532	0.288393	0.156759	1
ENSMUSG00000086266	Igf2os	27.1327	19.5359	12.466	10.3244	4.60492	3.51036	-1.09456	0.156851	1
ENSMUSG00000071719	Tmem28	88.1812	113.768	69.6631	76.4007	6.67206	6.19045	-0.48161	0.156937	1
ENSMUSG00000064368	mt-Nd6	11492.9	11120.5	12213	15360.7	13.465	13.751	0.285984	0.157253	1
ENSMUSG00000026668	Ucma	0	0	2.19989	6.19465	0	2.06945	2.06945	0.15726	1
ENSMUSG00000083078	Gm13172	0	0	2.19989	6.19465	0	2.06945	2.06945	0.15726	1
ENSMUSG00000041491	Cep78	999.387	891.756	1201.14	1014.89	9.88657	10.1138	0.227193	0.157521	1
ENSMUSG00000028435	Aqp3	2200.01	2247.78	2394.94	2995.11	11.1195	11.3961	0.276565	0.157527	1
ENSMUSG00000035919	Bbs9	641.009	698.695	508.907	622.562	9.38985	9.14398	-0.245869	0.157647	1
ENSMUSG00000039278	Pcsk1n	47.4822	52.8618	36.6648	24.7786	5.67728	4.94119	-0.736097	0.157781	1
ENSMUSG00000022024	Sugt1	7190.16	7484.54	5924.3	6821.34	12.8412	12.6377	-0.203524	0.157785	1
ENSMUSG00000015243	Abca1	4107.21	4199.07	3571.88	3546.44	12.0203	11.7973	-0.223012	0.157896	1
ENSMUSG00000074643	Cpne1	2038.34	1955.89	1799.51	1570.34	10.9644	10.7185	-0.245954	0.157937	1
ENSMUSG00000028521	Slc35d1	921.38	857.281	589.57	848.667	9.7982	9.49009	-0.308112	0.157986	1
ENSMUSG00000048138	Dmrt2	20.3495	18.3867	36.6648	30.9732	4.34824	5.07976	0.731523	0.158011	1
ENSMUSG00000040212	Emp3	30.5243	28.7292	57.1971	35.103	4.93672	5.52826	0.59154	0.158137	1
ENSMUSG00000031845	Bcmo1	4.52211	3.44751	11.7327	12.3893	2.31754	3.59228	1.27474	0.158244	1
ENSMUSG00000021226	Acot2	139.055	105.724	87.2622	94.9846	6.94707	6.50975	-0.437324	0.158512	1
ENSMUSG00000037628	Cdkn3	425.079	443.579	398.913	296.311	8.76596	8.44133	-0.324629	0.158676	1
ENSMUSG00000085024	C230035I16Rik	28.2632	25.2817	49.8641	36.1355	4.79558	5.42626	0.630674	0.158762	1
ENSMUSG00000038193	Hand2	6.78317	14.9392	1.46659	6.19465	3.56818	1.93758	-1.6306	0.159028	1
ENSMUSG00000061520	Olfr153	24.8716	24.1326	13.1993	11.3569	4.67254	3.61801	-1.05453	0.159121	1
ENSMUSG00000037977	6430571L13Rik	26.0021	32.1768	44.731	49.5572	4.91119	5.55901	0.64782	0.159376	1
ENSMUSG00000021311	Mtr	3513.68	3421.08	2686.8	3354.4	11.76	11.5606	-0.199427	0.159405	1
ENSMUSG00000051989	Smim11	244.194	204.552	307.984	245.721	7.81617	8.11297	0.296803	0.159447	1
ENSMUSG00000089838	Gm2962	5.65264	8.04419	0.733296	2.06488	2.9724	0.484488	-2.48791	0.159537	1
ENSMUSG00000020305	Asb3	621.79	683.756	533.106	556.486	9.35265	9.08957	-0.263074	0.159751	1
ENSMUSG00000043102	Qrfp	10.1748	2.29834	21.2656	10.3244	2.8553	3.9814	1.12609	0.159801	1
ENSMUSG00000034336	Ina	1025.39	988.286	1363.93	1055.16	9.97705	10.2402	0.263199	0.160007	1
ENSMUSG00000087365	C430049B03Rik	6.78317	6.89502	20.5323	11.3569	2.97069	3.99499	1.02431	0.160017	1
ENSMUSG00000015365	Mov10l1	200.103	198.806	225.122	287.019	7.64713	8.0004	0.353262	0.16009	1
ENSMUSG00000014778	Fhod1	702.058	746.96	872.622	849.699	9.50285	9.75014	0.247289	0.160214	1
ENSMUSG00000027165	B230118H07Rik	473.691	461.966	368.848	405.75	8.87292	8.5973	-0.275615	0.16047	1
ENSMUSG00000004843	Chmp2b	1717.27	1673.19	1496.66	1370.05	10.7281	10.4852	-0.242939	0.16049	1
ENSMUSG00000054589	Gm9949	9.04422	12.6409	2.93318	4.12977	3.56591	1.82027	-1.74564	0.160497	1
ENSMUSG00000022451	Twf1	4634.03	4531.18	3792.61	4128.73	12.1623	11.9515	-0.210738	0.16051	1
ENSMUSG00000082632	Gm13365	137.924	144.795	196.523	165.191	7.1534	7.49871	0.345306	0.160561	1
ENSMUSG00000035863	Palm	742.757	740.065	1077.94	785.688	9.53607	9.8639	0.327827	0.160572	1
ENSMUSG00000031935	Med17	3348.62	3433.72	2637.66	3267.68	11.728	11.5278	-0.200188	0.16064	1
ENSMUSG00000026870	Cutal	14.6969	6.89502	2.93318	4.12977	3.56022	1.82027	-1.73995	0.160715	1
ENSMUSG00000022676	Snai2	52.0043	40.2209	32.265	23.7462	5.55804	4.80764	-0.750399	0.160903	1
ENSMUSG00000085715	Tsix	258.891	182.718	274.986	279.792	7.79314	8.11577	0.322621	0.160925	1
ENSMUSG00000064194	Zfp936	1215.32	1166.41	742.095	1137.75	10.219	9.8764	-0.342603	0.161069	1
ENSMUSG00000040963	Asgr2	26.0021	25.2817	8.79955	19.6164	4.73563	3.82863	-0.906999	0.161116	1
ENSMUSG00000020788	Atp2a3	2171.74	2140.9	1935.17	1714.89	11.075	10.8337	-0.241325	0.16124	1
ENSMUSG00000028010	Gar1	2021.38	2408.66	2637.66	2519.16	11.1138	11.3323	0.21851	0.161378	1
ENSMUSG00000013611	Snx31	4.52211	2.29834	6.59966	16.5191	2.14085	3.53099	1.39014	0.161559	1
ENSMUSG00000022043	Trim35	2721.18	2752.26	2269.55	2440.69	11.4188	11.2016	-0.217174	0.161724	1
ENSMUSG00000033307	Mif	1710.49	1743.29	2143.42	1863.56	10.7548	10.9683	0.213504	0.161811	1
ENSMUSG00000029405	G3bp2	8268.68	8305.05	6527.06	7958.06	13.0168	12.8223	-0.1945	0.161881	1
ENSMUSG00000075184	F930017D23Rik	1.13053	6.89502	0	0	2.32561	#NUM!	#NUM!	0.162033	1
ENSMUSG00000090939	Gm17147	2.26106	1.14917	10.9994	4.12977	1.43569	2.91926	1.48358	0.162202	1
ENSMUSG00000032360	Hcrtr2	49.7432	41.3701	27.1319	29.9408	5.54092	4.83473	-0.706186	0.162235	1
ENSMUSG00000031712	Il15	1.13053	3.44751	9.53284	8.25953	1.71766	3.15319	1.43553	0.162641	1
ENSMUSG00000073226	Gm10482	15.8274	12.6409	0.733296	12.3893	3.92924	2.71398	-1.21525	0.162666	1
ENSMUSG00000039578	Ccser1	40.699	50.5635	24.9321	33.0381	5.54322	4.85724	-0.685986	0.162738	1
ENSMUSG00000035559	Mpv17l2	479.344	518.276	632.834	556.486	8.96524	9.21592	0.250686	0.162771	1
ENSMUSG00000000439	Mkrn2	855.81	907.844	1173.27	921.97	9.78599	10.0329	0.246915	0.162813	1
ENSMUSG00000039501	Znfx1	1361.16	1289.37	1572.92	1538.34	10.3732	10.6033	0.230132	0.163137	1
ENSMUSG00000028194	Ddah1	2669.18	2560.35	1921.23	2529.48	11.353	11.1198	-0.233194	0.163195	1
ENSMUSG00000091133	Gm17108	83.6591	71.2485	99.7282	115.633	6.29377	6.75062	0.456846	0.163345	1
ENSMUSG00000058567	Gm2531	74.6149	98.8286	128.327	103.244	6.45486	6.85531	0.400448	0.163512	1
ENSMUSG00000074662	Gm10737	2.26106	4.59668	7.33296	15.4866	2.14694	3.5122	1.36526	0.163615	1
ENSMUSG00000031438	Rnf128	162.796	157.436	112.928	135.25	7.33196	6.95523	-0.376729	0.163655	1
ENSMUSG00000020650	Bcap29	823.024	748.109	961.351	895.127	9.61943	9.85835	0.238926	0.163749	1
ENSMUSG00000087272	Gm15409	0	0	2.93318	5.16221	0	2.0171	2.0171	0.164159	1
ENSMUSG00000022218	Tgm1	2220.36	2116.77	1701.25	2059.72	11.0832	10.8769	-0.206301	0.164313	1
ENSMUSG00000047904	Sstr2	20.3495	36.7734	14.6659	16.5191	4.88565	3.96278	-0.922867	0.164362	1
ENSMUSG00000069727	Gm5595	509.868	498.74	325.583	484.215	8.98101	8.66142	-0.319589	0.164708	1
ENSMUSG00000003812	Dnase2a	811.719	868.772	945.218	1061.35	9.71638	9.97051	0.254131	0.165074	1
ENSMUSG00000071302	2610044O15Rik8	59.918	50.5635	19.799	50.5896	5.81354	5.13727	-0.676273	0.165172	1
ENSMUSG00000027242	Wdr76	7701.16	7676.45	6282.14	7095.97	12.9087	12.7076	-0.201144	0.165292	1
ENSMUSG00000031767	Nudt7	81.398	95.3811	145.193	97.0495	6.48203	6.92031	0.438271	0.165412	1
ENSMUSG00000091166	Tstd1	28.2632	10.3425	38.1314	28.9084	4.34361	5.06694	0.723333	0.165427	1
ENSMUSG00000040412	5330417C22Rik	5.65264	12.6409	19.799	19.6164	3.34295	4.30069	0.95774	0.165536	1
ENSMUSG00000033213	AA467197	75.7454	122.961	32.265	80.5304	6.64894	5.81757	-0.831379	0.165809	1
ENSMUSG00000050627	Gpd1l	893.117	931.977	1060.35	1102.65	9.83534	10.0788	0.243478	0.165872	1
ENSMUSG00000023965	Fbxl17	380.988	364.287	294.785	315.927	8.54549	8.25435	-0.291147	0.166036	1
ENSMUSG00000031796	Gtl3	1375.85	1314.65	1602.98	1547.63	10.3947	10.6214	0.226685	0.166371	1
ENSMUSG00000075289	Carns1	20.3495	26.4309	36.6648	42.3301	4.60823	5.30369	0.695457	0.166391	1
ENSMUSG00000028707	Dmbx1	170.71	122.961	199.456	175.515	7.20785	7.55064	0.342789	0.166798	1
ENSMUSG00000049115	Agtr1a	0	2.29834	8.79955	4.12977	1.10378	2.69257	1.58879	0.16681	1
ENSMUSG00000045629	Sh3tc2	31.6548	32.1768	11.7327	26.8435	5.04071	4.26964	-0.771067	0.166889	1
ENSMUSG00000022136	Dnajc3	2591.17	2475.31	2079.63	2295.12	11.3073	11.095	-0.212355	0.166925	1
ENSMUSG00000091968	Gm17115	9.04422	2.29834	14.6659	14.4542	2.73796	3.86394	1.12598	0.166998	1
ENSMUSG00000074227	Spint2	2213.57	2358.1	2045.89	1836.71	11.1591	10.9228	-0.236326	0.167184	1
ENSMUSG00000025902	Sox17	10.1748	9.19336	21.9989	18.5839	3.41739	4.3428	0.92541	0.167291	1
ENSMUSG00000031517	Gpm6a	2.26106	0	8.79955	4.12977	1.09121	2.69257	1.60136	0.167359	1
ENSMUSG00000021238	Aldh6a1	1476.47	1380.15	1172.54	1274.03	10.4811	10.2565	-0.224558	0.167492	1
ENSMUSG00000004098	Col5a3	74.6149	40.2209	76.996	98.082	5.86834	6.45185	0.583515	0.167513	1
ENSMUSG00000082130	Gm15799	5.65264	4.59668	14.6659	12.3893	2.61463	3.75783	1.1432	0.16753	1
ENSMUSG00000085145	Gm11614	15.8274	12.6409	29.3318	23.7462	3.92924	4.73004	0.800806	0.167657	1
ENSMUSG00000027198	Ext2	1586.13	1635.27	1425.53	1302.94	10.6544	10.4139	-0.240492	0.16796	1
ENSMUSG00000062380	Tubb3	2662.39	2730.43	3006.51	4194.81	11.3974	11.814	0.416687	0.168081	1
ENSMUSG00000032589	Bsn	149.23	99.9778	192.857	146.607	6.97274	7.40711	0.434377	0.168175	1
ENSMUSG00000007721	Ccdc124	1667.53	1673.19	2078.89	1786.12	10.7068	10.9163	0.209452	0.168396	1
ENSMUSG00000030825	Hsd17b14	2471.33	2447.73	2819.52	2924.91	11.2648	11.4879	0.223193	0.168405	1
ENSMUSG00000027983	Cyp2u1	55.3959	49.4143	32.9983	35.103	5.73891	5.08961	-0.649294	0.168437	1
ENSMUSG00000029830	Svopl	11.3053	17.2375	30.0651	22.7137	3.93276	4.72189	0.789126	0.168503	1
ENSMUSG00000006463	Zdhhc24	326.723	334.408	290.385	237.462	8.37315	8.04398	-0.329175	0.168632	1
ENSMUSG00000083560	Gm14939	0	0	1.46659	7.22709	0	2.11997	2.11997	0.169036	1
ENSMUSG00000025212	Sfxn3	540.392	592.972	442.177	510.026	9.14894	8.89513	-0.253813	0.169116	1
ENSMUSG00000050908	Tvp23a	70.0927	68.9502	96.0617	97.0495	6.13999	6.59329	0.453298	0.169265	1
ENSMUSG00000054855	Rnd1	367.422	380.375	425.311	491.442	8.55036	8.84039	0.290035	0.169265	1
ENSMUSG00000058833	2810428I15Rik	1184.79	1336.48	1565.59	1362.82	10.3011	10.5159	0.214818	0.169425	1
ENSMUSG00000020680	Taf15	3476.37	3872.7	4520.03	3923.28	11.8437	12.0436	0.199854	0.169433	1
ENSMUSG00000042873	Lhfpl4	74.6149	76.9944	58.6637	44.395	6.26312	5.68732	-0.575799	0.169501	1
ENSMUSG00000037960	1110007C09Rik	73.4843	80.4419	107.061	103.244	6.28472	6.71634	0.431622	0.169552	1
ENSMUSG00000041624	Gucy1a2	564.134	553.9	357.848	537.902	9.12933	8.80695	-0.322373	0.169883	1
ENSMUSG00000050087	Cby3	0	1.14917	8.79955	2.06488	0.654971	2.44154	1.78657	0.169898	1
ENSMUSG00000022108	Itm2b	2096	1986.91	1667.51	1856.33	10.9961	10.7829	-0.213155	0.170113	1
ENSMUSG00000022286	Grhl2	319.939	326.364	128.327	304.57	8.34053	7.75788	-0.582646	0.170172	1
ENSMUSG00000022016	Akap11	5419.75	5539	3821.2	5302.62	12.4201	12.1554	-0.264636	0.170218	1
ENSMUSG00000045875	Adra1a	16.9579	24.1326	8.79955	11.3569	4.4293	3.33317	-1.09613	0.170254	1
ENSMUSG00000092622	Khdc3	472.561	473.458	313.851	456.339	8.88877	8.58907	-0.299702	0.170267	1
ENSMUSG00000044340	Phlpp1	1036.69	1123.89	893.154	944.684	10.0785	9.84379	-0.234745	0.170317	1
ENSMUSG00000028228	Cpne3	4890.66	4835.71	4032.39	4408.53	12.248	12.0432	-0.204798	0.170423	1
ENSMUSG00000022864	D16Ertd472e	532.479	550.452	354.915	521.383	9.08339	8.77528	-0.30811	0.170438	1
ENSMUSG00000006958	Chrd	30.5243	40.2209	58.6637	48.5248	5.18478	5.74401	0.559225	0.170515	1
ENSMUSG00000002948	Map2k7	2926.94	2774.1	3496.35	3072.55	11.4775	11.6814	0.203922	0.170539	1
ENSMUSG00000006179	Prss16	140.185	129.856	116.594	81.5629	7.08768	6.6305	-0.457184	0.170621	1
ENSMUSG00000017057	Il13ra1	195.581	147.094	120.26	148.672	7.42909	7.0711	-0.357995	0.170672	1
ENSMUSG00000032643	Fhl3	246.455	281.547	310.917	344.836	8.04985	8.35701	0.307155	0.170799	1
ENSMUSG00000085614	1700123M08Rik	1.13053	5.74585	9.53284	12.3893	2.14997	3.45432	1.30435	0.170812	1
ENSMUSG00000021609	Slc6a3	10.1748	8.04419	1.46659	4.12977	3.33764	1.48449	-1.85315	0.170903	1
ENSMUSG00000080950	Gm7278	0	3.44751	7.33296	8.25953	1.4456	2.96278	1.51718	0.171191	1
ENSMUSG00000074876	Spata5l1	131.141	117.215	80.6625	109.439	6.96784	6.57062	-0.397216	0.171305	1
ENSMUSG00000068134	Zfp120	885.204	837.745	730.362	721.677	9.75234	9.50386	-0.248473	0.171366	1
ENSMUSG00000037573	Tob1	2301.76	2286.85	2609.07	2753.52	11.1645	11.3887	0.224246	0.171401	1
ENSMUSG00000044205	Olfr983	0	0	3.66648	4.12977	0	1.96278	1.96278	0.171579	1
ENSMUSG00000034403	Pja1	1335.15	1393.94	1644.78	1535.24	10.4153	10.6348	0.219557	0.171644	1
ENSMUSG00000018547	Pip4k2b	5921.71	5994.07	7063.1	6671.64	12.5408	12.7455	0.204715	0.17189	1
ENSMUSG00000031654	Cbln1	5.65264	9.19336	19.0657	14.4542	3.07433	4.06694	0.992611	0.171898	1
ENSMUSG00000004565	Pnpla6	3433.41	3588.86	4149.72	3970.77	11.7781	11.9874	0.209218	0.172001	1
ENSMUSG00000016982	Pom121l2	50.8738	44.8176	32.9983	26.8435	5.61016	4.90308	-0.707078	0.172041	1
ENSMUSG00000051627	Hist1h1e	3033.21	3333.74	4301.51	3338.92	11.6368	11.8994	0.262598	0.172128	1
ENSMUSG00000030417	Pdcd5	260.021	268.906	336.583	311.797	8.05237	8.3407	0.288326	0.172133	1
ENSMUSG00000036019	Tmtc2	174.101	136.751	118.794	119.763	7.28934	6.89819	-0.391148	0.172318	1
ENSMUSG00000030970	Ctbp2	6070.94	6082.56	5262.13	5232.41	12.5693	12.3574	-0.211969	0.173199	1
ENSMUSG00000026475	Rgs16	27.1327	16.0884	10.9994	10.3244	4.49892	3.4144	-1.08453	0.173427	1
ENSMUSG00000027368	Dusp2	6.78317	4.59668	0	2.06488	2.74199	0.0460602	-2.69593	0.173771	1
ENSMUSG00000053358	Gm9905	11.3053	12.6409	2.93318	6.19465	3.69745	2.19027	-1.50718	0.174551	1
ENSMUSG00000029843	Slc13a4	36.1769	65.5027	24.9321	35.103	5.69599	4.90773	-0.788254	0.174919	1
ENSMUSG00000022469	Rapgef3	83.6591	68.9502	21.9989	70.206	6.27248	5.52677	-0.745711	0.174964	1
ENSMUSG00000092223	Gm19807	1.13053	2.29834	8.06625	7.22709	1.44065	2.93483	1.49418	0.175066	1
ENSMUSG00000082286	Pisd-ps1	826.416	721.679	1021.48	817.694	9.59814	9.84484	0.246702	0.17507	1
ENSMUSG00000085403	Gm13068	46.3517	47.116	22.7322	39.2328	5.57694	4.95338	-0.623559	0.175207	1
ENSMUSG00000027765	P2ry1	42.9601	50.5635	22.7322	39.2328	5.57778	4.95338	-0.624404	0.175237	1
ENSMUSG00000081941	Gm11218	41.8295	49.4143	26.3986	32.0057	5.54294	4.868	-0.674933	0.175259	1
ENSMUSG00000026104	Stat1	911.206	906.695	734.762	814.596	9.82964	9.59746	-0.232188	0.175298	1
ENSMUSG00000028896	Rcc1	4064.25	4016.35	5210.8	4170.03	11.9806	12.1955	0.214897	0.175379	1
ENSMUSG00000067285	Gm16223	20.3495	11.4917	3.66648	11.3569	4.08071	2.90913	-1.17158	0.175472	1
ENSMUSG00000031781	Ciapin1	5365.49	5519.46	6448.6	6085.21	12.4103	12.6135	0.203226	0.175484	1
ENSMUSG00000021768	Dusp13	10.1748	13.79	4.39977	4.12977	3.69848	2.09247	-1.60602	0.175575	1
ENSMUSG00000007950	Abhd8	208.017	160.884	309.451	205.456	7.53489	8.00817	0.473277	0.175576	1
ENSMUSG00000043398	Gpr135	6.78317	13.79	19.799	22.7137	3.49654	4.40982	0.913283	0.175716	1
ENSMUSG00000024236	Svil	1649.44	1546.78	1300.87	1455.74	10.6431	10.4287	-0.214376	0.175749	1
ENSMUSG00000071350	Setdb2	1083.05	1048.04	902.687	907.516	10.0587	9.82194	-0.236792	0.175764	1
ENSMUSG00000024530	Slmo1	27.1327	22.9834	45.4643	35.103	4.70366	5.33212	0.628467	0.175848	1
ENSMUSG00000050272	Dscam	20.3495	25.2817	9.53284	14.4542	4.57384	3.58418	-0.989654	0.17586	1
ENSMUSG00000022371	Col14a1	16.9579	14.9392	5.13307	9.29197	4.08309	2.8505	-1.23259	0.175875	1
ENSMUSG00000049576	Zfa-ps	4.52211	6.89502	0.733296	1.03244	2.746	-0.179729	-2.92573	0.175888	1
ENSMUSG00000030584	Dpf1	162.796	203.403	241.988	214.748	7.52434	7.83521	0.310873	0.17589	1
ENSMUSG00000026778	Prkcq	4.52211	10.3425	0	4.12977	3.07593	1.04606	-2.02987	0.176446	1
ENSMUSG00000090955	Gm17097	2.26106	2.29834	6.59966	11.3569	1.71356	3.16644	1.45287	0.17652	1
ENSMUSG00000048503	Tmem136	386.641	442.43	513.307	480.085	8.69883	8.95622	0.257392	0.176601	1
ENSMUSG00000029217	Tec	59.918	52.8618	31.5317	45.4274	5.84272	5.26602	-0.576704	0.176693	1
ENSMUSG00000031283	Chrdl1	7.9137	6.89502	0	4.12977	3.07114	1.04606	-2.02508	0.176715	1
ENSMUSG00000039357	Fut11	328.984	372.331	445.844	397.49	8.45803	8.71996	0.261933	0.176827	1
ENSMUSG00000056222	Spock1	23.7411	22.9834	10.2661	14.4542	4.60658	3.62763	-0.978949	0.176937	1
ENSMUSG00000070348	Ccnd1	3528.38	3668.15	3911.4	4505.58	11.8135	12.0391	0.2256	0.176978	1
ENSMUSG00000036180	Gatad2a	10039.1	9882.86	11746.7	11152.4	13.2822	13.483	0.200787	0.17731	1
ENSMUSG00000024661	Fth1	9641.14	10888.4	11605.9	12136.4	13.3256	13.5352	0.209614	0.177333	1
ENSMUSG00000027204	Fbn1	282.632	326.364	265.453	220.943	8.25502	7.92599	-0.329033	0.177664	1
ENSMUSG00000003038	Hmgn2	262.283	251.668	340.982	283.921	8.01109	8.28749	0.276401	0.177763	1
ENSMUSG00000042751	Nmnat2	984.69	1056.09	1286.2	1079.93	9.99632	10.2083	0.212	0.177873	1
ENSMUSG00000048779	P2ry6	3.39158	0	4.39977	13.4217	1.43071	3.15555	1.72484	0.17824	1
ENSMUSG00000025127	Gcgr	2.26106	4.59668	0	0	2.14694	#NUM!	#NUM!	0.178384	1
ENSMUSG00000055976	Cldn23	2.26106	4.59668	0	0	2.14694	#NUM!	#NUM!	0.178384	1
ENSMUSG00000008136	Fhl2	31.6548	12.6409	8.79955	9.29197	4.5328	3.17724	-1.35556	0.178434	1
ENSMUSG00000028644	Ermap	6.78317	4.59668	1.46659	0	2.74199	-0.447533	-3.18952	0.178695	1
ENSMUSG00000021709	Erbb2ip	3241.22	3260.19	2872.32	2711.19	11.667	11.447	-0.220026	0.178715	1
ENSMUSG00000086258	Gm15239	3.39158	3.44751	0	0	2.1439	#NUM!	#NUM!	0.17875	1
ENSMUSG00000091947	6530401F13Rik	3.39158	3.44751	0	0	2.1439	#NUM!	#NUM!	0.17875	1
ENSMUSG00000032548	Slco2a1	104.009	94.2319	50.5974	93.9522	6.64559	6.17542	-0.470169	0.178764	1
ENSMUSG00000022280	Rnf19a	977.907	900.949	749.428	860.024	9.87717	9.65235	-0.22482	0.178773	1
ENSMUSG00000040703	Cyp2s1	652.315	735.469	569.771	600.881	9.44064	9.1931	-0.247548	0.178799	1
ENSMUSG00000058216	BC021614	44.0906	36.7734	52.7973	70.206	5.37267	5.94255	0.569879	0.178856	1
ENSMUSG00000004837	Grap	4.52211	2.29834	0	0	2.14085	#NUM!	#NUM!	0.179117	1
ENSMUSG00000051048	P4ha3	4.52211	2.29834	0	0	2.14085	#NUM!	#NUM!	0.179117	1
ENSMUSG00000082347	Gm15036	4.52211	2.29834	0	0	2.14085	#NUM!	#NUM!	0.179117	1
ENSMUSG00000046774	8030474K03Rik	53.1348	52.8618	61.5968	94.9846	5.75484	6.29077	0.535927	0.1793	1
ENSMUSG00000032278	Paqr5	15.8274	18.3867	43.9977	20.6488	4.17848	5.0145	0.836022	0.179372	1
ENSMUSG00000036185	Sapcd1	16.9579	16.0884	7.33296	7.22709	4.13119	2.86394	-1.26725	0.179469	1
ENSMUSG00000018672	Copz2	52.0043	34.4751	75.5295	50.5896	5.46727	5.97864	0.511373	0.179566	1
ENSMUSG00000080855	Rpl35-ps1	0	0	4.39977	3.09732	0	1.90633	1.90633	0.179575	1
ENSMUSG00000093447	Gm5139	0	0	4.39977	3.09732	0	1.90633	1.90633	0.179575	1
ENSMUSG00000037110	Ralgapa2	1835.98	1720.31	1976.97	2193.94	10.797	11.0261	0.229178	0.179692	1
ENSMUSG00000020904	Wdr16	19.219	14.9392	32.265	27.8759	4.17625	4.91028	0.734025	0.179766	1
ENSMUSG00000067653	Ankrd23	46.3517	63.2043	84.329	69.1736	5.80162	6.26212	0.460495	0.179788	1
ENSMUSG00000052534	Pbx1	469.169	440.132	330.716	438.788	8.83178	8.58779	-0.243999	0.179853	1
ENSMUSG00000029394	Cdk2ap1	105.139	116.066	149.592	138.347	6.80223	7.16962	0.367395	0.179993	1
ENSMUSG00000086067	Gm16183	23.7411	10.3425	32.265	27.8759	4.17327	4.91028	0.737003	0.180027	1
ENSMUSG00000028785	Hpca	13.5663	3.44751	16.8658	20.6488	3.24898	4.22938	0.980403	0.180031	1
ENSMUSG00000015224	Cyp2j9	27.1327	24.1326	13.1993	14.4542	4.73512	3.78939	-0.945732	0.180072	1
ENSMUSG00000084799	Gm11602	46.3517	48.2651	65.9966	72.2709	5.5942	6.11132	0.517117	0.180131	1
ENSMUSG00000039648	Ccbl1	165.057	165.48	211.922	205.456	7.37737	7.70521	0.327838	0.180216	1
ENSMUSG00000022529	Zfp263	2274.62	2214.45	1861.84	2023.59	11.1328	10.9239	-0.208988	0.18047	1
ENSMUSG00000083210	Gm14869	19.219	33.3259	15.3992	12.3893	4.76937	3.79642	-0.972956	0.180516	1
ENSMUSG00000044216	Kcnj4	35.0464	52.8618	60.8635	69.1736	5.49038	6.02278	0.532399	0.180541	1
ENSMUSG00000032203	Pigb	143.577	128.707	173.058	177.58	7.09953	7.45384	0.35431	0.180563	1
ENSMUSG00000046623	Gjb4	226.106	239.027	200.923	164.158	7.86769	7.51207	-0.355616	0.180836	1
ENSMUSG00000029576	Radil	224.975	230.983	279.386	285.986	7.83907	8.14306	0.303984	0.180999	1
ENSMUSG00000037321	Tap1	81.398	54.011	49.1308	43.3625	6.10233	5.53128	-0.571055	0.181002	1
ENSMUSG00000062859	Tcp11	45.2211	29.8784	65.9966	44.395	5.26865	5.78649	0.517836	0.181062	1
ENSMUSG00000080152	Gm12260	33.9158	31.0276	49.1308	51.6221	5.06487	5.65468	0.589807	0.181072	1
ENSMUSG00000040710	St8sia4	28.2632	25.2817	13.1993	16.5191	4.79558	3.89328	-0.9023	0.181193	1
ENSMUSG00000082765	Gm14411	37.3074	40.2209	17.5991	32.0057	5.3134	4.63241	-0.68099	0.181223	1
ENSMUSG00000042808	Gpx2	399.076	556.198	281.586	415.042	8.90279	8.44424	-0.458546	0.181311	1
ENSMUSG00000036769	Wdr44	974.515	989.435	767.027	924.035	9.94101	9.72371	-0.217297	0.181409	1
ENSMUSG00000021278	Amn	16.9579	8.04419	4.39977	5.16221	3.755	2.25731	-1.49769	0.181418	1
ENSMUSG00000020441	2310033P09Rik	447.689	468.861	566.104	525.513	8.84322	9.09225	0.249036	0.181756	1
ENSMUSG00000084087	Gm13650	9.04422	10.3425	2.19989	4.12977	3.41865	1.66213	-1.75652	0.181911	1
ENSMUSG00000022009	Nufip1	3116.87	3036.11	2649.4	2663.7	11.5875	11.3753	-0.212199	0.181982	1
ENSMUSG00000028699	Tspan1	66.7012	80.4419	57.1971	43.3625	6.22055	5.65191	-0.568646	0.182058	1
ENSMUSG00000028327	1300002K09Rik	47.4822	49.4143	78.4626	58.8492	5.62785	6.10131	0.473465	0.18211	1
ENSMUSG00000027907	S100a11	421.687	444.729	348.315	371.679	8.76224	8.49184	-0.2704	0.182111	1
ENSMUSG00000022894	Adamts5	4.52211	1.14917	6.59966	13.4217	1.93947	3.32347	1.384	0.182186	1
ENSMUSG00000080775	Gm6368	32.7853	40.2209	16.8658	28.9084	5.22894	4.51646	-0.712477	0.182275	1
ENSMUSG00000049288	Lix1l	305.243	305.679	253.72	240.559	8.25956	7.94918	-0.310377	0.182297	1
ENSMUSG00000015134	Aldh1a3	30.5243	31.0276	19.0657	15.4866	4.98986	4.11071	-0.879152	0.182427	1
ENSMUSG00000020950	Foxg1	42.9601	26.4309	17.5991	24.7786	5.15767	4.40523	-0.752437	0.182501	1
ENSMUSG00000024697	Gna14	118.705	99.9778	96.0617	57.8167	6.78583	6.26565	-0.520186	0.18258	1
ENSMUSG00000024085	Man2a1	3036.6	2906.25	2581.2	2542.9	11.5374	11.3231	-0.21434	0.182582	1
ENSMUSG00000054752	Fsd1l	3562.29	3775.02	2344.35	3541.27	11.8414	11.523	-0.318451	0.182584	1
ENSMUSG00000045330	4933402E13Rik	295.068	218.342	142.993	229.202	8.00958	7.53991	-0.469663	0.182592	1
ENSMUSG00000039463	Slc9a8	1414.29	1412.33	1789.97	1458.84	10.4659	10.6657	0.199815	0.182733	1
ENSMUSG00000031860	Pbx4	82.5286	63.2043	104.861	92.9197	6.20685	6.62776	0.420913	0.182854	1
ENSMUSG00000066279	Chrna10	12.4358	4.59668	0	5.16221	3.25039	1.36799	-1.8824	0.183373	1
ENSMUSG00000045441	Gprin3	7.9137	11.4917	21.9989	17.5515	3.4199	4.30562	0.885717	0.183638	1
ENSMUSG00000027995	Tlr2	572.047	614.806	329.25	568.875	9.21535	8.81077	-0.404582	0.183653	1
ENSMUSG00000059401	Mamld1	0	1.14917	4.39977	6.19465	0.654971	2.40523	1.75026	0.183893	1
ENSMUSG00000030559	Rab38	290.546	314.872	173.791	290.116	8.24655	7.85769	-0.388854	0.183948	1
ENSMUSG00000032412	Atp1b3	5321.4	5103.46	4382.17	4697.61	12.348	12.1484	-0.199575	0.183951	1
ENSMUSG00000037712	Fermt2	5977.1	6066.47	5006.94	5506.01	12.5562	12.3599	-0.196334	0.183954	1
ENSMUSG00000038267	Slc22a23	172.971	172.375	242.721	183.775	7.44023	7.73639	0.296156	0.183978	1
ENSMUSG00000049073	Olfr985	61.0485	70.0994	111.461	71.2385	6.05689	6.51333	0.456443	0.183996	1
ENSMUSG00000031825	Crispld2	196.712	189.613	135.66	174.483	7.60112	7.27679	-0.324334	0.184268	1
ENSMUSG00000042631	Xkr7	21.48	13.79	7.33296	9.29197	4.21995	3.05528	-1.16467	0.184553	1
ENSMUSG00000081131	Gm14833	13.5663	12.6409	1.46659	10.3244	3.81799	2.55962	-1.25838	0.184809	1
ENSMUSG00000025893	Kbtbd3	82.5286	74.696	116.594	92.9197	6.31492	6.7109	0.395982	0.185031	1
ENSMUSG00000028584	Lrrc38	2.26106	6.89502	0	1.03244	2.47976	-0.95394	-3.4337	0.185093	1
ENSMUSG00000036744	Olfr701	2.26106	6.89502	0	1.03244	2.47976	-0.95394	-3.4337	0.185093	1
ENSMUSG00000063594	Gng8	2.26106	6.89502	0	1.03244	2.47976	-0.95394	-3.4337	0.185093	1
ENSMUSG00000090362	Vmn2r79	2.26106	6.89502	0	1.03244	2.47976	-0.95394	-3.4337	0.185093	1
ENSMUSG00000032120	C2cd2l	159.404	179.27	221.455	202.359	7.41225	7.72729	0.315035	0.185288	1
ENSMUSG00000024013	Fgd2	6.78317	8.04419	16.8658	16.5191	3.07274	4.06112	0.988386	0.185366	1
ENSMUSG00000048721	Fndc9	45.2211	52.8618	26.3986	39.2328	5.64505	5.03631	-0.608737	0.185422	1
ENSMUSG00000002343	Armc6	1057.04	1014.72	1270.8	1135.69	10.018	10.2327	0.214679	0.185473	1
ENSMUSG00000028544	Slc5a9	4.52211	4.59668	0	1.03244	2.47493	-0.95394	-3.42887	0.185536	1
ENSMUSG00000024127	Prepl	1667.53	1740.99	1379.33	1576.54	10.7358	10.5294	-0.206411	0.185691	1
ENSMUSG00000069208	Zfp825	217.061	194.21	162.792	163.126	7.69094	7.34836	-0.342582	0.185917	1
ENSMUSG00000029718	Pcolce	4336.71	4276.06	5582.58	4431.24	12.0726	12.2897	0.217109	0.18598	1
ENSMUSG00000052852	Reep1	679.447	723.977	473.709	679.347	9.45679	9.17125	-0.285544	0.185985	1
ENSMUSG00000085669	Gm14817	4.52211	5.74585	13.9326	12.3893	2.61682	3.71819	1.10137	0.186232	1
ENSMUSG00000022099	Dmtn	3409.67	3418.78	4441.57	3513.4	11.7378	11.9576	0.219875	0.186313	1
ENSMUSG00000023460	Rab12	1466.29	1467.49	1262.74	1250.29	10.5195	10.2952	-0.224323	0.186328	1
ENSMUSG00000031245	Hmgn5	462.386	422.894	569.771	476.988	8.79325	9.03171	0.238467	0.186445	1
ENSMUSG00000026434	Nucks1	57577.8	58581.2	46541.5	55975.9	15.8258	15.6455	-0.180257	0.186597	1
ENSMUSG00000029005	Draxin	54.2653	42.5193	59.3969	101.179	5.62621	6.32711	0.7009	0.186766	1
ENSMUSG00000087314	Gm15552	10.1748	17.2375	30.0651	19.6164	3.87835	4.63464	0.75629	0.186821	1
ENSMUSG00000001768	Rin2	748.41	783.734	995.082	789.818	9.58322	9.80163	0.21841	0.186951	1
ENSMUSG00000060461	Dppa5a	7590.37	7180.01	6530.73	6260.73	12.8506	12.6429	-0.207721	0.187035	1
ENSMUSG00000049313	Sorl1	5208.34	5220.68	4272.18	4858.67	12.3486	12.1565	-0.192059	0.187291	1
ENSMUSG00000031618	Nr3c2	78.0064	109.171	112.194	139.38	6.5636	6.97484	0.411241	0.187437	1
ENSMUSG00000021675	F2rl2	7.9137	9.19336	20.5323	15.4866	3.25603	4.17068	0.914649	0.187618	1
ENSMUSG00000078008	Mir291a	73.4843	63.2043	117.327	74.3358	6.11571	6.58243	0.466723	0.187676	1
ENSMUSG00000037904	Ankrd9	166.188	175.823	222.189	205.456	7.42631	7.74027	0.313959	0.187681	1
ENSMUSG00000028917	Plekhm2	437.514	406.806	516.973	491.442	8.72506	8.97787	0.252814	0.187809	1
ENSMUSG00000031982	Arv1	317.678	344.751	418.712	376.841	8.37597	8.63581	0.259842	0.187823	1
ENSMUSG00000025085	Ablim1	3319.23	3147.58	3024.84	2232.14	11.6593	11.36	-0.299264	0.188509	1
ENSMUSG00000084034	Gm12617	11.3053	9.19336	0	8.25953	3.49177	2.04606	-1.44571	0.188566	1
ENSMUSG00000002064	Sdf2	656.837	813.612	618.902	623.595	9.524	9.27903	-0.244976	0.188585	1
ENSMUSG00000036528	Ppfibp2	366.291	399.911	283.785	359.29	8.58534	8.32884	-0.256499	0.188595	1
ENSMUSG00000063838	Cdc42ep5	176.362	178.121	105.595	171.385	7.47769	7.11364	-0.364055	0.188639	1
ENSMUSG00000037139	Myom3	23.7411	21.8342	32.265	44.395	4.57214	5.2604	0.688261	0.189004	1
ENSMUSG00000009687	Fxyd5	14.6969	10.3425	26.3986	20.6488	3.75699	4.55605	0.799055	0.189252	1
ENSMUSG00000050930	Map10	847.896	802.12	487.642	797.045	9.69001	9.3272	-0.362812	0.189363	1
ENSMUSG00000028199	Cryz	2070	2096.09	1667.51	1967.83	11.0252	10.8279	-0.19729	0.189435	1
ENSMUSG00000057722	Lepr	49.7432	41.3701	22.7322	38.2003	5.54092	4.92914	-0.611776	0.189522	1
ENSMUSG00000026694	Mettl13	1098.87	1076.77	1352.93	1160.46	10.0886	10.2954	0.206868	0.190138	1
ENSMUSG00000086003	B230206L02Rik	59.918	72.3977	87.9955	94.9846	6.06948	6.51554	0.446059	0.190248	1
ENSMUSG00000054493	Gm9947	64.4401	43.6684	34.4649	38.2003	5.78278	5.18319	-0.599589	0.190278	1
ENSMUSG00000091497	Gm44	1.13053	2.29834	5.13307	10.3244	1.44065	2.95023	1.50958	0.190324	1
ENSMUSG00000066607	6030419C18Rik	19.219	19.5359	8.06625	11.3569	4.3489	3.2797	-1.0692	0.190506	1
ENSMUSG00000030447	Cyfip1	8148.85	8208.52	6605.53	7793.9	12.9978	12.8137	-0.184105	0.190792	1
ENSMUSG00000029624	Ptcd1	838.852	899.8	725.963	755.747	9.76541	9.53305	-0.232364	0.191251	1
ENSMUSG00000030861	Acadsb	1425.6	1426.12	1185.74	1275.07	10.4786	10.2649	-0.213711	0.191276	1
ENSMUSG00000048922	Cdca2	4589.94	4386.38	3874	3925.34	12.1322	11.9291	-0.203094	0.191459	1
ENSMUSG00000034758	Tle6	117.575	142.497	172.324	158.996	7.03382	7.37208	0.338264	0.191541	1
ENSMUSG00000032123	Dpagt1	772.151	857.281	710.563	664.892	9.67192	9.42569	-0.246228	0.19169	1
ENSMUSG00000085085	1700086P04Rik	58.7875	48.2651	31.5317	41.2977	5.76888	5.18645	-0.582432	0.191792	1
ENSMUSG00000060126	Tpt1	1617.79	1637.57	1364.66	1447.48	10.6695	10.4575	-0.212028	0.191882	1
ENSMUSG00000075284	Wipf1	280.371	260.862	412.112	284.954	8.08543	8.44515	0.359726	0.191948	1
ENSMUSG00000086268	Gm11670	9.04422	18.3867	33.7316	17.5515	3.87926	4.68041	0.80115	0.191958	1
ENSMUSG00000055805	Fmnl1	236.28	216.044	331.45	237.462	7.82758	8.15206	0.324481	0.192094	1
ENSMUSG00000039910	Cited2	629.704	560.795	349.049	570.94	9.21977	8.84547	-0.3743	0.192165	1
ENSMUSG00000060376	Bckdha	1188.19	1146.87	992.882	1007.66	10.1905	9.96618	-0.224299	0.192249	1
ENSMUSG00000029103	Lrpap1	4219.13	4392.13	3354.09	4219.59	12.0723	11.8868	-0.185564	0.192259	1
ENSMUSG00000024544	Ldlrad4	125.489	150.541	92.3953	123.893	7.1191	6.75681	-0.362284	0.192675	1
ENSMUSG00000040525	Cblc	67.8317	52.8618	40.3313	42.3301	5.93891	5.36914	-0.569774	0.192789	1
ENSMUSG00000041849	Card6	113.053	121.812	84.329	93.9522	6.88792	6.47801	-0.409909	0.192876	1
ENSMUSG00000092183	4930515G01Rik	38.438	42.5193	27.1319	22.7137	5.3743	4.6394	-0.7349	0.193049	1
ENSMUSG00000024472	Dcp2	14180.2	14199.1	11636.7	13343.3	13.7927	13.6085	-0.184173	0.193128	1
ENSMUSG00000006344	Ggt5	4.52211	11.4917	0	5.16221	3.17103	1.36799	-1.80304	0.193224	1
ENSMUSG00000030042	Pole4	3621.08	3688.83	4539.1	3771.51	11.836	12.0207	0.184705	0.193259	1
ENSMUSG00000055691	Gja6	4.52211	5.74585	8.79955	18.5839	2.61682	3.77523	1.15841	0.193428	1
ENSMUSG00000046519	Golph3l	1634.74	1606.54	1353.66	1450.58	10.6632	10.4534	-0.209843	0.193889	1
ENSMUSG00000002732	Fkbp7	73.4843	86.1877	54.2639	60.9141	6.33693	5.84772	-0.489206	0.193948	1
ENSMUSG00000020186	Csrp2	2826.32	3072.88	2698.53	2360.16	11.5268	11.3045	-0.222245	0.194127	1
ENSMUSG00000067121	Gm7027	10.1748	5.74585	1.46659	3.09732	3.16355	1.19027	-1.97327	0.194586	1
ENSMUSG00000059839	Zfp874b	471.43	478.055	385.714	410.912	8.89404	8.63776	-0.256279	0.195378	1
ENSMUSG00000031293	Rs1	16.9579	6.89502	18.3324	28.9084	3.69226	4.56196	0.869704	0.195451	1
ENSMUSG00000031364	Grpr	0	0	1.46659	6.19465	0	1.93758	1.93758	0.195571	1
ENSMUSG00000035638	Muc20	0	0	1.46659	6.19465	0	1.93758	1.93758	0.195571	1
ENSMUSG00000050276	Mrgprg	0	0	1.46659	6.19465	0	1.93758	1.93758	0.195571	1
ENSMUSG00000057685	Gm8526	0	0	1.46659	6.19465	0	1.93758	1.93758	0.195571	1
ENSMUSG00000059883	Irak4	235.15	181.569	150.326	186.872	7.70984	7.39745	-0.312387	0.195653	1
ENSMUSG00000037306	Man1c1	79.137	60.906	98.9949	90.8549	6.15018	6.56871	0.418531	0.195659	1
ENSMUSG00000087042	Gm11611	82.5286	59.7568	115.861	79.498	6.17278	6.60998	0.437201	0.195666	1
ENSMUSG00000058173	Smco4	136.794	150.541	194.323	166.223	7.1766	7.49404	0.317444	0.19567	1
ENSMUSG00000063919	Srrm4	429.601	463.115	578.57	469.761	8.80529	9.03388	0.228593	0.195895	1
ENSMUSG00000070637	Gm694	37.3074	71.2485	71.1297	112.536	5.78863	6.52094	0.732306	0.195963	1
ENSMUSG00000020376	Rnf130	310.895	298.784	220.722	288.051	8.25663	7.99088	-0.265753	0.19607	1
ENSMUSG00000079681	Zglp1	13.5663	25.2817	37.3981	26.8435	4.3522	5.00544	0.653239	0.196137	1
ENSMUSG00000023931	Efhb	72.3538	72.3977	47.6642	55.7518	6.19723	5.69232	-0.504915	0.196222	1
ENSMUSG00000029330	Cds1	421.687	379.226	334.383	329.349	8.6491	8.37446	-0.274643	0.19625	1
ENSMUSG00000000317	Bcl6b	96.0949	97.6794	141.526	108.406	6.61305	6.96539	0.352347	0.196538	1
ENSMUSG00000036422	Pcdh8	2.26106	9.19336	0	2.06488	2.75001	0.0460602	-2.70395	0.19661	1
ENSMUSG00000014932	Yes1	13669.2	13416.6	10976.7	12939.6	13.7254	13.5457	-0.179648	0.196718	1
ENSMUSG00000031613	Hpgd	71.2233	56.3093	49.8641	36.1355	6.01717	5.42626	-0.590914	0.196823	1
ENSMUSG00000023467	Tulp2	193.32	176.972	205.323	264.305	7.54029	7.87537	0.335082	0.196919	1
ENSMUSG00000086083	Gm15829	16.9579	11.4917	29.3318	21.6813	3.92835	4.6728	0.744444	0.196952	1
ENSMUSG00000086429	Gt(ROSA)26Sor	231.758	251.668	472.976	263.273	7.92311	8.52405	0.60094	0.197105	1
ENSMUSG00000030051	Aplf	688.492	675.712	938.618	704.125	9.41596	9.68189	0.265935	0.197283	1
ENSMUSG00000021223	Papln	15.8274	13.79	1.46659	13.4217	3.98265	2.89611	-1.08654	0.197515	1
ENSMUSG00000076060	Mir704	0	0	5.86637	1.03244	0	1.78635	1.78635	0.197555	1
ENSMUSG00000059854	Hydin	324.462	279.248	393.78	328.316	8.24248	8.49605	0.253564	0.197576	1
ENSMUSG00000038301	Snx10	4537.94	4422	5493.85	4689.35	12.1296	12.3139	0.184307	0.197637	1
ENSMUSG00000038517	Tbkbp1	210.278	225.237	247.854	295.278	7.77319	8.08516	0.311969	0.197698	1
ENSMUSG00000003559	As3mt	568.656	604.463	544.105	426.398	9.19859	8.92259	-0.276001	0.197978	1
ENSMUSG00000072294	Klf12	529.087	566.541	673.165	614.303	9.10017	9.33032	0.230148	0.197999	1
ENSMUSG00000059571	Gm16218	1.13053	1.14917	2.93318	10.3244	1.09751	2.72875	1.63124	0.198014	1
ENSMUSG00000027324	Rpusd2	1538.65	1491.62	1267.13	1355.6	10.5662	10.3569	-0.209329	0.198075	1
ENSMUSG00000018500	Adora2b	39.5685	28.7292	23.4655	16.5191	5.13541	4.32137	-0.814036	0.198149	1
ENSMUSG00000037921	Ddx60	39.5685	33.3259	16.8658	29.9408	5.22679	4.54864	-0.678146	0.198323	1
ENSMUSG00000026721	Rabgap1l	812.85	940.021	611.569	837.31	9.77715	9.50072	-0.276428	0.198367	1
ENSMUSG00000004359	Spic	989.212	908.993	484.708	915.776	9.89194	9.45171	-0.44023	0.198448	1
ENSMUSG00000024948	Map4k2	391.163	394.165	559.505	406.782	8.62082	8.91631	0.295486	0.198522	1
ENSMUSG00000026638	Irf6	510.999	494.143	468.576	357.225	8.97605	8.68965	-0.286401	0.198563	1
ENSMUSG00000045216	Hs6st1	4983.37	5205.74	4121.85	4851.44	12.315	12.1314	-0.1836	0.198846	1
ENSMUSG00000055817	Mta3	2718.92	2643.09	2320.88	2329.19	11.3891	11.183	-0.20606	0.198873	1
ENSMUSG00000031616	Ednra	10.1748	20.6851	27.1319	27.8759	4.03825	4.78157	0.743314	0.198978	1
ENSMUSG00000020283	Pex13	1911.72	1867.4	1512.06	1794.38	10.8846	10.6911	-0.193537	0.199	1
ENSMUSG00000042417	Ccno	37.3074	29.8784	20.5323	19.6164	5.1124	4.32728	-0.785125	0.199081	1
ENSMUSG00000065952	C330021F23Rik	152.621	128.707	196.523	154.866	7.14633	7.45693	0.310596	0.199183	1
ENSMUSG00000068617	Efcab1	42.9601	24.1326	19.799	20.6488	5.11046	4.33799	-0.77247	0.199189	1
ENSMUSG00000028020	Glrb	57.6569	82.7402	49.1308	49.5572	6.15378	5.6248	-0.528974	0.199239	1
ENSMUSG00000018334	Ksr1	491.78	494.143	556.571	622.562	8.94825	9.20351	0.255257	0.199286	1
ENSMUSG00000078435	AU041133	198.973	170.077	132.727	164.158	7.53547	7.21376	-0.321711	0.199485	1
ENSMUSG00000071415	Rpl23	7633.33	7978.69	8680.75	9297.14	12.9306	13.1339	0.203383	0.199506	1
ENSMUSG00000030116	Mfap5	59.918	41.3701	75.5295	67.1087	5.69053	6.15622	0.465686	0.199544	1
ENSMUSG00000022303	Dcstamp	68.9622	71.2485	13.9326	67.1087	6.15189	5.34059	-0.811301	0.199621	1
ENSMUSG00000069633	Pex11g	218.192	158.585	241.988	224.04	7.56521	7.86427	0.299065	0.200062	1
ENSMUSG00000008999	Bmp7	439.775	484.95	546.305	553.389	8.856	9.10289	0.246889	0.200131	1
ENSMUSG00000076063	Mir539	1.13053	1.14917	8.79955	3.09732	1.09751	2.57251	1.475	0.200273	1
ENSMUSG00000019889	Ptprk	2928.07	2871.78	2419.88	2647.18	11.5023	11.3069	-0.195363	0.200351	1
ENSMUSG00000024862	Klc2	543.784	565.391	723.03	568.875	9.11787	9.33528	0.217413	0.20052	1
ENSMUSG00000002731	Prkra	375.335	397.613	332.916	303.538	8.59796	8.31391	-0.284043	0.200554	1
ENSMUSG00000025328	Padi3	57.6569	22.9834	63.0634	64.0114	5.36877	5.98953	0.62076	0.200632	1
ENSMUSG00000065968	Ifitm7	27.1327	25.2817	13.9326	15.4866	4.76592	3.87869	-0.887229	0.200653	1
ENSMUSG00000046794	Ppp1r3b	109.661	106.873	146.659	132.153	6.77171	7.12315	0.351433	0.200661	1
ENSMUSG00000049013	Prss48	27.1327	25.2817	11.7327	18.5839	4.76592	3.92204	-0.843877	0.200932	1
ENSMUSG00000064128	Cenpj	861.462	873.369	715.697	772.266	9.76224	9.53912	-0.223119	0.200978	1
ENSMUSG00000029359	Tesc	21.48	31.0276	10.9994	19.6164	4.76839	3.93621	-0.83218	0.201051	1
ENSMUSG00000010609	Psen2	274.718	298.784	258.12	201.326	8.16868	7.84375	-0.324926	0.201111	1
ENSMUSG00000080686	Gm24806	7.9137	4.59668	20.5323	8.25953	2.85901	3.84759	0.988574	0.201268	1
ENSMUSG00000024526	Cidea	18.0884	18.3867	24.1988	40.2652	4.26586	5.01042	0.744566	0.20127	1
ENSMUSG00000083686	Gm13504	15.8274	14.9392	3.66648	11.3569	4.03415	2.90913	-1.12502	0.201469	1
ENSMUSG00000033420	Antxr1	195.581	152.84	318.984	191.002	7.45295	7.99431	0.541367	0.201585	1
ENSMUSG00000041649	Klf8	5408.45	5591.86	4500.24	5184.92	12.4255	12.2416	-0.183959	0.201837	1
ENSMUSG00000026342	Slc35f5	373.074	440.132	354.182	315.927	8.67102	8.38825	-0.282769	0.201869	1
ENSMUSG00000021280	Exoc3l4	0	1.14917	6.59966	3.09732	0.654971	2.27754	1.62256	0.201914	1
ENSMUSG00000027829	Ccnl1	2853.45	2952.22	3474.35	3158.24	11.5037	11.6954	0.191614	0.20204	1
ENSMUSG00000084998	Gm16279	99.4865	83.8894	123.194	117.698	6.53431	6.91224	0.377933	0.202233	1
ENSMUSG00000045312	Lhfpl2	712.233	807.866	616.702	685.541	9.57185	9.34678	-0.225064	0.202255	1
ENSMUSG00000033763	Mtss1l	1557.87	1433.01	1831.04	1599.25	10.5473	10.7441	0.196796	0.202356	1
ENSMUSG00000073650	Gm216	49.7432	37.9226	34.4649	19.6164	5.48649	4.75706	-0.729429	0.202444	1
ENSMUSG00000022466	Rpap3	1284.28	1282.47	1127.81	1071.67	10.3269	10.1029	-0.223904	0.202487	1
ENSMUSG00000018537	Pcgf2	3678.74	3815.24	4476.04	4070.92	11.8719	12.0612	0.189293	0.202577	1
ENSMUSG00000007989	Fzd3	305.243	263.16	259.587	195.131	8.15584	7.82883	-0.327008	0.202633	1
ENSMUSG00000033152	Podxl2	14.6969	16.0884	8.79955	4.12977	4.03497	2.69257	-1.3424	0.202855	1
ENSMUSG00000030315	Vgll4	546.045	642.386	425.311	564.746	9.21727	8.95137	-0.2659	0.202936	1
ENSMUSG00000026027	Stradb	338.028	313.723	290.385	238.494	8.3526	8.04679	-0.305804	0.203262	1
ENSMUSG00000031357	Syap1	793.631	863.026	678.298	743.358	9.6958	9.47336	-0.222443	0.203279	1
ENSMUSG00000064363	mt-Nd4	31542.9	27608.8	32895.6	35034.9	14.8522	15.0518	0.199592	0.203498	1
ENSMUSG00000086933	4933426K07Rik	10.1748	10.3425	16.1325	25.811	3.49296	4.39038	0.897416	0.203515	1
ENSMUSG00000020434	4921536K21Rik	49.7432	72.3977	41.0646	43.3625	5.95584	5.39963	-0.556201	0.20374	1
ENSMUSG00000025264	Tsr2	1146.36	1137.68	1306.73	1352.5	10.1586	10.3768	0.218163	0.203796	1
ENSMUSG00000022010	Tsc22d1	7987.18	8053.38	6953.11	7070.16	12.9696	12.7755	-0.194082	0.203849	1
ENSMUSG00000028030	Tbck	945.122	948.065	746.495	895.127	9.88812	9.68091	-0.207218	0.203887	1
ENSMUSG00000028849	Map7d1	803.805	810.165	917.353	977.722	9.65818	9.88804	0.229854	0.20398	1
ENSMUSG00000030109	Slc6a12	15.8274	16.0884	2.93318	13.4217	4.08388	3.03165	-1.05223	0.2042	1
ENSMUSG00000081932	Gm12331	15.8274	16.0884	3.66648	12.3893	4.08388	3.00502	-1.07886	0.204364	1
ENSMUSG00000057215	Gm15514	406.99	407.955	238.321	397.49	8.6741	8.31245	-0.361641	0.204561	1
ENSMUSG00000035835	BC005764	175.232	176.972	241.988	188.937	7.46844	7.75129	0.282854	0.204679	1
ENSMUSG00000024669	Cd5	1.13053	2.29834	11.7327	3.09732	1.44065	2.89045	1.4498	0.204687	1
ENSMUSG00000045106	Ccdc73	186.537	232.132	120.994	196.164	7.71654	7.30906	-0.407487	0.20485	1
ENSMUSG00000039782	Cpeb2	758.584	705.59	560.238	707.223	9.51784	9.30772	-0.210116	0.204899	1
ENSMUSG00000006649	Nphs1	171.84	133.304	283.785	167.256	7.26277	7.81711	0.554343	0.205037	1
ENSMUSG00000026768	Itga8	90.4422	111.469	66.7299	86.7251	6.6718	6.26167	-0.410129	0.205079	1
ENSMUSG00000034910	Pygo1	49.7432	57.4585	29.3318	45.4274	5.77085	5.22418	-0.546671	0.205297	1
ENSMUSG00000024998	Plce1	546.045	627.447	346.116	563.713	9.19905	8.82945	-0.369598	0.205421	1
ENSMUSG00000073184	Gm10479	30.5243	44.8176	16.1325	33.0381	5.27318	4.61973	-0.653453	0.205904	1
ENSMUSG00000040618	Pck2	1465.16	1544.48	1377.13	1193.5	10.5563	10.3279	-0.22843	0.206161	1
ENSMUSG00000026546	Ccdc19	66.7012	65.5027	45.4643	47.4923	6.06828	5.53849	-0.529796	0.206166	1
ENSMUSG00000036912	Piwil4	53.1348	48.2651	38.8647	26.8435	5.69209	5.038	-0.654091	0.20641	1
ENSMUSG00000040564	Apoc1	560.742	655.027	435.578	580.232	9.25002	8.98841	-0.26161	0.206448	1
ENSMUSG00000035722	Abca7	639.879	584.927	843.29	633.919	9.26069	9.52866	0.267967	0.206494	1
ENSMUSG00000000552	Zfp385a	1580.48	1653.66	1940.3	1769.6	10.6601	10.8572	0.197111	0.206495	1
ENSMUSG00000039004	Bmp6	23.7411	16.0884	27.8652	40.2652	4.38645	5.09023	0.70378	0.206526	1
ENSMUSG00000040213	Ccbl2	547.176	479.204	401.846	472.858	9.00616	8.77265	-0.233505	0.206554	1
ENSMUSG00000086290	Snhg12	1719.53	1732.95	2106.76	1838.78	10.7543	10.946	0.191753	0.20684	1
ENSMUSG00000070880	Gad1	274.718	293.038	374.714	301.473	8.1542	8.40128	0.247077	0.206917	1
ENSMUSG00000091587	Gm17191	12.4358	10.3425	5.13307	3.09732	3.63101	2.04096	-1.59005	0.206944	1
ENSMUSG00000003279	Dlgap1	212.539	209.149	157.659	184.807	7.72686	7.41982	-0.307044	0.207048	1
ENSMUSG00000035273	Hpse	6.78317	6.89502	16.1325	14.4542	2.97069	3.93483	0.964145	0.207102	1
ENSMUSG00000085505	Gm12868	3.39158	4.59668	12.466	9.29197	2.32023	3.44347	1.12324	0.207335	1
ENSMUSG00000004637	Wwox	603.702	669.966	772.894	713.417	9.31704	9.53752	0.220483	0.207384	1
ENSMUSG00000093579	Gm20036	2.26106	0	4.39977	8.25953	1.09121	2.66213	1.57092	0.207436	1
ENSMUSG00000054083	Capn12	11.3053	12.6409	24.9321	19.6164	3.69745	4.4773	0.779855	0.207472	1
ENSMUSG00000074811	Hps6	177.493	186.165	137.86	152.801	7.51435	7.18319	-0.331159	0.207541	1
ENSMUSG00000025482	Odf3	10.1748	12.6409	6.59966	1.03244	3.63318	1.93208	-1.7011	0.207953	1
ENSMUSG00000067702	Tuba3a	194.451	211.447	76.996	196.164	7.67206	7.0936	-0.578463	0.207988	1
ENSMUSG00000028496	Mllt3	769.89	790.629	566.838	767.104	9.60966	9.38148	-0.228178	0.208137	1
ENSMUSG00000021127	Zfp36l1	663.62	782.585	624.768	601.913	9.50005	9.26054	-0.239505	0.208515	1
ENSMUSG00000024371	C2	20.3495	33.3259	44.731	38.2003	4.79897	5.37385	0.574877	0.208549	1
ENSMUSG00000090100	Ttbk2	1000.52	935.424	825.691	836.278	9.92031	9.69868	-0.221632	0.208905	1
ENSMUSG00000082360	Gm8814	1.13053	0	7.33296	2.06488	0.646406	2.23233	1.58592	0.208996	1
ENSMUSG00000049612	Omg	6.78317	16.0884	23.4655	19.6164	3.63642	4.42901	0.792584	0.209017	1
ENSMUSG00000030313	Dennd5b	439.775	425.193	555.838	457.372	8.75984	8.98472	0.224882	0.209271	1
ENSMUSG00000036898	Zfp157	1402.99	1403.14	1210.67	1212.09	10.4554	10.2424	-0.212955	0.209356	1
ENSMUSG00000081672	Gm13000	7.9137	3.44751	14.6659	12.3893	2.73998	3.75783	1.01786	0.209446	1
ENSMUSG00000028995	Fam126a	749.54	714.784	653.366	584.362	9.51799	9.27348	-0.244509	0.210315	1
ENSMUSG00000034192	Lsm3	41.8295	41.3701	87.2622	45.4274	5.41278	6.05191	0.639136	0.210413	1
ENSMUSG00000078817	Nlrp12	175.232	224.088	283.052	214.748	7.64861	7.95942	0.310813	0.210561	1
ENSMUSG00000070305	Mpzl3	275.849	281.547	340.982	331.414	8.12772	8.39317	0.265443	0.21074	1
ENSMUSG00000030996	Art1	2.26106	1.14917	8.79955	5.16221	1.43569	2.80341	1.36772	0.21084	1
ENSMUSG00000074199	Krtdap	38.438	65.5027	78.4626	65.0438	5.72711	6.16497	0.43786	0.21097	1
ENSMUSG00000046408	1700067K01Rik	38.438	47.116	79.9292	46.4599	5.4521	5.98173	0.529628	0.211118	1
ENSMUSG00000052912	Smarca5-ps	91.5728	87.3369	33.7316	86.7251	6.49913	5.91237	-0.586755	0.21118	1
ENSMUSG00000025104	Hdgfrp3	598.049	590.673	384.247	583.33	9.21762	8.91823	-0.29939	0.211259	1
ENSMUSG00000083282	Ctsf	137.924	151.69	79.9292	140.412	7.18792	6.7836	-0.404324	0.211278	1
ENSMUSG00000062007	Hsh2d	2.26106	8.04419	14.6659	10.3244	2.6212	3.6433	1.0221	0.21145	1
ENSMUSG00000022178	Ajuba	3001.55	3190.1	2455.81	3019.89	11.5966	11.4188	-0.177746	0.21164	1
ENSMUSG00000075558	Gm17151	20.3495	14.9392	8.79955	8.25953	4.22067	3.09247	-1.1282	0.211875	1
ENSMUSG00000030303	Far2	74.6149	81.591	160.592	84.6602	6.30566	6.93812	0.632461	0.211943	1
ENSMUSG00000085894	Gm15832	47.4822	50.5635	76.2627	59.8816	5.64451	6.08899	0.444479	0.211952	1
ENSMUSG00000021822	Plau	14.6969	10.3425	20.5323	26.8435	3.75699	4.56608	0.809086	0.211958	1
ENSMUSG00000081885	Gm13231	38.438	40.2209	17.5991	35.103	5.33376	4.71979	-0.613973	0.212215	1
ENSMUSG00000072235	Tuba1a	1802.06	2096.09	2562.87	2032.88	10.9293	11.1661	0.23677	0.212234	1
ENSMUSG00000022131	Gpr180	458.994	519.425	416.512	404.717	8.93725	8.68164	-0.255614	0.212256	1
ENSMUSG00000059291	Rpl11	370.813	334.408	474.442	364.452	8.46602	8.71235	0.246327	0.212271	1
ENSMUSG00000031762	Mt2	14825.7	17848.9	14877.1	11638.7	13.996	13.6946	-0.301407	0.212594	1
ENSMUSG00000046204	Pnma2	834.33	807.866	760.428	484.215	9.68317	9.28152	-0.401651	0.212595	1
ENSMUSG00000026459	Myog	0	0	2.93318	4.12977	0	1.82027	1.82027	0.21287	1
ENSMUSG00000086931	Gm14532	0	0	2.93318	4.12977	0	1.82027	1.82027	0.21287	1
ENSMUSG00000074576	Mocs3	126.619	142.497	85.7956	129.055	7.08277	6.74719	-0.335576	0.212956	1
ENSMUSG00000037890	Wdr19	699.797	610.209	559.505	554.421	9.35756	9.12144	-0.236121	0.213507	1
ENSMUSG00000018931	Gm16515	1578.22	1622.63	1245.87	1574.47	10.6451	10.4617	-0.183483	0.21374	1
ENSMUSG00000034636	Zyg11b	3947.8	4020.94	3133.37	3937.73	11.9605	11.7877	-0.17278	0.21381	1
ENSMUSG00000015013	Trappc2l	600.31	638.938	756.761	685.541	9.27758	9.49416	0.216581	0.213915	1
ENSMUSG00000047712	Ust	231.758	205.701	177.458	175.515	7.77959	7.46341	-0.316174	0.214067	1
ENSMUSG00000047454	Gphn	530.218	479.204	384.98	481.118	8.98217	8.75839	-0.223782	0.214434	1
ENSMUSG00000034801	Sos2	457.864	519.425	423.112	395.425	8.93559	8.6769	-0.258687	0.214447	1
ENSMUSG00000089854	Gm16133	12.4358	8.04419	21.2656	18.5839	3.49057	4.31649	0.825921	0.214571	1
ENSMUSG00000023951	Vegfa	300.72	284.994	384.247	310.765	8.19897	8.44089	0.241922	0.214595	1
ENSMUSG00000034518	Hmgxb4	4836.4	4684.02	5666.18	5142.59	12.2171	12.3999	0.182803	0.214645	1
ENSMUSG00000021069	Pygl	91.5728	85.0386	69.6631	58.8492	6.48068	6.00576	-0.474918	0.214756	1
ENSMUSG00000035305	Ror1	52.0043	57.4585	35.9315	39.2328	5.80042	5.23198	-0.568443	0.214764	1
ENSMUSG00000082265	Gm15547	3.39158	3.44751	7.33296	13.4217	2.1439	3.37537	1.23147	0.214811	1
ENSMUSG00000031431	Tsc22d3	110.792	70.0994	140.059	105.309	6.51484	6.93881	0.423965	0.214892	1
ENSMUSG00000019699	Akt3	919.119	997.479	1122.68	1097.49	9.90584	10.1164	0.210611	0.21492	1
ENSMUSG00000034310	Tmem132d	140.185	176.972	46.9309	150.736	7.31813	6.62693	-0.691194	0.215059	1
ENSMUSG00000030720	Cln3	711.102	672.264	866.022	732.001	9.43605	9.64207	0.206021	0.215084	1
ENSMUSG00000030701	Plekhb1	118.705	121.812	145.193	164.158	6.92194	7.2731	0.351155	0.215187	1
ENSMUSG00000045948	Mrps12	1085.31	1081.37	1295	1200.73	10.0826	10.2852	0.202647	0.215436	1
ENSMUSG00000053395	Cacng8	9.04422	5.74585	20.5323	10.3244	3.06954	3.94751	0.877975	0.215543	1
ENSMUSG00000043419	A030009H04Rik	209.148	194.21	276.452	209.586	7.66305	7.92493	0.261875	0.215543	1
ENSMUSG00000028599	Tnfrsf1b	414.904	425.193	800.026	446.015	8.71784	9.28314	0.565293	0.215632	1
ENSMUSG00000068079	Tcf15	111.922	93.0827	79.9292	73.3034	6.69352	6.25958	-0.433943	0.215676	1
ENSMUSG00000021690	Jmy	1361.16	1430.72	1131.48	1309.14	10.4481	10.253	-0.195024	0.215781	1
ENSMUSG00000086219	2410137F16Rik	538.131	522.872	1046.41	565.778	9.05393	9.65481	0.600876	0.2161	1
ENSMUSG00000083534	H2-M6-ps	765.368	597.568	566.838	587.459	9.41462	9.1728	-0.241819	0.21612	1
ENSMUSG00000024786	1700123I01Rik	39.5685	32.1768	14.6659	33.0381	5.20448	4.57604	-0.628438	0.216352	1
ENSMUSG00000038155	Gstp2	153.752	168.928	86.5289	156.931	7.34287	6.92754	-0.415333	0.216389	1
ENSMUSG00000003228	Grk5	128.88	116.066	161.325	148.672	6.94805	7.27611	0.328055	0.216645	1
ENSMUSG00000087644	Gm14703	3.39158	5.74585	15.3992	7.22709	2.47734	3.49993	1.02258	0.216694	1
ENSMUSG00000028391	Wdr31	470.3	432.088	401.846	348.965	8.8208	8.55231	-0.268491	0.216872	1
ENSMUSG00000050141	BC049635	4.52211	0	8.79955	7.22709	1.70534	3.0024	1.29706	0.217053	1
ENSMUSG00000037759	Ptger2	2.26106	0	5.86637	6.19465	1.09121	2.59228	1.50107	0.21734	1
ENSMUSG00000015711	Prune	2696.31	2645.39	2371.48	2271.37	11.3836	11.1808	-0.202828	0.217398	1
ENSMUSG00000036356	Csgalnact1	32.7853	43.6684	55.7305	55.7518	5.29377	5.80067	0.5069	0.217666	1
ENSMUSG00000084987	Gm13134	12.4358	13.79	26.3986	20.6488	3.81894	4.55605	0.737101	0.217785	1
ENSMUSG00000057614	Gnai1	1464.03	1547.93	1323.6	1279.2	10.5574	10.3458	-0.211602	0.217865	1
ENSMUSG00000038552	Fndc4	72.3538	82.7402	113.661	88.79	6.29548	6.66143	0.365943	0.217893	1
ENSMUSG00000032204	Aqp9	20.3495	22.9834	29.3318	73.3034	4.50249	5.68138	1.1789	0.21792	1
ENSMUSG00000020411	Nipal4	36.1769	32.1768	13.9326	30.9732	5.13655	4.48883	-0.647721	0.218062	1
ENSMUSG00000017405	Nek8	334.636	329.812	431.178	352.063	8.38035	8.61331	0.232963	0.218322	1
ENSMUSG00000046699	Slitrk4	22.6106	18.3867	7.33296	15.4866	4.42617	3.5122	-0.913973	0.21854	1
ENSMUSG00000053898	Ech1	1338.55	1477.83	1143.21	1320.49	10.4606	10.2666	-0.194038	0.218652	1
ENSMUSG00000004961	Syt5	6.78317	18.3867	32.265	16.5191	3.76394	4.60834	0.844402	0.218656	1
ENSMUSG00000044095	Ccdc166	255.499	213.746	209.723	165.191	7.88033	7.55041	-0.32992	0.218706	1
ENSMUSG00000041671	Pyroxd1	299.59	296.486	398.18	304.57	8.22418	8.45687	0.232683	0.218747	1
ENSMUSG00000034525	BC018507	7268.17	7148.98	5823.1	6987.57	12.8157	12.6451	-0.170641	0.218764	1
ENSMUSG00000018470	Kcnab3	65.5706	96.5303	114.394	97.0495	6.35844	6.72413	0.36569	0.218828	1
ENSMUSG00000082996	Gm6238	2.26106	1.14917	3.66648	13.4217	1.43569	3.09493	1.65924	0.218835	1
ENSMUSG00000046159	Chrm3	9.04422	4.59668	0	4.12977	2.96725	1.04606	-1.92119	0.218927	1
ENSMUSG00000028683	Eif2b3	1600.83	1665.15	1797.31	1985.39	10.6742	10.8852	0.211017	0.219081	1
ENSMUSG00000092203	1110038B12Rik	3218.61	3404.99	4087.39	3385.38	11.6938	11.8674	0.173591	0.219125	1
ENSMUSG00000001249	Hpn	30.5243	40.2209	55.7305	47.4923	5.18478	5.68962	0.504838	0.219192	1
ENSMUSG00000021209	Ppp4r4	27.1327	47.116	47.6642	62.9789	5.25264	5.78977	0.537131	0.219222	1
ENSMUSG00000021557	Agtpbp1	1032.17	1014.72	844.023	932.295	10.0006	9.79467	-0.205952	0.219357	1
ENSMUSG00000032511	Scn5a	24.8716	17.2375	6.59966	17.5515	4.46301	3.59402	-0.868985	0.219479	1
ENSMUSG00000019467	Arhgef25	378.727	340.154	483.242	370.647	8.49362	8.7379	0.244286	0.219521	1
ENSMUSG00000075511	1700001L05Rik	595.788	589.524	478.842	536.87	9.21348	8.98828	-0.225209	0.219538	1
ENSMUSG00000087071	Gm13116	0	1.14917	3.66648	6.19465	0.654971	2.30175	1.64678	0.219565	1
ENSMUSG00000092182	Gm20407	5.65264	3.44751	8.79955	15.4866	2.47251	3.60206	1.12956	0.219593	1
ENSMUSG00000035513	Ntng2	1.13053	2.29834	10.2661	3.09732	1.44065	2.74022	1.29957	0.21964	1
ENSMUSG00000038422	Hdhd3	26.0021	33.3259	20.5323	13.4217	4.93848	4.08551	-0.852965	0.219667	1
ENSMUSG00000033872	Best4-ps	23.7411	18.3867	34.4649	34.0706	4.46362	5.09878	0.635163	0.21976	1
ENSMUSG00000032494	Tdgf1	10957.1	10478.1	10065.2	8535.2	13.3878	13.183	-0.204782	0.219794	1
ENSMUSG00000021898	Asb14	6.78317	10.3425	17.5991	17.5515	3.25744	4.13548	0.878037	0.219889	1
ENSMUSG00000047412	Zbtb44	11148.1	10996.4	8823.01	10927.4	13.4348	13.2696	-0.165201	0.219988	1
ENSMUSG00000075514	Gm13375	11.3053	18.3867	27.1319	24.7786	3.98605	4.69796	0.711909	0.220177	1
ENSMUSG00000042737	Dpm3	178.623	176.972	131.26	155.899	7.48219	7.1657	-0.316481	0.220218	1
ENSMUSG00000025892	Gria4	57.6569	45.9668	32.265	39.2328	5.72279	5.15983	-0.562963	0.22037	1
ENSMUSG00000075611	Gm11545	22.6106	21.8342	32.265	40.2652	4.53744	5.18051	0.643066	0.220389	1
ENSMUSG00000039478	Micu3	1054.78	1085.97	878.488	982.884	10.0652	9.86215	-0.203095	0.220412	1
ENSMUSG00000048478	Spata33	6.78317	1.14917	19.0657	6.19465	2.31213	3.6588	1.34667	0.220431	1
ENSMUSG00000042258	Isl1	23.7411	34.4751	18.3324	15.4866	4.91208	4.07976	-0.832317	0.220447	1
ENSMUSG00000049044	Rapgef4	21.48	22.9834	8.06625	17.5515	4.53802	3.67907	-0.858951	0.220841	1
ENSMUSG00000002771	Grin2d	21.48	35.6243	16.8658	16.5191	4.88519	4.06112	-0.824069	0.221003	1
ENSMUSG00000030307	Slc6a11	0	4.59668	12.466	4.12977	1.72174	3.05275	1.33101	0.221179	1
ENSMUSG00000019996	Map7	2083.56	2261.57	1798.04	2018.42	11.0858	10.898	-0.187826	0.221381	1
ENSMUSG00000021135	Slc10a1	63.3096	63.2043	82.8624	89.8224	6.00578	6.432	0.426217	0.221394	1
ENSMUSG00000030604	Zfp626	413.773	326.364	322.65	291.149	8.53554	8.26162	-0.273921	0.221402	1
ENSMUSG00000044393	Dsg2	6610.2	6819.17	5705.04	6136.83	12.7133	12.5316	-0.181709	0.221532	1
ENSMUSG00000035799	Twist1	29.3937	40.2209	13.9326	32.0057	5.16218	4.52163	-0.640557	0.221588	1
ENSMUSG00000075307	Klhl41	30.5243	19.5359	14.6659	13.4217	4.70211	3.81186	-0.890243	0.22166	1
ENSMUSG00000029999	Tgfa	54.2653	60.906	118.794	61.9465	5.87248	6.49778	0.625299	0.221697	1
ENSMUSG00000018395	Kif3a	906.684	959.557	1137.34	1005.6	9.86746	10.0654	0.197911	0.222135	1
ENSMUSG00000026430	Rassf5	93.8338	103.425	135.66	116.666	6.6385	6.97914	0.340641	0.222422	1
ENSMUSG00000087377	AV099323	32.7853	42.5193	55.7305	53.687	5.27248	5.7737	0.501217	0.222437	1
ENSMUSG00000026380	Tfcp2l1	93659.7	96488.9	76508.4	93270.8	16.5368	16.3733	-0.163483	0.222461	1
ENSMUSG00000038895	Zfp653	208.017	228.685	287.452	237.462	7.7771	8.03594	0.258839	0.222534	1
ENSMUSG00000000182	Fgf23	2.26106	0	6.59966	5.16221	1.09121	2.55605	1.46483	0.222588	1
ENSMUSG00000079056	Kcnip3	131.141	142.497	91.662	126.99	7.10663	6.77249	-0.334138	0.222605	1
ENSMUSG00000066324	Impad1	9075.88	8613.03	7330.76	8357.62	13.1107	12.9374	-0.173312	0.222747	1
ENSMUSG00000079022	Col22a1	89.3117	91.9336	45.4643	88.79	6.51763	6.06882	-0.448808	0.222796	1
ENSMUSG00000090290	Gm17296	1997.64	1963.93	2424.28	2067.98	10.9526	11.1332	0.180638	0.222984	1
ENSMUSG00000035041	Creb3l3	11.3053	11.4917	21.2656	21.6813	3.63209	4.42448	0.792388	0.22338	1
ENSMUSG00000084047	Gm14984	4.52211	9.19336	2.19989	1.03244	2.97411	0.692574	-2.28154	0.223381	1
ENSMUSG00000030513	Pcsk6	6359.22	6391.68	5342.79	5932.41	12.6385	12.4609	-0.177672	0.223438	1
ENSMUSG00000024500	Ppp2r2b	6.78317	3.44751	0	2.06488	2.61243	0.0460602	-2.56637	0.223472	1
ENSMUSG00000087412	Gm15501	7.9137	2.29834	0	2.06488	2.61023	0.0460602	-2.56417	0.223646	1
ENSMUSG00000071669	Snx29	180.884	197.657	127.593	184.807	7.57191	7.28725	-0.284658	0.224152	1
ENSMUSG00000002949	Timm44	2855.71	3009.68	3472.89	3187.15	11.5185	11.7013	0.182811	0.224272	1
ENSMUSG00000089842	Gm16338	2.26106	8.04419	10.9994	14.4542	2.6212	3.6698	1.0486	0.224385	1
ENSMUSG00000017404	Rpl19	673.795	620.552	741.362	774.331	9.34024	9.56576	0.225526	0.224403	1
ENSMUSG00000036782	Klhl13	6456.45	6051.53	3788.94	6153.35	12.6108	12.2794	-0.331429	0.224658	1
ENSMUSG00000055480	Zfp458	150.36	171.226	107.061	154.866	7.33801	7.03302	-0.304984	0.224908	1
ENSMUSG00000059659	Gm10069	143.577	151.69	185.524	182.742	7.21562	7.5246	0.308986	0.224921	1
ENSMUSG00000074052	BC048644	7.9137	6.89502	16.1325	15.4866	3.07114	3.98273	0.911588	0.225403	1
ENSMUSG00000015579	Nkx2-5	9.04422	4.59668	2.93318	0	2.96725	0.552467	-2.41479	0.225484	1
ENSMUSG00000001672	Marveld3	62.179	49.4143	87.2622	62.9789	5.82773	6.23114	0.403401	0.22557	1
ENSMUSG00000037151	Lrrc20	223.845	185.016	288.185	214.748	7.68251	7.97422	0.291716	0.225745	1
ENSMUSG00000022883	Robo1	2590.04	2378.78	1993.1	2409.72	11.2793	11.1042	-0.175058	0.225814	1
ENSMUSG00000027803	Wwtr1	2339.06	2401.76	1746.71	2345.71	11.2115	10.9987	-0.212794	0.225872	1
ENSMUSG00000027805	Pfn2	342.55	319.469	307.251	232.299	8.37508	8.07561	-0.299468	0.226093	1
ENSMUSG00000001627	Ifrd1	3144	3161.37	3872.53	3234.64	11.6228	11.7951	0.172239	0.226202	1
ENSMUSG00000052062	Pard3b	41.8295	35.6243	28.5985	19.6164	5.31204	4.59141	-0.720637	0.226411	1
ENSMUSG00000031691	Tnpo2	10296.9	10526.4	11800.9	11874.1	13.346	13.5311	0.185033	0.226442	1
ENSMUSG00000007030	Vwa7	31.6548	13.79	40.3313	30.9732	4.56818	5.15592	0.587743	0.226478	1
ENSMUSG00000078515	Ddi2	3602.99	3974.98	4387.31	4226.82	11.888	12.0725	0.184512	0.226526	1
ENSMUSG00000055493	Epm2a	97.2254	80.4419	35.1982	85.6927	6.48918	5.91756	-0.571623	0.226573	1
ENSMUSG00000025017	Pik3ap1	13.5663	13.79	10.2661	0	3.8756	2.35982	-1.51578	0.226785	1
ENSMUSG00000035896	Rnase1	9.04422	2.29834	12.466	14.4542	2.73796	3.75062	1.01265	0.226936	1
ENSMUSG00000024754	Tmem2	2587.78	2617.81	2166.16	2421.08	11.3464	11.1634	-0.182992	0.226959	1
ENSMUSG00000040433	Zbtb38	2963.11	3086.67	2477.81	2873.29	11.5631	11.3856	-0.177527	0.227053	1
ENSMUSG00000070366	Ppapdc1a	13.5663	28.7292	8.06625	14.4542	4.46909	3.49316	-0.975928	0.227121	1
ENSMUSG00000020375	Rufy1	578.83	568.839	487.642	489.377	9.167	8.93224	-0.234761	0.227263	1
ENSMUSG00000059136	Olfr539	10.1748	9.19336	2.93318	4.12977	3.41739	1.82027	-1.59712	0.227296	1
ENSMUSG00000053889	A130066N16Rik	5.65264	1.14917	10.2661	9.29197	2.1378	3.2897	1.1519	0.227346	1
ENSMUSG00000004748	Mtfp1	378.727	388.419	483.975	415.042	8.58711	8.8122	0.22509	0.227391	1
ENSMUSG00000029201	Ugdh	2091.48	1940.95	1683.65	1860.46	10.9781	10.7912	-0.186941	0.227496	1
ENSMUSG00000051339	2900026A02Rik	867.115	813.612	754.561	680.379	9.71659	9.48677	-0.229811	0.227544	1
ENSMUSG00000038482	Tfdp1	4402.28	4196.77	5229.86	4459.12	12.0703	12.2421	0.171833	0.227727	1
ENSMUSG00000086245	Gm16170	11.3053	6.89502	13.9326	23.7462	3.3363	4.23568	0.899375	0.227872	1
ENSMUSG00000067367	Lyar	3860.75	4137.01	4636.63	4446.73	11.9657	12.149	0.183268	0.228039	1
ENSMUSG00000027207	Galk2	1181.4	1175.6	854.289	1167.69	10.204	9.98155	-0.222408	0.228133	1
ENSMUSG00000018841	Rad51d	620.66	630.894	725.229	736.131	9.29181	9.5131	0.221288	0.228225	1
ENSMUSG00000020173	Cobl	14111.3	14379.6	12097.2	13135.8	13.7983	13.623	-0.17529	0.228272	1
ENSMUSG00000054556	Gm4876	7.9137	18.3867	22.7322	24.7786	3.82275	4.57018	0.747431	0.228334	1
ENSMUSG00000042371	Slc5a10	1.13053	2.29834	5.86637	8.25953	1.44065	2.82027	1.37962	0.228458	1
ENSMUSG00000083876	Gm11439	1.13053	2.29834	5.86637	8.25953	1.44065	2.82027	1.37962	0.228458	1
ENSMUSG00000034557	Zfyve9	1467.43	1530.69	1223.87	1409.28	10.5508	10.3626	-0.188228	0.228591	1
ENSMUSG00000040712	Camta2	418.295	417.149	503.774	479.053	8.70985	8.94079	0.230945	0.228674	1
ENSMUSG00000042708	Shcbp1l	63.3096	64.3535	102.661	66.0763	6.01862	6.39864	0.380014	0.228692	1
ENSMUSG00000031310	Zmym3	1514.91	1535.29	1244.4	1436.13	10.5756	10.3883	-0.187331	0.228843	1
ENSMUSG00000030217	Art4	4.52211	5.74585	1.46659	0	2.61682	-0.447533	-3.06436	0.228844	1
ENSMUSG00000026478	Lamc1	24140.2	24222.2	18826.6	24002.2	14.5617	14.3863	-0.175362	0.228882	1
ENSMUSG00000022623	Shank3	260.021	316.022	221.455	260.175	8.17503	7.91178	-0.26325	0.2289	1
ENSMUSG00000034303	Ccdc15	349.333	337.856	392.313	430.528	8.42876	8.68447	0.255714	0.228914	1
ENSMUSG00000089647	Gm2245	57.6569	63.2043	41.7979	43.3625	5.94089	5.41211	-0.528776	0.229132	1
ENSMUSG00000037610	Kcnmb2	6.78317	3.44751	1.46659	0	2.61243	-0.447533	-3.05997	0.229212	1
ENSMUSG00000058402	Zfp420	609.355	619.402	492.041	567.843	9.26533	9.04969	-0.215639	0.229334	1
ENSMUSG00000087670	9530036M11Rik	4.52211	9.19336	16.1325	13.4217	2.97411	3.88529	0.91118	0.229525	1
ENSMUSG00000048521	Cxcr6	9.04422	19.5359	29.3318	19.6164	3.93452	4.61318	0.678663	0.229641	1
ENSMUSG00000086108	Gm5602	11.3053	5.74585	21.2656	12.3893	3.2518	4.07274	0.820939	0.229714	1
ENSMUSG00000071113	Mboat4	1.13053	4.59668	10.9994	6.19465	1.94995	3.10384	1.15389	0.229795	1
ENSMUSG00000079173	Zan	7.9137	4.59668	14.6659	13.4217	2.85901	3.81186	0.952851	0.229858	1
ENSMUSG00000030683	Sez6l2	21.48	25.2817	57.9304	25.811	4.60768	5.38787	0.780191	0.229972	1
ENSMUSG00000034165	Ccnd3	1924.16	1870.85	1528.19	1826.39	10.8906	10.7119	-0.178732	0.230239	1
ENSMUSG00000011382	Dhdh	607.094	626.297	747.228	681.411	9.27075	9.48043	0.209674	0.230488	1
ENSMUSG00000027284	Cdan1	835.46	763.049	989.949	842.472	9.64432	9.83954	0.195221	0.230795	1
ENSMUSG00000085158	Gm14264	13.5663	20.6851	2.93318	15.4866	4.17996	3.20319	-0.976778	0.230872	1
ENSMUSG00000034252	Senp6	5201.56	4926.49	4178.32	4815.31	12.3064	12.1347	-0.171666	0.230876	1
ENSMUSG00000021758	Ddx4	386.641	409.104	465.643	475.956	8.63978	8.87897	0.239184	0.230926	1
ENSMUSG00000038756	Ttll6	223.845	201.105	251.52	492.475	7.73792	8.53915	0.801228	0.23107	1
ENSMUSG00000011751	Sptbn4	421.687	414.85	483.242	506.929	8.71173	8.95153	0.239802	0.231188	1
ENSMUSG00000038930	Rccd1	455.603	415.999	558.771	453.242	8.77083	8.98301	0.21218	0.231243	1
ENSMUSG00000024228	Nudt12	480.474	481.502	365.915	463.566	8.91285	8.69606	-0.216789	0.231246	1
ENSMUSG00000086241	4930483K19Rik	15.8274	12.6409	30.0651	18.5839	3.92924	4.60434	0.675105	0.231565	1
ENSMUSG00000055538	Zcchc24	364.03	418.298	308.717	355.16	8.61531	8.37477	-0.24054	0.231734	1
ENSMUSG00000034324	Tmem132c	46.3517	45.9668	26.3986	37.1679	5.55947	4.9902	-0.569272	0.231821	1
ENSMUSG00000086657	4921530L18Rik	18.0884	11.4917	8.79955	4.12977	3.98095	2.69257	-1.28837	0.231934	1
ENSMUSG00000083157	Gm13511	6.78317	6.89502	16.8658	12.3893	2.97069	3.87062	0.899929	0.231969	1
ENSMUSG00000052684	Jun	203.495	212.596	129.06	205.456	7.70767	7.38593	-0.321744	0.232127	1
ENSMUSG00000028389	Zfp37	650.054	613.657	535.306	547.194	9.30573	9.08015	-0.22558	0.232158	1
ENSMUSG00000024180	Tmem8	820.763	873.369	685.631	788.785	9.72803	9.52593	-0.202104	0.23238	1
ENSMUSG00000025509	Pnpla2	373.074	312.574	413.579	399.555	8.42553	8.66735	0.241821	0.232396	1
ENSMUSG00000014470	Rnf166	350.464	363.138	442.177	397.49	8.48301	8.71367	0.230662	0.232979	1
ENSMUSG00000047415	Gpr68	49.7432	57.4585	27.8652	49.5572	5.77085	5.27468	-0.496172	0.233002	1
ENSMUSG00000034384	Barhl2	0	0	4.39977	2.06488	0	1.69257	1.69257	0.23305	1
ENSMUSG00000044534	Ackr2	0	0	4.39977	2.06488	0	1.69257	1.69257	0.23305	1
ENSMUSG00000050215	Olfr70	0	0	4.39977	2.06488	0	1.69257	1.69257	0.23305	1
ENSMUSG00000068969	Rpl32-ps	0	0	4.39977	2.06488	0	1.69257	1.69257	0.23305	1
ENSMUSG00000086756	Gm14051	0	0	4.39977	2.06488	0	1.69257	1.69257	0.23305	1
ENSMUSG00000087075	A230065H16Rik	0	0	4.39977	2.06488	0	1.69257	1.69257	0.23305	1
ENSMUSG00000086915	Gm16365	2.26106	1.14917	6.59966	7.22709	1.43569	2.78939	1.3537	0.23319	1
ENSMUSG00000025330	Padi4	161.666	143.646	362.981	164.158	7.26356	8.04204	0.778482	0.233357	1
ENSMUSG00000029670	Ing3	1367.94	1541.04	1926.37	1491.88	10.5073	10.739	0.231753	0.233377	1
ENSMUSG00000073102	Drc1	28.2632	72.3977	79.9292	74.3358	5.68174	6.26927	0.587524	0.23338	1
ENSMUSG00000092097	Gm5819	1.13053	0	5.13307	4.12977	0.646406	2.21145	1.56505	0.233401	1
ENSMUSG00000022946	Dopey2	1328.37	1260.64	1031.75	1250.29	10.3393	10.1561	-0.183194	0.233509	1
ENSMUSG00000021835	Bmp4	200.103	216.044	152.525	191.002	7.70787	7.42428	-0.283587	0.233693	1
ENSMUSG00000042505	Acn9	257.76	211.447	339.516	245.721	7.88022	8.19288	0.312658	0.233846	1
ENSMUSG00000030124	Lag3	22.6106	26.4309	60.1302	26.8435	4.6736	5.44251	0.76891	0.233863	1
ENSMUSG00000029658	Wdr95	13.5663	6.89502	2.19989	6.19465	3.48937	2.06945	-1.41992	0.233997	1
ENSMUSG00000018340	Anxa6	6064.15	6607.73	5351.59	5872.53	12.6296	12.4543	-0.175256	0.234035	1
ENSMUSG00000038485	Socs7	3146.26	3207.33	3487.55	3791.13	11.6338	11.8295	0.19565	0.234164	1
ENSMUSG00000024317	Rnf138	4652.12	4245.03	3742.74	4138.03	12.1195	11.9441	-0.175332	0.234244	1
ENSMUSG00000045179	Sox3	6.78317	5.74585	16.1325	11.3569	2.86087	3.7808	0.919936	0.234305	1
ENSMUSG00000031428	Zcchc18	91.5728	91.9336	119.527	117.698	6.53532	6.89012	0.354791	0.234362	1
ENSMUSG00000043648	Pld6	160.535	196.508	145.926	139.38	7.48801	7.15636	-0.331649	0.234459	1
ENSMUSG00000041842	Fhdc1	20.3495	37.9226	13.9326	21.6813	4.91342	4.15437	-0.75905	0.234476	1
ENSMUSG00000061731	Ext1	1423.33	1595.05	1193.07	1471.23	10.5605	10.3795	-0.180974	0.234476	1
ENSMUSG00000062397	Zfp706	7411.74	7346.64	6094.42	7042.28	12.8494	12.6813	-0.168127	0.234809	1
ENSMUSG00000086472	Gm16172	14.6969	14.9392	25.6653	25.811	3.9835	4.68584	0.70234	0.235139	1
ENSMUSG00000028023	Pitx2	20.3495	11.4917	38.8647	18.5839	4.08071	4.8442	0.763491	0.235152	1
ENSMUSG00000021747	4930452B06Rik	609.355	644.684	572.704	487.312	9.29467	9.04987	-0.244795	0.235173	1
ENSMUSG00000032508	Myd88	399.076	436.684	353.448	351.03	8.71039	8.46041	-0.249983	0.235436	1
ENSMUSG00000091764	Zfp964	39.5685	28.7292	18.3324	25.811	5.13541	4.46413	-0.671279	0.2355	1
ENSMUSG00000006301	Tmbim1	1084.18	1035.4	1242.2	1191.44	10.0509	10.2489	0.197978	0.235508	1
ENSMUSG00000031865	Dctn1	3113.47	3329.14	4167.32	3269.74	11.6539	11.8605	0.206638	0.235526	1
ENSMUSG00000064179	Tnnt1	94.9644	83.8894	60.1302	76.4007	6.49868	6.09308	-0.405596	0.235585	1
ENSMUSG00000052430	Bmpr1b	123.228	110.32	63.7967	114.601	6.87988	6.47895	-0.400923	0.2356	1
ENSMUSG00000022742	Cpox	1800.93	1770.87	2074.49	1999.84	10.8032	10.9923	0.189104	0.235661	1
ENSMUSG00000038128	Camk4	122.097	105.724	91.662	82.5953	6.84436	6.44508	-0.399289	0.23613	1
ENSMUSG00000003032	Klf4	6163.64	6403.17	5836.3	5125.04	12.6176	12.4201	-0.197424	0.236175	1
ENSMUSG00000032131	Abcg4	12.4358	19.5359	8.79955	6.19465	4.08626	2.90633	-1.17993	0.236234	1
ENSMUSG00000018541	Cwc25	2183.05	2248.93	2428.68	2660.6	11.1144	11.3132	0.19886	0.236569	1
ENSMUSG00000027864	Ptgfrn	5778.13	5840.08	4800.89	5534.92	12.5043	12.3354	-0.168985	0.236597	1
ENSMUSG00000021518	Ptdss1	2413.68	2531.62	2108.22	2243.5	11.2724	11.0874	-0.185055	0.236701	1
ENSMUSG00000067719	Gm10221	4.52211	10.3425	1.46659	3.09732	3.07593	1.19027	-1.88566	0.236754	1
ENSMUSG00000074886	Grk6	2842.15	2905.1	2524	2516.06	11.4892	11.2992	-0.189931	0.236846	1
ENSMUSG00000000792	Slc5a5	27.1327	21.8342	39.598	36.1355	4.67149	5.24286	0.57137	0.236967	1
ENSMUSG00000050271	D8Ertd82e	1376.98	1329.59	1442.39	1698.37	10.4033	10.6169	0.213581	0.23699	1
ENSMUSG00000021994	Wnt5a	62.179	39.0718	30.7984	40.2652	5.69001	5.15104	-0.53897	0.237108	1
ENSMUSG00000007039	Ddah2	2330.02	2441.99	2216.02	1920.34	11.221	11.0141	-0.206838	0.237242	1
ENSMUSG00000029674	Limk1	761.976	877.966	955.484	936.425	9.68119	9.88563	0.20444	0.237287	1
ENSMUSG00000044362	Ccdc89	46.3517	36.7734	32.9983	19.6164	5.41151	4.71739	-0.694118	0.237324	1
ENSMUSG00000033768	Nrxn2	189.929	145.945	236.854	179.645	7.40034	7.70217	0.301832	0.237364	1
ENSMUSG00000041633	Kctd12b	106.27	91.9336	43.2644	97.0495	6.64532	6.13251	-0.512807	0.237399	1
ENSMUSG00000070424	Art5	14.6969	14.9392	27.1319	23.7462	3.9835	4.66897	0.685474	0.237847	1
ENSMUSG00000020718	Polg2	282.632	284.994	350.515	324.187	8.15387	8.39811	0.244235	0.237868	1
ENSMUSG00000090026	Gm15996	18.0884	14.9392	10.2661	5.16221	4.13042	2.94751	-1.18291	0.238146	1
ENSMUSG00000090093	Gm14399	109.661	119.514	82.1291	97.0495	6.85284	6.48525	-0.367586	0.238329	1
ENSMUSG00000001583	Tnk1	312.026	363.138	296.985	262.24	8.40336	8.12728	-0.276075	0.238344	1
ENSMUSG00000023393	Slc17a9	490.649	519.425	628.434	539.967	8.9831	9.19032	0.207221	0.238412	1
ENSMUSG00000090744	Gm6871	1129.4	1119.29	934.219	1032.44	10.1362	9.94153	-0.194619	0.238584	1
ENSMUSG00000042684	Npl	113.053	106.873	129.06	153.834	6.79393	7.14412	0.350185	0.239056	1
ENSMUSG00000015850	Adamtsl4	71.2233	85.0386	116.594	83.6278	6.30617	6.64546	0.339286	0.239241	1
ENSMUSG00000047238	Mageh1	267.935	275.801	211.189	243.656	8.09206	7.82923	-0.262827	0.239394	1
ENSMUSG00000025860	Xiap	5451.41	5449.36	4410.04	5326.37	12.4124	12.2492	-0.163233	0.239481	1
ENSMUSG00000024759	Atl3	3745.44	3352.13	2979.38	3312.07	11.7935	11.6192	-0.174338	0.239542	1
ENSMUSG00000087700	Gm15283	46.3517	27.5801	55.7305	50.5896	5.24663	5.73227	0.48564	0.23959	1
ENSMUSG00000057060	Slc35f3	20.3495	13.79	9.53284	7.22709	4.17551	3.06694	-1.10856	0.239606	1
ENSMUSG00000027173	Depdc7	708.841	727.424	574.904	675.217	9.49011	9.28785	-0.202263	0.239695	1
ENSMUSG00000022687	Boc	67.8317	74.696	29.3318	70.206	6.1752	5.63717	-0.538029	0.239734	1
ENSMUSG00000031292	Cdkl5	358.377	288.442	255.187	291.149	8.34167	8.09364	-0.248029	0.239778	1
ENSMUSG00000060002	Chpt1	501.954	535.513	398.913	499.702	9.02163	8.81156	-0.21007	0.239825	1
ENSMUSG00000038323	1700066M21Rik	774.412	740.065	709.097	576.102	9.56651	9.32778	-0.238732	0.240275	1
ENSMUSG00000030077	Chl1	46.3517	50.5635	34.4649	30.9732	5.62812	5.03206	-0.596059	0.240346	1
ENSMUSG00000057615	Ldoc1	14.6969	33.3259	5.86637	17.5515	4.64451	3.54954	-1.09498	0.240433	1
ENSMUSG00000085417	Gm13919	23.7411	33.3259	41.0646	45.4274	4.88428	5.43449	0.550214	0.240647	1
ENSMUSG00000000031	H19	4.52211	2.29834	6.59966	84.6602	2.14085	5.51191	3.37106	0.240806	1
ENSMUSG00000050953	Gja1	1331.76	1396.24	1300.87	965.333	10.4147	10.1461	-0.268628	0.240889	1
ENSMUSG00000087660	B230398E01Rik	2.26106	5.74585	13.9326	6.19465	2.32292	3.33108	1.00816	0.240947	1
ENSMUSG00000027196	4921507L20Rik	35.0464	21.8342	41.0646	45.4274	4.87972	5.43449	0.554774	0.241204	1
ENSMUSG00000056130	Ticam2	101.748	90.7844	63.7967	85.6927	6.60386	6.2239	-0.379964	0.241258	1
ENSMUSG00000091655	Gm8741	18.0884	18.3867	30.0651	29.9408	4.26586	4.90703	0.641178	0.241284	1
ENSMUSG00000060636	Rpl35a	1767.02	2017.94	2245.35	2042.17	10.8868	11.0659	0.179104	0.24134	1
ENSMUSG00000086506	Gm15911	2.26106	8.04419	8.06625	17.5515	2.6212	3.67907	1.05787	0.241374	1
ENSMUSG00000015002	Efr3a	6494.88	6483.62	5417.59	6133.74	12.6641	12.4958	-0.168288	0.241606	1
ENSMUSG00000032135	Mcam	1136.18	1141.13	1258.34	1372.11	10.1544	10.3611	0.206715	0.241642	1
ENSMUSG00000078868	Gm14412	764.237	815.91	363.715	784.656	9.62767	9.16537	-0.462296	0.241656	1
ENSMUSG00000040964	Arhgef10l	1573.7	1686.98	1816.37	1923.44	10.6718	10.8688	0.19691	0.241904	1
ENSMUSG00000093514	Gm9320	24.8716	32.1768	17.5991	16.5191	4.88383	4.09247	-0.791357	0.241934	1
ENSMUSG00000004771	Rab11a	1852.94	1829.48	1553.12	1689.07	10.8472	10.6628	-0.184464	0.241999	1
ENSMUSG00000030981	Mmp21	12.4358	3.44751	15.3992	17.5515	3.16054	4.04224	0.881695	0.242001	1
ENSMUSG00000078771	Evi2a	10.1748	11.4917	5.13307	3.09732	3.56477	2.04096	-1.52381	0.242183	1
ENSMUSG00000020169	Best3	1.13053	2.29834	8.06625	5.16221	1.44065	2.72557	1.28492	0.242249	1
ENSMUSG00000082152	Gm13655	44.0906	28.7292	70.3964	40.2652	5.22535	5.79001	0.564662	0.242266	1
ENSMUSG00000011267	Zfp296	2178.53	2305.23	1929.3	2013.26	11.1311	10.9449	-0.18622	0.242287	1
ENSMUSG00000040322	Slc25a24	237.411	205.701	297.718	228.17	7.79803	8.03861	0.240585	0.242433	1
ENSMUSG00000022021	Diap3	2717.79	2872.92	2258.55	2718.42	11.4493	11.2811	-0.168281	0.242461	1
ENSMUSG00000032381	Fam96a	1183.66	1206.63	1025.15	1059.29	10.2242	10.0254	-0.198738	0.242493	1
ENSMUSG00000090230	Gm16315	19.219	21.8342	35.9315	28.9084	4.42805	5.01881	0.59076	0.242511	1
ENSMUSG00000014243	Zswim7	200.103	257.414	279.386	270.5	7.84398	8.10299	0.259011	0.242619	1
ENSMUSG00000020642	Rnf144a	377.596	396.464	466.376	441.885	8.60002	8.82696	0.226939	0.242713	1
ENSMUSG00000022565	Plec	11288.3	12381.2	10564.6	10302.7	13.5309	13.349	-0.181904	0.242806	1
ENSMUSG00000022064	Pibf1	1154.27	1073.32	912.22	1043.8	10.1226	9.9337	-0.188861	0.24284	1
ENSMUSG00000081099	Gm5270	21.48	16.0884	10.9994	8.25953	4.30628	3.26746	-1.03882	0.242922	1
ENSMUSG00000059898	Dsc3	19.219	18.3867	8.06625	12.3893	4.30764	3.35442	-0.953215	0.243064	1
ENSMUSG00000002109	Ddb2	193.32	212.596	269.12	215.78	7.67213	7.92154	0.249412	0.243138	1
ENSMUSG00000030897	Cnga4	165.057	153.989	172.324	247.786	7.32664	7.71462	0.387989	0.243292	1
ENSMUSG00000031216	Stard8	567.525	512.53	475.909	441.885	9.07956	8.84203	-0.237531	0.243342	1
ENSMUSG00000090399	Nav1	104.009	86.1877	122.46	121.828	6.58644	6.93244	0.346005	0.243499	1
ENSMUSG00000024817	Uhrf2	3602.99	3649.76	4179.05	4032.72	11.8247	12.0035	0.178766	0.243645	1
ENSMUSG00000038637	Lrrc56	132.272	134.453	214.856	136.282	7.06998	7.45589	0.385909	0.243645	1
ENSMUSG00000086410	Gm16158	24.8716	13.79	10.2661	10.3244	4.3456	3.36391	-0.981686	0.243737	1
ENSMUSG00000052676	Zmat1	26.0021	12.6409	8.79955	12.3893	4.34494	3.40523	-0.939702	0.243838	1
ENSMUSG00000051375	Pcdh1	20.3495	11.4917	27.1319	26.8435	4.08071	4.75423	0.673522	0.243872	1
ENSMUSG00000034773	BC030867	1023.13	1062.98	1236.34	1147.04	10.028	10.2188	0.190811	0.243899	1
ENSMUSG00000050947	Amigo1	215.931	210.298	173.791	174.483	7.74224	7.44408	-0.298161	0.244104	1
ENSMUSG00000033610	Pank1	982.429	1003.23	846.956	880.673	9.95685	9.75458	-0.202273	0.244331	1
ENSMUSG00000040374	Pex2	431.862	464.265	349.049	422.269	8.81077	8.59118	-0.219594	0.244355	1
ENSMUSG00000059301	Gm5434	18.0884	31.0276	17.5991	9.29197	4.6757	3.74906	-0.926649	0.244426	1
ENSMUSG00000038717	Atp5l	198.973	225.237	156.925	195.131	7.73542	7.45966	-0.275757	0.244456	1
ENSMUSG00000070427	Il18bp	109.661	104.574	145.926	122.861	6.75646	7.07032	0.313856	0.244572	1
ENSMUSG00000047215	Rpl9	910.075	925.082	1163.74	924.035	9.84326	10.0278	0.184492	0.244965	1
ENSMUSG00000087150	BC064078	22.6106	21.8342	15.3992	8.25953	4.53744	3.5643	-0.973143	0.245017	1
ENSMUSG00000033722	BC034090	42.9601	49.4143	33.7316	27.8759	5.56032	4.94503	-0.615288	0.245041	1
ENSMUSG00000021575	Ahrr	316.548	406.806	225.855	341.738	8.50254	8.14871	-0.353828	0.245108	1
ENSMUSG00000049387	Cox7b2	28.2632	22.9834	11.7327	19.6164	4.73462	3.97035	-0.764264	0.245211	1
ENSMUSG00000056536	Pign	991.473	884.861	864.556	745.423	9.87524	9.65283	-0.222412	0.245394	1
ENSMUSG00000046785	Epm2aip1	2568.56	2578.74	1966.7	2565.62	11.3302	11.146	-0.184127	0.245411	1
ENSMUSG00000028354	Fmn2	664.751	780.286	407.712	707.223	9.49889	9.12274	-0.376142	0.245504	1
ENSMUSG00000031565	Fgfr1	4609.16	4520.83	4734.16	5795.09	12.1567	12.3621	0.205401	0.245572	1
ENSMUSG00000063171	Rps4y2	8001.88	8377.45	10936.4	8271.92	12.9998	13.2294	0.229677	0.245601	1
ENSMUSG00000021587	Pcsk1	321.07	343.602	246.387	322.122	8.38083	8.15104	-0.229793	0.24565	1
ENSMUSG00000053819	Camk2d	324.462	358.541	261.053	321.089	8.41997	8.18523	-0.234737	0.245655	1
ENSMUSG00000080957	Gm15739	20.3495	25.2817	11.7327	14.4542	4.57384	3.71077	-0.863062	0.245763	1
ENSMUSG00000028536	2610528J11Rik	19.219	18.3867	36.6648	22.7137	4.30764	4.89187	0.584233	0.246062	1
ENSMUSG00000085440	D330022K07Rik	3.39158	4.59668	0	1.03244	2.32023	-0.95394	-3.27417	0.246132	1
ENSMUSG00000038859	Baiap2l1	137.924	112.619	167.191	143.509	6.98039	7.27938	0.298997	0.246178	1
ENSMUSG00000058571	Gpc6	194.451	234.431	118.061	208.553	7.75115	7.35144	-0.399705	0.246271	1
ENSMUSG00000081858	Gm14514	1.13053	0	0.733296	43.3625	0.646406	4.46257	3.81616	0.246306	1
ENSMUSG00000090535	Gm8540	4.52211	3.44751	0	1.03244	2.31754	-0.95394	-3.27148	0.246404	1
ENSMUSG00000021772	Nkiras1	309.765	306.828	342.449	397.49	8.27285	8.53126	0.258416	0.24641	1
ENSMUSG00000074364	Ehd2	88.1812	70.0994	114.394	88.79	6.32446	6.66664	0.342188	0.246416	1
ENSMUSG00000036188	Ankmy2	1640.4	1752.48	1386.66	1615.77	10.7291	10.5519	-0.177228	0.246494	1
ENSMUSG00000008604	Ubqln4	6434.97	6652.54	7655.61	7070.16	12.6761	12.8461	0.169932	0.246555	1
ENSMUSG00000023707	Ogfod2	137.924	150.541	121.727	104.277	7.18222	6.8202	-0.362021	0.246659	1
ENSMUSG00000039315	Clnk	7.9137	14.9392	4.39977	5.16221	3.63534	2.25731	-1.37803	0.246753	1
ENSMUSG00000047246	Hist1h2be	1973.9	1992.66	2361.21	2121.67	10.9544	11.1302	0.175809	0.247123	1
ENSMUSG00000090039	Gm15894	53.1348	43.6684	82.8624	50.5896	5.62649	6.06018	0.433691	0.247168	1
ENSMUSG00000063851	Rnf183	2.26106	1.14917	8.79955	4.12977	1.43569	2.69257	1.25689	0.247466	1
ENSMUSG00000040441	Slc26a10	45.2211	34.4751	73.3296	42.3301	5.3522	5.85374	0.501545	0.247471	1
ENSMUSG00000058454	Dhcr7	1592.91	1718.01	2528.4	1682.88	10.6939	11.04	0.346155	0.247476	1
ENSMUSG00000024824	Rad9a	1256.02	1304.31	1591.25	1295.71	10.3232	10.4953	0.172101	0.247485	1
ENSMUSG00000075419	Dolk	278.11	270.055	205.323	258.11	8.10372	7.85622	-0.247502	0.247582	1
ENSMUSG00000059991	Nptx2	599.18	671.115	428.245	625.66	9.31322	9.04153	-0.271689	0.247628	1
ENSMUSG00000025323	Sp4	682.839	706.739	821.291	779.493	9.44251	9.64456	0.202057	0.247718	1
ENSMUSG00000040943	Tet2	13700.9	12825.9	10052	13165.7	13.6953	13.5029	-0.192331	0.247723	1
ENSMUSG00000028024	Enpep	0	1.14917	6.59966	2.06488	0.654971	2.11512	1.46015	0.247816	1
ENSMUSG00000035629	1700021K19Rik	572.047	656.176	709.83	714.45	9.2647	9.47602	0.211313	0.247843	1
ENSMUSG00000028530	Jak1	2500.73	2616.66	2306.95	2171.22	11.3218	11.1287	-0.193061	0.247895	1
ENSMUSG00000083909	Gm15842	12.4358	8.04419	13.1993	27.8759	3.49057	4.3602	0.869627	0.248147	1
ENSMUSG00000052951	C130021I20Rik	2.26106	4.59668	8.06625	11.3569	2.14694	3.2797	1.13276	0.248151	1
ENSMUSG00000024302	Dtna	136.794	131.005	81.3958	133.185	7.07574	6.74538	-0.330365	0.248268	1
ENSMUSG00000036622	Atp13a2	674.925	678.01	833.024	715.482	9.40401	9.59666	0.192653	0.248345	1
ENSMUSG00000025544	Tm9sf2	6737.95	6533.03	5749.04	6019.13	12.6962	12.5226	-0.173602	0.248473	1
ENSMUSG00000031971	Ccsap	516.651	459.668	593.969	537.902	8.93416	9.14449	0.210333	0.248517	1
ENSMUSG00000074158	9830147E19Rik	1266.19	1213.52	1025.15	1157.37	10.2771	10.0918	-0.185346	0.248714	1
ENSMUSG00000038781	Stap2	70.0927	42.5193	93.8618	64.0114	5.84061	6.30262	0.462008	0.248725	1
ENSMUSG00000026450	Chit1	4.52211	3.44751	20.5323	5.16221	2.31754	3.68339	1.36585	0.248734	1
ENSMUSG00000028572	Hook1	4103.82	3761.23	3495.62	3433.9	11.9416	11.7585	-0.183067	0.248758	1
ENSMUSG00000066720	Cldn9	6.78317	0	8.06625	11.3569	2.13474	3.2797	1.14496	0.248963	1
ENSMUSG00000040467	4921522P10Rik	74.6149	41.3701	79.1959	77.4331	5.88246	6.29121	0.408749	0.249082	1
ENSMUSG00000072662	Mansc4	42.9601	44.8176	34.4649	22.7137	5.48829	4.8374	-0.650881	0.249239	1
ENSMUSG00000029223	Uchl1	1528.47	1435.31	1915.37	1497.04	10.5342	10.7366	0.202375	0.249413	1
ENSMUSG00000064351	mt-Co1	134823	112906	132795	150372	16.9184	17.1113	0.192876	0.24943	1
ENSMUSG00000048644	Ctxn1	113.053	91.9336	114.394	151.769	6.69339	7.05617	0.362774	0.249504	1
ENSMUSG00000043079	Synpo	18.0884	22.9834	30.0651	36.1355	4.42867	5.04877	0.620099	0.249512	1
ENSMUSG00000042655	Fam159b	4.52211	6.89502	0	3.09732	2.746	0.631023	-2.11498	0.24963	1
ENSMUSG00000039983	Ccdc32	400.207	447.027	361.515	356.192	8.73002	8.48725	-0.242767	0.2497	1
ENSMUSG00000020684	Rasl10b	13.5663	10.3425	17.5991	26.8435	3.69537	4.47387	0.778497	0.249722	1
ENSMUSG00000024487	Yipf5	1754.58	1923.71	1504.72	1756.18	10.8456	10.6711	-0.174547	0.249755	1
ENSMUSG00000039616	Mocos	172.971	195.359	253.72	187.904	7.53267	7.78668	0.254011	0.249914	1
ENSMUSG00000029710	Ephb4	3251.4	3198.14	3957.6	3257.35	11.6554	11.8168	0.161346	0.249926	1
ENSMUSG00000049630	C1ql3	36.1769	39.0718	16.1325	36.1355	5.27144	4.70786	-0.563583	0.249981	1
ENSMUSG00000016481	Cr1l	690.753	698.695	563.904	646.308	9.44237	9.24105	-0.201326	0.250068	1
ENSMUSG00000087153	Gm6483	227.236	247.071	175.991	221.975	7.89575	7.6365	-0.259249	0.250332	1
ENSMUSG00000024776	Stambpl1	165.057	142.497	127.593	116.666	7.27405	6.93227	-0.341778	0.25049	1
ENSMUSG00000061878	Sphk1	11.3053	2.29834	14.6659	14.4542	2.96381	3.86394	0.900134	0.250512	1
ENSMUSG00000092257	Gm2308	0	4.59668	8.79955	6.19465	1.72174	2.90633	1.18459	0.250535	1
ENSMUSG00000049285	Mblac1	38.438	32.1768	24.9321	19.6164	5.18219	4.4773	-0.704887	0.250838	1
ENSMUSG00000054141	Olfr24	4.52211	3.44751	0.733296	0	2.31754	-1.44753	-3.76507	0.250865	1
ENSMUSG00000034493	4930556J24Rik	10.1748	11.4917	21.9989	17.5515	3.56477	4.30562	0.740848	0.250908	1
ENSMUSG00000062949	Atp11c	2397.85	2361.54	2091.36	2094.82	11.2172	11.0314	-0.185748	0.251096	1
ENSMUSG00000003848	Nob1	3584.9	3531.4	4203.25	3803.52	11.7973	11.967	0.169686	0.251131	1
ENSMUSG00000057265	Ccdc176	9.04422	13.79	24.9321	15.4866	3.63426	4.33695	0.70269	0.251193	1
ENSMUSG00000042816	Gpr151	61.0485	63.2043	43.2644	46.4599	5.98017	5.48743	-0.492745	0.251398	1
ENSMUSG00000040775	Gm9772	11.3053	4.59668	2.93318	2.06488	3.16205	1.32137	-1.84068	0.251502	1
ENSMUSG00000006576	Slc4a3	116.444	106.873	162.792	113.569	6.81581	7.11041	0.294593	0.251503	1
ENSMUSG00000080410	Gm26472	6.78317	4.59668	0.733296	2.06488	2.74199	0.484488	-2.2575	0.252067	1
ENSMUSG00000025431	Crisp1	53.1348	59.7568	27.1319	55.7518	5.84413	5.37302	-0.471112	0.252185	1
ENSMUSG00000057551	Zfp317	1743.27	1766.27	1487.12	1608.54	10.7779	10.596	-0.181857	0.252286	1
ENSMUSG00000034450	Gulo	45.2211	62.0552	61.5968	87.7575	5.77184	6.2226	0.450759	0.25232	1
ENSMUSG00000022382	Wnt7b	76.8759	59.7568	29.3318	66.0763	6.11512	5.57604	-0.539084	0.252372	1
ENSMUSG00000010307	Tmem86a	32.7853	39.0718	17.5991	30.9732	5.20666	4.60206	-0.604601	0.252441	1
ENSMUSG00000087400	Gm15270	24.8716	18.3867	29.3318	40.2652	4.50011	5.12095	0.620843	0.252463	1
ENSMUSG00000037408	Cnnm4	335.767	274.652	383.514	333.479	8.25837	8.48581	0.22744	0.252527	1
ENSMUSG00000032268	Tmprss5	71.2233	74.696	105.595	82.5953	6.20867	6.55605	0.347379	0.252539	1
ENSMUSG00000047735	Samd9l	130.011	164.331	111.461	124.925	7.21112	6.885	-0.326116	0.252647	1
ENSMUSG00000030034	Ino80b	395.685	358.541	539.706	383.036	8.56267	8.84978	0.287109	0.252784	1
ENSMUSG00000025423	Pias2	9796.03	9900.1	7572.01	9837.1	13.2658	13.0876	-0.178215	0.252831	1
ENSMUSG00000022215	Fitm1	1.13053	4.59668	0	0	1.94995	#NUM!	#NUM!	0.252851	1
ENSMUSG00000022435	Upk3a	1.13053	4.59668	0	0	1.94995	#NUM!	#NUM!	0.252851	1
ENSMUSG00000025916	Ppp1r42	1.13053	4.59668	0	0	1.94995	#NUM!	#NUM!	0.252851	1
ENSMUSG00000079053	Gm14010	1.13053	4.59668	0	0	1.94995	#NUM!	#NUM!	0.252851	1
ENSMUSG00000085682	Gm14267	1.13053	4.59668	0	0	1.94995	#NUM!	#NUM!	0.252851	1
ENSMUSG00000086053	Gm15178	1.13053	4.59668	0	0	1.94995	#NUM!	#NUM!	0.252851	1
ENSMUSG00000001445	Mrpl10	2548.21	2616.66	2954.45	2897.03	11.3351	11.5146	0.179511	0.252897	1
ENSMUSG00000015452	Ager	23.7411	22.9834	42.5311	27.8759	4.60658	5.13765	0.531073	0.252944	1
ENSMUSG00000046806	3110062M04Rik	76.8759	87.3369	118.794	89.8224	6.37689	6.70471	0.32782	0.253002	1
ENSMUSG00000051455	Gm1564	292.807	248.221	105.595	268.435	8.08488	7.54701	-0.537873	0.253146	1
ENSMUSG00000071722	Spin4	317.678	355.093	270.586	299.408	8.39826	8.1548	-0.243453	0.253191	1
ENSMUSG00000029581	Fscn1	17558.2	17450.1	20340.2	18943.2	14.0955	14.2616	0.166137	0.253192	1
ENSMUSG00000026271	Gpr35	14.6969	4.59668	2.93318	4.12977	3.41234	1.82027	-1.59207	0.253269	1
ENSMUSG00000090788	Gm9597	2.26106	3.44751	0	0	1.94646	#NUM!	#NUM!	0.253353	1
ENSMUSG00000092902	Gm25733	0	0	1.46659	5.16221	0	1.72875	1.72875	0.253399	1
ENSMUSG00000050786	Ccdc126	234.019	222.939	208.256	161.061	7.84222	7.52872	-0.313504	0.25346	1
ENSMUSG00000040428	Plekha4	144.708	175.823	208.989	179.645	7.33329	7.60227	0.268977	0.253463	1
ENSMUSG00000030801	Kat8	616.138	632.043	690.031	765.039	9.28792	9.50687	0.218952	0.253609	1
ENSMUSG00000024212	Mllt1	1001.65	927.38	1130.74	1074.77	9.91515	10.1069	0.191746	0.253616	1
ENSMUSG00000053414	Hunk	3383.67	3616.44	2641.33	3478.3	11.7736	11.5792	-0.194346	0.253616	1
ENSMUSG00000021025	Nfkbia	873.898	946.916	1058.88	1026.25	9.83195	10.0259	0.193967	0.253815	1
ENSMUSG00000004842	Pou1f1	3.39158	2.29834	0	0	1.94297	#NUM!	#NUM!	0.253858	1
ENSMUSG00000030470	Csrp3	3.39158	2.29834	0	0	1.94297	#NUM!	#NUM!	0.253858	1
ENSMUSG00000045509	Gpr150	3.39158	2.29834	0	0	1.94297	#NUM!	#NUM!	0.253858	1
ENSMUSG00000054134	Umodl1	3.39158	2.29834	0	0	1.94297	#NUM!	#NUM!	0.253858	1
ENSMUSG00000063820	Arl9	3.39158	2.29834	0	0	1.94297	#NUM!	#NUM!	0.253858	1
ENSMUSG00000071340	Trappc3l	3.39158	2.29834	0	0	1.94297	#NUM!	#NUM!	0.253858	1
ENSMUSG00000082945	Gm11540	3.39158	2.29834	0	0	1.94297	#NUM!	#NUM!	0.253858	1
ENSMUSG00000031160	Eras	70.0927	54.011	35.9315	56.7843	5.97847	5.53474	-0.443724	0.254002	1
ENSMUSG00000080468	Mir1195	4.52211	6.89502	1.46659	1.03244	2.746	0.32137	-2.42463	0.254011	1
ENSMUSG00000042073	Abhd14b	47.4822	49.4143	72.5963	58.8492	5.62785	6.03832	0.410473	0.254012	1
ENSMUSG00000081746	Gm13925	5.65264	5.74585	1.46659	1.03244	2.744	0.32137	-2.42263	0.254151	1
ENSMUSG00000021359	Tfap2a	119.836	168.928	122.46	96.0171	7.1837	6.77134	-0.412364	0.254152	1
ENSMUSG00000090722	Gm8378	54.2653	43.6684	35.1982	32.0057	5.6429	5.07047	-0.572428	0.254257	1
ENSMUSG00000068037	Mas1	13.5663	21.8342	36.6648	19.6164	4.22499	4.81458	0.589592	0.254325	1
ENSMUSG00000081361	Gm11813	4.52211	1.14917	0	0	1.93947	#NUM!	#NUM!	0.254365	1
ENSMUSG00000060038	Dhps	1167.84	1215.82	1419.66	1285.39	10.2202	10.4014	0.181269	0.254443	1
ENSMUSG00000032192	Gnb5	116.444	109.171	126.86	162.093	6.83046	7.17469	0.344238	0.254527	1
ENSMUSG00000027347	Rasgrp1	1743.27	1606.54	1750.38	2177.42	10.7107	10.9395	0.228778	0.254555	1
ENSMUSG00000027200	Sema6d	9.04422	16.0884	3.66648	8.25953	3.76196	2.57604	-1.18592	0.254769	1
ENSMUSG00000068699	Flnc	333.506	337.856	389.38	404.717	8.39524	8.63317	0.237934	0.254937	1
ENSMUSG00000033429	Mcee	417.165	418.298	340.982	373.744	8.70988	8.48125	-0.228634	0.254979	1
ENSMUSG00000024049	Myom1	37.3074	31.0276	18.3324	26.8435	5.13617	4.49748	-0.63869	0.254982	1
ENSMUSG00000078302	Foxd1	41.8295	43.6684	24.9321	34.0706	5.45118	4.88271	-0.568471	0.255058	1
ENSMUSG00000056537	Rlim	11637.7	11634.2	13765.4	12268.5	13.5064	13.6681	0.161683	0.255109	1
ENSMUSG00000062638	Btnl1	36.1769	25.2817	25.6653	9.29197	4.98774	4.12752	-0.860222	0.255201	1
ENSMUSG00000057411	Fam173a	133.402	148.243	113.661	109.439	7.14794	6.80154	-0.346399	0.255238	1
ENSMUSG00000029838	Ptn	12.4358	13.79	26.3986	18.5839	3.81894	4.49129	0.67235	0.255293	1
ENSMUSG00000011877	Git1	2921.28	2955.66	3445.76	3173.73	11.5213	11.6925	0.17116	0.255343	1
ENSMUSG00000087545	Gm13966	2.26106	2.29834	9.53284	5.16221	1.71356	2.87726	1.1637	0.255398	1
ENSMUSG00000050931	Sgms2	111.922	152.84	115.127	82.5953	7.05941	6.62734	-0.432074	0.255512	1
ENSMUSG00000082143	Gm12864	1.13053	4.59668	9.53284	7.22709	1.94995	3.06694	1.117	0.255638	1
ENSMUSG00000036437	Npy1r	13.5663	4.59668	16.1325	19.6164	3.33364	4.15983	0.826187	0.255806	1
ENSMUSG00000032198	Dock6	3132.69	3257.9	2893.58	2719.45	11.6422	11.4546	-0.187619	0.256009	1
ENSMUSG00000017307	Acot8	422.818	445.878	387.18	345.868	8.76602	8.51776	-0.24826	0.25603	1
ENSMUSG00000027375	Mal	444.298	365.436	192.123	398.522	8.66486	8.20615	-0.458713	0.256106	1
ENSMUSG00000020926	Adam11	113.053	129.856	95.3284	94.9846	6.9361	6.57223	-0.363871	0.256121	1
ENSMUSG00000041930	Fam222a	262.283	303.381	148.126	279.792	8.14889	7.74119	-0.407703	0.25628	1
ENSMUSG00000037526	Atg14	2201.14	2161.59	1876.5	1978.16	11.0917	10.9124	-0.179287	0.256735	1
ENSMUSG00000029918	Mrps33	144.708	133.304	183.324	156.931	7.12934	7.41047	0.281132	0.256761	1
ENSMUSG00000091994	E130317F20Rik	146.969	135.602	104.128	123.893	7.15264	6.83302	-0.31962	0.257079	1
ENSMUSG00000064345	mt-Nd2	46332.4	41917.1	48016.2	51945.2	15.4293	15.6091	0.17975	0.257169	1
ENSMUSG00000060534	Dcc	4.52211	0	4.39977	14.4542	1.70534	3.2368	1.53146	0.257285	1
ENSMUSG00000056014	A430033K04Rik	250.977	332.11	240.521	247.786	8.19251	7.93164	-0.260863	0.257595	1
ENSMUSG00000082361	Btc	9.04422	17.2375	2.93318	10.3244	3.8218	2.72875	-1.09305	0.257919	1
ENSMUSG00000036817	Sun1	6601.15	6754.82	5435.19	6559.1	12.7054	12.5501	-0.155353	0.258191	1
ENSMUSG00000066647	Gm5113	210.278	151.69	151.059	140.412	7.50767	7.18721	-0.320462	0.258208	1
ENSMUSG00000041779	Tram2	1161.05	1116.99	1018.55	963.268	10.1548	9.95261	-0.20224	0.258422	1
ENSMUSG00000048174	Tmem81	123.228	149.392	152.525	189.969	7.10129	7.41994	0.318647	0.25846	1
ENSMUSG00000049148	Plcxd3	10.1748	16.0884	5.13307	7.22709	3.82085	2.62763	-1.19322	0.258569	1
ENSMUSG00000028914	Casp9	1011.82	1000.93	1250.27	1021.08	9.97638	10.1493	0.172952	0.258655	1
ENSMUSG00000075327	Zbtb2	654.576	640.088	541.172	582.297	9.34059	9.13374	-0.206843	0.258692	1
ENSMUSG00000033004	Mycbp2	4293.75	4656.44	3709.74	4289.8	12.128	11.9657	-0.162323	0.258716	1
ENSMUSG00000042489	Clspn	2536.91	2444.28	3030.71	2546	11.2829	11.4452	0.162345	0.258875	1
ENSMUSG00000028382	Ptbp3	10395.2	9956.41	8400.63	9869.11	13.313	13.1572	-0.155828	0.259054	1
ENSMUSG00000041417	Pik3r1	1172.36	1238.8	958.417	1182.15	10.2367	10.0638	-0.172935	0.259076	1
ENSMUSG00000028926	Cdk14	87.0507	66.6518	95.3284	106.341	6.28265	6.65585	0.373204	0.259083	1
ENSMUSG00000084904	Gm14827	1.13053	1.14917	5.86637	5.16221	1.09751	2.46317	1.36567	0.259116	1
ENSMUSG00000022008	Gpalpp1	2769.79	3055.64	2565.07	2575.94	11.5086	11.3278	-0.180809	0.259149	1
ENSMUSG00000032905	Atg12	2238.45	2237.43	1881.64	2091.73	11.1286	10.9561	-0.172455	0.259276	1
ENSMUSG00000025650	Col7a1	70.0927	63.2043	96.795	76.4007	6.07999	6.43626	0.356273	0.259351	1
ENSMUSG00000028729	Ebna1bp2	4034.85	4118.62	4786.22	4365.16	11.9936	12.1598	0.16622	0.25953	1
ENSMUSG00000031965	Tbx20	177.493	135.602	137.86	61.9465	7.29964	6.64246	-0.657186	0.25966	1
ENSMUSG00000042549	Gm16516	192.19	218.342	181.124	150.736	7.68836	7.37443	-0.313929	0.259739	1
ENSMUSG00000021222	Dcaf4	1534.13	1431.87	1715.18	1652.94	10.5353	10.7177	0.182455	0.259876	1
ENSMUSG00000060227	Casc4	2751.71	2504.04	2067.16	2599.69	11.3602	11.1882	-0.171996	0.259907	1
ENSMUSG00000023911	Flywch2	1.13053	9.19336	21.2656	7.22709	2.62339	3.83252	1.20913	0.259993	1
ENSMUSG00000037243	Zfp692	379.857	418.298	499.374	423.301	8.64414	8.84968	0.205543	0.260149	1
ENSMUSG00000010362	Rdm1	868.246	784.883	882.888	1257.51	9.69273	10.0637	0.370938	0.2604	1
ENSMUSG00000022947	Cbr3	1637	1729.5	1242.2	1679.78	10.7179	10.5127	-0.20516	0.260451	1
ENSMUSG00000066383	Iqcf1	5.65264	0	10.2661	6.19465	1.93596	3.04096	1.105	0.260486	1
ENSMUSG00000061991	Hist1h2af	1059.3	1030.81	1262	1105.75	10.0307	10.2093	0.178556	0.260559	1
ENSMUSG00000042579	4632404H12Rik	68.9622	47.116	81.3958	73.3034	5.8836	6.27332	0.389723	0.26062	1
ENSMUSG00000027500	Stmn2	6570.63	7011.08	7879.99	7353.05	12.7296	12.8949	0.165326	0.26089	1
ENSMUSG00000041147	Brca2	11516.7	11503.2	9729.37	10870.6	13.4907	13.3304	-0.160365	0.260944	1
ENSMUSG00000026322	Htr4	0	1.14917	2.93318	6.19465	0.654971	2.19027	1.5353	0.261873	1
ENSMUSG00000086507	Gm11206	9.04422	4.59668	18.3324	9.29197	2.96725	3.78787	0.820617	0.261895	1
ENSMUSG00000087380	2210408F21Rik	3.39158	3.44751	10.9994	7.22709	2.1439	3.18797	1.04407	0.261961	1
ENSMUSG00000071604	Fam189a2	109.661	127.558	40.3313	118.731	6.90219	6.31345	-0.588743	0.261995	1
ENSMUSG00000000325	Arvcf	1502.47	1459.45	1607.38	1788.19	10.5333	10.7294	0.19615	0.262001	1
ENSMUSG00000033316	Galnt9	26.0021	31.0276	23.4655	9.29197	4.88337	4.03375	-0.849619	0.262211	1
ENSMUSG00000032373	Car12	107.4	98.8286	118.061	146.607	6.70203	7.04804	0.346011	0.262214	1
ENSMUSG00000047988	4933428G20Rik	31.6548	35.6243	46.1976	51.6221	5.11435	5.61205	0.497706	0.262256	1
ENSMUSG00000084217	Gm15488	1.13053	0	2.93318	6.19465	0.646406	2.19027	1.54387	0.262323	1
ENSMUSG00000024868	Dkk1	28.2632	28.7292	46.9309	36.1355	4.88246	5.37619	0.493734	0.262342	1
ENSMUSG00000034484	Snx2	3902.58	4071.51	3369.49	3740.54	11.9615	11.7956	-0.165826	0.262424	1
ENSMUSG00000082946	Gm12177	4.52211	12.6409	4.39977	1.03244	3.26025	1.44154	-1.81871	0.262478	1
ENSMUSG00000027612	Mmp24	33.9158	33.3259	57.9304	36.1355	5.11357	5.5556	0.442028	0.262717	1
ENSMUSG00000022636	Alcam	189.929	210.298	76.996	201.326	7.65187	7.12061	-0.531253	0.262803	1
ENSMUSG00000006678	Pola1	9405.99	9077.29	7566.14	9061.74	13.1741	13.0213	-0.152773	0.262878	1
ENSMUSG00000043110	Lrrn4	166.188	175.823	133.46	145.574	7.42631	7.1243	-0.302012	0.262912	1
ENSMUSG00000046456	Tmem150b	11.3053	17.2375	27.1319	20.6488	3.93276	4.57836	0.645597	0.262925	1
ENSMUSG00000045009	Prrt3	58.7875	40.2209	104.128	52.6545	5.65833	6.29262	0.634289	0.262963	1
ENSMUSG00000057406	Whsc1	3065.99	3108.5	3901.87	3090.1	11.5926	11.7715	0.178909	0.263309	1
ENSMUSG00000053553	3110082I17Rik	706.58	702.143	894.621	705.158	9.46222	9.64366	0.181438	0.263332	1
ENSMUSG00000031391	L1cam	48.6127	56.3093	32.265	43.3625	5.74042	5.24084	-0.499575	0.263332	1
ENSMUSG00000042305	Tmem183a	3970.41	3965.78	4688.69	4201.01	11.9546	12.1179	0.163323	0.263374	1
ENSMUSG00000028132	Tmem56	11.3053	17.2375	2.93318	12.3893	3.93276	2.93758	-0.995184	0.263421	1
ENSMUSG00000021904	Sema3g	2.26106	1.14917	5.13307	8.25953	1.43569	2.74336	1.30768	0.263471	1
ENSMUSG00000038188	Scarf1	23.7411	35.6243	14.6659	23.7462	4.93935	4.26349	-0.675865	0.263472	1
ENSMUSG00000086563	Gm14136	2.26106	0	8.79955	2.06488	1.09121	2.44154	1.35033	0.263542	1
ENSMUSG00000024553	Galr1	9.04422	19.5359	4.39977	10.3244	3.93452	2.88012	-1.05441	0.263645	1
ENSMUSG00000082315	Gm16523	1.13053	3.44751	4.39977	11.3569	1.71766	2.97789	1.26023	0.263665	1
ENSMUSG00000031840	Rab3a	238.541	270.055	308.717	294.246	7.99604	8.23593	0.239887	0.263867	1
ENSMUSG00000001435	Col18a1	3795.18	3531.4	2961.78	3620.77	11.8393	11.6844	-0.154887	0.264123	1
ENSMUSG00000081751	Gm14251	0	0	2.19989	4.12977	0	1.66213	1.66213	0.264163	1
ENSMUSG00000082090	Gm16481	0	0	2.19989	4.12977	0	1.66213	1.66213	0.264163	1
ENSMUSG00000063623	C230062I16Rik	15.8274	12.6409	8.06625	5.16221	3.92924	2.72557	-1.20366	0.264263	1
ENSMUSG00000082292	Gm12250	33.9158	28.7292	38.8647	54.7194	5.01447	5.54819	0.533722	0.264299	1
ENSMUSG00000029174	Tbc1d1	2396.72	2330.52	2662.6	2693.64	11.2074	11.387	0.179613	0.26434	1
ENSMUSG00000030839	Sergef	161.666	155.138	186.257	203.391	7.31652	7.60603	0.289505	0.264447	1
ENSMUSG00000031530	Dusp4	21.48	21.8342	57.1971	22.7137	4.50189	5.32032	0.818425	0.264472	1
ENSMUSG00000033319	Fem1c	3189.22	3136.08	2846.65	2730.81	11.6274	11.4454	-0.181982	0.264529	1
ENSMUSG00000026641	Usf1	1265.06	1275.58	1457.79	1432	10.3121	10.4967	0.184637	0.264535	1
ENSMUSG00000071984	Fndc1	46.3517	43.6684	31.5317	29.9408	5.52388	4.94187	-0.582007	0.264629	1
ENSMUSG00000025006	Sorbs1	797.022	809.015	915.886	928.165	9.65109	9.84866	0.197577	0.26486	1
ENSMUSG00000063511	Snrnp70	7061.28	7856.87	8575.89	8154.22	12.865	13.0302	0.165185	0.264895	1
ENSMUSG00000050965	Prkca	191.059	189.613	225.855	235.397	7.57997	7.84941	0.269445	0.264909	1
ENSMUSG00000022945	Chaf1b	3037.73	2949.92	3660.61	3014.73	11.5483	11.7046	0.156371	0.265128	1
ENSMUSG00000071723	Gspt2	609.355	637.789	538.239	538.935	9.28672	9.07303	-0.213689	0.265209	1
ENSMUSG00000032679	Cd59a	282.632	248.221	184.057	262.24	8.05759	7.80186	-0.255731	0.26531	1
ENSMUSG00000007837	Prrg2	132.272	117.215	98.9949	98.082	6.97434	6.62261	-0.351726	0.265398	1
ENSMUSG00000037363	Letm2	22.6106	41.3701	45.4643	47.4923	5.04397	5.53849	0.494515	0.265496	1
ENSMUSG00000049191	Rgag4	15.8274	13.79	3.66648	12.3893	3.98265	3.00502	-0.977628	0.265695	1
ENSMUSG00000030862	Cpxm2	81.398	72.3977	49.8641	68.1411	6.28351	5.88271	-0.400804	0.265763	1
ENSMUSG00000084306	Gm11743	12.4358	17.2375	5.13307	10.3244	3.9852	2.95023	-1.03496	0.265839	1
ENSMUSG00000026857	Ntmt1	924.772	891.756	1130.01	918.873	9.82856	10.0006	0.172066	0.265926	1
ENSMUSG00000050530	Fam171a1	518.912	488.397	643.834	505.896	8.97915	9.16708	0.187926	0.265985	1
ENSMUSG00000085010	0610038P03Rik	6.78317	3.44751	14.6659	8.25953	2.61243	3.51888	0.906445	0.266	1
ENSMUSG00000049382	Krt8	348.203	352.795	398.18	428.463	8.45738	8.69112	0.233744	0.266566	1
ENSMUSG00000025056	Nr0b1	1395.07	1489.32	1383	1109.87	10.4951	10.2836	-0.211461	0.266591	1
ENSMUSG00000086433	1700006D18Rik	10.1748	9.19336	13.9326	23.7462	3.41739	4.23568	0.818293	0.266957	1
ENSMUSG00000035296	Sgcg	1.13053	8.04419	0	1.03244	2.48217	-0.95394	-3.43611	0.267051	1
ENSMUSG00000052144	Ppp4r2	1582.74	1615.73	2006.3	1599.25	10.6441	10.816	0.171934	0.267071	1
ENSMUSG00000030849	Fgfr2	835.46	809.015	865.289	1193.5	9.68517	10.0076	0.322416	0.267158	1
ENSMUSG00000048899	Rimkla	80.2675	82.7402	208.989	83.6278	6.36639	7.19287	0.82648	0.267319	1
ENSMUSG00000025178	Pi4k2a	1934.33	1967.38	1766.51	1657.07	10.9306	10.7413	-0.189342	0.267366	1
ENSMUSG00000090877	Hspa1b	83.6591	103.425	118.061	119.763	6.56289	6.89375	0.330863	0.267387	1
ENSMUSG00000047880	Cxcr5	12.4358	5.74585	20.5323	13.4217	3.33497	4.08551	0.750538	0.267408	1
ENSMUSG00000078851	Hist3h2a	42.9601	56.3093	38.8647	28.9084	5.66205	5.08264	-0.579415	0.267492	1
ENSMUSG00000086359	9630013K17Rik	41.8295	31.0276	53.5306	49.5572	5.22607	5.68773	0.461662	0.267665	1
ENSMUSG00000045827	Serpinb9	97.2254	97.6794	112.928	137.315	6.62135	6.96718	0.345827	0.267816	1
ENSMUSG00000041688	Amot	291.676	324.066	350.515	378.906	8.27086	8.51061	0.239748	0.267942	1
ENSMUSG00000030795	Fus	11768.8	12474.2	13950.2	13186.3	13.5654	13.728	0.162549	0.267957	1
ENSMUSG00000011486	Slc25a41	5.65264	3.44751	13.9326	7.22709	2.47251	3.40325	0.930741	0.267957	1
ENSMUSG00000081712	Gm12096	2.26106	2.29834	5.13307	10.3244	1.71356	2.95023	1.23667	0.268	1
ENSMUSG00000087341	0610040F04Rik	10.1748	8.04419	2.19989	5.16221	3.33764	1.88012	-1.45752	0.268204	1
ENSMUSG00000022899	Slc15a2	258.891	244.773	400.379	252.948	7.98204	8.35166	0.369627	0.268504	1
ENSMUSG00000005481	Ddx39	9495.31	9117.51	11281.8	9381.8	13.1842	13.3348	0.150637	0.268754	1
ENSMUSG00000040495	Chrm4	40.699	45.9668	49.1308	74.3358	5.47031	5.94798	0.477671	0.268816	1
ENSMUSG00000000248	Clec2g	6.78317	1.14917	0.733296	0	2.31213	-1.44753	-3.75967	0.268878	1
ENSMUSG00000005640	Insrr	6.78317	1.14917	0.733296	0	2.31213	-1.44753	-3.75967	0.268878	1
ENSMUSG00000050335	Lgals3	451.081	390.718	281.586	416.074	8.72075	8.44638	-0.274375	0.268977	1
ENSMUSG00000027777	Schip1	3063.73	3107.35	2510.8	3027.12	11.5918	11.4351	-0.156647	0.269049	1
ENSMUSG00000035172	Plekhh3	73.4843	54.011	90.9287	75.3682	6.01676	6.37762	0.360862	0.26918	1
ENSMUSG00000056673	Kdm5d	36.1769	59.7568	6.59966	45.4274	5.61373	4.70119	-0.912543	0.2694	1
ENSMUSG00000057580	Gm10012	4.52211	8.04419	0	4.12977	2.86456	1.04606	-1.8185	0.269408	1
ENSMUSG00000089839	Rps19-ps11	3.39158	2.29834	5.13307	12.3893	1.94297	3.13113	1.18816	0.269589	1
ENSMUSG00000069825	Spata22	52.0043	34.4751	28.5985	30.9732	5.46727	4.89656	-0.570712	0.26964	1
ENSMUSG00000034248	Slc25a37	794.761	783.734	965.017	823.888	9.62616	9.80486	0.178701	0.269854	1
ENSMUSG00000038535	Zfp280d	1727.45	1772.02	1367.6	1754.12	10.7737	10.6081	-0.165621	0.269917	1
ENSMUSG00000079105	C7	12.4358	20.6851	11.7327	4.12977	4.13426	2.98755	-1.14671	0.270135	1
ENSMUSG00000040771	Oard1	1886.85	1913.37	2322.35	1923.44	10.8926	11.0518	0.15919	0.270361	1
ENSMUSG00000059327	Eda	244.194	224.088	221.455	144.542	7.87738	7.51569	-0.361694	0.270547	1
ENSMUSG00000043940	Wdfy3	5554.28	5852.72	4272.91	5710.43	12.4779	12.2853	-0.192577	0.270649	1
ENSMUSG00000000958	Slc7a7	172.971	142.497	250.054	161.061	7.31047	7.6834	0.372931	0.27073	1
ENSMUSG00000028550	Atg4c	532.479	502.187	434.111	460.469	9.01774	8.80507	-0.212669	0.270835	1
ENSMUSG00000037129	Tmprss13	18.0884	31.0276	10.9994	19.6164	4.6757	3.93621	-0.739498	0.270838	1
ENSMUSG00000077104	Gm25263	0	2.29834	7.33296	3.09732	1.10378	2.38271	1.27893	0.271069	1
ENSMUSG00000042351	Grap2	16.9579	17.2375	5.86637	13.4217	4.17774	3.26964	-0.908098	0.271287	1
ENSMUSG00000070564	Ntn5	7.9137	4.59668	0.733296	3.09732	2.85901	0.937578	-1.92143	0.271402	1
ENSMUSG00000037470	Uggt1	8846.38	8692.32	7076.3	8771.62	13.0984	12.952	-0.146412	0.271404	1
ENSMUSG00000026259	Ngef	12.4358	5.74585	21.9989	11.3569	3.33497	4.05986	0.72489	0.271497	1
ENSMUSG00000091985	Gm17354	118.705	89.6352	134.926	125.958	6.71658	7.02727	0.310682	0.271645	1
ENSMUSG00000048827	Pkd1l3	22.6106	33.3259	38.1314	45.4274	4.8564	5.38472	0.52832	0.271692	1
ENSMUSG00000075590	Nrbp2	99.4865	62.0552	128.327	89.8224	6.35351	6.76917	0.415657	0.271833	1
ENSMUSG00000005103	Wdr1	7521.4	7519.02	6069.49	7515.14	12.8767	12.7297	-0.147061	0.271843	1
ENSMUSG00000022176	Rem2	11.3053	6.89502	13.1993	22.7137	3.3363	4.16644	0.830131	0.271946	1
ENSMUSG00000079480	Pin4	21.48	21.8342	13.1993	11.3569	4.50189	3.61801	-0.883879	0.272139	1
ENSMUSG00000045467	Ttll13	70.0927	65.5027	57.1971	40.2652	6.10429	5.60677	-0.497516	0.272294	1
ENSMUSG00000045912	C2cd4c	15.8274	20.6851	9.53284	10.3244	4.26725	3.31159	-0.955658	0.27233	1
ENSMUSG00000019461	Plscr3	184.276	176.972	230.255	202.359	7.50481	7.75693	0.252123	0.272391	1
ENSMUSG00000001247	Lsr	383.249	403.359	538.972	393.36	8.62316	8.8647	0.241537	0.272559	1
ENSMUSG00000031402	Mpp1	1601.96	1631.82	1217.27	1624.03	10.6599	10.4723	-0.187561	0.272585	1
ENSMUSG00000010142	Tnfrsf13b	19.219	18.3867	10.2661	10.3244	4.30764	3.36391	-0.943725	0.27261	1
ENSMUSG00000085207	Gm11767	12.4358	25.2817	10.2661	10.3244	4.3117	3.36391	-0.947794	0.272648	1
ENSMUSG00000031297	Slc7a3	2201.14	2204.11	1998.96	1876.98	11.1057	10.9203	-0.18533	0.272898	1
ENSMUSG00000028838	Extl1	81.398	64.3535	82.8624	110.471	6.20703	6.59495	0.38792	0.272975	1
ENSMUSG00000038593	Tctn1	276.979	266.607	215.589	244.689	8.09166	7.84636	-0.245304	0.27302	1
ENSMUSG00000030510	Cers3	2.26106	8.04419	8.79955	15.4866	2.6212	3.60206	0.980862	0.273133	1
ENSMUSG00000043418	Lrit2	9.04422	3.44751	1.46659	2.06488	2.85716	0.820271	-2.03689	0.273226	1
ENSMUSG00000023259	Slc26a6	125.489	121.812	162.058	141.445	6.96174	7.24557	0.283824	0.273265	1
ENSMUSG00000041135	Ripk2	434.123	419.447	387.913	334.511	8.74074	8.4967	-0.244039	0.273352	1
ENSMUSG00000091881	Gm17146	2.26106	1.14917	6.59966	6.19465	1.43569	2.67743	1.24174	0.273373	1
ENSMUSG00000038670	Mybpc2	101.748	110.32	83.5957	81.5629	6.74192	6.36771	-0.374216	0.273574	1
ENSMUSG00000028492	Fam154a	23.7411	19.5359	6.59966	20.6488	4.50071	3.7681	-0.732601	0.273575	1
ENSMUSG00000027997	Casp6	179.754	129.856	190.657	186.872	7.2836	7.56044	0.276845	0.273615	1
ENSMUSG00000055150	Zfp78	126.619	97.6794	55.7305	109.439	6.82208	6.3678	-0.454282	0.273758	1
ENSMUSG00000019873	Reep3	570.917	557.347	479.575	497.637	9.14244	8.93253	-0.209916	0.273772	1
ENSMUSG00000061728	Btnl7-ps	30.5243	28.7292	43.2644	43.3625	4.93672	5.43674	0.500024	0.274163	1
ENSMUSG00000059326	Csf2ra	137.924	120.663	153.992	167.256	7.02562	7.32754	0.301919	0.274312	1
ENSMUSG00000026479	Lamc2	1711.62	1721.46	1525.25	1499.11	10.7461	10.5624	-0.183712	0.274406	1
ENSMUSG00000010025	Aldh3a2	1513.78	1438.76	1307.47	1290.55	10.5287	10.3432	-0.185521	0.27453	1
ENSMUSG00000022101	Fgf17	308.634	258.563	404.779	289.084	8.15279	8.43851	0.285722	0.274623	1
ENSMUSG00000086292	Gm16052	5.65264	6.89502	2.19989	1.03244	2.86272	0.692574	-2.17014	0.274647	1
ENSMUSG00000024691	Fam111a	1521.69	1457.15	1281.07	1353.53	10.5415	10.3634	-0.178135	0.274685	1
ENSMUSG00000022911	Arl13b	1129.4	1262.94	996.549	1121.23	10.2254	10.0483	-0.177072	0.27472	1
ENSMUSG00000041921	Metap1d	594.658	584.927	675.365	684.509	9.20651	9.40926	0.202749	0.274881	1
ENSMUSG00000038005	2700029M09Rik	3096.52	3029.21	3719.28	3097.32	11.5811	11.7348	0.1537	0.274912	1
ENSMUSG00000049871	Nlrc3	81.398	42.5193	43.9977	32.0057	5.97633	5.24799	-0.72834	0.274921	1
ENSMUSG00000075707	Dio3	219.322	211.447	96.0617	218.878	7.75746	7.29893	-0.458525	0.274969	1
ENSMUSG00000056124	B4galt6	8971.87	9081.89	10095.3	10187.1	13.1402	13.3079	0.167768	0.274969	1
ENSMUSG00000003273	Car11	64.4401	65.5027	60.1302	28.9084	6.04377	5.47636	-0.567409	0.274995	1
ENSMUSG00000060477	Irak2	499.693	433.237	587.37	479.053	8.86872	9.05856	0.189849	0.275082	1
ENSMUSG00000048070	Pirt	61.0485	68.9502	98.9949	67.1087	6.04438	6.37594	0.33156	0.275188	1
ENSMUSG00000031791	Tmem38a	313.156	337.856	265.453	289.084	8.35097	8.11514	-0.235827	0.275292	1
ENSMUSG00000021803	Cdhr1	847.896	806.717	914.42	988.047	9.69402	9.89366	0.199634	0.275353	1
[truncated: 21,273 more rows]

## Sheet: integration
Differential_genes_2iL_vs_SL								Differential_genes_Spic-KO_vs_WT								Differential_genes_Spic-OE_vs_WT							Genes_within_100kb_of_SPIC_peaks			Overlap_between_all_datasets
ID	REFSEQ	Biotype	FCS	2i	Log2_2i/FCS	padj_2i/FCS		id	name	WT_nc	KO_nc	Log2_FC_KO_vs_WT	pval_KO_vs_WT	padj_KO_vs_WT		ID	gene	WT	spicOE	log2_spic/wt_FC	FDR		100KB_close_genes	ID		Gene	log2-FC-2iL/SL	log2-FC-2iLD1/SL	log2-FC-OE/WT	log2-FC-KO/WT
ENSMUSG00000000031	H19	lincRNA	6.94571	1.61871	-5.327	8.34e-05		ENSMUSG00000005397	Nid1	13.8057	12.7285	-1.07727	1.38e-12	3.37e-08		ENSMUSG00000067399	Trim43c	4.18735	166.936	5.31711	0.00615752		ENSMUSG00000000120	Ngfr		Bhmt	8.00868	2.47193	3.28042	-2.13252
ENSMUSG00000000058	Cav2	protein_coding	6.60333	-0.5	-7.10333	0.000223582		ENSMUSG00000064325	Hhip	9.04639	7.70608	-1.34031	1.69e-10	2.07e-06		ENSMUSG00000069540	Gm4925	1.53679	51.3101	5.06125	1.59e-05		ENSMUSG00000000126	Wnt9a		Bhmt2	4.73899	1.36327	1.33744	-0.948286
ENSMUSG00000000085	Scmh1	protein_coding	6.33213	7.41119	1.07906	0.00537451		ENSMUSG00000029522	Pla2g1b	8.28	9.34986	1.06986	5.47e-08	0.000446308		ENSMUSG00000060904	Arl1	907.816	14478.6	3.99538	2.25e-11		ENSMUSG00000000127	Fer		Dmgdh	4.41871	1.01524	1.38313	-0.752358
ENSMUSG00000000120	Ngfr	protein_coding	8.08221	9.72928	1.64706	2.17e-09		ENSMUSG00000034488	Edil3	7.13069	5.61732	-1.51337	2.34e-06	0.0143499		ENSMUSG00000020698	Cct6b	6.1854	80.0262	3.69353	0.000675479		ENSMUSG00000000131	Xpo6		Grin1	2.04839	0.294482	1.52507	-1.02575
ENSMUSG00000000125	Wnt3	protein_coding	8.63754	2.60841	-6.02913	9.66e-52		ENSMUSG00000038305	Spats2l	8.19824	7.16314	-1.0351	2.12e-05	0.103861		ENSMUSG00000004359	Spic	310.456	3289.81	3.40555	2.18e-31		ENSMUSG00000000134	Tfe3		Mex3b	1.7644	0.228397	1.04911	-0.675254
ENSMUSG00000000142	Axin2	protein_coding	9.02504	10.0545	1.02942	6.61e-06		ENSMUSG00000025930	Msc	8.80041	7.92668	-0.873733	3.15e-05	0.110596		ENSMUSG00000028859	Csf3r	6.83792	68.8161	3.33112	0.0342311		ENSMUSG00000000142	Axin2
ENSMUSG00000000184	Ccnd2	protein_coding	9.42652	4.98297	-4.44355	9.76e-42		ENSMUSG00000026824	Kcnj3	6.78632	5.34726	-1.43906	3.16e-05	0.110596		ENSMUSG00000031972	Acta1	6.1854	61.9727	3.3247	1.41e-08		ENSMUSG00000000253	Gmpr
ENSMUSG00000000308	Ckmt1	protein_coding	7.98844	9.32739	1.33894	1.82e-08		ENSMUSG00000031502	Col4a1	10.429	11.1148	0.685779	4.8e-05	0.120828		ENSMUSG00000074768	Bhmt	22.7435	220.986	3.28042	2.96e-31		ENSMUSG00000000263	Glra1
ENSMUSG00000000317	Bcl6b	protein_coding	7.97162	3.8411	-4.13052	1.6e-33		ENSMUSG00000039539	Sgcz	6.24084	4.52163	-1.71921	5.29e-05	0.120828		ENSMUSG00000075611	Gm11545	7.72218	66.7175	3.11098	1.41e-08		ENSMUSG00000000275	Trim25
ENSMUSG00000000320	Alox12	protein_coding	4.86838	7.11442	2.24603	4.88e-10		ENSMUSG00000021848	Otx2	8.12686	7.02525	-1.10161	5.36e-05	0.120828		ENSMUSG00000040152	Thbs1	22.2823	168.686	2.92037	1.2e-20		ENSMUSG00000000276	Dgke
ENSMUSG00000000325	Arvcf	protein_coding	9.04029	10.5337	1.49343	6.85e-12		ENSMUSG00000026959	Grin1	9.42752	8.40177	-1.02575	5.43e-05	0.120828		ENSMUSG00000032085	Tagln	28.0829	202.379	2.8493	2.98e-24		ENSMUSG00000000278	Scpep1
ENSMUSG00000000385	Tmprss2	protein_coding	6.62911	1.60841	-5.0207	4.13e-17		ENSMUSG00000048834	Vstm2a	6.28541	4.62848	-1.65693	7.04e-05	0.143688		ENSMUSG00000045589	Frrs1l	31.8495	223.259	2.80938	1.11e-25		ENSMUSG00000000301	Pemt
ENSMUSG00000000409	Lck	protein_coding	9.46418	7.36619	-2.09799	3.53e-19		ENSMUSG00000020644	Id2	8.31787	7.35887	-0.959002	7.76e-05	0.146204		ENSMUSG00000020836	Coro6	12.1773	71.4709	2.55316	0.000192487		ENSMUSG00000000320	Alox12
ENSMUSG00000000416	Cttnbp2	protein_coding	4.74003	8.84363	4.1036	9.24e-37		ENSMUSG00000040254	Sema3d	6.25299	4.65441	-1.59858	0.000105374	0.184314		ENSMUSG00000023043	Krt18	79.0624	453.414	2.51976	2.39e-12		ENSMUSG00000000325	Arvcf
ENSMUSG00000000441	Raf1	protein_coding	11.7066	12.8575	1.15096	3.2e-08		ENSMUSG00000020105	Lrig3	10.4417	9.82295	-0.6188	0.000162885	0.263368		ENSMUSG00000035183	Slc24a5	15.5591	83.4783	2.42364	6.83e-08		ENSMUSG00000000326	Comt
ENSMUSG00000000489	Pdgfb	protein_coding	8.34991	6.71817	-1.63175	4.7e-08		ENSMUSG00000017978	Cadps2	7.06968	5.82886	-1.24082	0.00017208	0.263368		ENSMUSG00000048583	Igf2	139.956	741.976	2.4064	2.87e-56		ENSMUSG00000000346	Dazap2
ENSMUSG00000000531	Grasp	protein_coding	7.77019	9.62565	1.85546	4.88e-07		ENSMUSG00000043415	Otud1	9.22484	8.47915	-0.74569	0.000189991	0.264677		ENSMUSG00000046186	Cd109	269.655	1343.58	2.31689	2.25e-73		ENSMUSG00000000392	Fap
ENSMUSG00000000568	Hnrnpd	protein_coding	11.9003	10.8648	-1.03548	0.0199521		ENSMUSG00000001507	Itga3	9.54085	8.83398	-0.706871	0.000200001	0.264677		ENSMUSG00000060063	Alox5ap	29.0819	133.546	2.19914	1.92e-07		ENSMUSG00000000394	Gcg
ENSMUSG00000000594	Gm2a	protein_coding	9.20345	10.2146	1.01115	7.4e-06		ENSMUSG00000028226	Mmp16	7.33371	6.0997	-1.23401	0.000205361	0.264677		ENSMUSG00000039470	Zdhhc2	217.06	945.224	2.12256	0.0148543		ENSMUSG00000000416	Cttnbp2
ENSMUSG00000000627	Sema4f	protein_coding	6.18416	8.08695	1.90279	1.11e-10		ENSMUSG00000055748	Gsdmc4	4.42742	0.631023	-3.7964	0.000274801	0.330422		ENSMUSG00000033213	AA467197	22.2823	96.7143	2.11783	2.59e-07		ENSMUSG00000000486	2001-09-01
ENSMUSG00000000708	Kat2b	protein_coding	10.5775	12.0543	1.47684	1.18e-12		ENSMUSG00000074652	Myh7b	9.68007	10.3038	0.623728	0.000283357	0.330422		ENSMUSG00000001333	Sync	32.808	128.129	1.96547	0.00137987		ENSMUSG00000000531	Grasp
ENSMUSG00000000730	Dnmt3l	protein_coding	11.9566	7.88057	-4.07607	6.09e-73		ENSMUSG00000031503	Col4a2	9.12073	9.78908	0.668353	0.000314275	0.349817		ENSMUSG00000020911	Krt19	17.4807	67.09	1.94034	0.000197688		ENSMUSG00000000538	Tom1l2
ENSMUSG00000000731	Aire	protein_coding	7.22505	4.73655	-2.48851	2.51e-11		ENSMUSG00000076431	Sox4	8.37057	9.06242	0.691856	0.000408043	0.434442		ENSMUSG00000034607	Pof1b	123.051	470.495	1.93492	7.01e-29		ENSMUSG00000000544	Gpa33
ENSMUSG00000000732	Icosl	protein_coding	7.50043	6.44241	-1.05802	0.000300374		ENSMUSG00000063672	Nkx6-3	8.00772	6.65708	-1.35063	0.00052766	0.538389		ENSMUSG00000022237	Ankrd33b	63.852	232.496	1.8644	6.79e-11		ENSMUSG00000000594	Gm2a
ENSMUSG00000000792	Slc5a5	protein_coding	6.95763	3.27029	-3.68733	2.01e-16		ENSMUSG00000056870	Gulp1	7.29922	6.06258	-1.23664	0.000720718	0.705958		ENSMUSG00000067889	Sptbn2	203.729	709.697	1.80055	1.02e-34		ENSMUSG00000000605	Clcn4-2
ENSMUSG00000000805	Car4	protein_coding	8.01451	-0.5	-8.51451	7.37e-64		ENSMUSG00000038608	Dock10	5.94089	4.44637	-1.49452	0.00075709	0.713062		ENSMUSG00000035783	Acta2	30.8865	104.195	1.75424	0.00420192		ENSMUSG00000000631	Myo18a
ENSMUSG00000000811	Txnrd3	protein_coding	7.97033	9.6617	1.69137	1.15e-13		ENSMUSG00000022505	Emp2	8.60998	7.88524	-0.724741	0.000895523	0.812206		ENSMUSG00000060985	Tdrd5	31.7325	103.668	1.70794	0.0486486		ENSMUSG00000000632	Sez6
ENSMUSG00000000938	Hoxa10	protein_coding	5.23591	6.41246	1.17656	0.0181454		ENSMUSG00000026443	Lrrn2	7.1419	6.19854	-0.943358	0.00143037	1		ENSMUSG00000067219	Nipal1	50.6352	164.494	1.69982	6.58e-09		ENSMUSG00000000682	Cd52
ENSMUSG00000000948	Snrpn	protein_coding	11.6826	9.8223	-1.86027	6.63e-19		ENSMUSG00000068748	Ptprz1	7.43592	6.58317	-0.852749	0.00165568	1		ENSMUSG00000074277	Phldb3	18.0949	58.11	1.6832	0.0055201		ENSMUSG00000000686	Abhd15
ENSMUSG00000000957	Mmp14	protein_coding	8.40602	6.99362	-1.41239	0.00672938		ENSMUSG00000051243	Islr2	8.80432	8.16762	-0.636706	0.00167754	1		ENSMUSG00000075254	Heg1	125.974	400.265	1.66783	6.75e-05		ENSMUSG00000000701	Tcl1b5
ENSMUSG00000000958	Slc7a7	protein_coding	10.5643	7.71412	-2.85017	4.01e-37		ENSMUSG00000024084	Qpct	7.59193	6.73346	-0.858473	0.00232149	1		ENSMUSG00000078816	Prkcg	47.5616	148.898	1.64645	1.53e-07		ENSMUSG00000000706	Btn1a1
ENSMUSG00000001025	S100a6	protein_coding	11.0176	6.01246	-5.00517	1.58e-44		ENSMUSG00000057337	Chst3	6.66259	5.60607	-1.05652	0.00256207	1		ENSMUSG00000021061	Sptb	21.2068	63.9725	1.59293	0.00471903		ENSMUSG00000000724	Cryba1
ENSMUSG00000001065	Zfp276	protein_coding	7.02671	8.25528	1.22856	4.37e-06		ENSMUSG00000003309	Ap1m2	8.84958	8.22142	-0.628157	0.0028395	1		ENSMUSG00000040703	Cyp2s1	212.646	638.068	1.58526	7.64e-09		ENSMUSG00000000751	Rpa1
ENSMUSG00000001119	Col6a1	protein_coding	5.66004	2.03374	-3.6263	5.08e-08		ENSMUSG00000027966	Col11a1	9.67176	8.79472	-0.877038	0.00312465	1		ENSMUSG00000026959	Grin1	408.88	1176.76	1.52507	9.27e-36		ENSMUSG00000000776	Polr3d
ENSMUSG00000001120	Pcbp3	protein_coding	7.97456	6.64123	-1.33333	7.92e-07		ENSMUSG00000021384	Susd3	4.26376	1.09247	-3.17129	0.00328115	1		ENSMUSG00000064080	Fbln2	53.4005	148.452	1.47507	3.14e-06		ENSMUSG00000000782	Tcf7
ENSMUSG00000001123	Lgals9	protein_coding	5.44488	6.66558	1.2207	0.0203008		ENSMUSG00000052914	Cyp2j6	7.43953	6.42959	-1.00995	0.00377042	1		ENSMUSG00000023032	Slc4a8	181.213	494.65	1.44872	2.25e-10		ENSMUSG00000000787	Ddx3x
ENSMUSG00000001128	Cfp	protein_coding	6.18412	7.538	1.35388	0.0179833		ENSMUSG00000051262	Cml3	4.13272	0.692574	-3.44015	0.00395724	1		ENSMUSG00000021069	Pygl	29.0054	78.6608	1.43932	0.00302892		ENSMUSG00000000823	Znf512b
ENSMUSG00000001143	Lman2l	protein_coding	7.84085	6.47845	-1.36239	2.22e-06		ENSMUSG00000063296	Tmem117	7.87511	7.11212	-0.762995	0.00409128	1		ENSMUSG00000028167	Bdh2	27.0074	73.1448	1.4374	0.00669597		ENSMUSG00000000826	Dnajc5
ENSMUSG00000001228	Uhrf1	protein_coding	12.6088	13.705	1.09616	1.33e-07		ENSMUSG00000026879	Gsn	7.25273	7.96977	0.717038	0.00459492	1		ENSMUSG00000075602	Ly6a	266.008	707.352	1.41096	0.00839337		ENSMUSG00000000827	Tpd52l2
ENSMUSG00000001247	Lsr	protein_coding	10.1792	8.85529	-1.3239	0.00638838		ENSMUSG00000043301	Kcnj6	5.25017	6.37334	1.12317	0.00515088	1		ENSMUSG00000042102	Dmgdh	203.081	529.703	1.38313	0.0461739		ENSMUSG00000000884	Gnb1l
ENSMUSG00000001249	Hpn	protein_coding	7.17405	4.43628	-2.73778	1.82e-06		ENSMUSG00000023274	Cd4	5.52154	6.61439	1.09286	0.00515255	1		ENSMUSG00000026365	Cfh	28.1212	72.9525	1.3753	0.00792281		ENSMUSG00000000901	Mmp11
ENSMUSG00000001270	Ckb	protein_coding	11.3784	12.7813	1.40289	1.45e-09		ENSMUSG00000021456	Fbp2	7.19148	5.82176	-1.36972	0.00559816	1		ENSMUSG00000063239	Grm4	77.0666	197.206	1.35553	0.00104333		ENSMUSG00000000903	Vpreb3
ENSMUSG00000001281	Itgb7	protein_coding	9.00882	7.9305	-1.07832	1.31e-05		ENSMUSG00000070337	Gpr179	6.1377	7.01295	0.875251	0.00605439	1		ENSMUSG00000039384	Dusp10	27.5452	69.8176	1.34179	0.0173705		ENSMUSG00000000916	Nsun5
ENSMUSG00000001300	Efnb2	protein_coding	10.4327	6.59225	-3.84041	2.32e-32		ENSMUSG00000037568	Vash2	6.43413	7.23771	0.803577	0.00706001	1		ENSMUSG00000042118	Bhmt2	65.1953	164.75	1.33744	2.43e-05		ENSMUSG00000001034	Mapk7
ENSMUSG00000001333	Sync	protein_coding	2.56853	5.64657	3.07804	6.91e-08		ENSMUSG00000021950	Anxa8	7.62921	8.26038	0.63117	0.00709277	1		ENSMUSG00000001281	Itgb7	74.1843	186.448	1.32959	0.0458702		ENSMUSG00000001036	Epn2
ENSMUSG00000001348	Acp5	protein_coding	6.02796	8.22735	2.19939	1.4e-14		ENSMUSG00000038058	Nod1	8.03351	7.39418	-0.639327	0.00710667	1		ENSMUSG00000078307	AI593442	35.3056	88.5696	1.32691	0.00420192		ENSMUSG00000001039	B9d1
ENSMUSG00000001349	Cnn1	protein_coding	7.35515	0.628923	-6.72623	1.56e-11		ENSMUSG00000044456	Rin3	6.75596	5.79253	-0.963435	0.00746696	1		ENSMUSG00000041351	Rap1gap	202.077	493.116	1.28702	0.00596217		ENSMUSG00000001053	N4bp3
ENSMUSG00000001417	Rhbg	protein_coding	4.80267	5.94777	1.14509	0.031398		ENSMUSG00000054423	Cadps	6.69534	5.78801	-0.907331	0.00772423	1		ENSMUSG00000001507	Itga3	260.358	635.179	1.28667	0.00770664		ENSMUSG00000001054	Rmnd5b
ENSMUSG00000001420	Tmem79	protein_coding	7.98103	6.82067	-1.16036	2.88e-05		ENSMUSG00000019429	Ffar3	4.93672	3.10628	-1.83044	0.00773148	1		ENSMUSG00000029322	Plac8	56.4741	132.026	1.22516	0.000377457		ENSMUSG00000001056	Nhp2
ENSMUSG00000001435	Col18a1	protein_coding	13.1558	9.79318	-3.36258	8.76e-13		ENSMUSG00000040969	Arhgef38	7.87089	7.23762	-0.633272	0.00778475	1		ENSMUSG00000027030	Stk39	41.6845	96.8131	1.21569	0.00615752		ENSMUSG00000001127	Araf
ENSMUSG00000001444	Tbx21	protein_coding	2.82003	7.21366	4.39363	1.34e-09		ENSMUSG00000031997	Trpc6	4.70623	2.79243	-1.91381	0.00803308	1		ENSMUSG00000055994	Nod2	58.8187	136.398	1.21348	0.000365369		ENSMUSG00000001128	Cfp
ENSMUSG00000001506	Col1a1	protein_coding	10.4905	3.35567	-7.13485	1.37e-26		ENSMUSG00000057706	Mex3b	8.59778	7.92253	-0.675254	0.00819114	1		ENSMUSG00000032561	Acpp	72.6475	168.331	1.21231	4.32e-05		ENSMUSG00000001131	Timp1
ENSMUSG00000001507	Itga3	protein_coding	11.2083	9.94032	-1.26801	0.000387653		ENSMUSG00000047261	Gap43	6.53503	7.28569	0.750652	0.00844375	1		ENSMUSG00000046449	C77370	405.039	925.47	1.19213	8.54e-20		ENSMUSG00000001134	Uxt
ENSMUSG00000001518	Itfg2	protein_coding	8.37403	9.68135	1.30733	1.51e-08		ENSMUSG00000029228	Lnx1	7.37689	6.62163	-0.755262	0.00852123	1		ENSMUSG00000049382	Krt8	212.223	472.675	1.15527	1.48e-05		ENSMUSG00000001166	Oas1c
ENSMUSG00000001555	Fkbp10	protein_coding	9.78665	5.50498	-4.28167	6.63e-23		ENSMUSG00000026829	Gbgt1	7.08828	6.24983	-0.838451	0.00853829	1		ENSMUSG00000068748	Ptprz1	44.1033	95.4683	1.11414	0.0173705		ENSMUSG00000001168	Oas1h
ENSMUSG00000001566	Mnx1	protein_coding	3.28888	6.03278	2.7439	1.08e-06		ENSMUSG00000036867	Smad6	6.71607	5.72492	-0.991148	0.00861385	1		ENSMUSG00000048707	Tprn	297.201	621.808	1.06503	2.54e-11		ENSMUSG00000001175	Calm1
ENSMUSG00000001632	Brpf1	protein_coding	9.94212	11.1441	1.20203	3.15e-06		ENSMUSG00000063011	Msln	5.88474	4.72795	-1.15678	0.00866554	1		ENSMUSG00000057706	Mex3b	121.287	250.974	1.04911	1.39e-05		ENSMUSG00000001248	Gramd1a
ENSMUSG00000001655	Hoxc13	protein_coding	4.80267	7.19704	2.39437	2.13e-11		ENSMUSG00000070583	Fv1	6.31627	5.21408	-1.10219	0.00884704	1		ENSMUSG00000020774	Aspa	74.6095	154.315	1.04845	0.00183504		ENSMUSG00000001249	Hpn
ENSMUSG00000001663	Gstt1	protein_coding	6.6673	2.8367	-3.83061	1.15e-10		ENSMUSG00000037035	Inhbb	7.18755	6.42998	-0.757568	0.00928613	1		ENSMUSG00000016386	Mpped2	50.75	104.512	1.0422	0.020259		ENSMUSG00000001280	Sp1
ENSMUSG00000001672	Marveld3	protein_coding	7.32703	4.94473	-2.3823	3.92e-13		ENSMUSG00000046718	Bst2	6.94143	7.65395	0.712513	0.00950029	1		ENSMUSG00000034863	Ano8	72.3415	148.842	1.04089	0.0022027		ENSMUSG00000001281	Itgb7
ENSMUSG00000001700	Gramd3	protein_coding	7.23042	3.04523	-4.18519	1.12e-24		ENSMUSG00000075256	Cerkl	6.64666	5.72268	-0.92398	0.00951162	1		ENSMUSG00000031788	Kifc3	205.842	422.075	1.03597	1.16e-08		ENSMUSG00000001285	Myg1
ENSMUSG00000001794	Capns1	protein_coding	11.0639	12.3855	1.32156	2.15e-10		ENSMUSG00000034981	Parm1	8.98402	8.07648	-0.907541	0.00954686	1		ENSMUSG00000068699	Flnc	100.809	205.907	1.03037	0.000166848		ENSMUSG00000001288	Rarg
ENSMUSG00000001802	Lrp3	protein_coding	6.1964	7.51138	1.31499	0.0136491		ENSMUSG00000030772	Dkk3	8.3143	7.70538	-0.608925	0.0103633	1		ENSMUSG00000031950	Gabarapl2	869.356	1770.29	1.02597	0.0458702		ENSMUSG00000001289	Pfdn5
ENSMUSG00000001819	Hoxd13	protein_coding	4.56853	7.33713	2.76861	2.82e-14		ENSMUSG00000032915	Emr4	3.16505	#NUM!	#NUM!	0.0107903	1		ENSMUSG00000025940	Tmem70	211.107	428.293	1.02063	1.78e-08		ENSMUSG00000001333	Sync
ENSMUSG00000001864	Aif1l	protein_coding	8.73523	7.68784	-1.04739	2.75e-05		ENSMUSG00000046449	C77370	10.5302	9.77387	-0.756374	0.0109656	1		ENSMUSG00000044647	Csrnp3	147.41	297.539	1.01324	3.9e-06		ENSMUSG00000001348	Acp5
ENSMUSG00000001870	Ltbp1	protein_coding	9.28998	8.11929	-1.17069	1.71e-06		ENSMUSG00000060063	Alox5ap	6.33659	5.40343	-0.933164	0.0111743	1		ENSMUSG00000075014	Gm10800	153.402	72.0618	-1.09001	0.00100568		ENSMUSG00000001403	Ube2c
ENSMUSG00000001911	Nfix	protein_coding	2.58216	6.95184	4.36969	2.32e-17		ENSMUSG00000042118	Bhmt2	7.81885	6.87057	-0.948286	0.0116272	1		ENSMUSG00000068335	Dok1	79.4472	36.9129	-1.10587	0.044024		ENSMUSG00000001472	Tcf25
ENSMUSG00000001930	Vwf	protein_coding	7.85398	9.2621	1.40812	6.88e-09		ENSMUSG00000032014	Oaf	6.70215	7.41489	0.712734	0.012382	1		ENSMUSG00000036218	Pdzrn4	82.946	38.3946	-1.11127	0.0312106		ENSMUSG00000001482	Def8
ENSMUSG00000001986	Gria3	protein_coding	7.13275	3.29296	-3.83979	5.12e-20		ENSMUSG00000002204	Napsa	5.88565	4.68123	-1.20442	0.0128375	1		ENSMUSG00000030772	Dkk3	92.0497	42.2399	-1.12381	0.0148543		ENSMUSG00000001524	Gtf2h4
ENSMUSG00000002006	Pdzd4	protein_coding	11.5102	8.98707	-2.52316	6.18e-26		ENSMUSG00000028005	Gucy1b3	2.74199	4.51888	1.77689	0.0130088	1		ENSMUSG00000072944	Nup62cl	305.996	139.562	-1.1326	6.83e-08		ENSMUSG00000001552	Jup
ENSMUSG00000002012	Pnck	protein_coding	4.91229	6.41063	1.49834	0.000804471		ENSMUSG00000078816	Prkcg	7.45394	6.79367	-0.660277	0.0133164	1		ENSMUSG00000031216	Stard8	173.918	79.2517	-1.13389	0.000140212		ENSMUSG00000001555	Fkbp10
ENSMUSG00000002058	Unc119	protein_coding	8.19167	9.28958	1.09791	4.68e-06		ENSMUSG00000040181	Fmo1	4.88246	3.09247	-1.78999	0.0138294	1		ENSMUSG00000022304	Dpys	273.919	122.738	-1.15817	1.71e-07		ENSMUSG00000001558	Klhl10
ENSMUSG00000002100	Mybpc3	protein_coding	5.31577	6.34798	1.03221	0.0121363		ENSMUSG00000032246	Calml4	4.60492	2.69582	-1.9091	0.0142035	1		ENSMUSG00000051343	Rab11fip5	837.812	372.323	-1.17007	3.62e-14		ENSMUSG00000001566	Mnx1
ENSMUSG00000002104	Rapsn	protein_coding	5.39544	7.86906	2.47362	3.61e-15		ENSMUSG00000069072	Slc7a14	4.42742	2.25731	-2.17011	0.0153791	1		ENSMUSG00000022548	Apod	107.685	47.5669	-1.17879	0.00326409		ENSMUSG00000001588	Acap1
ENSMUSG00000002204	Napsa	protein_coding	7.12404	3.03374	-4.0903	3.25e-20		ENSMUSG00000043822	Adamtsl5	6.37608	7.08526	0.709179	0.0158222	1		ENSMUSG00000054793	Cadm4	138.957	60.3368	-1.20352	0.000345713		ENSMUSG00000001632	Brpf1
ENSMUSG00000002257	Def6	protein_coding	8.19638	9.36771	1.17133	4.82e-07		ENSMUSG00000035910	Dcdc2a	4.76443	3.08349	-1.68095	0.0161404	1		ENSMUSG00000028019	Pdgfc	748.879	305.483	-1.29364	3.6e-20		ENSMUSG00000001642	Akr1b3
ENSMUSG00000002265	Peg3	protein_coding	12.895	10.6138	-2.28117	3.3e-28		ENSMUSG00000031688	Pou4f2	7.47379	6.81299	-0.660804	0.0161906	1		ENSMUSG00000067702	Tuba3a	109.146	44.5222	-1.29366	0.0294259		ENSMUSG00000001687	Ubl3
ENSMUSG00000002324	Rec8	protein_coding	7.50401	8.84117	1.33716	9.31e-08		ENSMUSG00000074457	S100a16	4.21922	5.42626	1.20703	0.0165454	1		ENSMUSG00000022103	Gfra2	66.7321	26.8966	-1.31095	0.0195314		ENSMUSG00000001700	Gramd3
ENSMUSG00000002325	Irf9	protein_coding	7.94378	8.94644	1.00266	5.57e-05		ENSMUSG00000057719	Sh3rf2	5.79897	4.67825	-1.12072	0.0166992	1		ENSMUSG00000035357	Pdzrn3	183.982	74.0062	-1.31385	0.000199868		ENSMUSG00000001729	Akt1
ENSMUSG00000002326	Gmpr2	protein_coding	9.24542	8.03637	-1.20905	3.82e-07		ENSMUSG00000061517	Sox21	8.4991	7.66233	-0.836768	0.017686	1		ENSMUSG00000044461	Shisa2	96.6218	38.5488	-1.32566	0.00203806		ENSMUSG00000001741	Il16
ENSMUSG00000002341	Ncan	protein_coding	8.45123	3.54791	-4.90331	9.12e-38		ENSMUSG00000021765	Fst	8.08557	7.48289	-0.602687	0.017921	1		ENSMUSG00000029814	Igf2bp3	1755.27	642.447	-1.45004	3.12e-40		ENSMUSG00000001761	Smo
ENSMUSG00000002346	Slc25a42	protein_coding	6.01425	7.24279	1.22855	0.00624824		ENSMUSG00000090061	3110047P20Rik	4.50071	2.64666	-1.85405	0.0184	1		ENSMUSG00000051243	Islr2	155.166	56.3286	-1.46187	0.00114656		ENSMUSG00000001763	Tspan33
ENSMUSG00000002384	Bmp8b	protein_coding	6.94247	1.60841	-5.33406	1.8e-24		ENSMUSG00000037624	Kcnk2	5.94045	4.91952	-1.02093	0.0197073	1		ENSMUSG00000006200	Rhox6	102.114	29.7317	-1.78011	6.83e-06		ENSMUSG00000001865	Cpa3
ENSMUSG00000002475	Abhd3	protein_coding	4.99128	6.23237	1.24109	0.00735509		ENSMUSG00000091243	Vgll3	7.74686	6.75708	-0.989779	0.0202465	1		ENSMUSG00000042386	Tex13	64.6936	17.1888	-1.91215	0.0249063		ENSMUSG00000001870	Ltbp1
ENSMUSG00000002504	Slc9a3r2	protein_coding	7.28586	8.56794	1.28208	6.84e-07		ENSMUSG00000048636	A730049H05Rik	5.8861	4.80839	-1.07771	0.0205515	1									ENSMUSG00000001909	Trmt1
ENSMUSG00000002602	Axl	protein_coding	8.41035	5.03278	-3.37757	2.88e-22		ENSMUSG00000030402	Ppm1n	5.50929	4.07976	-1.42953	0.0205735	1									ENSMUSG00000001910	Nacc1
ENSMUSG00000002603	Tgfb1	protein_coding	7.76459	5.26788	-2.4967	3.58e-05		ENSMUSG00000022665	Ccdc80	1.10378	3.56608	2.4623	0.0207534	1									ENSMUSG00000001930	Vwf
ENSMUSG00000002688	Prkd1	protein_coding	7.74234	5.967	-1.77534	1.07e-08		ENSMUSG00000027004	Frzb	2.96725	#NUM!	#NUM!	0.0218152	1									ENSMUSG00000001962	Fam50a
ENSMUSG00000002768	Mea1	protein_coding	8.97345	7.79557	-1.17788	0.000222343		ENSMUSG00000059022	Kcp	6.7019	5.8962	-0.805692	0.0232448	1									ENSMUSG00000001964	Emd
ENSMUSG00000002808	Epdr1	protein_coding	8.39448	7.26929	-1.12519	1.01e-05		ENSMUSG00000001166	Oas1c	5.45056	6.27835	0.827786	0.0235191	1									ENSMUSG00000001985	Grik3
ENSMUSG00000002812	Flii	protein_coding	10.292	11.3731	1.08115	4.82e-07		ENSMUSG00000086968	4933431E20Rik	5.99261	6.74751	0.7549	0.0238618	1									ENSMUSG00000002017	Fam98a
ENSMUSG00000002844	Adprh	protein_coding	10.3417	11.4476	1.10588	2.39e-07		ENSMUSG00000027577	Chrna4	7.38283	6.28535	-1.09749	0.024111	1									ENSMUSG00000002028	Kmt2a
ENSMUSG00000002847	Pla1a	protein_coding	7.46211	10.1725	2.71037	1.92e-31		ENSMUSG00000038347	Tcte2	5.43086	6.27179	0.840932	0.0243806	1									ENSMUSG00000002031	Ift46
ENSMUSG00000002871	Tpra1	protein_coding	7.81935	8.83864	1.01929	0.00764746		ENSMUSG00000024261	Syt4	5.57553	4.40982	-1.16571	0.0246058	1									ENSMUSG00000002032	Tmem25
ENSMUSG00000002881	Nab1	protein_coding	8.44186	7.36923	-1.07263	3.42e-05		ENSMUSG00000042002	Foxn4	5.98145	5.02011	-0.961345	0.0247669	1									ENSMUSG00000002033	Cd3g
ENSMUSG00000002885	Cd97	protein_coding	9.06697	11.6442	2.57719	8.28e-33		ENSMUSG00000002100	Mybpc3	5.3522	4.12435	-1.22784	0.0252157	1									ENSMUSG00000002052	Supt6
ENSMUSG00000002900	Lamb1	protein_coding	12.6844	9.72392	-2.96048	3.17e-44		ENSMUSG00000070691	Runx3	5.39062	6.22696	0.836339	0.0253247	1									ENSMUSG00000002055	Spag5
ENSMUSG00000002910	Arrdc2	protein_coding	7.23693	8.34228	1.10535	2.23e-05		ENSMUSG00000006586	Runx1t1	7.28977	6.63982	-0.649951	0.0254492	1									ENSMUSG00000002058	Unc119
ENSMUSG00000002948	Map2k7	protein_coding	9.29972	10.5315	1.23173	0.000478028		ENSMUSG00000073672	Rnf223	3.41487	4.85724	1.44237	0.0260862	1									ENSMUSG00000002059	Rab34
ENSMUSG00000002980	Bcam	protein_coding	10.9982	9.46744	-1.53076	6.61e-05		ENSMUSG00000042102	Dmgdh	9.38468	8.63232	-0.752358	0.0271848	1									ENSMUSG00000002064	Sdf2
ENSMUSG00000003051	Elf3	protein_coding	7.74384	9.66236	1.91852	1.54e-16		ENSMUSG00000083805	Gm14848	5.87133	4.91882	-0.952504	0.0282269	1									ENSMUSG00000002100	Mybpc3
ENSMUSG00000003123	Lipe	protein_coding	6.70449	8.18824	1.48376	4.21e-08		ENSMUSG00000029231	Pdgfra	6.46367	7.11273	0.649055	0.0289261	1									ENSMUSG00000002102	Psmc3
ENSMUSG00000003134	Tbc1d8	protein_coding	7.63362	10.0318	2.39821	1.25e-25		ENSMUSG00000074768	Bhmt	4.22499	2.09247	-2.13252	0.0297409	1									ENSMUSG00000002104	Rapsn
ENSMUSG00000003154	Foxj2	protein_coding	6.52144	7.71322	1.19177	4.81e-05																	ENSMUSG00000002105	Slc39a13
ENSMUSG00000003235	Eif2b5	protein_coding	12.1677	13.7179	1.55021	3.41e-14																	ENSMUSG00000002111	Spi1
ENSMUSG00000003283	Hck	protein_coding	9.70783	5.78806	-3.91977	4.43e-52																	ENSMUSG00000002129	Sf3a1
ENSMUSG00000003308	Keap1	protein_coding	8.71442	9.8122	1.09778	1.18e-06																	ENSMUSG00000002221	Paxip1
ENSMUSG00000003309	Ap1m2	protein_coding	9.03191	7.16958	-1.86233	9.15e-15																	ENSMUSG00000002227	Mov10
ENSMUSG00000003418	St8sia6	protein_coding	7.35566	10.3703	3.01461	5.13e-37																	ENSMUSG00000002228	Ppm1j
ENSMUSG00000003420	Fcgrt	protein_coding	6.46252	8.03255	1.57003	2.02e-07																	ENSMUSG00000002233	Rhoc
ENSMUSG00000003436	Dll3	protein_coding	7.19701	5.53646	-1.66055	0.0121867																	ENSMUSG00000002297	Dbf4
ENSMUSG00000003476	Crhr2	protein_coding	3.08319	5.6078	2.52461	2.72e-05																	ENSMUSG00000002341	Ncan
ENSMUSG00000003534	Ddr1	protein_coding	9.51231	7.19662	-2.31569	0.00147739																	ENSMUSG00000002342	Tmem161a
ENSMUSG00000003541	Ier3	protein_coding	8.25141	6.35569	-1.89572	0.000960069																	ENSMUSG00000002343	Armc6
ENSMUSG00000003573	Homer3	protein_coding	7.85961	9.62648	1.76688	5.18e-09																	ENSMUSG00000002346	Slc25a42
ENSMUSG00000003657	Calb2	protein_coding	8.34466	6.76917	-1.57549	7.06e-09																	ENSMUSG00000002409	Dyrk1b
ENSMUSG00000003812	Dnase2a	protein_coding	8.49751	10.2247	1.72718	8.68e-15																	ENSMUSG00000002455	Prpf6
ENSMUSG00000003849	Nqo1	protein_coding	8.36189	11.8149	3.45305	2.07e-30																	ENSMUSG00000002459	Rgs20
ENSMUSG00000003955	Fam162a	protein_coding	11.0978	9.66693	-1.4309	2.13e-11																	ENSMUSG00000002486	Tchp
ENSMUSG00000004032	Gstm5	protein_coding	7.6994	6.53614	-1.16327	3.54e-05																	ENSMUSG00000002588	Pon1
ENSMUSG00000004038	Gstm3	protein_coding	4.18524	6.53883	2.35359	1.07e-08																	ENSMUSG00000002602	Axl
ENSMUSG00000004044	Ptrf	protein_coding	10.0693	7.77936	-2.28993	9.6e-24																	ENSMUSG00000002603	Tgfb1
ENSMUSG00000004098	Col5a3	protein_coding	5.69354	2.84986	-2.84368	0.0185464																	ENSMUSG00000002608	Ccdc97
ENSMUSG00000004105	Angptl2	protein_coding	5.63405	4.04141	-1.59264	0.00136283																	ENSMUSG00000002625	Akap8l
ENSMUSG00000004113	Cacna1b	protein_coding	7.34617	3.20025	-4.14593	2.14e-28																	ENSMUSG00000002658	Gtf2f1
ENSMUSG00000004266	Ptpn6	protein_coding	8.76008	10.0699	1.3098	5.02e-09																	ENSMUSG00000002660	Clpp
ENSMUSG00000004317	Clcn5	protein_coding	11.0116	9.29303	-1.71856	1.16e-15																	ENSMUSG00000002661	Alkbh7
ENSMUSG00000004328	Hif3a	protein_coding	6.37979	4.62255	-1.75724	0.000426736																	ENSMUSG00000002664	Pspn
ENSMUSG00000004341	Gpx6	protein_coding	3.49094	5.62762	2.13667	6.68e-05																	ENSMUSG00000002668	Dennd1c
ENSMUSG00000004359	Spic	protein_coding	5.07108	10.1528	5.08172	1.86e-63																	ENSMUSG00000002763	Pex6
ENSMUSG00000004415	Emid2	protein_coding	6.71385	5.50362	-1.21023	0.00176137																	ENSMUSG00000002769	Gnmt
ENSMUSG00000004446	Bid	protein_coding	10.0708	11.1672	1.09643	3.62e-07																	ENSMUSG00000002808	Epdr1
ENSMUSG00000004451	Ralb	protein_coding	10.1084	11.2292	1.12082	1.83e-07																	ENSMUSG00000002820	Atg4d
ENSMUSG00000004568	Arhgef18	protein_coding	10.3332	11.9343	1.60116	2.12e-14																	ENSMUSG00000002825	Qtrt1
ENSMUSG00000004626	Stxbp2	protein_coding	9.71248	10.7474	1.03487	2.27e-06																	ENSMUSG00000002844	Adprh
ENSMUSG00000004631	Sgce	protein_coding	8.32573	6.31993	-2.0058	7.92e-14																	ENSMUSG00000002846	Timmdc1
ENSMUSG00000004665	Cnn2	protein_coding	11.2746	7.78678	-3.48782	6.27e-13																	ENSMUSG00000002847	Pla1a
ENSMUSG00000004668	Abca13	protein_coding	5.13281	6.25763	1.12482	0.0115455																	ENSMUSG00000002900	Lamb1
ENSMUSG00000004677	Myo9b	protein_coding	10.4017	11.7108	1.30911	5.09e-10																	ENSMUSG00000002957	Ap2a2
ENSMUSG00000004791	Pgf	protein_coding	5.84587	2.00265	-3.84322	2.99e-08																	ENSMUSG00000002980	Bcam
ENSMUSG00000004885	Crabp2	protein_coding	7.57756	3.93034	-3.64721	7.84e-10																	ENSMUSG00000002984	Tomm40
ENSMUSG00000004891	Nes	protein_coding	10.9456	9.93156	-1.01406	3.66e-06																	ENSMUSG00000002996	Hbp1
ENSMUSG00000004892	Bcan	protein_coding	3.09275	6.11215	3.01941	6.55e-08																	ENSMUSG00000002997	Prkar2b
ENSMUSG00000004961	Syt5	protein_coding	6.02551	2.73655	-3.28896	5.09e-10																	ENSMUSG00000003032	Klf4
ENSMUSG00000005054	Cstb	protein_coding	9.83951	11.5801	1.74057	1.06e-16																	ENSMUSG00000003033	Ap1m1
ENSMUSG00000005069	Pex5	protein_coding	9.82848	10.8676	1.03912	1.94e-06																	ENSMUSG00000003068	Stk11
ENSMUSG00000005087	Cd44	protein_coding	9.06471	2.72707	-6.33764	1.15e-59																	ENSMUSG00000003070	Efna2
[truncated: 4,992 more rows]
